# Supplementary material for: Ordering the mob: Insights into replicon and MOB typing schemes from analysis of a curated dataset of publicly available plasmids
Source: Plasmid. 2017 May;91:42–52. doi: 10.1016/j.plasmid.2017.03.002 (PMC5466382; doi:10.1016/j.plasmid.2017.03.002)
Supplement: Table S1 — Details of the curated plasmids are provided including assigned replicon and MOB types, and detected resistance genes. The plasmids that were filtered at different stages of the curation process are shown. Results of applying our analysis pipeline to Enterobacteriaceae plasmids previously analysed by Shintani et al. are also shown. [file mmc4.xlsx]

## Sheet: Plasmid typing
Plasmid_accession_id	Accession_title_description	Source_organism	Plasmid_name	Plasmid_size	Sequence_topology	Number_of_features	Number_of_CDS_features	Accession_date	Bioproject_Bioaccession_ids	Sequencing_technology	Completeness	Create_Date	Clinical_status	Replicon_probe_id	Replicon_type	Replicon_family	Number_of_detected_replicons	pMLST_type	pMLST_alleles_detected	MOB_type_original_queries	Number_of_mob_relaxase_genes_detected_original_queries	MOB_type_alternative_queries	Number_of_mob_relaxase_genes_detected_alternative_queries	Resistance_genes_detected	Number_of_resistance_genes_detected	TEM-1	KPC-2	NDM-1	CMY-2	CTX-M-15	OXA-9	OXA-1	KPC-3	SHV-12	CTX-M-14	CTX-M-1	OXA-48	IMP-4	CTX-M-65
CP016947.1	Yersinia enterocolitica strain YE1 plasmid unnamed2, complete sequence.	Yersinia enterocolitica	unnamed2	100794	circular	191	95	2016-08-23	BioProject:PRJNA339119 BioSample:SAMN05440467	PacBio	complete	2016-08-23	clinical	pYE854_1__AM905950	pYE854	pYE854	1	-	-	MOBF	1	MOBF	1	-	0	0	0	0	0	0	0	0	0	0	0	0	0	0	0
CP016946.1	Yersinia enterocolitica strain YE1 plasmid unnamed1, complete sequence.	Yersinia enterocolitica	unnamed1	73029	circular	183	91	2016-08-23	BioProject:PRJNA339119 BioSample:SAMN05440467	PacBio	complete	2016-08-23	clinical	IncFII(Y)_1_ps_CP001049	IncFII	IncF	1	IncF_F2:A-:B-	FIIY_2	-	-	-	-	-	0	0	0	0	0	0	0	0	0	0	0	0	0	0	0
CP016943.1	Yersinia enterocolitica strain YE3 plasmid unnamed2, complete sequence.	Yersinia enterocolitica	unnamed2	73026	circular	183	91	2016-08-23	BioProject:PRJNA335321 BioSample:SAMN05440502	PacBio	complete	2016-08-23	clinical	IncFII(Y)_1_ps_CP001049	IncFII	IncF	1	IncF_F2:A-:B-	FIIY_2	-	-	-	-	-	0	0	0	0	0	0	0	0	0	0	0	0	0	0	0
CP016942.1	Yersinia enterocolitica strain YE3 plasmid unnamed1, complete sequence.	Yersinia enterocolitica	unnamed1	100788	circular	191	95	2016-08-23	BioProject:PRJNA335321 BioSample:SAMN05440502	PacBio	complete	2016-08-23	clinical	pYE854_1__AM905950	pYE854	pYE854	1	-	-	MOBF	1	MOBF	1	-	0	0	0	0	0	0	0	0	0	0	0	0	0	0	0
CP016941.1	Yersinia enterocolitica strain YE5 plasmid unnamed2, complete sequence.	Yersinia enterocolitica	unnamed2	120760	circular	241	120	2016-08-23	BioProject:PRJNA335324 BioSample:SAMN05440511	PacBio	complete	2016-08-23	clinical	pYE854_1__AM905950	pYE854	pYE854	1	-	-	MOBF	1	MOBF	1	-	0	0	0	0	0	0	0	0	0	0	0	0	0	0	0
CP016939.1	Yersinia enterocolitica strain YE5 plasmid unnamed1, complete sequence.	Yersinia enterocolitica	unnamed1	73034	circular	183	91	2016-08-23	BioProject:PRJNA335324 BioSample:SAMN05440511	PacBio	complete	2016-08-23	clinical	IncFII(Y)_1_ps_CP001049	IncFII	IncF	1	IncF_F2:A-:B-	FIIY_2	-	-	-	-	-	0	0	0	0	0	0	0	0	0	0	0	0	0	0	0
CP016938.1	Yersinia enterocolitica strain YE6 plasmid unnamed1, complete sequence.	Yersinia enterocolitica	unnamed1	115648	circular	213	106	2016-08-23	BioProject:PRJNA335325 BioSample:SAMN05440514	PacBio	complete	2016-08-23	clinical	pYE854_1__AM905950	pYE854	pYE854	1	-	-	MOBF	1	MOBF	1	-	0	0	0	0	0	0	0	0	0	0	0	0	0	0	0
CP016936.1	Yersinia enterocolitica strain YE7 plasmid unnamed2, complete sequence.	Yersinia enterocolitica	unnamed2	88902	circular	223	111	2016-08-23	BioProject:PRJNA335326 BioSample:SAMN05440573	PacBio	complete	2016-08-23	clinical	IncFII(Y)_1_ps_CP001049	IncFII	IncF	1	IncF_F2:A-:B-	FIIY_2	-	-	-	-	-	0	0	0	0	0	0	0	0	0	0	0	0	0	0	0
CP016934.1	Yersinia enterocolitica strain YE7 plasmid unnamed1, complete sequence.	Yersinia enterocolitica	unnamed1	100790	circular	193	96	2016-08-23	BioProject:PRJNA335326 BioSample:SAMN05440573	PacBio	complete	2016-08-23	clinical	pYE854_1__AM905950	pYE854	pYE854	1	-	-	MOBF	1	MOBF	1	-	0	0	0	0	0	0	0	0	0	0	0	0	0	0	0
CP016933.1	Yersinia enterocolitica strain YE165 plasmid unnamed2, complete sequence.	Yersinia enterocolitica	unnamed2	74497	circular	191	95	2016-08-23	BioProject:PRJNA329498 BioSample:SAMN05413581	PacBio	complete	2016-08-23	clinical	IncFII(Y)_1_ps_CP001049	IncFII	IncF	1	IncF_F2:A-:B-	FIIY_2	-	-	-	-	-	0	0	0	0	0	0	0	0	0	0	0	0	0	0	0
CP016932.1	Yersinia enterocolitica strain YE165 plasmid unnamed1, complete sequence.	Yersinia enterocolitica	unnamed1	125964	circular	251	125	2016-08-23	BioProject:PRJNA329498 BioSample:SAMN05413581	PacBio	complete	2016-08-23	clinical	pYE854_1__AM905950	pYE854	pYE854	1	-	-	MOBF,MOBF	2	MOBF,MOBF	2	-	0	0	0	0	0	0	0	0	0	0	0	0	0	0	0
CP016927.1	Klebsiella pneumoniae isolate 23 plasmid unnamed1, complete sequence.	Klebsiella pneumoniae	unnamed1	72093	circular	169	84	2016-08-23	BioProject:PRJNA296771 BioSample:SAMN04448241	PacBio	complete	2016-08-23	clinical	IncL/M(pOXA-48)_1_pOXA-48_JN626286	IncL/M	IncL/M	1	-	-	MOBP	1	MOBP	1	aph(3')-VIb_1_AJ627643|aminoglycoside,blaCTX-M-14b_1_DQ359215|beta-lactamase,blaOXA-48_2_AY236073|beta-lactamase,strA_1_M96392|aminoglycoside,strA_1_M96392|aminoglycoside,strB_1_M96392|aminoglycoside	6	0	0	0	0	0	0	0	0	0	0	0	1	0	0
CP016925.1	Klebsiella pneumoniae isolate 23 plasmid unnamed2, complete sequence.	Klebsiella pneumoniae	unnamed2	63291	circular	149	74	2016-08-23	BioProject:PRJNA296771 BioSample:SAMN04448241	PacBio	complete	2016-08-23	clinical	-	-	-	-	-	-	-	-	-	-	QnrB1_1_EF682133|quinolone,blaCTX-M-15_23_DQ302097|beta-lactamase,blaTEM-1B_1_JF910132|beta-lactamase,dfrA14_1_DQ388123|trimethoprim,strA_4_AF321551|aminoglycoside,strB_1_M96392|aminoglycoside,sul2_2_GQ421466|sulphonamide,tet(A)_4_AJ517790|tetracycline	8	1	0	0	0	1	0	0	0	0	0	0	0	0	0
CP016924.1	Klebsiella pneumoniae isolate 23 plasmid unnamed1, complete sequence.	Klebsiella pneumoniae	unnamed1	111539	circular	235	116	2016-08-23	BioProject:PRJNA296771 BioSample:SAMN04448241	PacBio	complete	2016-08-23	clinical	IncFIB(pKPHS1)_1_pKPHS1_CP003223	IncFIB	IncF	1	IncF_no_alleles_detected	IncF_no_alleles_detected	-	-	-	-	-	0	0	0	0	0	0	0	0	0	0	0	0	0	0	0
CP016922.1	Klebsiella pneumoniae isolate 11 plasmid unnamed1, complete sequence.	Klebsiella pneumoniae	unnamed1	103694	circular	205	102	2016-08-23	BioProject:PRJNA296771 BioSample:SAMN04448229	PacBio	complete	2016-08-23	clinical	IncFIB(K)_1_Kpn3_JN233704	IncFIB	IncF	1	IncF_no_alleles_detected	IncF_no_alleles_detected	MOBF	1	MOBF	1	-	0	0	0	0	0	0	0	0	0	0	0	0	0	0	0
CP016921.1	Klebsiella pneumoniae isolate 11 plasmid unnamed2, complete sequence.	Klebsiella pneumoniae	unnamed2	283369	circular	555	277	2016-08-23	BioProject:PRJNA296771 BioSample:SAMN04448229	PacBio	complete	2016-08-23	clinical	IncFIB(Mar)_1_pNDM-Mar_JN420336,IncHI1B_1_pNDM-MAR_JN420336	IncFIB,IncHI1	IncF,IncH	2	-	-	MOBH	1	MOBH	1	QnrB1_1_EF682133|quinolone,aac(6')Ib-cr_1_DQ303918|aminoglycoside,aadA2_2_JQ364967|aminoglycoside,aph(3')-VIa_1_X07753|aminoglycoside,armA_1_AY220558|aminoglycoside,blaNDM-1_1_FN396876|beta-lactamase,blaOXA-1_1_J02967|beta-lactamase,catB3_1_AJ009818|phenicol,dfrA12_1_AB571791|trimethoprim,dfrA14_1_DQ388123|trimethoprim,mph(E)_3_EU294228|macrolide,msr(E)_4_EU294228|macrolide,sul1_1_AY224185|sulpho…	13	0	0	1	0	0	0	1	0	0	0	0	0	0	0
CP016920.1	Klebsiella pneumoniae isolate 11 plasmid unnamed2, complete sequence.	Klebsiella pneumoniae	unnamed2	6139	circular	17	8	2016-08-23	BioProject:PRJNA296771 BioSample:SAMN04448229	PacBio	complete	2016-08-23	clinical	ColKP3_1__JN205800	ColKP3	Col	1	-	-	MOBP	1	-	-	blaOXA-232_1_JX423831|beta-lactamase	1	0	0	0	0	0	0	0	0	0	0	0	0	0	0
CP016919.1	Klebsiella pneumoniae isolate 11 plasmid unnamed1, complete sequence.	Klebsiella pneumoniae	unnamed1	70830	circular	173	86	2016-08-23	BioProject:PRJNA296771 BioSample:SAMN04448229	PacBio	complete	2016-08-23	clinical	IncFIA(HI1)_1_HI1_AF250878,IncR_1__DQ449578	IncFIA,IncR	IncF,IncR	2	-	-	MOBC	1	-	-	aac(3)-IId_1_EU022314|aminoglycoside,aac(6')-Ib_1_M21682|aminoglycoside,aadA1_2_JN815078|aminoglycoside,aadA1_5_JQ480156|aminoglycoside,blaCTX-M-15_23_DQ302097|beta-lactamase,blaOXA-9_2_JF703130|beta-lactamase,blaSHV-11_7_GQ407109|beta-lactamase,blaTEM-1A_4_HM749966|beta-lactamase,cmlA1_1_M64556|phenicol,strA_4_AF321551|aminoglycoside,strB_1_M96392|aminoglycoside,sul1_8_JN581942|sulphonamide,sul2…	13	1	0	0	0	1	1	0	0	0	0	0	0	0	0
NZ_CP007489.1	Salmonella enterica subsp. enterica strain SA972816 plasmid pSTM, complete sequence.	Salmonella enterica subsp. enterica	pSTM	93965	circular	225	112	2016-08-21	BioProject:PRJNA224116 BioSample:SAMN02688040 Assembly:GCF_001700595.1	Sanger dideoxy sequencing; SOLiD	complete	2016-08-21	clinical	IncFIB(S)_1__FN432031,IncFII(S)_1__CP000858	IncFIB,IncFII	IncF,IncF	2	IncF_F1:A-:B17	FIB_17,FIIS_1	MOBF	1	MOBF	1	-	0	0	0	0	0	0	0	0	0	0	0	0	0	0	0
NZ_CP007488.1	Salmonella enterica subsp. enterica strain SA972816 plasmid p3K, complete sequence.	Salmonella enterica subsp. enterica	p3K	3208	circular	7	3	2016-08-21	BioProject:PRJNA224116 BioSample:SAMN02688040 Assembly:GCF_001700595.1	Sanger dideoxy sequencing; SOLiD	complete	2016-08-21	clinical	ColRNAI_1__DQ298019	ColRNAI	Col	1	-	-	-	-	-	-	aph(3')-Ia_1_V00359|aminoglycoside	1	0	0	0	0	0	0	0	0	0	0	0	0	0	0
NZ_CP016812.1	Klebsiella pneumoniae strain DHQP1002001 plasmid p_incR_DHQP1002001, complete sequence.	Klebsiella pneumoniae	p_incR_DHQP1002001	65887	circular	153	76	2016-08-21	BioProject:PRJNA224116 BioSample:SAMN04448219 Assembly:GCF_001704235.1	PacBio	complete	2016-08-21	clinical	ColRNAI_1__DQ298019,IncFII(K)_1__CP000648,IncR_1__DQ449578	ColRNAI,IncFII,IncR	Col,IncF,IncR	3	-	-	MOBC,MOBP	2	-	-	ARR-2_1_HQ141279|rifampicin,catA1_1_V00622|phenicol,tet(A)_4_AJ517790|tetracycline	3	0	0	0	0	0	0	0	0	0	0	0	0	0	0
NZ_CP016810.1	Klebsiella pneumoniae strain DHQP1002001 plasmid p_IncFIB_DHQP1002001, complete sequence.	Klebsiella pneumoniae	p_IncFIB_DHQP1002001	307743	circular	647	323	2016-08-21	BioProject:PRJNA224116 BioSample:SAMN04448219 Assembly:GCF_001704235.1	PacBio	complete	2016-08-21	clinical	IncFIB(K)_1_Kpn3_JN233704,IncFIB(pQil)_1_pQil_JN233705,IncFII(K)_1__CP000648	IncFIB,IncFIB,IncFII	IncF,IncF,IncF	3	IncF_F2:A-:B-	FIIK_2	MOBF	1	MOBF	1	aac(6')Ib-cr_1_DQ303918|aminoglycoside,aadA1_3_JQ414041|aminoglycoside,dfrA14_1_DQ388123|trimethoprim,strA_4_AF321551|aminoglycoside,strB_1_M96392|aminoglycoside,sul1_1_AY224185|sulphonamide,sul2_2_GQ421466|sulphonamide	7	0	0	0	0	0	0	0	0	0	0	0	0	0	0
CP016892.1	Pantoea agglomerans strain C410P1 plasmid unnamed3, complete sequence.	Pantoea agglomerans	unnamed3	173592	circular	305	152	2016-08-19	BioProject:PRJNA335437 BioSample:SAMN05444153	PacBio	complete	2016-08-19	non-clinical	-	-	-	-	-	-	-	-	-	-	-	0	0	0	0	0	0	0	0	0	0	0	0	0	0	0
CP016891.1	Pantoea agglomerans strain C410P1 plasmid unnamed2, complete sequence.	Pantoea agglomerans	unnamed2	216117	circular	427	213	2016-08-19	BioProject:PRJNA335437 BioSample:SAMN05444153	PacBio	complete	2016-08-19	non-clinical	-	-	-	-	-	-	MOBF	1	MOBF	1	-	0	0	0	0	0	0	0	0	0	0	0	0	0	0	0
CP016890.1	Pantoea agglomerans strain C410P1 plasmid unnamed1, complete sequence.	Pantoea agglomerans	unnamed1	543504	circular	1027	512	2016-08-19	BioProject:PRJNA335437 BioSample:SAMN05444153	PacBio	complete	2016-08-19	non-clinical	-	-	-	-	-	-	-	-	-	-	-	0	0	0	0	0	0	0	0	0	0	0	0	0	0	0
CP016815.1	Klebsiella pneumoniae strain ED23 plasmid unamed, complete sequence.	Klebsiella pneumoniae	unamed	212770	circular	429	214	2016-08-19	BioProject:PRJNA330755 BioSample:SAMN05425526	PacBio	complete	2016-08-19	clinical	IncFIB(K)_1_Kpn3_JN233704,IncHI1B_1_pNDM-MAR_JN420336	IncFIB,IncHI1	IncF,IncH	2	-	-	-	-	-	-	-	0	0	0	0	0	0	0	0	0	0	0	0	0	0	0
NZ_FO834905.1	Klebsiella pneumoniae str. Kp52.145, plasmid II, complete genome.	Klebsiella pneumoniae	II	121703	circular	229	114	2016-08-21	BioProject:PRJNA224116 BioSample:SAMEA3283117 Assembly:GCF_000968155.1	-	complete	2015-04-03	clinical	IncFIB(K)_1_Kpn3_JN233704	IncFIB	IncF	1	IncF_no_alleles_detected	IncF_no_alleles_detected	MOBH	1	MOBH	1	-	0	0	0	0	0	0	0	0	0	0	0	0	0	0	0
NZ_FO834904.1	Klebsiella pneumoniae str. Kp52.145, plasmid I, complete genome.	Klebsiella pneumoniae	I	95087	circular	220	109	2016-08-21	BioProject:PRJNA224116 BioSample:SAMEA3283117 Assembly:GCF_000968155.1	-	complete	2015-04-03	clinical	IncFIA(HI1)_1_HI1_AF250878,IncFII_1_pKP91_CP000966	IncFIA,IncFII	IncF,IncF	2	IncF_F4:A18:B-	FIA_18,FIIK_4	MOBF	1	MOBF	1	-	0	0	0	0	0	0	0	0	0	0	0	0	0	0	0
NZ_HG941720.1	Escherichia coli ST131 strain EC958 plasmid pEC958B, complete sequence.	Escherichia coli O25b:H4-ST131	pEC958B	4080	circular	9	4	2016-08-19	BioProject:PRJNA224116 BioSample:SAMEA2272019 Assembly:GCF_000285655.3	-	complete	2015-04-03	clinical	Col8282_1__DQ995353	Col8282	Col	1	-	-	MOBQ	1	MOBQ	1	-	0	0	0	0	0	0	0	0	0	0	0	0	0	0	0
NZ_HG941719.1	Escherichia coli ST131 strain EC958 plasmid pEC958, complete sequence.	Escherichia coli O25b:H4-ST131	pEC958	135602	circular	310	154	2016-08-19	BioProject:PRJNA224116 BioSample:SAMEA2272019 Assembly:GCF_000285655.3	-	complete	2015-04-03	clinical	IncFIA_1__AP001918,IncFII_1__AY458016	IncFIA,IncFII	IncF,IncF	2	IncF_F2:A1:B-	FIA_1,FII_2	MOBF	1	MOBF	1	aac(6')Ib-cr_1_DQ303918|aminoglycoside,aadA5_1_AF137361|aminoglycoside,blaCTX-M-15_23_DQ302097|beta-lactamase,blaOXA-1_1_J02967|beta-lactamase,blaTEM-1B_1_JF910132|beta-lactamase,catB3_1_AJ009818|phenicol,dfrA17_1_FJ460238|trimethoprim,mph(A)_1_D16251|macrolide,sul1_1_AY224185|sulphonamide,tet(A)_4_AJ517790|tetracycline	10	1	0	0	0	1	0	1	0	0	0	0	0	0	0
NC_023072.1	Erwinia amylovora LA637 plasmid LA637P2 complete sequence.	Erwinia amylovora LA637	X	78740	circular	187	93	2016-08-21	BioProject:PRJNA224116 BioSample:SAMEA3138841 Assembly:GCF_000513355.1	-	complete	2013-12-19	non-clinical	IncFII(Yp)_1_Yersenia_CP000670	IncFII	IncF	1	IncF_no_alleles_detected	IncF_no_alleles_detected	MOBP	1	MOBP	1	-	0	0	0	0	0	0	0	0	0	0	0	0	0	0	0
NC_023056.1	Erwinia amylovora LA637 plasmid LA637P1, complete sequence.	Erwinia amylovora LA637	IX	28275	circular	54	26	2016-08-21	BioProject:PRJNA224116 BioSample:SAMEA3138841 Assembly:GCF_000513355.1	-	complete	2013-12-19	non-clinical	-	-	-	-	-	-	-	-	-	-	-	0	0	0	0	0	0	0	0	0	0	0	0	0	0	0
NC_023071.1	Erwinia amylovora LA636 plasmid LA636P1, complete sequence.	Erwinia amylovora LA636	IX	27319	circular	54	26	2016-08-21	BioProject:PRJNA224116 BioSample:SAMEA3138843 Assembly:GCF_000513395.1	-	complete	2013-12-19	non-clinical	-	-	-	-	-	-	-	-	-	-	-	0	0	0	0	0	0	0	0	0	0	0	0	0	0	0
NC_022371.1	Escherichia coli PMV-1 pHUSEC411like plasmid, complete sequence.	Escherichia coli PMV-1	pHUSEC411like	98864	circular	232	115	2016-08-21	BioProject:PRJNA224116 BioSample:SAMEA2272347 Assembly:GCF_000493595.2	-	complete	2013-09-19	clinical	IncB/O/K/Z_4_FN868832	IncB/O/K/Z4	IncB/O/K/Z	1	-	-	MOBP	1	MOBP	1	sul2_2_GQ421466|sulphonamide	1	0	0	0	0	0	0	0	0	0	0	0	0	0	0
NC_021231.1	Klebsiella pneumoniae subsp. rhinoscleromatis strain SB3432, plasmid pKRH, complete genome.	Klebsiella pneumoniae subsp. rhinoscleromatis SB3432	pKRH	113685	circular	256	127	2016-08-21	BioProject:PRJNA224116 BioSample:SAMEA3283109 Assembly:GCF_000967845.1	-	-	2013-08-08	clinical	IncFII(Yp)_1_Yersenia_CP000670	IncFII	IncF	1	IncF_F4:A-:B-	FIIY_4	MOBC,MOBF	2	MOBF	1	-	0	0	0	0	0	0	0	0	0	0	0	0	0	0	0
NC_020918.1	Erwinina amylovora CFBP 1232 plasmid pEA29, complete sequence.	Erwinia amylovora CFBP 1232	pEA29	28250	circular	54	26	2016-08-21	BioProject:PRJNA224116 BioSample:SAMEA2271944 Assembly:GCF_000367625.1	-	complete	2013-04-18	non-clinical	-	-	-	-	-	-	-	-	-	-	-	0	0	0	0	0	0	0	0	0	0	0	0	0	0	0
NC_020921.1	Erwinia amylovora Ea644 plasmid pEA29, complete sequence.	Erwinia amylovora Ea644	pEA29	28688	circular	62	30	2016-08-21	BioProject:PRJNA224116 BioSample:SAMEA2272119 Assembly:GCF_000367665.1	-	complete	2013-04-10	non-clinical	-	-	-	-	-	-	-	-	-	-	-	0	0	0	0	0	0	0	0	0	0	0	0	0	0	0
NC_020920.1	Erwinia amylovora CFBP 2585 plasmid pEA3, complete sequence.	Erwinia amylovora CFBP 2585	pEA3	29585	circular	71	35	2016-08-21	BioProject:PRJNA224116 BioSample:SAMEA2272329 Assembly:GCF_000367585.1	-	complete	2013-04-10	non-clinical	-	-	-	-	-	-	MOBQ	1	MOBP	1	-	0	0	0	0	0	0	0	0	0	0	0	0	0	0	0
NC_020916.1	Erwinia amylovora 01SFR-BO plasmid pEA29, complete sequence.	Erwinia amylovora 01SFR-BO	pEA29	28258	circular	54	26	2016-08-21	BioProject:PRJNA224116 BioSample:SAMEA2272727 Assembly:GCF_000367605.1	-	complete	2013-04-10	non-clinical	-	-	-	-	-	-	-	-	-	-	-	0	0	0	0	0	0	0	0	0	0	0	0	0	0	0
NC_020915.1	Erwinia amylovora CFBP 2585 plasmid pEA29, complete sequence.	Erwinia amylovora CFBP 2585	pEA29	28257	circular	54	26	2016-08-21	BioProject:PRJNA224116 BioSample:SAMEA2272329 Assembly:GCF_000367585.1	-	complete	2013-04-10	non-clinical	-	-	-	-	-	-	-	-	-	-	-	0	0	0	0	0	0	0	0	0	0	0	0	0	0	0
NC_017720.1	Salmonella enterica subsp. enterica serovar Typhimurium str. SL1344 plasmid pSLT_SL1344 complete sequence.	Salmonella enterica subsp. enterica serovar Typhimurium str. SL1344	pSLT_SL1344	93842	circular	225	112	2016-08-21	BioProject:PRJNA224116 BioSample:SAMEA3138382 Assembly:GCF_000210855.2	-	complete	2012-05-08	clinical	IncFIB(S)_1__FN432031,IncFII(S)_1__CP000858	IncFIB,IncFII	IncF,IncF	2	IncF_F1:A-:B17	FIB_17,FIIS_1	MOBF	1	MOBF	1	-	0	0	0	0	0	0	0	0	0	0	0	0	0	0	0
NC_017719.1	Salmonella enterica subsp. enterica serovar Typhimurium str. SL1344 plasmid pRSF1010_SL1344 complete sequence.	Salmonella enterica subsp. enterica serovar Typhimurium str. SL1344	pRSF1010_SL1344	8688	circular	21	10	2016-08-21	BioProject:PRJNA224116 BioSample:SAMEA3138382 Assembly:GCF_000210855.2	-	complete	2012-05-08	clinical	IncQ1_1__HE654726	IncQ1	IncQ	1	-	-	MOBQ	1	MOBQ	1	strA_4_AF321551|aminoglycoside,strB_1_M96392|aminoglycoside,sul2_2_GQ421466|sulphonamide	3	0	0	0	0	0	0	0	0	0	0	0	0	0	0
NC_017718.1	Salmonella enterica subsp. enterica serovar Typhimurium str. SL1344 plasmid pCol1B9_SL1344 complete sequence.	Salmonella enterica subsp. enterica serovar Typhimurium str. SL1344	pCol1B9_SL1344	86908	circular	194	96	2016-08-21	BioProject:PRJNA224116 BioSample:SAMEA3138382 Assembly:GCF_000210855.2	-	complete	2012-05-08	clinical	IncI1_1_Alpha_AP005147	IncI1	IncI	1	IncI1_27	ardA_2,pilL_1,repI1_1,sogS_2,trbA_13	MOBP	1	MOBP	1	-	0	0	0	0	0	0	0	0	0	0	0	0	0	0	0
NC_016817.1	Pantoea ananatis LMG 5342 plasmid pPANA10 complete sequence.	Pantoea ananatis LMG 5342	pPANA10	302599	circular	528	263	2016-08-21	BioProject:PRJNA224116 BioSample:SAMEA2272583 Assembly:GCF_000283875.1	-	complete	2012-02-28	non-clinical	-	-	-	-	-	-	-	-	-	-	-	0	0	0	0	0	0	0	0	0	0	0	0	0	0	0
NC_010697.1	Erwinia tasmaniensis strain ET1/99 complete plasmid pET49.	Erwinia tasmaniensis Et1/99	pET49	48751	circular	120	59	2016-08-19	BioProject:PRJNA224116 BioSample:SAMEA2272215 Assembly:GCF_000026185.1	-	complete	2008-05-22	non-clinical	-	-	-	-	-	-	-	-	-	-	-	0	0	0	0	0	0	0	0	0	0	0	0	0	0	0
NC_010699.1	Erwinia tasmaniensis strain ET1/99 complete plasmid pET45.	Erwinia tasmaniensis Et1/99	pET45	44694	circular	87	43	2016-08-19	BioProject:PRJNA224116 BioSample:SAMEA2272215 Assembly:GCF_000026185.1	-	complete	2008-05-19	non-clinical	-	-	-	-	-	-	MOBF	1	MOBF	1	-	0	0	0	0	0	0	0	0	0	0	0	0	0	0	0
NC_010696.1	Erwinia tasmaniensis strain ET1/99 complete plasmid pET35.	Erwinia tasmaniensis Et1/99	pET35	35494	circular	81	40	2016-08-19	BioProject:PRJNA224116 BioSample:SAMEA2272215 Assembly:GCF_000026185.1	-	complete	2008-05-19	non-clinical	-	-	-	-	-	-	MOBP	1	-	-	-	0	0	0	0	0	0	0	0	0	0	0	0	0	0	0
NC_010695.1	Erwinia tasmaniensis strain ET1/99 complete plasmid pET09.	Erwinia tasmaniensis Et1/99	pET09	9299	circular	15	7	2016-08-19	BioProject:PRJNA224116 BioSample:SAMEA2272215 Assembly:GCF_000026185.1	-	complete	2008-05-19	non-clinical	-	-	-	-	-	-	MOBQ	1	MOBQ	1	-	0	0	0	0	0	0	0	0	0	0	0	0	0	0	0
NC_010693.1	Erwinia tasmaniensis strain ET1/99 complete plasmid pET46.	Erwinia tasmaniensis Et1/99	pET46	46159	circular	93	46	2016-08-19	BioProject:PRJNA224116 BioSample:SAMEA2272215 Assembly:GCF_000026185.1	-	complete	2008-05-19	non-clinical	IncFII(Yp)_1_Yersenia_CP000670	IncFII	IncF	1	IncF_no_alleles_detected	IncF_no_alleles_detected	MOBP	1	MOBP	1	-	0	0	0	0	0	0	0	0	0	0	0	0	0	0	0
NZ_LN999834.1	Enterobacteriaceae bacterium symbiont of Maconellicoccus hirsutus isolate DEMHIR genome assembly, plasmid: II.	Enterobacteriaceae bacterium symbiont of Maconellicoccus hirsutus	II	11828	circular	13	5	2016-08-18	BioProject:PRJNA224116 BioSample:SAMEA3725905 Assembly:GCF_900039485.1	-	complete	2016-08-18	non-clinical	-	-	-	-	-	-	-	-	-	-	-	0	0	0	0	0	0	0	0	0	0	0	0	0	0	0
NZ_LN907829.1	Erwinia sp. EM595 genome assembly EM595, plasmid : pEM02.	Erwinia gerundensis	pEM02	134943	circular	285	142	2016-08-18	BioProject:PRJNA224116 BioSample:SAMEA3650399 Assembly:GCF_001517405.1	-	complete	2016-08-18	non-clinical	-	-	-	-	-	-	MOBH	1	MOBH	1	-	0	0	0	0	0	0	0	0	0	0	0	0	0	0	0
NZ_LN907828.1	Erwinia sp. EM595 genome assembly EM595, plasmid : pEM01.	Erwinia gerundensis	pEM01	571293	circular	1024	511	2016-08-18	BioProject:PRJNA224116 BioSample:SAMEA3650399 Assembly:GCF_001517405.1	-	complete	2016-08-18	non-clinical	-	-	-	-	-	-	-	-	-	-	-	0	0	0	0	0	0	0	0	0	0	0	0	0	0	0
NZ_CP012397.1	Salmonella enterica strain FORC_019 plasmid pFORC19, complete sequence.	Salmonella enterica	pFORC19	116939	circular	309	154	2016-08-17	BioProject:PRJNA224116 BioSample:SAMN03896006 Assembly:GCF_001705055.1	Illumina; PacBio	complete	2016-08-17	clinical	IncFIB(S)_1__FN432031,IncFII(S)_1__CP000858,IncQ1_1__HE654726	IncFIB,IncFII,IncQ1	IncF,IncF,IncQ	3	-	-	-	-	-	-	aac(3)-IId_1_EU022314|aminoglycoside,aph(3')-Ia_1_V00359|aminoglycoside,blaCTX-M-15_23_DQ302097|beta-lactamase,strA_4_AF321551|aminoglycoside,strB_1_M96392|aminoglycoside,sul2_3_HQ840942|sulphonamide,tet(A)_4_AJ517790|tetracycline	7	0	0	0	0	1	0	0	0	0	0	0	0	0	0
NZ_CP015856.1	Escherichia coli strain EDL933-1 plasmid pO157, complete sequence.	Escherichia coli	pO157	115432	circular	253	126	2016-08-17	BioProject:PRJNA224116 BioSample:SAMN04966308 Assembly:GCF_001705405.1	PacBio	complete	2016-08-17	clinical	IncFIB(AP001918)_1__AP001918,IncFII_1__AY458016,IncFII_1__AY458016	IncFIB,IncFII,IncFII	IncF,IncF,IncF	3	IncF_F23:A-:B3	FIB_3,FII_23	MOBP	1	MOBP	1	-	0	0	0	0	0	0	0	0	0	0	0	0	0	0	0
NZ_CP015825.1	Klebsiella pneumoniae isolate blood sample 2 plasmid 3, complete sequence.	Klebsiella pneumoniae	3	43322	circular	103	51	2016-08-17	BioProject:PRJNA224116 BioSample:SAMN05149976 Assembly:GCF_001705385.1	PacBio	complete	2016-08-17	clinical	IncX3_1__JN247852	IncX3	IncX	1	-	-	MOBQ	1	MOBP	1	blaSHV-11_2_HM751098|beta-lactamase	1	0	0	0	0	0	0	0	0	0	0	0	0	0	0
NZ_CP015824.1	Klebsiella pneumoniae isolate blood sample 2 plasmid 2, complete sequence.	Klebsiella pneumoniae	2	103147	circular	239	119	2016-08-17	BioProject:PRJNA224116 BioSample:SAMN05149976 Assembly:GCF_001705385.1	PacBio	complete	2016-08-17	clinical	IncFIB(pQil)_1_pQil_JN233705,IncFII(K)_1__CP000648	IncFIB,IncFII	IncF,IncF	2	IncF_F2:A-:B-	FIIK_2	MOBF	1	MOBF	1	blaKPC-3_1_HM769262|beta-lactamase	1	0	0	0	0	0	0	0	1	0	0	0	0	0	0
NZ_CP015823.1	Klebsiella pneumoniae isolate blood sample 2 plasmid 1, complete sequence.	Klebsiella pneumoniae	1	205221	circular	425	212	2016-08-17	BioProject:PRJNA224116 BioSample:SAMN05149976 Assembly:GCF_001705385.1	PacBio	complete	2016-08-17	clinical	IncFIB(K)_1_Kpn3_JN233704,IncFII(K)_1__CP000648	IncFIB,IncFII	IncF,IncF	2	IncF_F1:A-:B-	FIIK_1	MOBF	1	MOBF	1	aadA2_2_JQ364967|aminoglycoside,aph(3')-Ia_1_V00359|aminoglycoside,catA1_1_V00622|phenicol,dfrA12_1_AB571791|trimethoprim,mph(A)_1_D16251|macrolide,sul1_1_AY224185|sulphonamide	6	0	0	0	0	0	0	0	0	0	0	0	0	0	0
NZ_CP015158.1	Salmonella enterica subsp. enterica serovar Typhimurium strain NC983 plasmid, complete sequence.	Salmonella enterica subsp. enterica serovar Typhimurium	unnamed	93829	circular	225	112	2016-08-17	BioProject:PRJNA224116 BioSample:SAMN04600271 Assembly:GCF_001705365.1	PacBio, Ion Torrent	complete	2016-08-17	clinical	IncFIB(S)_1__FN432031,IncFII(S)_1__CP000858	IncFIB,IncFII	IncF,IncF	2	IncF_F1:A-:B17	FIB_17,FIIS_1	MOBF	1	MOBF	1	-	0	0	0	0	0	0	0	0	0	0	0	0	0	0	0
KX156773.1	Escherichia coli strain K-12 plasmid R16a, complete sequence.	Escherichia coli	R16a	173094	circular	292	224	2016-08-17	-	Illumina; Oxford Nanopoe	complete	2016-08-17	clinical	IncA/C2_1__JN157804	IncA/C2	IncA/C	1	IncA/C_1	A053_1,parA_1,parB_1,repA_1	MOBH	1	MOBH	1	aph(3')-Ic_1_X62115|aminoglycoside,blaTEM-2_1_X54606|beta-lactamase,sul2_2_GQ421466|sulphonamide	3	0	0	0	0	0	0	0	0	0	0	0	0	0	0
KX156772.1	Escherichia coli strain K-12 plasmid IP40a, complete sequence.	Escherichia coli	IP40a	170404	circular	300	208	2016-08-17	-	Illumina; Oxford Nanopoe	complete	2016-08-17	clinical	IncA/C2_1__JN157804	IncA/C2	IncA/C	1	IncA/C_1	A053_1,parA_1,parB_1,repA_1	MOBH	1	MOBH	1	aph(3')-Ic_1_X62115|aminoglycoside,blaTEM-1D_83_AF188200|beta-lactamase,sul2_2_GQ421466|sulphonamide	3	0	0	0	0	0	0	0	0	0	0	0	0	0	0
CP016867.1	Salmonella enterica subsp. enterica serovar Typhimurium str. CDC 2010K-1587 strain USDA-ARS-USMARC-1908 plasmid pSTY4-2010K-1587, complete sequence.	Salmonella enterica subsp. enterica serovar Typhimurium str. CDC...	pSTY4-2010K-1587	3223	circular	9	4	2016-08-16	BioProject:PRJNA236710 BioSample:SAMN02716879	PacBio RS II C3 P5	complete	2016-08-12	clinical	ColRNAI_1__DQ298019	ColRNAI	Col	1	-	-	MOBP	1	-	-	-	0	0	0	0	0	0	0	0	0	0	0	0	0	0	0
CP016866.1	Salmonella enterica subsp. enterica serovar Typhimurium str. CDC 2010K-1587 strain USDA-ARS-USMARC-1908 plasmid pSTY3-2010K-1587, complete sequence.	Salmonella enterica subsp. enterica serovar Typhimurium str. CDC...	pSTY3-2010K-1587	4675	circular	13	6	2016-08-16	BioProject:PRJNA236710 BioSample:SAMN02716879	PacBio RS II C3 P5	complete	2016-08-12	clinical	ColRNAI_1__DQ298019	ColRNAI	Col	1	-	-	MOBP	1	-	-	-	0	0	0	0	0	0	0	0	0	0	0	0	0	0	0
CP016865.1	Salmonella enterica subsp. enterica serovar Typhimurium str. CDC 2010K-1587 strain USDA-ARS-USMARC-1908 plasmid pSTY2-2010K-1587, complete sequence.	Salmonella enterica subsp. enterica serovar Typhimurium str. CDC...	pSTY2-2010K-1587	104250	circular	233	116	2016-08-16	BioProject:PRJNA236710 BioSample:SAMN02716879	PacBio RS II C3 P5	complete	2016-08-12	clinical	IncI1_1_Alpha_AP005147	IncI1	IncI	1	IncI1_unknown	pilL_1,repI1_1,sogS_4,trbA_3	MOBP	1	MOBP	1	blaCMY-2_1_X91840|beta-lactamase	1	0	0	0	1	0	0	0	0	0	0	0	0	0	0
CP016864.1	Salmonella enterica subsp. enterica serovar Typhimurium str. CDC 2010K-1587 strain USDA-ARS-USMARC-1908 plasmid pSTY1-2010K-1587, complete sequence.	Salmonella enterica subsp. enterica serovar Typhimurium str. CDC...	pSTY1-2010K-1587	104649	circular	267	133	2016-08-16	BioProject:PRJNA236710 BioSample:SAMN02716879	PacBio RS II C3 P5	complete	2016-08-12	clinical	IncA/C2_1__JN157804	IncA/C2	IncA/C	1	IncA/C_2	A053_1,parA_1,parB_1,repA_2	MOBH	1	MOBH	1	sul2_2_GQ421466|sulphonamide,tet(A)_4_AJ517790|tetracycline	2	0	0	0	0	0	0	0	0	0	0	0	0	0	0
NZ_CP016765.1	Citrobacter freundii strain B38 plasmid pOZ182, complete sequence.	Citrobacter freundii	pOZ182	18467	circular	43	21	2016-08-12	BioProject:PRJNA224116 BioSample:SAMN05464624 Assembly:GCF_001702455.1	PacBio	complete	2016-08-12	clinical	-	-	-	-	-	-	-	-	-	-	blaTEM-1B_1_JF910132|beta-lactamase	1	1	0	0	0	0	0	0	0	0	0	0	0	0	0
NZ_CP016764.1	Citrobacter freundii strain B38 plasmid pOZ181, complete sequence.	Citrobacter freundii	pOZ181	277592	circular	527	263	2016-08-12	BioProject:PRJNA224116 BioSample:SAMN05464624 Assembly:GCF_001702455.1	PacBio	complete	2016-08-12	clinical	IncHI2A_1__BX664015,IncHI2_1__BX664015	IncHI2,IncHI2	IncH,IncH	2	IncHI2_unknown	smr0018_4,smr0199_1	MOBH	1	MOBH	1	aadA5_1_AF137361|aminoglycoside,aph(3')-Ic_1_X62115|aminoglycoside,armA_1_AY220558|aminoglycoside,dfrA1_30_JQ690541|trimethoprim,mph(E)_3_EU294228|macrolide,msr(E)_4_EU294228|macrolide,sul1_1_AY224185|sulphonamide	7	0	0	0	0	0	0	0	0	0	0	0	0	0	0
NZ_CP016763.1	Citrobacter freundii strain B38 plasmid pOZ172, complete sequence.	Citrobacter freundii	pOZ172	127005	circular	257	128	2016-08-12	BioProject:PRJNA224116 BioSample:SAMN05464624 Assembly:GCF_001702455.1	PacBio	complete	2016-08-12	clinical	IncFIB(K)_1_Kpn3_JN233704,IncFII(Yp)_1_Yersenia_CP000670	IncFIB,IncFII	IncF,IncF	2	IncF_F3:A-:B-	FIIY_3	MOBF	1	MOBF	1	aacA4_1_KM278199|aminoglycoside,aph(3')-XV_1_Y18050|aminoglycoside,blaIMP-4_1_AF244145|beta-lactamase	3	0	0	0	0	0	0	0	0	0	0	0	0	1	0
KU051710.1	Citrobacter freundii strain CRE1503 plasmid pIMP-FJ1503, complete sequence.	Citrobacter freundii	pIMP-FJ1503	50546	circular	111	64	2016-08-12	-	Illumina	complete	2016-08-12	clinical	IncN_1__AY046276	IncN1	IncN	1	IncN_7	korA_2,repN_3,traJ_4	MOBF	1	MOBF	1	QnrS1_1_AB187515|quinolone,blaIMP-4_1_AF244145|beta-lactamase	2	0	0	0	0	0	0	0	0	0	0	0	0	1	0
KU051709.1	Escherichia coli strain CRE1058 plasmid pIMP-GZ1058, complete sequence.	Escherichia coli	pIMP-GZ1058	51600	circular	112	64	2016-08-12	-	Illumina	complete	2016-08-12	clinical	IncN_1__AY046276	IncN1	IncN	1	IncN_7	korA_2,repN_3,traJ_4	MOBF	1	MOBF	1	QnrS1_1_AB187515|quinolone,blaIMP-4_1_AF244145|beta-lactamase	2	0	0	0	0	0	0	0	0	0	0	0	0	1	0
KU051708.1	Klebsiella pneumoniae strain CRE1501 plasmid pIMP-SZ1501, complete sequence.	Klebsiella pneumoniae	pIMP-SZ1501	51469	circular	112	64	2016-08-12	-	Illumina	complete	2016-08-12	clinical	IncN_1__AY046276	IncN1	IncN	1	IncN_7	korA_2,repN_3,traJ_4	MOBF	1	MOBF	1	QnrS1_1_AB187515|quinolone,blaIMP-4_1_AF244145|beta-lactamase	2	0	0	0	0	0	0	0	0	0	0	0	0	1	0
KU051707.1	Escherichia coli strain CRE1502 plasmid pIMP-SZ1502, complete sequence.	Escherichia coli	pIMP-SZ1502	51362	circular	113	64	2016-08-12	-	Illumina	complete	2016-08-12	clinical	IncN_1__AY046276	IncN1	IncN	1	IncN_7	korA_2,repN_3,traJ_4	MOBF	1	MOBF	1	QnrS1_1_AB187515|quinolone,blaIMP-4_1_AF244145|beta-lactamase	2	0	0	0	0	0	0	0	0	0	0	0	0	1	0
KT989599.1	Citrobacter freundii strain CRE1500 plasmid pIMP-HK1500, complete sequence.	Citrobacter freundii	pIMP-HK1500	53653	linear	114	65	2016-08-12	-	Illumina	-	2016-08-12	clinical	IncN_1__AY046276	IncN1	IncN	1	IncN_7	korA_2,repN_3,traJ_4	MOBF	1	MOBF	1	QnrS1_1_AB187515|quinolone,blaIMP-4_1_AF244145|beta-lactamase	2	0	0	0	0	0	0	0	0	0	0	0	0	1	0
KT989598.1	Enterobacter cloacae strain CRE1506 plasmid pIMP-SH1506, complete sequence.	Enterobacter cloacae	pIMP-SH1506	54669	circular	115	67	2016-08-12	-	Illumina	-	2016-08-12	clinical	IncN_1__AY046276	IncN1	IncN	1	IncN_7	korA_2,repN_3,traJ_4	MOBF	1	MOBF	1	QnrS1_1_AB187515|quinolone,blaIMP-4_1_AF244145|beta-lactamase	2	0	0	0	0	0	0	0	0	0	0	0	0	1	0
KT982617.1	Escherichia coli strain CRE1510 plasmid pIMP-SZ1510, complete sequence.	Escherichia coli	pIMP-SZ1510	54449	circular	115	66	2016-08-12	-	Illumina	complete	2016-08-12	clinical	IncN_1__AY046276	IncN1	IncN	1	IncN_7	korA_2,repN_3,traJ_4	MOBF	1	MOBF	1	QnrS1_1_AB187515|quinolone,blaIMP-4_1_AF244145|beta-lactamase	2	0	0	0	0	0	0	0	0	0	0	0	0	1	0
KT982616.1	Escherichia coli strain CRE1509 plasmid pIMP-HK1509, complete sequence.	Escherichia coli	pIMP-HK1509	54449	circular	115	66	2016-08-12	-	Illumina	complete	2016-08-12	clinical	IncN_1__AY046276	IncN1	IncN	1	IncN_7	korA_2,repN_3,traJ_4	MOBF	1	MOBF	1	QnrS1_1_AB187515|quinolone,blaIMP-4_1_AF244145|beta-lactamase	2	0	0	0	0	0	0	0	0	0	0	0	0	1	0
KT982614.1	Escherichia coli strain CRE1504 plasmid pIMP-HK1504, complete sequence.	Escherichia coli	pIMP-HK1504	54449	circular	115	66	2016-08-12	-	Illumina	complete	2016-08-12	clinical	IncN_1__AY046276	IncN1	IncN	1	IncN_7	korA_2,repN_3,traJ_4	MOBF	1	MOBF	1	QnrS1_1_AB187515|quinolone,blaIMP-4_1_AF244145|beta-lactamase	2	0	0	0	0	0	0	0	0	0	0	0	0	1	0
KT982618.1	Escherichia coli strain CRE1517 plasmid pIMP-GZ1517, complete sequence.	Escherichia coli	pIMP-GZ1517	51589	circular	115	65	2016-08-12	-	Illumina	complete	2016-08-12	clinical	IncN_1__AY046276	IncN1	IncN	1	IncN_7	korA_2,repN_3,traJ_4	MOBF	1	MOBF	1	QnrS1_1_AB187515|quinolone,blaIMP-4_1_AF244145|beta-lactamase	2	0	0	0	0	0	0	0	0	0	0	0	0	1	0
KT982613.1	Klebsiella pneumoniae strain CRE 1496 plasmid pIMP1496, complete sequence.	Klebsiella pneumoniae	pIMP1496	50979	circular	113	64	2016-08-12	-	Illumina	complete	2016-08-12	clinical	IncN_1__AY046276	IncN1	IncN	1	IncN_7	korA_2,repN_3,traJ_4	MOBF	1	MOBF	1	QnrS1_1_AB187515|quinolone,blaIMP-4_1_AF244145|beta-lactamase	2	0	0	0	0	0	0	0	0	0	0	0	0	1	0
NZ_CP009276.1	Klebsiella variicola strain DX120E plasmid pKV2, complete sequence.	Klebsiella variicola	pKV2	54715	circular	105	52	2016-08-12	BioProject:PRJNA224116 BioSample:SAMN03018135 Assembly:GCF_000812205.2	PacBio	complete	2015-01-21	clinical	-	-	-	-	-	-	-	-	-	-	-	0	0	0	0	0	0	0	0	0	0	0	0	0	0	0
NZ_CP009275.1	Klebsiella variicola strain DX120E plasmid pKV1, complete sequence.	Klebsiella variicola	pKV1	162706	circular	278	138	2016-08-12	BioProject:PRJNA224116 BioSample:SAMN03018135 Assembly:GCF_000812205.2	PacBio	complete	2015-01-21	clinical	IncFIB(K)_1_Kpn3_JN233704,IncFII_1_pKP91_CP000966	IncFIB,IncFII	IncF,IncF	2	IncF_F9:A-:B-	FIIK_9	MOBF	1	MOBF	1	-	0	0	0	0	0	0	0	0	0	0	0	0	0	0	0
CP014962.1	Salmonella enterica subsp. enterica serovar Typhimurium str. USDA-ARS-USMARC-1899 plasmid pSTY-1899, complete sequence.	Salmonella enterica subsp. enterica serovar Typhimurium str. USD...	pSTY-1899	93850	circular	239	119	2016-08-11	BioProject:PRJNA236708 BioSample:SAMN02712198	PacBio RS II C3 P5	complete	2016-03-30	clinical	IncFIB(S)_1__FN432031,IncFII(S)_1__CP000858	IncFIB,IncFII	IncF,IncF	2	IncF_F1:A-:B17	FIB_17,FIIS_1	MOBF	1	MOBF	1	-	0	0	0	0	0	0	0	0	0	0	0	0	0	0	0
CP012198.1	Escherichia coli strain ECwhn14 plasmid p8401, complete sequence.	Escherichia coli	p8401	8401	circular	28	13	2016-08-09	BioProject:PRJNA290936 BioSample:SAMN03943546	Illumina	complete	2016-08-09	clinical	ColRNAI_1__DQ298019	ColRNAI	Col	1	-	-	-	-	-	-	strA_4_AF321551|aminoglycoside,strB_1_M96392|aminoglycoside,sul2_2_GQ421466|sulphonamide,tet(A)_4_AJ517790|tetracycline	4	0	0	0	0	0	0	0	0	0	0	0	0	0	0
CP012197.1	Escherichia coli strain ECwhn14 plasmid pECwhn14, complete sequence.	Escherichia coli	pECwhn14	185134	circular	496	232	2016-08-09	BioProject:PRJNA290936 BioSample:SAMN03943546	Illumina	complete	2016-08-09	clinical	Col156_1__NC_009781,IncFIA_1__AP001918,IncFIB(AP001918)_1__AP001918,IncFII_1__AY458016,IncFII_1__AY458016	Col156,IncFIA,IncFIB,IncFII,IncFII	Col,IncF,IncF,IncF,IncF	5	-	-	MOBF	1	MOBF	1	aac(3)-IIa_1_X51534|aminoglycoside,aadA5_1_AF137361|aminoglycoside,blaTEM-1B_1_JF910132|beta-lactamase,dfrA17_1_FJ460238|trimethoprim,erm(B)_1_JN899585|macrolide,mph(A)_1_D16251|macrolide,qepA_1_AB263754|quinolone,rmtB_1_AB103506|aminoglycoside,sul1_1_AY224185|sulphonamide,tet(B)_4_AF326777|tetracycline	10	1	0	0	0	0	0	0	0	0	0	0	0	0	0
KX447768.1	Escherichia coli strain MCR1_NJ plasmid pMCR1-NJ-IncX4, complete sequence.	Escherichia coli	pMCR1-NJ-IncX4	33395	circular	42	41	2016-08-07	-	Illumina	complete	2016-08-07	clinical	IncX4_1__CP002895	IncX4	IncX	1	-	-	MOBP	1	MOBP	1	mcr-1_1_KP347127|colistin	1	0	0	0	0	0	0	0	0	0	0	0	0	0	0
KX447767.1	Escherichia coli strain MCR1_NJ plasmid pNDM5-NJ-IncX3, complete sequence.	Escherichia coli	pNDM5-NJ-IncX3	39520	circular	54	53	2016-08-07	-	Illumina	complete	2016-08-07	clinical	IncX3_1__JN247852	IncX3	IncX	1	-	-	MOBQ	1	MOBP	1	blaNDM-5_1_JN104597|beta-lactamase	1	0	0	0	0	0	0	0	0	0	0	0	0	0	0
AP014654.2	Escherichia coli O169:H41 plasmid pEntYN10 DNA, complete sequence.	Escherichia coli O169:H41	pEntYN10	145082	circular	248	182	2016-08-05	-	-	complete	2015-11-19	clinical	IncFIB(AP001918)_1__AP001918,IncFII_1__AY458016	IncFIB,IncFII	IncF,IncF	2	IncF_F84:A-:B56	FIB_56,FII_84	-	-	-	-	-	0	0	0	0	0	0	0	0	0	0	0	0	0	0	0
KX236178.1	Klebsiella pneumoniae strain HS091147 plasmid pHSO91147, complete sequence.	Klebsiella pneumoniae	pHSO91147	121348	circular	178	84	2016-08-05	-	Sanger dideoxy sequencing	complete	2016-08-05	clinical	IncFII(K)_1__CP000648	IncFII	IncF	1	IncF_F2:A-:B-	FIIK_2	MOBF	1	MOBF	1	QnrB52_1_EF488762|quinolone,blaCTX-M-14_1_AF252622|beta-lactamase,blaKPC-2_1_AY034847|beta-lactamase,blaTEM-1B_1_JF910132|beta-lactamase,dfrA25_1_DQ267940|trimethoprim,sul1_2_CP002151|sulphonamide	6	1	1	0	0	0	0	0	0	0	1	0	0	0	0
KX118608.1	Klebsiella pneumoniae strain Kp145/11 plasmid pKp145/11b, complete sequence.	Klebsiella pneumoniae	pKp145/11b	68582	circular	149	96	2016-08-04	-	Illumina	complete	2016-06-08	clinical	IncL/M(pMU407)_1_pMU407_U27345	IncL/M	IncL/M	1	-	-	MOBP	1	MOBP	1	aac(6')-Ib_1_M21682|aminoglycoside,aadA1_5_JQ480156|aminoglycoside,blaCTX-M-8_1_AF189721|beta-lactamase,blaOXA-9_2_JF703130|beta-lactamase,blaTEM-1A_4_HM749966|beta-lactamase	5	1	0	0	0	0	1	0	0	0	0	0	0	0	0
NC_018666.1	Escherichia coli O104:H4 str. 2011C-3493 plasmid pAA-EA11, complete sequence.	Escherichia coli O104:H4 str. 2011C-3493	pAA-EA11	74217	circular	170	80	2016-08-03	BioProject:PRJNA176127 Assembly:GCF_000299455.1	-	complete	2012-10-01	clinical	IncFIB(AP001918)_1__AP001918,IncFII(pRSB107)_1_pRSB107_AJ851089	IncFIB,IncFII	IncF,IncF	2	IncF_F48:A-:B25	FIB_25,FII_48	-	-	MOBF	1	-	0	0	0	0	0	0	0	0	0	0	0	0	0	0	0
NC_018660.1	Escherichia coli O104:H4 str. 2011C-3493 plasmid pG-EA11, complete sequence.	Escherichia coli O104:H4 str. 2011C-3493	pG-EA11	1549	circular	3	1	2016-08-03	BioProject:PRJNA176127 Assembly:GCF_000299455.1	-	complete	2012-10-01	clinical	Col(MG828)_1__NC_008486	Col(MG828)	Col	1	-	-	-	-	-	-	-	0	0	0	0	0	0	0	0	0	0	0	0	0	0	0
NC_018659.1	Escherichia coli O104:H4 str. 2011C-3493 plasmid pESBL-EA11, complete sequence.	Escherichia coli O104:H4 str. 2011C-3493	pESBL-EA11	88544	circular	190	94	2016-08-03	BioProject:PRJNA176127 Assembly:GCF_000299455.1	-	complete	2012-10-01	clinical	IncI1_1_Alpha_AP005147	IncI1	IncI	1	IncI1_31	ardA_4,pilL_3,repI1_3,sogS_3,trbA_6	MOBP	1	MOBP	1	blaCTX-M-15_23_DQ302097|beta-lactamase,blaTEM-1B_1_JF910132|beta-lactamase	2	1	0	0	0	1	0	0	0	0	0	0	0	0	0
NC_017659.1	Escherichia coli O83:H1 str. NRG 857C plasmid pO83_CORR, complete sequence.	Escherichia coli O83:H1 str. NRG 857C	pO83_CORR	147060	linear	330	153	2016-08-03	BioProject:PRJNA161987 Assembly:GCF_000183345.1	-	complete	2012-05-15	clinical	IncFIB(AP001918)_1__AP001918,IncFIC(FII)_1__AP001918,IncQ1_1__HE654726	IncFIB,IncFIC,IncQ1	IncF,IncF,IncQ	3	-	-	MOBF	1	MOBF	1	aadA1_5_JX185132|aminoglycoside,blaTEM-1B_1_JF910132|beta-lactamase,catA1_1_V00622|phenicol,dfrA1_30_JQ690541|trimethoprim,mph(B)_1_D85892|macrolide,strA_4_AF321551|aminoglycoside,strB_1_M96392|aminoglycoside,sul1_1_AY224185|sulphonamide,sul2_3_HQ840942|sulphonamide,tet(A)_4_AJ517790|tetracycline	10	1	0	0	0	0	0	0	0	0	0	0	0	0	0
NC_016841.1	Klebsiella pneumoniae subsp. pneumoniae HS11286 plasmid pKPHS6, complete sequence.	Klebsiella pneumoniae subsp. pneumoniae HS11286	pKPHS6	1308	circular	3	1	2016-08-03	BioProject:PRJNA84387 Assembly:GCF_000240185.1	-	complete	2012-03-01	clinical	Col(KPHS6)_1__NC_016841	Col(KPHS6)	Col	1	-	-	-	-	-	-	-	0	0	0	0	0	0	0	0	0	0	0	0	0	0	0
NC_016840.1	Klebsiella pneumoniae subsp. pneumoniae HS11286 plasmid pKPHS4, complete sequence.	Klebsiella pneumoniae subsp. pneumoniae HS11286	pKPHS4	3751	circular	9	4	2016-08-03	BioProject:PRJNA84387 Assembly:GCF_000240185.1	-	complete	2012-03-01	clinical	Col156_1__NC_009781	Col156	Col	1	-	-	MOBQ	1	MOBQ	1	-	0	0	0	0	0	0	0	0	0	0	0	0	0	0	0
NC_016846.1	Klebsiella pneumoniae subsp. pneumoniae HS11286 plasmid pKPHS2, complete sequence.	Klebsiella pneumoniae subsp. pneumoniae HS11286	pKPHS2	111195	circular	321	160	2016-08-03	BioProject:PRJNA84387 Assembly:GCF_000240185.1	-	complete	2012-03-01	clinical	IncFII(K)_1__CP000648,IncR_1__DQ449578	IncFII,IncR	IncF,IncR	2	-	-	MOBF	1	MOBF	1	blaKPC-2_1_AY034847|beta-lactamase,blaTEM-1B_1_JF910132|beta-lactamase	2	1	1	0	0	0	0	0	0	0	0	0	0	0	0
NC_016839.1	Klebsiella pneumoniae subsp. pneumoniae HS11286 plasmid pKPHS3, complete sequence.	Klebsiella pneumoniae subsp. pneumoniae HS11286	pKPHS3	105974	circular	305	152	2016-08-03	BioProject:PRJNA84387 Assembly:GCF_000240185.1	-	complete	2012-03-01	clinical	IncA/C2_1__JN157804	IncA/C2	IncA/C	1	IncA/C_3	A053_1,parA_2,parB_2,repA_2	-	-	-	-	aac(3)-IId_1_EU022314|aminoglycoside,aadA2_2_JQ364967|aminoglycoside,blaCTX-M-14_1_AF252622|beta-lactamase,blaTEM-1B_1_JF910132|beta-lactamase,blaTEM-1B_1_JF910132|beta-lactamase,dfrA12_1_AB571791|trimethoprim,rmtB_1_AB103506|aminoglycoside,strA_4_AF321551|aminoglycoside,strB_1_M96392|aminoglycoside,sul1_2_CP002151|sulphonamide,sul2_2_GQ421466|sulphonamide,tet(G)_4_AF133140|tetracycline	12	2	0	0	0	0	0	0	0	0	1	0	0	0	0
NC_016838.1	Klebsiella pneumoniae subsp. pneumoniae HS11286 plasmid pKPHS1, complete sequence.	Klebsiella pneumoniae subsp. pneumoniae HS11286	pKPHS1	122799	circular	290	141	2016-08-03	BioProject:PRJNA84387 Assembly:GCF_000240185.1	-	complete	2012-03-01	clinical	IncFIB(pKPHS1)_1_pKPHS1_CP003223	IncFIB	IncF	1	IncF_no_alleles_detected	IncF_no_alleles_detected	-	-	-	-	blaCTX-M-14_1_AF252622|beta-lactamase	1	0	0	0	0	0	0	0	0	0	1	0	0	0	0
NC_011749.1	Escherichia coli UMN026 plasmid p1ESCUM, complete sequence.	Escherichia coli UMN026	p1ESCUM	122301	circular	314	142	2016-08-03	BioProject:PRJNA62981 Assembly:GCF_000026325.1	-	complete	2008-12-22	clinical	Col156_1__NC_009781,IncFIB(AP001918)_1__AP001918,IncFII(29)_1_pUTI89_CP003035	Col156,IncFIB,IncFII	Col,IncF,IncF	3	-	-	MOBF	1	MOBF	1	tet(B)_4_AF326777|tetracycline	1	0	0	0	0	0	0	0	0	0	0	0	0	0	0
NC_011739.1	Escherichia coli UMN026 plasmid p2ESCUM, complete sequence.	Escherichia coli UMN026	p2ESCUM	33809	circular	99	49	2016-08-03	BioProject:PRJNA62981 Assembly:GCF_000026325.1	-	complete	2008-12-18	clinical	IncX1_1__EU370913	IncX1	IncX	1	-	-	MOBQ	1	MOBP	1	-	0	0	0	0	0	0	0	0	0	0	0	0	0	0	0
NC_009344.1	Shigella dysenteriae Sd197 plasmid pSD197_spA, complete sequence.	Shigella dysenteriae Sd197	pSD197_spA	8953	circular	17	8	2016-08-03	BioProject:PRJNA58213 Assembly:GCF_000012005.1	-	complete	2007-04-17	clinical	ColE10_1__X01654	ColE10	Col	1	-	-	-	-	-	-	-	0	0	0	0	0	0	0	0	0	0	0	0	0	0	0
NC_007607.1	Shigella dysenteriae Sd197 plasmid pSD1_197, complete sequence.	Shigella dysenteriae Sd197	pSD1_197	182726	circular	526	223	2016-08-03	BioProject:PRJNA58213 Assembly:GCF_000012005.1	-	complete	2005-11-18	clinical	IncFII_1__AY458016,IncFII_1__AY458016	IncFII,IncFII	IncF,IncF	2	IncF_F25:A-:B-	FII_25	MOBF,MOBF	2	MOBF,MOBF	2	-	0	0	0	0	0	0	0	0	0	0	0	0	0	0	0
NC_004851.1	Shigella flexneri 2a str. 301 plasmid pCP301, complete sequence.	Shigella flexneri 2a str. 301	pCP301	221618	circular	625	262	2016-08-03	BioProject:PRJNA62907 Assembly:GCF_000006925.2	-	complete	2003-06-19	clinical	IncFII_1__AY458016	IncFII	IncF	1	IncF_F27:A-:B-	FII_27	MOBF	1	MOBF,MOBF	2	-	0	0	0	0	0	0	0	0	0	0	0	0	0	0	0
NC_003385.1	Salmonella enterica subsp. enterica serovar Typhi str. CT18 plasmid pHCM2, complete sequence.	Salmonella enterica subsp. enterica serovar Typhi str. CT18	pHCM2	106516	circular	375	128	2016-08-03	BioProject:PRJNA57793 Assembly:GCF_000195995.1	-	complete	2001-10-26	clinical	IncFIB(pHCM2)_1_pHCM2_AL513384	IncFIB	IncF	1	IncF_no_alleles_detected	IncF_no_alleles_detected	-	-	-	-	-	0	0	0	0	0	0	0	0	0	0	0	0	0	0	0
NC_003384.1	Salmonella enterica subsp. enterica serovar Typhi str. CT18 plasmid pHCM1, complete sequence.	Salmonella enterica subsp. enterica serovar Typhi str. CT18	pHCM1	218160	circular	660	235	2016-08-03	BioProject:PRJNA57793 Assembly:GCF_000195995.1	-	complete	2001-10-26	clinical	IncFIA(HI1)_1_HI1_AF250878,IncHI1A_1__AF250878,IncHI1B(R27)_1_R27_AF250878,IncQ1_1__HE654726	IncFIA,IncHI1,IncHI1,IncQ1	IncF,IncH,IncH,IncQ	4	-	-	MOBH	1	MOBH	1	blaTEM-1B_1_JF910132|beta-lactamase,catA1_1_V00622|phenicol,dfrA14_1_DQ388123|trimethoprim,strA_4_AF321551|aminoglycoside,strB_1_M96392|aminoglycoside,sul2_3_HQ840942|sulphonamide,tet(B)_4_AF326777|tetracycline	7	1	0	0	0	0	0	0	0	0	0	0	0	0	0
NC_003277.1	Salmonella enterica subsp. enterica serovar Typhimurium str. LT2 plasmid pSLT, complete sequence.	Salmonella enterica subsp. enterica serovar Typhimurium str. LT2	pSLT	93939	circular	243	102	2016-08-03	BioProject:PRJNA57799 Assembly:GCF_000006945.1	-	complete	2001-10-26	clinical	IncFIB(S)_1__FN432031,IncFII(S)_1__CP000858	IncFIB,IncFII	IncF,IncF	2	IncF_F1:A-:B17	FIB_17,FIIS_1	MOBF	1	MOBF	1	-	0	0	0	0	0	0	0	0	0	0	0	0	0	0	0
NC_002253.1	Buchnera aphidicola str. APS (Acyrthosiphon pisum) plasmid pLeu, complete sequence.	Buchnera aphidicola str. APS (Acyrthosiphon pisum)	pLeu	7786	circular	15	7	2016-08-03	BioProject:PRJNA57805 Assembly:GCF_000009605.1	-	complete	2000-05-03	non-clinical	-	-	-	-	-	-	-	-	-	-	-	0	0	0	0	0	0	0	0	0	0	0	0	0	0	0
NC_002252.1	Buchnera aphidicola str. APS (Acyrthosiphon pisum) plasmid pTrp, complete sequence.	Buchnera aphidicola str. APS (Acyrthosiphon pisum)	pTrp	7258	circular	17	3	2016-08-03	BioProject:PRJNA57805 Assembly:GCF_000009605.1	-	complete	2000-05-03	non-clinical	-	-	-	-	-	-	-	-	-	-	-	0	0	0	0	0	0	0	0	0	0	0	0	0	0	0
NC_002127.1	Escherichia coli O157:H7 str. Sakai plasmid pOSAK1, complete sequence.	Escherichia coli O157:H7 str. Sakai	pOSAK1	3306	circular	8	3	2016-08-03	BioProject:PRJNA57781 Assembly:GCF_000008865.1	-	complete	1998-07-23	clinical	ColRNAI_1__DQ298019	ColRNAI	Col	1	-	-	-	-	-	-	-	0	0	0	0	0	0	0	0	0	0	0	0	0	0	0
LT575492.1	Serratia marcescens isolate PWN146_assembly genome assembly, plasmid: PWN146p1.	Serratia marcescens	PWN146p1	61142	circular	131	65	2016-07-29	BioProject:PRJEB12906 BioSample:SAMEA3980453	-	complete	2016-07-29	clinical	IncFII_1_pKP91_CP000966,pSM22_1__NC_015972	IncFII,pSM22	IncF,pSM22	2	-	-	MOBF	1	MOBF	1	-	0	0	0	0	0	0	0	0	0	0	0	0	0	0	0
LT575491.1	Serratia marcescens isolate PWN146_assembly genome assembly, plasmid: PWN146p1.	Serratia marcescens	PWN146p1	139403	circular	313	156	2016-07-29	BioProject:PRJEB12906 BioSample:SAMEA3980453	-	complete	2016-07-29	clinical	IncFII_1_pKP91_CP000966,pSM22_1__NC_015972,pSM22_1__NC_015972	IncFII,pSM22,pSM22	IncF,pSM22,pSM22	3	-	-	MOBF,MOBF	2	MOBF,MOBF	2	-	0	0	0	0	0	0	0	0	0	0	0	0	0	0	0
KX443694.1	Escherichia coli strain ICBEC72H plasmid pICBEC72Hctx, complete sequence.	Escherichia coli	pICBEC72Hctx	92070	circular	243	104	2016-07-30	BioProject:PRJNA322664 BioSample:SAMN05172242	-	complete	2016-07-30	clinical	IncI1_1_Alpha_AP005147	IncI1	IncI	1	IncI1_131	ardA_9,pilL_3,repI1_1,sogS_4,trbA_23	MOBP	1	MOBP	1	blaCTX-M-8_1_AF189721|beta-lactamase	1	0	0	0	0	0	0	0	0	0	0	0	0	0	0
NZ_CP013657.1	Escherichia coli strain uk_P46212 plasmid, complete sequence.	Escherichia coli	unnamed	143748	circular	337	168	2016-06-20	BioProject:PRJNA224116 BioSample:SAMN04159541 Assembly:GCF_001469815.1	PacBio	complete	2016-01-27	clinical	IncFIA_1__AP001918,IncFII_1__AY458016	IncFIA,IncFII	IncF,IncF	2	IncF_F2:A1:B-	FIA_1,FII_2	MOBF	1	MOBF	1	aac(6')Ib-cr_1_DQ303918|aminoglycoside,aadA5_1_AF137361|aminoglycoside,blaCTX-M-15_23_DQ302097|beta-lactamase,blaOXA-1_1_J02967|beta-lactamase,blaTEM-1B_1_JF910132|beta-lactamase,catB3_1_AJ009818|phenicol,dfrA17_1_FJ460238|trimethoprim,mph(A)_1_D16251|macrolide,sul1_1_AY224185|sulphonamide,tet(A)_4_AJ517790|tetracycline	10	1	0	0	0	1	0	1	0	0	0	0	0	0	0
KM198330.1	Salmonella enterica subsp. enterica serovar Enteritidis strain DG1009139 plasmid pDGSE139, complete sequence.	Salmonella enterica subsp. enterica serovar Enteritidis	pDGSE139	215897	linear	556	272	2016-07-31	-	IonTorrent	-	2016-07-31	clinical	IncHI2A_1__BX664015,IncHI2_1__BX664015	IncHI2,IncHI2	IncH,IncH	2	IncHI2_2	smr0018_2,smr0199_2	MOBH	1	MOBH	1	aac(3)-IId_1_EU022314|aminoglycoside,blaCTX-M-15_23_DQ302097|beta-lactamase	2	0	0	0	0	1	0	0	0	0	0	0	0	0	0
NZ_FO818639.1	Xenorhabdus bovienii str. CS03 plasmid XBC_p, complete genome.	Xenorhabdus bovienii	XBC_p	8117	circular	23	11	2016-08-01	BioProject:PRJNA224116 BioSample:SAMEA3283115 Assembly:GCF_000973125.1	-	complete	2015-04-22	non-clinical	-	-	-	-	-	-	-	-	-	-	-	0	0	0	0	0	0	0	0	0	0	0	0	0	0	0
NZ_FO818638.1	Xenorhabdus bovienii str. CS03 megaplasmid, complete genome.	Xenorhabdus bovienii	megaplasmid	177250	circular	343	171	2016-08-01	BioProject:PRJNA224116 BioSample:SAMEA3283115 Assembly:GCF_000973125.1	-	complete	2015-04-22	non-clinical	-	-	-	-	-	-	-	-	-	-	-	0	0	0	0	0	0	0	0	0	0	0	0	0	0	0
KM396300.1	Salmonella enterica subsp. enterica serovar Enteritidis strain SEN110055 plasmid pSEN110055, complete sequence.	Salmonella enterica subsp. enterica serovar Enteritidis	pSEN110055	215937	circular	563	281	2016-07-31	-	IonTorrent	complete	2016-07-31	clinical	IncHI2A_1__BX664015,IncHI2_1__BX664015	IncHI2,IncHI2	IncH,IncH	2	IncHI2_2	smr0018_2,smr0199_2	MOBH,MOBH	2	MOBH,MOBH	2	aac(3)-IId_1_EU022314|aminoglycoside,blaCTX-M-15_23_DQ302097|beta-lactamase	2	0	0	0	0	1	0	0	0	0	0	0	0	0	0
KM396299.1	Salmonella enterica subsp. enterica serovar Enteritidis strain SEN112499 plasmid pSEN112499, complete sequence.	Salmonella enterica subsp. enterica serovar Enteritidis	pSEN112499	215897	circular	555	277	2016-07-31	-	IonTorrent	complete	2016-07-31	clinical	IncHI2A_1__BX664015,IncHI2_1__BX664015	IncHI2,IncHI2	IncH,IncH	2	IncHI2_2	smr0018_2,smr0199_2	MOBH	1	MOBH	1	aac(3)-IId_1_EU022314|aminoglycoside,blaCTX-M-15_23_DQ302097|beta-lactamase	2	0	0	0	0	1	0	0	0	0	0	0	0	0	0
KM396298.1	Salmonella enterica subsp. enterica serovar Enteritidis strain KUSR18 plasmid pKUSR18, complete sequence.	Salmonella enterica subsp. enterica serovar Enteritidis	pKUSR18	215892	circular	545	272	2016-07-31	-	IonTorrent	complete	2016-07-31	clinical	IncHI2A_1__BX664015,IncHI2_1__BX664015	IncHI2,IncHI2	IncH,IncH	2	IncHI2_2	smr0018_2,smr0199_2	MOBH	1	MOBH	1	aac(3)-IId_1_EU022314|aminoglycoside,blaCTX-M-15_23_DQ302097|beta-lactamase	2	0	0	0	0	1	0	0	0	0	0	0	0	0	0
NZ_FO704549.1	Xenorhabdus doucetiae str. FRM16 plasmid XD_p, complete genome.	Xenorhabdus doucetiae	XD_p	8449	circular	25	12	2016-08-01	BioProject:PRJNA224116 BioSample:SAMEA3283113 Assembly:GCF_000968195.1	-	complete	2015-04-02	non-clinical	-	-	-	-	-	-	-	-	-	-	-	0	0	0	0	0	0	0	0	0	0	0	0	0	0	0
NZ_LN681228.1	Xenorhabdus nematophila AN6/1 genome assembly XNC2, plasmid : II.	Xenorhabdus nematophila AN6/1	II	154559	circular	353	176	2016-08-01	BioProject:PRJNA224116 BioSample:SAMEA2501488 Assembly:GCF_000953355.1	-	complete	2015-03-17	non-clinical	IncA/C2_1__JN157804	IncA/C2	IncA/C	1	IncA/C_unknown	A053_2,repA_1	MOBH	1	MOBH	1	-	0	0	0	0	0	0	0	0	0	0	0	0	0	0	0
NC_017724.1	Escherichia coli ETEC H10407 p948 plasmid.	Escherichia coli ETEC H10407	p948	94797	circular	287	105	2016-07-29	BioProject:PRJNA224116 BioSample:SAMEA2272237 Assembly:GCF_000210475.1	-	complete	2012-05-15	clinical	IncFII_1__AY458016	IncFII	IncF	1	IncF_F84:A-:B-	FII_84	-	-	-	-	-	0	0	0	0	0	0	0	0	0	0	0	0	0	0	0
NC_017722.1	Escherichia coli ETEC H10407 p666 plasmid.	Escherichia coli ETEC H10407	p666	66681	circular	207	85	2016-07-29	BioProject:PRJNA224116 BioSample:SAMEA2272237 Assembly:GCF_000210475.1	-	complete	2012-05-15	clinical	IncFII(29)_1_pUTI89_CP003035	IncFII	IncF	1	IncF_F12:A-:B-	FII_12	MOBF	1	MOBF	1	-	0	0	0	0	0	0	0	0	0	0	0	0	0	0	0
NC_003134.1	Yersinia pestis CO92 plasmid pMT1, complete sequence.	Yersinia pestis CO92	pMT1	96210	circular	308	101	2016-08-01	Project:57621 BioProject:PRJNA57621 Assembly:GCF_000009065.1	-	complete	1999-09-06	clinical	IncFIB(pHCM2)_1_pHCM2_AL513384	IncFIB	IncF	1	IncF_no_alleles_detected	IncF_no_alleles_detected	-	-	-	-	-	0	0	0	0	0	0	0	0	0	0	0	0	0	0	0
NC_003131.1	Yersinia pestis CO92 plasmid pCD1, complete sequence.	Yersinia pestis CO92	pCD1	70305	circular	261	71	2016-08-01	BioProject:PRJNA57621 Assembly:GCF_000009065.1	-	complete	1999-09-03	clinical	IncFII(Y)_1_ps_CP001049	IncFII	IncF	1	IncF_F1:A-:B-	FIIY_1	-	-	-	-	-	0	0	0	0	0	0	0	0	0	0	0	0	0	0	0
NC_003132.1	Yersinia pestis CO92 plasmid pPCP1, complete sequence.	Yersinia pestis CO92	pPCP1	9612	circular	28	9	2016-08-01	BioProject:PRJNA57621 Assembly:GCF_000009065.1	-	complete	1999-08-19	clinical	ColRNAI_1__DQ298019	ColRNAI	Col	1	-	-	-	-	-	-	-	0	0	0	0	0	0	0	0	0	0	0	0	0	0	0
NZ_CP016626.1	Escherichia coli O157:H7 strain FRIK944 plasmid p0157, complete sequence.	Escherichia coli O157:H7	p0157	95598	circular	207	103	2016-07-28	BioProject:PRJNA224116 BioSample:SAMN04510563 Assembly:GCF_001695515.1	PacBio	complete	2016-07-28	clinical	IncFIA_1__AP001918,IncFIB(AP001918)_1__AP001918,IncFII_1__AY458016	IncFIA,IncFIB,IncFII	IncF,IncF,IncF	3	IncF_F23:A16:B3	FIA_16,FIB_3,FII_23	MOBP	1	MOBP	1	-	0	0	0	0	0	0	0	0	0	0	0	0	0	0	0
NZ_CP016276.1	Yersinia pestis strain Cadman plasmid pPCP1, complete sequence.	Yersinia pestis	pPCP1	9612	circular	21	10	2016-07-27	BioProject:PRJNA224116 BioSample:SAMN05282282 Assembly:GCF_001693595.1	PacBio	complete	2016-07-27	clinical	ColRNAI_1__DQ298019	ColRNAI	Col	1	-	-	-	-	-	-	-	0	0	0	0	0	0	0	0	0	0	0	0	0	0	0
NZ_CP016275.1	Yersinia pestis strain Cadman plasmid pMT1, complete sequence.	Yersinia pestis	pMT1	96210	circular	215	107	2016-07-27	BioProject:PRJNA224116 BioSample:SAMN05282282 Assembly:GCF_001693595.1	PacBio	complete	2016-07-27	clinical	IncFIB(pHCM2)_1_pHCM2_AL513384	IncFIB	IncF	1	IncF_no_alleles_detected	IncF_no_alleles_detected	-	-	-	-	-	0	0	0	0	0	0	0	0	0	0	0	0	0	0	0
NZ_CP016274.1	Yersinia pestis strain Cadman plasmid pCD1, complete sequence.	Yersinia pestis	pCD1	70304	circular	179	89	2016-07-27	BioProject:PRJNA224116 BioSample:SAMN05282282 Assembly:GCF_001693595.1	PacBio	complete	2016-07-27	clinical	IncFII(Y)_1_ps_CP001049	IncFII	IncF	1	IncF_F1:A-:B-	FIIY_1	-	-	-	-	-	0	0	0	0	0	0	0	0	0	0	0	0	0	0	0
NZ_CP016551.1	Escherichia coli strain O177:H21 plasmid unnamed5, complete sequence.	Escherichia coli	unnamed5	7395	circular	17	8	2016-07-27	BioProject:PRJNA224116 BioSample:SAMN05407982 Assembly:GCF_001693635.1	PacBio	complete	2016-07-27	clinical	-	-	-	-	-	-	-	-	-	-	-	0	0	0	0	0	0	0	0	0	0	0	0	0	0	0
NZ_CP016550.1	Escherichia coli strain O177:H21 plasmid unnamed4, complete sequence.	Escherichia coli	unnamed4	49695	circular	119	59	2016-07-27	BioProject:PRJNA224116 BioSample:SAMN05407982 Assembly:GCF_001693635.1	PacBio	complete	2016-07-27	clinical	IncX4_1__CP002895	IncX4	IncX	1	-	-	MOBP	1	MOBP	1	mcr-1_1_KP347127|colistin,mcr-1_1_KP347127|colistin	2	0	0	0	0	0	0	0	0	0	0	0	0	0	0
NZ_CP016549.1	Escherichia coli strain O177:H21 plasmid unnamed3, complete sequence.	Escherichia coli	unnamed3	126046	circular	255	124	2016-07-27	BioProject:PRJNA224116 BioSample:SAMN05407982 Assembly:GCF_001693635.1	PacBio	complete	2016-07-27	clinical	IncY_1__K02380	IncY	IncY	1	-	-	-	-	-	-	-	0	0	0	0	0	0	0	0	0	0	0	0	0	0	0
NZ_CP016548.1	Escherichia coli strain O177:H21 plasmid unnamed2, complete sequence.	Escherichia coli	unnamed2	90835	circular	241	120	2016-07-27	BioProject:PRJNA224116 BioSample:SAMN05407982 Assembly:GCF_001693635.1	PacBio	complete	2016-07-27	clinical	IncB/O/K/Z_4_FN868832	IncB/O/K/Z4	IncB/O/K/Z	1	-	-	MOBP,MOBP	2	MOBP,MOBP	2	blaCMY-2_1_X91840|beta-lactamase	1	0	0	0	1	0	0	0	0	0	0	0	0	0	0
NZ_CP016547.1	Escherichia coli strain O177:H21 plasmid unnamed1, complete sequence.	Escherichia coli	unnamed1	86371	circular	201	100	2016-07-27	BioProject:PRJNA224116 BioSample:SAMN05407982 Assembly:GCF_001693635.1	PacBio	complete	2016-07-27	clinical	IncI2_1_Delta_AP002527	IncI2	IncI	1	-	-	MOBP	1	-	-	-	0	0	0	0	0	0	0	0	0	0	0	0	0	0	0
NZ_CP015991.1	Klebsiella pneumoniae strain BR plasmid pWSZBR, complete sequence.	Klebsiella pneumoniae	pWSZBR	76251	circular	181	90	2016-07-28	BioProject:PRJNA224116 BioSample:SAMN05188406 Assembly:GCF_001663195.1	PacBio	complete	2016-06-21	clinical	IncR_1__DQ449578,IncR_1__DQ449578	IncR,IncR	IncR,IncR	2	-	-	-	-	-	-	ARR-3_1_JF806499|rifampicin,QnrA7_1_GQ463707|quinolone,aac(6')Ib-cr_2_EF636461|aminoglycoside,aadA16_1_EU675686|aminoglycoside,blaKPC-2_1_AY034847|beta-lactamase,blaOXA-1_1_J02967|beta-lactamase,catB3_1_AJ009818|phenicol,dfrA27_1_FJ459817|trimethoprim,mph(A)_1_D16251|macrolide,sul1_1_AY224185|sulphonamide	10	0	1	0	0	0	0	1	0	0	0	0	0	0	0
NC_017565.1	Yersinia enterocolitica subsp. palearctica Y11 plasmid pYVO3 complete sequence.	Yersinia enterocolitica subsp. palearctica Y11	pYV03	72460	circular	183	91	2016-07-28	BioProject:PRJNA224116 BioSample:SAMEA2271938 Assembly:GCF_000253175.1	-	complete	2012-05-03	clinical	IncFII(Y)_1_ps_CP001049	IncFII	IncF	1	IncF_F2:A-:B-	FIIY_2	-	-	-	-	-	0	0	0	0	0	0	0	0	0	0	0	0	0	0	0
NC_014304.1	Erwinia billingiae strain Eb661 complete plasmid pEB102.	Erwinia billingiae Eb661	pEB102	102323	circular	219	109	2016-07-28	BioProject:PRJNA224116 BioSample:SAMEA2272131 Assembly:GCF_000196615.1	-	complete	2010-07-16	non-clinical	-	-	-	-	-	-	MOBH	1	MOBH	1	-	0	0	0	0	0	0	0	0	0	0	0	0	0	0	0
NC_014305.1	Erwinia billingiae strain Eb661 complete plasmid pEB170.	Erwinia billingiae Eb661	pEB170	169778	circular	319	159	2016-07-28	BioProject:PRJNA224116 BioSample:SAMEA2272131 Assembly:GCF_000196615.1	-	complete	2010-07-16	non-clinical	IncFII_1_pSFO_AF401292	IncFII	IncF	1	IncF_no_alleles_detected	IncF_no_alleles_detected	MOBF	1	MOBF	1	-	0	0	0	0	0	0	0	0	0	0	0	0	0	0	0
NC_011743.1	Escherichia fergusonii ATCC 35469 plasmid pEFER, complete genome.	Escherichia fergusonii ATCC 35469	pEFER	55150	circular	103	50	2016-07-28	BioProject:PRJNA224116 BioSample:SAMEA3138228 Assembly:GCF_000026225.1	-	complete	2008-12-19	clinical	IncR_1__DQ449578	IncR	IncR	1	-	-	-	-	-	-	blaTEM-1B_1_JF910132|beta-lactamase,strA_1_M96392|aminoglycoside,strB_1_M96392|aminoglycoside,tet(B)_4_AF326777|tetracycline	4	1	0	0	0	0	0	0	0	0	0	0	0	0	0
NZ_CP016498.1	Escherichia coli strain UPEC 26-1 plasmid unnamed1, complete sequence.	Escherichia coli	unnamed1	151033	circular	363	181	2016-07-27	BioProject:PRJNA224116 BioSample:SAMN05392487 Assembly:GCF_001693315.1	PacBio RS	complete	2016-07-27	clinical	Col156_1__NC_009781,IncFIB(AP001918)_1__AP001918,IncFII_1__AY458016	Col156,IncFIB,IncFII	Col,IncF,IncF	3	-	-	MOBF	1	MOBF	1	blaTEM-1B_1_JF910132|beta-lactamase,mph(A)_1_D16251|macrolide,strA_4_AF321551|aminoglycoside,strB_1_M96392|aminoglycoside,sul2_2_GQ421466|sulphonamide,tet(A)_4_AJ517790|tetracycline	6	1	0	0	0	0	0	0	0	0	0	0	0	0	0
KP900015.1	Enterobacter aerogenes strain p3SP plasmid p3SP-NDM, complete sequence.	[Enterobacter] aerogenes	p3SP-NDM	46570	circular	107	45	2016-07-26	-	-	complete	2015-06-05	non-clinical	-	-	-	-	-	-	MOBQ	1	MOBQ	1	aph(3')-VIa_1_X07753|aminoglycoside,blaNDM-1_1_FN396876|beta-lactamase	2	0	0	1	0	0	0	0	0	0	0	0	0	0	0
EU418926.1	Escherichia coli strain JIE139 plasmid pJIE139, complete sequence.	Escherichia coli	pJIE139	87925	linear	222	90	2016-07-26	-	Sanger dideoxy sequencing; Illumina	complete	2015-05-20	clinical	IncI1_1_Alpha_AP005147	IncI1	IncI	1	IncI1_88	ardA_16,pilL_3,repI1_1,sogS_16,trbA_20	MOBP	1	MOBP	1	blaCTX-M-15_23_DQ302097|beta-lactamase	1	0	0	0	0	1	0	0	0	0	0	0	0	0	0
EU418923.1	Escherichia coli strain JIE113 plasmid pJIE113, complete sequence.	Escherichia coli	pJIE113	91205	linear	232	95	2016-07-26	-	Sanger dideoxy sequencing; Illumina	complete	2015-05-20	clinical	IncI1_1_Alpha_AP005147	IncI1	IncI	1	IncI1_31	ardA_4,pilL_3,repI1_3,sogS_3,trbA_6	MOBP	1	MOBP	1	blaCTX-M-15_23_DQ302097|beta-lactamase,blaTEM-1B_1_JF910132|beta-lactamase	2	1	0	0	0	1	0	0	0	0	0	0	0	0	0
EU418931.1	Escherichia coli strain JIE174 plasmid pJIE174, complete sequence.	Escherichia coli	pJIE174	96452	linear	261	101	2016-07-26	-	Sanger dideoxy sequencing; Illumina	complete	2015-05-20	clinical	IncI1_1_Alpha_AP005147	IncI1	IncI	1	IncI1_37	ardA_8,pilL_7,repI1_1,sogS_3,trbA_12	MOBP	1	MOBP	1	aac(3)-IId_1_EU022314|aminoglycoside,blaCTX-M-15_23_DQ302097|beta-lactamase,blaTEM-1B_1_JF910132|beta-lactamase	3	1	0	0	0	1	0	0	0	0	0	0	0	0	0
KM023153.1	Escherichia coli strain PGR46 plasmid pPGRT46, complete sequence.	Escherichia coli	pPGRT46	83155	circular	62	59	2016-07-26	-	-	complete	2015-04-23	clinical	IncFIB(K)_1_Kpn3_JN233704	IncFIB	IncF	1	IncF_no_alleles_detected	IncF_no_alleles_detected	MOBC	1	-	-	QnrS1_1_AB187515|quinolone,blaCTX-M-15_23_DQ302097|beta-lactamase,blaTEM-1B_1_JF910132|beta-lactamase,dfrA14_1_DQ388123|trimethoprim,strA_4_AF321551|aminoglycoside,strB_1_M96392|aminoglycoside,sul2_2_GQ421466|sulphonamide,tet(A)_4_AJ517790|tetracycline	8	1	0	0	0	1	0	0	0	0	0	0	0	0	0
KP345882.1	Escherichia coli strain BK32533 plasmid pBK32533, complete sequence.	Escherichia coli	pBK32533	241963	circular	298	297	2016-07-26	-	Illumina	complete	2015-04-07	clinical	IncA/C2_1__JN157804,IncFIA(HI1)_1_HI1_AF250878	IncA/C2,IncFIA	IncA/C,IncF	2	-	-	MOBH	1	MOBH	1	aac(6')-Ib_1_M21682|aminoglycoside,aadA1_5_JQ480156|aminoglycoside,aadA2_1_X68227|aminoglycoside,blaCARB-2_1_M69058|beta-lactamase,blaFOX-5_1_AY007369|beta-lactamase,blaKPC-3_1_HM769262|beta-lactamase,blaOXA-9_2_JF703130|beta-lactamase,blaTEM-1A_4_HM749966|beta-lactamase,cmlA1_1_M64556|phenicol,dfrA14_1_DQ388123|trimethoprim,strA_4_AF321551|aminoglycoside,strB_1_M96392|aminoglycoside,sul1_1_AY224…	14	1	0	0	0	0	1	0	1	0	0	0	0	0	0
KP125893.1	Klebsiella pneumoniae subsp. pneumoniae strain HS08204 plasmid pHS08204, complete sequence.	Klebsiella pneumoniae subsp. pneumoniae	pHS08204	133031	circular	154	81	2016-07-26	-	Sanger dideoxy sequencing	complete	2015-04-07	clinical	IncFII(K)_1__CP000648	IncFII	IncF	1	IncF_F6:A-:B-	FIIK_6	MOBF	1	MOBF	1	blaCTX-M-3_2_EF437434|beta-lactamase,blaTEM-1B_1_JF910132|beta-lactamase	2	1	0	0	0	0	0	0	0	0	0	0	0	0	0
KP125892.1	Escherichia coli strain HS10842 plasmid pHS10842, complete sequence.	Escherichia coli	pHS10842	13915	circular	31	11	2016-07-26	-	Sanger dideoxy sequencing	complete	2015-04-07	clinical	ColRNAI_1__DQ298019	ColRNAI	Col	1	-	-	-	-	-	-	blaKPC-2_1_AY034847|beta-lactamase	1	0	1	0	0	0	0	0	0	0	0	0	0	0	0
KM406491.1	Klebsiella pneumoniae strain Kpn-E1.Nr7 plasmid pKpn-E1.Nr7, complete sequence.	Klebsiella pneumoniae	pKpn-E1.Nr7	63581	circular	77	73	2016-07-26	-	-	complete	2015-04-07	clinical	IncL/M(pOXA-48)_1_pOXA-48_JN626286	IncL/M	IncL/M	1	-	-	MOBP	1	MOBP	1	blaOXA-48_2_AY236073|beta-lactamase	1	0	0	0	0	0	0	0	0	0	0	0	1	0	0
KM406490.1	Salmonella enterica subsp. enterica serovar Typhimurium strain 202 plasmid pSEM, complete sequence.	Salmonella enterica subsp. enterica serovar Typhimurium	pSEM	79502	circular	79	77	2016-07-26	-	-	complete	2015-04-07	clinical	IncL/M(pMU407)_1_pMU407_U27345	IncL/M	IncL/M	1	-	-	MOBP	1	MOBP	1	aac(3)-Ia_1_X15852|aminoglycoside,aacA4_1_KM278199|aminoglycoside,aadA1_2_JN815078|aminoglycoside,blaSHV-129_2_HM125687|beta-lactamase,sul1_1_AY224185|sulphonamide,tet(A)_4_AJ517790|tetracycline	6	0	0	0	0	0	0	0	0	0	0	0	0	0	0
KM406489.1	Serratia marcescens strain R471 plasmid R471, complete sequence.	Serratia marcescens	R471	86748	circular	86	84	2016-07-26	-	-	complete	2015-04-07	clinical	IncL/M(pOXA-48)_1_pOXA-48_JN626286	IncL/M	IncL/M	1	-	-	MOBP	1	MOBP	1	blaTEM-1B_1_JF910132|beta-lactamase	1	1	0	0	0	0	0	0	0	0	0	0	0	0	0
KM406488.1	Salmonella enterica subsp. enterica serovar Paratyphi B strain R69 plasmid R69, complete sequence.	Salmonella enterica subsp. enterica serovar Paratyphi B	R69	78899	circular	82	81	2016-07-26	-	-	complete	2015-04-07	clinical	IncL/M(pMU407)_1_pMU407_U27345	IncL/M	IncL/M	1	-	-	MOBP	1	MOBP	1	aph(3')-Ic_1_X62115|aminoglycoside,blaTEM-1D_83_AF188200|beta-lactamase,tet(B)_3_AP000342|tetracycline	3	0	0	0	0	0	0	0	0	0	0	0	0	0	0
CP009414.2	Salmonella enterica strain CFSAN007428 plasmid pCFSAN007428_01, complete sequence.	Salmonella enterica	pCFSAN007428_01	164924	circular	400	194	2016-07-26	BioProject:PRJNA243331 BioSample:SAMN02979246	PacBio RS	complete	2014-09-17	clinical	IncA/C2_1__JN157804	IncA/C2	IncA/C	1	IncA/C_3	A053_1,parA_2,parB_2,repA_2	MOBH	1	MOBH	1	aadB_1_JN119852|aminoglycoside,aph(3')-Ia_1_V00359|aminoglycoside,blaCMY-2_1_X91840|beta-lactamase,blaTEM-1B_1_JF910132|beta-lactamase,cmlA1_1_M64556|phenicol,floR_2_AF118107|phenicol,strA_4_AF321551|aminoglycoside,strB_1_M96392|aminoglycoside,sul2_2_GQ421466|sulphonamide,tet(A)_4_AJ517790|tetracycline	10	1	0	0	1	0	0	0	0	0	0	0	0	0	0
CP009413.2	Salmonella enterica strain CFSAN007427 plasmid pCFSAN007427_01, complete sequence.	Salmonella enterica	pCFSAN007427_01	175517	circular	423	205	2016-07-26	BioProject:PRJNA243331 BioSample:SAMN02979245	PacBio RS	complete	2014-09-17	clinical	IncA/C2_1__JN157804	IncA/C2	IncA/C	1	IncA/C_3	A053_1,parA_2,parB_2,repA_2	MOBH	1	MOBH	1	aac(3)-VIa_1_M88012|aminoglycoside,aadA1_3_JQ414041|aminoglycoside,blaCMY-2_1_X91840|beta-lactamase,blaTEM-1B_1_JF910132|beta-lactamase,floR_2_AF118107|phenicol,strA_4_AF321551|aminoglycoside,strB_1_M96392|aminoglycoside,sul1_1_AY224185|sulphonamide,sul2_2_GQ421466|sulphonamide,tet(A)_4_AJ517790|tetracycline	10	1	0	0	1	0	0	0	0	0	0	0	0	0	0
CP009412.2	Salmonella enterica strain CFSAN007426 plasmid pCFSAN007426_01, complete sequence.	Salmonella enterica	pCFSAN007426_01	103586	circular	250	121	2016-07-26	BioProject:PRJNA243331 BioSample:SAMN02979244	PacBio RS	complete	2014-09-17	clinical	IncA/C2_1__JN157804	IncA/C2	IncA/C	1	IncA/C_3	A053_1,parA_2,parB_2,repA_2	MOBH	1	MOBH	1	blaCMY-2_1_X91840|beta-lactamase,floR_2_AF118107|phenicol,strA_4_AF321551|aminoglycoside,strB_1_M96392|aminoglycoside,sul2_2_GQ421466|sulphonamide,tet(A)_4_AJ517790|tetracycline	6	0	0	0	1	0	0	0	0	0	0	0	0	0	0
CP009411.2	Salmonella enterica strain CFSAN007425 plasmid pCFSAN007425_01, complete sequence.	Salmonella enterica	pCFSAN007425_01	166496	circular	396	192	2016-07-26	BioProject:PRJNA243331 BioSample:SAMN02979243	PacBio RS	complete	2014-09-17	clinical	IncA/C2_1__JN157804	IncA/C2	IncA/C	1	IncA/C_3	A053_1,parA_2,parB_2,repA_2	MOBH	1	MOBH	1	aadA2_2_JQ364967|aminoglycoside,blaCMY-2_1_X91840|beta-lactamase,blaCMY-2_1_X91840|beta-lactamase,dfrA12_1_AB571791|trimethoprim,floR_2_AF118107|phenicol,strA_4_AF321551|aminoglycoside,strB_1_M96392|aminoglycoside,sul1_1_AY224185|sulphonamide,sul2_2_GQ421466|sulphonamide,tet(A)_4_AJ517790|tetracycline	10	0	0	0	2	0	0	0	0	0	0	0	0	0	0
CP009410.2	Salmonella enterica strain CFSAN007405 plasmid pCFSAN007405_01, complete sequence.	Salmonella enterica	pCFSAN007405_01	132146	circular	314	150	2016-07-26	BioProject:PRJNA243331 BioSample:SAMN02979242	PacBio RS	complete	2014-09-17	clinical	IncA/C2_1__JN157804	IncA/C2	IncA/C	1	IncA/C_3	A053_1,parA_2,parB_2,repA_2	MOBH	1	MOBH	1	aadB_1_JN119852|aminoglycoside,blaCMY-2_1_X91840|beta-lactamase,blaCMY-2_1_X91840|beta-lactamase,cmlA1_1_M64556|phenicol,floR_2_AF118107|phenicol,strA_4_AF321551|aminoglycoside,strB_1_M96392|aminoglycoside,sul2_2_GQ421466|sulphonamide,tet(A)_4_AJ517790|tetracycline	9	0	0	0	2	0	0	0	0	0	0	0	0	0	0
KM409652.1	Escherichia coli strain REL5382 plasmid pB15, complete sequence.	Escherichia coli	pB15	102294	circular	195	98	2016-07-26	-	454; Illumina; Sanger dideoxy sequencing	complete	2015-03-21	clinical	IncI1_1_Alpha_AP005147	IncI1	IncI	1	IncI1_154	ardA_3,pilL_10,repI1_1,sogS_10,trbA_8	MOBP	1	MOBP	1	aph(3')-IIa_1_X57709|aminoglycoside,aph(6)-Ic_1_X01702|aminoglycoside,strA_1_M96392|aminoglycoside,strB_1_M96392|aminoglycoside,tet(C)_5_NC_003213|tetracycline	5	0	0	0	0	0	0	0	0	0	0	0	0	0	0
KF743817.1	Proteus mirabilis plasmid R772, complete sequence.	Proteus mirabilis	R772	61514	circular	133	62	2016-07-26	-	Illumina	complete	2015-03-11	non-clinical	IncP(Beta)_1_Beta_U67194	IncP-1beta	IncP	1	-	-	MOBP	1	MOBP	1	-	0	0	0	0	0	0	0	0	0	0	0	0	0	0	0
KP763470.1	Salmonella enterica subsp. enterica serovar Typhimurium strain L946 plasmid pSTM_Phi, complete sequence.	Salmonella enterica subsp. enterica serovar Typhimurium	pSTM_Phi	107679	circular	133	130	2016-07-26	-	Illumina	complete	2015-03-30	clinical	-	-	-	-	-	-	-	-	-	-	-	0	0	0	0	0	0	0	0	0	0	0	0	0	0	0
KP205272.1	Escherichia coli strain EL-231 plasmid pQEL231, complete sequence.	Escherichia coli	pQEL231	6925	circular	23	9	2016-07-26	-	Sanger dideoxy sequencing	complete	2015-03-11	clinical	IncQ1_1__HE654726	IncQ1	IncQ	1	-	-	MOBQ	1	MOBQ	1	blaCMY-4_1_AF420597|beta-lactamase	1	0	0	0	0	0	0	0	0	0	0	0	0	0	0
KJ201887.1	Shigella flexneri 4c strain 072 plasmid pSF07201, complete sequence.	Shigella flexneri 4c	pSF07201	75335	circular	211	105	2016-07-26	-	-	complete	2015-03-04	clinical	IncFII_1__AY458016	IncFII	IncF	1	IncF_F2:A-:B-	FII_2	MOBF	1	MOBF	1	aac(6')Ib-cr_1_DQ303918|aminoglycoside,aac(6')Ib-cr_2_EF636461|aminoglycoside,blaCTX-M-3_2_EF437434|beta-lactamase,blaTEM-141_1_AY956335|beta-lactamase,fosA_14_AB522970|fosfomycin	5	0	0	0	0	0	0	0	0	0	0	0	0	0	0
KJ201886.1	Shigella flexneri 4c strain 072 plasmid pSF07202, complete sequence.	Shigella flexneri 4c	pSF07202	47669	circular	119	59	2016-07-26	-	-	complete	2015-03-04	clinical	IncX1_1__EU370913,IncX3_1__JN247852	IncX1,IncX3	IncX,IncX	2	-	-	MOBQ	1	MOBP	1	QnrS1_1_AB187515|quinolone,blaTEM-1B_1_JF910132|beta-lactamase	2	1	0	0	0	0	0	0	0	0	0	0	0	0	0
KP324830.1	Escherichia coli isolate FP671 plasmid pHNFP671, complete sequence.	Escherichia coli	pHNFP671	82807	circular	133	85	2016-07-26	-	Illumina	complete	2015-03-04	clinical	-	-	-	-	-	-	MOBP,MOBQ	2	MOBP,MOBP	2	cfr_1_AM408573|macrolide	1	0	0	0	0	0	0	0	0	0	0	0	0	0	0
KP330456.1	Proteus mirabilis strain C1042 plasmid p1042, complete sequence.	Proteus mirabilis	p1042	2682	circular	6	4	2016-07-26	-	-	complete	2015-03-01	non-clinical	Col3M_1__JX514065	Col3M	Col	1	-	-	-	-	-	-	QnrD_1_FJ228229|quinolone	1	0	0	0	0	0	0	0	0	0	0	0	0	0	0
KM377240.1	Escherichia coli strain HV295 plasmid pHV295, complete sequence.	Escherichia coli	pHV295	105076	circular	121	120	2016-07-26	-	PacBio	complete	2015-02-18	clinical	IncI1_1_Alpha_AP005147	IncI1	IncI	1	IncI1_3	ardA_1,pilL_2,repI1_2,sogS_1,trbA_4	MOBP	1	MOBP	1	blaCTX-M-1_6_DQ915955|beta-lactamase,sul2_2_GQ421466|sulphonamide	2	0	0	0	0	0	0	0	0	0	0	1	0	0	0
KM377239.1	Escherichia coli strain HV292 plasmid pHV292, complete sequence.	Escherichia coli	pHV292	117269	circular	131	130	2016-07-26	-	PacBio	complete	2015-02-18	clinical	IncI1_1_Alpha_AP005147	IncI1	IncI	1	IncI1_3	ardA_1,pilL_2,repI1_2,sogS_1,trbA_4	MOBP	1	MOBP	1	aadA5_1_AF137361|aminoglycoside,blaCTX-M-1_6_DQ915955|beta-lactamase,dfrA17_1_FJ460238|trimethoprim,sul2_11_AY232670|sulphonamide	4	0	0	0	0	0	0	0	0	0	0	1	0	0	0
KM377238.1	Escherichia coli strain HV114 plasmid pHV114, complete sequence.	Escherichia coli	pHV114	110997	circular	126	125	2016-07-26	-	PacBio	complete	2015-02-18	clinical	IncI1_1_Alpha_AP005147	IncI1	IncI	1	IncI1_3	ardA_1,pilL_2,repI1_2,sogS_1,trbA_4	MOBP	1	MOBP	1	aadA5_1_AF137361|aminoglycoside,blaCTX-M-1_6_DQ915955|beta-lactamase,dfrA17_1_FJ460238|trimethoprim,sul2_2_GQ421466|sulphonamide	4	0	0	0	0	0	0	0	0	0	0	1	0	0	0
KJ588779.1	Klebsiella pneumoniae strain ATCC BAA-2146 plasmid pNDM-US-2, complete sequence.	Klebsiella pneumoniae	pNDM-US-2	140821	circular	371	176	2016-07-26	-	-	complete	2015-02-18	clinical	IncA/C2_1__JN157804	IncA/C2	IncA/C	1	IncA/C_1	A053_1,parA_1,parB_1,repA_1	MOBH	1	MOBH	1	aacA4_1_KM278199|aminoglycoside,blaCMY-6_1_AJ011293|beta-lactamase,blaNDM-1_1_FN396876|beta-lactamase,rmtC_1_AB194779|aminoglycoside,sul1_1_AY224185|sulphonamide	5	0	0	1	0	0	0	0	0	0	0	0	0	0	0
KP091735.1	Escherichia coli strain C0967 plasmid pCTXM64_C0967, complete sequence.	Escherichia coli	pCTXM64_C0967	62194	circular	151	96	2016-07-26	-	IonTorrent	complete	2015-03-06	clinical	IncI2_1__KP347127	IncI2	IncI	1	-	-	MOBP	1	-	-	blaCTX-M-64_1_GQ456156|beta-lactamase	1	0	0	0	0	0	0	0	0	0	0	0	0	0	0
KP198616.1	Escherichia coli strain C0996A plasmid pCTXM123_C0996, complete sequence.	Escherichia coli	pCTXM123_C0996	108435	circular	303	129	2016-07-26	-	IonTorrent	complete	2015-03-06	clinical	IncI1_1_Alpha_AP005147	IncI1	IncI	1	IncI1_108	ardA_13,pilL_2,repI1_2,sogS_1,trbA_5	MOBP	1	MOBP	1	blaCTX-M-123_1_JN790864|beta-lactamase,fosA_14_AB522970|fosfomycin,mph(A)_1_D16251|macrolide	3	0	0	0	0	0	0	0	0	0	0	0	0	0	0
KP198615.1	Escherichia coli strain P0421T plasmid pCTXM132_P0421, complete sequence.	Escherichia coli	pCTXM132_P0421	63124	circular	195	89	2016-07-26	-	IonTorrent	complete	2015-03-06	clinical	IncI2_1__KP347127	IncI2	IncI	1	-	-	MOBP	1	-	-	blaCTX-M-132_1_JX313020|beta-lactamase	1	0	0	0	0	0	0	0	0	0	0	0	0	0	0
KM107842.1	Escherichia coli strain G3/10 plasmid pSYM6, complete sequence.	Escherichia coli	pSYM6	10433	circular	15	7	2016-07-26	BioProject:PRJNA245867 BioSample:SAMN02867340	454	complete	2015-02-17	clinical	-	-	-	-	-	-	-	-	-	-	-	0	0	0	0	0	0	0	0	0	0	0	0	0	0	0
KM107841.1	Escherichia coli strain G3/10 plasmid pSYM5, complete sequence.	Escherichia coli	pSYM5	6567	circular	9	4	2016-07-26	BioProject:PRJNA245867 BioSample:SAMN02867340	454	complete	2015-02-17	clinical	-	-	-	-	-	-	-	-	-	-	-	0	0	0	0	0	0	0	0	0	0	0	0	0	0	0
KM107840.1	Escherichia coli strain G3/10 plasmid pSYM4, complete sequence.	Escherichia coli	pSYM4	1304	circular	3	1	2016-07-26	BioProject:PRJNA245867 BioSample:SAMN02867340	454	complete	2015-02-17	clinical	-	-	-	-	-	-	-	-	-	-	-	0	0	0	0	0	0	0	0	0	0	0	0	0	0	0
KM107839.1	Escherichia coli strain G3/10 plasmid pSYM3, complete sequence.	Escherichia coli	pSYM3	1934	circular	3	1	2016-07-26	BioProject:PRJNA245867 BioSample:SAMN02867340	454	complete	2015-02-17	clinical	ColpVC_1__JX133088	ColpVC	Col	1	-	-	-	-	-	-	-	0	0	0	0	0	0	0	0	0	0	0	0	0	0	0
KM107838.1	Escherichia coli strain G3/10 plasmid pSYM2, complete sequence.	Escherichia coli	pSYM2	4197	circular	7	3	2016-07-26	BioProject:PRJNA245867 BioSample:SAMN02867340	454	complete	2015-02-17	clinical	ColRNAI_1__DQ298019	ColRNAI	Col	1	-	-	-	-	-	-	-	0	0	0	0	0	0	0	0	0	0	0	0	0	0	0
KM107847.1	Escherichia coli strain G5 plasmid pSYM11, complete sequence.	Escherichia coli	pSYM11	3215	circular	3	1	2016-07-26	BioProject:PRJNA245869 BioSample:SAMN02867357	Illumina	complete	2015-02-17	clinical	ColRNAI_1__DQ298019	ColRNAI	Col	1	-	-	-	-	-	-	-	0	0	0	0	0	0	0	0	0	0	0	0	0	0	0
KM107845.1	Escherichia coli strain G5 plasmid pSYM9, complete sequence.	Escherichia coli	pSYM9	12686	circular	47	23	2016-07-26	BioProject:PRJNA245869 BioSample:SAMN02867357	Illumina	complete	2015-02-17	clinical	-	-	-	-	-	-	-	-	-	-	-	0	0	0	0	0	0	0	0	0	0	0	0	0	0	0
KM107844.1	Escherichia coli strain G5 plasmid pSYM8, complete sequence.	Escherichia coli	pSYM8	2353	circular	5	2	2016-07-26	BioProject:PRJNA245869 BioSample:SAMN02867357	Illumina	complete	2015-02-17	clinical	Col(IRGK)_1__AY543071	Col(IRGK)	Col	1	-	-	-	-	-	-	-	0	0	0	0	0	0	0	0	0	0	0	0	0	0	0
KM107843.1	Escherichia coli strain G5 plasmid pSYM7, complete sequence.	Escherichia coli	pSYM7	4452	circular	11	5	2016-07-26	BioProject:PRJNA245869 BioSample:SAMN02867357	Illumina	complete	2015-02-17	clinical	ColRNAI_1__DQ298019	ColRNAI	Col	1	-	-	MOBP	1	-	-	-	0	0	0	0	0	0	0	0	0	0	0	0	0	0	0
KM107848.1	Escherichia coli strain G1/2 plasmid pSYM12, complete sequence.	Escherichia coli	pSYM12	7111	circular	21	10	2016-07-26	BioProject:PRJNA245865 BioSample:SAMN02867339	Illumina	complete	2015-02-17	clinical	ColRNAI_1__DQ298019	ColRNAI	Col	1	-	-	MOBP	1	-	-	-	0	0	0	0	0	0	0	0	0	0	0	0	0	0	0
KM107846.1	Escherichia coli strain G1/2 plasmid pSYM10, complete sequence.	Escherichia coli	pSYM10	1549	circular	3	1	2016-07-26	BioProject:PRJNA245865 BioSample:SAMN02867339	Illumina	complete	2015-02-17	clinical	Col(MG828)_1__NC_008486	Col(MG828)	Col	1	-	-	-	-	-	-	-	0	0	0	0	0	0	0	0	0	0	0	0	0	0	0
KM580533.1	Escherichia coli strain GXEC6 plasmid pGXEC6, complete sequence.	Escherichia coli	pGXEC6	38405	circular	69	35	2016-07-26	-	454	complete	2015-02-03	clinical	IncX4_2__FN543504	IncX4	IncX	1	-	-	MOBP	1	MOBP	1	cfr_1_AM408573|macrolide	1	0	0	0	0	0	0	0	0	0	0	0	0	0	0
KM580532.1	Escherichia coli strain GXEC3 plasmid pGXEC3, complete sequence.	Escherichia coli	pGXEC3	41646	circular	78	37	2016-07-26	-	454	complete	2015-02-03	clinical	IncX4_2__FN543504	IncX4	IncX	1	-	-	MOBP	1	MOBP	1	blaCTX-M-14b_1_DQ359215|beta-lactamase,cfr_1_AM408573|macrolide	2	0	0	0	0	0	0	0	0	0	0	0	0	0	0
KP008371.1	Klebsiella pneumoniae strain 565 plasmid PKPCAPSS, complete sequence.	Klebsiella pneumoniae	PKPCAPSS	127970	circular	165	134	2016-07-26	-	Sanger dideoxy sequencing; IonTorrent	complete	2015-02-03	clinical	IncFII(Yp)_1_Yersenia_CP000670,IncR_1__DQ449578	IncFII,IncR	IncF,IncR	2	-	-	MOBF,MOBQ	2	MOBF,MOBQ	2	QnrS1_1_AB187515|quinolone,blaKPC-2_1_AY034847|beta-lactamase,blaTEM-199_1_JX050178|beta-lactamase,blaTEM-1B_1_JF910132|beta-lactamase,mph(A)_1_D16251|macrolide	5	1	1	0	0	0	0	0	0	0	0	0	0	0	0
KM287568.1	Escherichia coli strain BZB2106 plasmid pColE3-CA38, complete sequence.	Escherichia coli	pColE3-CA38	7118	circular	14	7	2016-07-26	-	-	complete	2015-01-21	clinical	Col156_1__NC_009781	Col156	Col	1	-	-	MOBQ	1	MOBQ	1	-	0	0	0	0	0	0	0	0	0	0	0	0	0	0	0
KP143090.1	Escherichia coli strain E265 plasmid pHS33, complete sequence.	Escherichia coli	pHS33	5540	circular	11	5	2016-07-26	-	-	complete	2015-01-21	clinical	-	-	-	-	-	-	-	-	-	-	fosA_10_EU195449|fosfomycin,strA_4_AF321551|aminoglycoside,strB_1_M96392|aminoglycoside	3	0	0	0	0	0	0	0	0	0	0	0	0	0	0
KJ187752.1	Klebsiella pneumoniae strain 7433 plasmid pTR2, complete sequence.	Klebsiella pneumoniae	pTR2	133650	circular	201	162	2016-07-26	-	Sanger dideoxy sequencing; 454	complete	2015-01-31	clinical	IncA/C2_1__JN157804,IncFIA(HI1)_1_HI1_AF250878,IncR_1__DQ449578	IncA/C2,IncFIA,IncR	IncA/C,IncF,IncR	3	-	-	MOBC	1	-	-	ARR-2_1_HQ141279|rifampicin,aac(3)-IId_1_EU022314|aminoglycoside,aac(6')-Ib_1_M21682|aminoglycoside,aadA1_5_JQ480156|aminoglycoside,aadA1_5_JQ480156|aminoglycoside,armA_1_AY220558|aminoglycoside,blaDHA-1_1_Y16410|beta-lactamase,blaNDM-1_1_FN396876|beta-lactamase,blaOXA-9_2_JF703130|beta-lactamase,blaSHV-11_7_GQ407109|beta-lactamase,cmlA1_1_M64556|phenicol,mph(E)_3_EU294228|macrolide,msr(E)_4_EU29…	18	0	0	1	0	0	1	0	0	0	0	0	0	0	0
KJ187751.1	Klebsiella pneumoniae strain 1301 plasmid pTR1, complete sequence.	Klebsiella pneumoniae	pTR1	31466	circular	35	30	2016-07-26	-	Sanger dideoxy sequencing; 454	complete	2015-01-31	clinical	IncFII(K)_1__CP000648	IncFII	IncF	1	IncF_F1:A-:B-	FIIK_1	-	-	-	-	QnrS1_1_AB187515|quinolone,aac(3)-IIa_1_X51534|aminoglycoside,aac(6')Ib-cr_2_EF636461|aminoglycoside,aph(3')-VIa_1_X07753|aminoglycoside,blaCTX-M-15_23_DQ302097|beta-lactamase,blaNDM-1_1_FN396876|beta-lactamase,blaOXA-1_1_J02967|beta-lactamase,catB3_1_AJ009818|phenicol	8	0	0	1	0	1	0	1	0	0	0	0	0	0	0
KJ187750.1	Salmonella enterica subsp. enterica serovar Typhimurium strain AC06.010 plasmid pSQR1, complete sequence.	Salmonella enterica subsp. enterica serovar Typhimurium	pSQR1	10047	circular	13	11	2016-07-26	-	Sanger dideoxy sequencing	complete	2015-01-31	clinical	ColRNAI_1__DQ298019	ColRNAI	Col	1	-	-	MOBP	1	-	-	QnrS1_1_AB187515|quinolone	1	0	0	0	0	0	0	0	0	0	0	0	0	0	0
KM577619.1	Proteus vulgaris strain MB18 plasmid pMB18, complete sequence.	Proteus vulgaris	pMB18	5201	circular	3	1	2016-07-26	-	Sanger dideoxy sequencing	complete	2014-12-13	non-clinical	Col3M_1__JX514065	Col3M	Col	1	-	-	-	-	-	-	QnrD_1_FJ228229|quinolone	1	0	0	0	0	0	0	0	0	0	0	0	0	0	0
KP017243.1	Klebsiella pneumoniae strain Kp2735 plasmid p2735, complete sequence.	Klebsiella pneumoniae	p2735	9466	circular	22	6	2016-07-26	-	Sanger dideoxy sequencing	complete	2014-12-08	clinical	-	-	-	-	-	-	-	-	-	-	blaCMY-2_1_X91840|beta-lactamase	1	0	0	0	1	0	0	0	0	0	0	0	0	0	0
KM212169.1	Escherichia coli strain 8ZG6D plasmid pSD11, complete sequence.	Escherichia coli	pSD11	37672	circular	68	52	2016-07-26	-	Illumina	complete	2014-11-24	clinical	IncX4_2__FN543504	IncX4	IncX	1	-	-	MOBP	1	MOBP	1	cfr_1_AM408573|macrolide	1	0	0	0	0	0	0	0	0	0	0	0	0	0	0
KJ653815.1	Klebsiella pneumoniae strain FOS18 plasmid pFOS18, complete sequence.	Klebsiella pneumoniae	pFOS18	23939	circular	74	31	2016-07-26	-	Illumina	complete	2014-11-24	clinical	-	-	-	-	-	-	MOBQ	1	MOBP	1	blaKPC-2_1_AY034847|beta-lactamase,fosA_14_AB522970|fosfomycin	2	0	1	0	0	0	0	0	0	0	0	0	0	0	0
KM977631.1	Klebsiella pneumoniae strain CRE1495 plasmid pIMP-1495, complete sequence.	Klebsiella pneumoniae	pIMP-1495	50742	circular	126	67	2016-07-26	-	IonTorrent	complete	2014-11-11	clinical	IncN_1__AY046276	IncN1	IncN	1	IncN_7	korA_2,repN_3,traJ_4	MOBF	1	MOBF	1	QnrS1_1_AB187515|quinolone,blaIMP-4_1_AF244145|beta-lactamase	2	0	0	0	0	0	0	0	0	0	0	0	0	1	0
KJ440076.1	Escherichia coli strain CGMHLK75 plasmid pLK75, complete sequence.	Escherichia coli	pLK75	56489	circular	69	59	2016-07-26	-	454; Illumina	complete	2014-11-03	clinical	IncN_1__AY046276	IncN1	IncN	1	IncN_5	korA_2,repN_2,traJ_3	MOBF	1	MOBF	1	ARR-3_1_JF806499|rifampicin,aac(6')Ib-cr_1_DQ303918|aminoglycoside,aadA16_1_EU675686|aminoglycoside,aadA1_2_JN815078|aminoglycoside,blaNDM-1_1_FN396876|beta-lactamase,blaOXA-14_1_L38523|beta-lactamase,dfrA27_1_FJ459817|trimethoprim,sul1_1_AY224185|sulphonamide,sul1_1_AY224185|sulphonamide,tet(A)_3_AY196695|tetracycline	10	0	0	1	0	0	0	0	0	0	0	0	0	0	0
KJ440075.1	Klebsiella pneumoniae strain CGMHLK78 plasmid pLK78, complete sequence.	Klebsiella pneumoniae	pLK78	56072	circular	66	59	2016-07-26	-	454; Illumina	complete	2014-11-03	clinical	IncN_1__AY046276	IncN1	IncN	1	IncN_5	korA_2,repN_2,traJ_3	MOBF	1	MOBF	1	ARR-3_1_JF806499|rifampicin,aac(6')Ib-cr_1_DQ303918|aminoglycoside,aadA16_1_EU675686|aminoglycoside,aadA1_2_JN815078|aminoglycoside,blaNDM-1_1_FN396876|beta-lactamase,blaOXA-14_1_L38523|beta-lactamase,dfrA27_1_FJ459817|trimethoprim,sul1_1_AY224185|sulphonamide,sul1_1_AY224185|sulphonamide,tet(A)_3_AY196695|tetracycline	10	0	0	1	0	0	0	0	0	0	0	0	0	0	0
KJ563250.1	Escherichia coli strain TF_2007-10-2348-1 plasmid pTF2, complete sequence.	Escherichia coli	pTF2	93112	circular	112	108	2016-07-26	-	-	complete	2014-11-02	clinical	IncI1_1_Alpha_AP005147	IncI1	IncI	1	IncI1_49	ardA_10,pilL_3,repI1_3,sogS_3,trbA_3	MOBP	1	MOBP	1	blaCTX-M-1_6_DQ915955|beta-lactamase	1	0	0	0	0	0	0	0	0	0	0	1	0	0	0
KM670336.1	Salmonella enterica subsp. enterica serovar Senftenberg strain SRC119 plasmid pSRC119-A/C, complete sequence.	Salmonella enterica subsp. enterica serovar Senftenberg	pSRC119-A/C	174068	circular	261	154	2016-07-26	-	Illumina	complete	2014-10-22	clinical	IncA/C2_1__JN157804	IncA/C2	IncA/C	1	IncA/C_4	A053_1,parA_2,parB_3,repA_2	MOBH	1	MOBH	1	aac(3)-IVa_1_X01385|aminoglycoside,aadA2_2_JQ364967|aminoglycoside,aph(3')-Ic_1_X62115|aminoglycoside,aph(4)-Ia_1_V01499|aminoglycoside,erm(42)_2_AB601890|macrolide,sul1_1_AY224185|sulphonamide,sul2_2_GQ421466|sulphonamide,tet(D)_1_AF467077|tetracycline	8	0	0	0	0	0	0	0	0	0	0	0	0	0	0
KJ721790.1	Klebsiella pneumoniae strain TpeVGH151 plasmid pVGH151, complete sequence.	Klebsiella pneumoniae	pVGH151	113637	circular	122	121	2016-07-26	-	454	complete	2015-04-30	clinical	IncFIB(pQil)_1_pQil_JN233705,IncFII(K)_1__CP000648	IncFIB,IncFII	IncF,IncF	2	IncF_F2:A-:B-	FIIK_2	MOBF	1	MOBF	1	blaKPC-3_1_HM769262|beta-lactamase,blaOXA-9_2_JF703130|beta-lactamase,blaTEM-1A_4_HM749966|beta-lactamase	3	1	0	0	0	0	1	0	1	0	0	0	0	0	0
KJ721789.1	Klebsiella pneumoniae strain NJ HT1872 plasmid pUSKPC3, complete sequence.	Klebsiella pneumoniae	pUSKPC3	169774	circular	187	186	2016-07-26	-	454	complete	2015-04-30	clinical	IncFIA(HI1)_1_HI1_AF250878,IncFII(Yp)_1_Yersenia_CP000670	IncFIA,IncFII	IncF,IncF	2	IncF_F3:A16:B-	FIA_16,FIIK_3	MOBF	1	MOBF	1	blaKPC-3_1_HM769262|beta-lactamase,dfrA14_1_DQ388123|trimethoprim	2	0	0	0	0	0	0	0	1	0	0	0	0	0	0
KJ020575.1	Escherichia coli strain FP460 plasmid pHNFP460-1, complete sequence.	Escherichia coli	pHNFP460-1	99868	circular	293	140	2016-07-26	-	-	complete	2014-10-15	clinical	ColE10_1__X01654,IncFII(pHN7A8)_1_pHN7A8_JN232517,IncN_1__AY046276,IncN_1__AY046276	ColE10,IncFII,IncN1,IncN1	Col,IncF,IncN,IncN	4	-	-	MOBF,MOBQ	2	MOBF,MOBQ	2	blaCTX-M-55_2_GQ456159|beta-lactamase,blaTEM-141_1_AY956335|beta-lactamase,blaTEM-1B_1_JF910132|beta-lactamase,fosA_14_AB522970|fosfomycin,rmtB_1_AB103506|aminoglycoside	5	1	0	0	0	0	0	0	0	0	0	0	0	0	0
KJ406378.1	Shigella sonnei strain SS084469 plasmid pSH4469, complete sequence.	Shigella sonnei	pSH4469	91109	circular	227	119	2016-07-26	-	IonTorrent	complete	2014-11-25	clinical	IncI1_1_Alpha_AP005147	IncI1	IncI	1	IncI1_16	ardA_5,pilL_6,repI1_1,sogS_8,trbA_10	MOBP	1	MOBP	1	blaCTX-M-15_23_DQ302097|beta-lactamase,blaTEM-1B_1_JF910132|beta-lactamase	2	1	0	0	0	1	0	0	0	0	0	0	0	0	0
KM112087.1	Yersinia pestis subsp. pestis bv. Medievalis plasmid pCKF, complete sequence.	Yersinia pestis subsp. pestis bv. Medievalis	pCKF	5399	circular	12	8	2016-07-26	-	IonTorrent; Sanger dideoxy sequencing	complete	2014-10-07	clinical	-	-	-	-	-	-	MOBC	1	-	-	-	0	0	0	0	0	0	0	0	0	0	0	0	0	0	0
CP008701.1	Klebsiella pneumoniae subsp. pneumoniae KP5-1 plasmid pKp5-1, complete sequence.	Klebsiella pneumoniae subsp. pneumoniae KP5-1	pKp5-1	186323	circular	344	163	2016-07-26	BioProject:PRJNA168515 BioSample:SAMN02746181	454	complete	2014-06-27	clinical	IncFIB(K)_1_Kpn3_JN233704,IncFII(K)_1__CP000648,IncR_1__DQ449578	IncFIB,IncFII,IncR	IncF,IncF,IncR	3	-	-	MOBF	1	MOBF	1	-	0	0	0	0	0	0	0	0	0	0	0	0	0	0	0
KJ577613.1	Serratia marcescens strain Sm68313 plasmid pDCPR1, complete sequence.	Serratia marcescens	pDCPR1	18182	circular	48	21	2016-07-26	-	-	complete	2014-10-13	clinical	-	-	-	-	-	-	-	-	-	-	aacA4_1_KM278199|aminoglycoside,blaVIM-2_1_AF302086|beta-lactamase	2	0	0	0	0	0	0	0	0	0	0	0	0	0	0
KJ158441.1	Salmonella enterica subsp. enterica serovar Hadar strain N08-2312 plasmid pQnrD2, complete sequence.	Salmonella enterica subsp. enterica serovar Hadar	pQnrD2	4268	linear	3	1	2016-07-26	-	454	complete	2014-05-01	clinical	Col3M_1__JX514065	Col3M	Col	1	-	-	MOBQ	1	MOBQ	1	QnrD_1_FJ228229|quinolone	1	0	0	0	0	0	0	0	0	0	0	0	0	0	0
KJ460501.1	Shigella sonnei strain #1081 plasmid p1081-CTXM, complete sequence.	Shigella sonnei	p1081-CTXM	62194	circular	178	83	2016-07-26	BioProject:PRJNA238499	-	complete	2014-04-26	clinical	IncI2_1__KP347127	IncI2	IncI	1	-	-	MOBP	1	-	-	blaCTX-M-55_2_GQ456159|beta-lactamase	1	0	0	0	0	0	0	0	0	0	0	0	0	0	0
KJ190020.1	Proteus mirabilis plasmid pM510, complete sequence.	Proteus mirabilis	pM510	2683	linear	6	4	2016-07-26	-	Sanger dideoxy sequencing	complete	2014-05-30	non-clinical	Col3M_1__JX514065	Col3M	Col	1	-	-	-	-	-	-	QnrD_1_FJ228229|quinolone	1	0	0	0	0	0	0	0	0	0	0	0	0	0	0
CP007450.1	Yersinia enterocolitica LC20 plasmid plasmid2_50K, complete sequence.	Yersinia enterocolitica LC20	plasmid2_50K	49190	circular	129	64	2016-07-26	BioProject:PRJNA233451 BioSample:SAMN03081541	454; Illumina; Sanger dideoxy sequencing	complete	2014-03-19	clinical	IncFII(pYVa12790)_1_pYVa12790_AY150843	IncFII	IncF	1	IncF_no_alleles_detected	IncF_no_alleles_detected	-	-	-	-	-	0	0	0	0	0	0	0	0	0	0	0	0	0	0	0
CP007449.1	Yersinia enterocolitica LC20 plasmid plasmid1_80K, complete sequence.	Yersinia enterocolitica LC20	plasmid1_80K	79493	circular	235	117	2016-07-26	BioProject:PRJNA233451 BioSample:SAMN03081541	454; Illumina; Sanger dideoxy sequencing	complete	2014-03-19	clinical	IncFII(Yp)_1_Yersenia_CP000670	IncFII	IncF	1	IncF_F5:A-:B-	FIIY_5	MOBF	1	MOBF	1	-	0	0	0	0	0	0	0	0	0	0	0	0	0	0	0
CP006737.1	Shigella dysenteriae 1617 plasmid pSLG231, complete sequence.	Shigella dysenteriae 1617	pSLG231	177681	circular	529	264	2016-07-26	BioProject:PRJNA218020	454 GS FLX, Illumina paired end	complete	2013-11-19	clinical	IncFII(pCoo)_1_pCoo_CR942285,IncFII_1__AY458016	IncFII,IncFII	IncF,IncF	2	IncF_F82:A-:B-	FII_82	MOBF	1	MOBF,MOBF	2	-	0	0	0	0	0	0	0	0	0	0	0	0	0	0	0
JX065631.1	Escherichia coli strain KT58A plasmid pKT58A, complete sequence.	Escherichia coli	pKT58A	52148	linear	64	59	2016-07-26	-	-	partial	2012-08-06	clinical	IncN_1__AY046276	IncN1	IncN	1	IncN_3	korA_1,repN_1,traJ_8	MOBF	1	MOBF	1	QnrS1_1_AB187515|quinolone,strA_1_M96392|aminoglycoside,strB_1_M96392|aminoglycoside,tet(A)_4_AJ517790|tetracycline	4	0	0	0	0	0	0	0	0	0	0	0	0	0	0
EF219134.3	Klebsiella pneumoniae isolate JIE137 plasmid pJIE137, complete sequence.	Klebsiella pneumoniae	pJIE137	58107	linear	155	72	2016-07-25	-	-	complete	2008-01-01	clinical	IncN3_1__EF219134	IncN3	IncN	1	IncN_no_alleles_detected	IncN_no_alleles_detected	MOBF	1	MOBF	1	QnrB2_1_HM125698|quinolone,aadA2_2_JQ364967|aminoglycoside,blaCTX-M-62_1_EF219134|beta-lactamase,dfrA12_1_AB571791|trimethoprim,mph(A)_1_D16251|macrolide,sul1_1_AY224185|sulphonamide,sul1_1_AY224185|sulphonamide	7	0	0	0	0	0	0	0	0	0	0	0	0	0	0
NZ_CP016568.1	Salmonella enterica subsp. enterica serovar Heidelberg strain AMR588-04-00318 plasmid pAMR588-04-00318_99, complete sequence.	Salmonella enterica subsp. enterica serovar Heidelberg	pAMR588-04-00318_99	98998	circular	217	108	2016-07-25	BioProject:PRJNA224116 BioSample:SAMN05263514 Sequence Read Archive:SRR3028751, SRR3711296 Assembly:GCF_001692595.1	Illumina HiSeq; PacBio	complete	2016-07-25	clinical	IncI1_1_Alpha_AP005147	IncI1	IncI	1	IncI1_12	ardA_4,pilL_1,repI1_1,sogS_4,trbA_3	MOBP	1	MOBP	1	blaCMY-2_1_X91840|beta-lactamase	1	0	0	0	1	0	0	0	0	0	0	0	0	0	0
NZ_CP016567.1	Salmonella enterica subsp. enterica serovar Heidelberg strain AMR588-04-00318 plasmid pAMR588-04-00318_37, complete sequence.	Salmonella enterica subsp. enterica serovar Heidelberg	pAMR588-04-00318_37	37697	circular	81	40	2016-07-25	BioProject:PRJNA224116 BioSample:SAMN05263514 Sequence Read Archive:SRR3028751, SRR3711296 Assembly:GCF_001692595.1	Illumina HiSeq; PacBio	complete	2016-07-25	clinical	IncX1_1__EU370913	IncX1	IncX	1	-	-	MOBQ	1	MOBP	1	-	0	0	0	0	0	0	0	0	0	0	0	0	0	0	0
NZ_CP016566.1	Salmonella enterica subsp. enterica serovar Heidelberg strain AMR588-04-00318 plasmid pAMR588-04-00318_2, complete sequence.	Salmonella enterica subsp. enterica serovar Heidelberg	pAMR588-04-00318_2	2246	circular	5	2	2016-07-25	BioProject:PRJNA224116 BioSample:SAMN05263514 Sequence Read Archive:SRR3028751, SRR3711296 Assembly:GCF_001692595.1	Illumina HiSeq; PacBio	complete	2016-07-25	clinical	ColpVC_1__JX133088	ColpVC	Col	1	-	-	-	-	-	-	-	0	0	0	0	0	0	0	0	0	0	0	0	0	0	0
NZ_CP016585.1	Salmonella enterica subsp. enterica serovar Heidelberg strain SH14-009 plasmid pSH14-009_99, complete sequence.	Salmonella enterica subsp. enterica serovar Heidelberg	pSH14-009_99	99473	circular	213	106	2016-07-25	BioProject:PRJNA224116 BioSample:SAMN04334653 Sequence Read Archive:SRR3028762 Assembly:GCF_001692655.1	Illumina HiSeq; PacBio	complete	2016-07-25	clinical	IncI1_1_Alpha_AP005147	IncI1	IncI	1	IncI1_26	ardA_4,pilL_1,repI1_1,sogS_2,trbA_13	MOBP	1	MOBP	1	aac(3)-VIa_1_M88012|aminoglycoside,aadA1_3_JQ414041|aminoglycoside	2	0	0	0	0	0	0	0	0	0	0	0	0	0	0
NZ_CP016584.1	Salmonella enterica subsp. enterica serovar Heidelberg strain SH14-009 plasmid pSH14-009_6, complete sequence.	Salmonella enterica subsp. enterica serovar Heidelberg	pSH14-009_6	6647	circular	15	7	2016-07-25	BioProject:PRJNA224116 BioSample:SAMN04334653 Sequence Read Archive:SRR3028762 Assembly:GCF_001692655.1	Illumina HiSeq; PacBio	complete	2016-07-25	clinical	ColRNAI_1__DQ298019	ColRNAI	Col	1	-	-	MOBP	1	-	-	-	0	0	0	0	0	0	0	0	0	0	0	0	0	0	0
NZ_CP016583.1	Salmonella enterica subsp. enterica serovar Heidelberg strain SH14-009 plasmid pSH14-009_37, complete sequence.	Salmonella enterica subsp. enterica serovar Heidelberg	pSH14-009_37	37697	circular	81	40	2016-07-25	BioProject:PRJNA224116 BioSample:SAMN04334653 Sequence Read Archive:SRR3028762 Assembly:GCF_001692655.1	Illumina HiSeq; PacBio	complete	2016-07-25	clinical	IncX1_1__EU370913	IncX1	IncX	1	-	-	MOBQ	1	MOBP	1	-	0	0	0	0	0	0	0	0	0	0	0	0	0	0	0
NZ_CP016582.1	Salmonella enterica subsp. enterica serovar Heidelberg strain SH14-009 plasmid pSH14-009_2, complete sequence.	Salmonella enterica subsp. enterica serovar Heidelberg	pSH14-009_2	2094	circular	3	1	2016-07-25	BioProject:PRJNA224116 BioSample:SAMN04334653 Sequence Read Archive:SRR3028762 Assembly:GCF_001692655.1	Illumina HiSeq; PacBio	complete	2016-07-25	clinical	ColpVC_1__JX133088	ColpVC	Col	1	-	-	-	-	-	-	-	0	0	0	0	0	0	0	0	0	0	0	0	0	0	0
NZ_CP016587.1	Salmonella enterica subsp. enterica serovar Heidelberg strain SH13-004 plasmid pSH13-004_37, complete sequence.	Salmonella enterica subsp. enterica serovar Heidelberg	pSH13-004_37	37696	circular	81	40	2016-07-25	BioProject:PRJNA224116 BioSample:SAMN04334640 Sequence Read Archive:SRR3028749 Assembly:GCF_001692635.1	Illumina HiSeq; PacBio	complete	2016-07-25	clinical	IncX1_1__EU370913	IncX1	IncX	1	-	-	MOBQ	1	MOBP	1	-	0	0	0	0	0	0	0	0	0	0	0	0	0	0	0
NZ_CP016575.1	Salmonella enterica subsp. enterica serovar Heidelberg strain AMR588-04-00435 plasmid pAMR588-04-00435_37, complete sequence.	Salmonella enterica subsp. enterica serovar Heidelberg	pAMR588-04-00435_37	37697	circular	81	40	2016-07-25	BioProject:PRJNA224116 BioSample:SAMN05263516 Sequence Read Archive:SRR3703041 Assembly:GCF_001692515.1	Illumina HiSeq; PacBio	complete	2016-07-25	clinical	IncX1_1__EU370913	IncX1	IncX	1	-	-	MOBQ	1	MOBP	1	-	0	0	0	0	0	0	0	0	0	0	0	0	0	0	0
NZ_CP016572.1	Salmonella enterica subsp. enterica serovar Heidelberg strain AMR588-04-00320 plasmid pAMR588-04-00320_99, complete sequence.	Salmonella enterica subsp. enterica serovar Heidelberg	pAMR588-04-00320_99	98999	circular	217	108	2016-07-25	BioProject:PRJNA224116 BioSample:SAMN05263515 Sequence Read Archive:SRR3685561 Assembly:GCF_001692575.1	Illumina HiSeq; PacBio	complete	2016-07-25	clinical	IncI1_1_Alpha_AP005147	IncI1	IncI	1	IncI1_12	ardA_4,pilL_1,repI1_1,sogS_4,trbA_3	MOBP	1	MOBP	1	blaCMY-2_1_X91840|beta-lactamase	1	0	0	0	1	0	0	0	0	0	0	0	0	0	0
JN233704.1	Klebsiella pneumoniae strain ST258 plasmid pKPN-IT, complete sequence.	Klebsiella pneumoniae	pKPN-IT	208191	linear	157	156	2016-07-25	-	-	-	2011-12-13	clinical	IncFIB(K)_1_Kpn3_JN233704,IncFII(K)_1__CP000648	IncFIB,IncFII	IncF,IncF	2	IncF_F1:A-:B-	FIIK_1	MOBF	1	MOBF	1	aadA2_2_JQ364967|aminoglycoside,catA1_1_V00622|phenicol,dfrA12_1_AB571791|trimethoprim,mph(A)_1_D16251|macrolide,sul1_1_AY224185|sulphonamide	5	0	0	0	0	0	0	0	0	0	0	0	0	0	0
JN194214.1	Escherichia coli strain JIE143 transconjugant Tx143 plasmid pJIE143, complete sequence.	Escherichia coli	pJIE143	34345	linear	90	42	2016-07-25	-	-	-	2011-10-21	clinical	IncX4_1__CP002895	IncX4	IncX	1	-	-	MOBP	1	MOBP	1	blaCTX-M-15_23_DQ302097|beta-lactamase	1	0	0	0	0	1	0	0	0	0	0	0	0	0	0
HM138194.1	Escherichia coli strain 83-75 plasmid pO145-NM, complete sequence.	Escherichia coli	pO145-NM	90103	linear	93	89	2016-07-25	-	-	-	2011-03-15	clinical	IncB/O/K/Z_3_GQ259888,IncFIB(AP001918)_1__AP001918	IncB/O/K/Z3,IncFIB	IncB/O/K/Z,IncF	2	-	-	MOBP	1	MOBP	1	-	0	0	0	0	0	0	0	0	0	0	0	0	0	0	0
CP002128.1	Erwinia sp. Ejp617 plasmid pJE04, complete sequence.	Erwinia sp. Ejp617	pJE04	3237	circular	19	9	2016-07-25	BioProject:PRJNA51141 BioSample:SAMN02603467	-	complete	2010-10-29	non-clinical	-	-	-	-	-	-	-	-	-	-	-	0	0	0	0	0	0	0	0	0	0	0	0	0	0	0
CP002127.1	Erwinia sp. Ejp617 plasmid pJE03, complete sequence.	Erwinia sp. Ejp617	pJE03	6417	circular	35	17	2016-07-25	BioProject:PRJNA51141 BioSample:SAMN02603467	-	complete	2010-10-29	non-clinical	-	-	-	-	-	-	-	-	-	-	-	0	0	0	0	0	0	0	0	0	0	0	0	0	0	0
NZ_CP016533.1	Salmonella enterica subsp. enterica serovar Heidelberg strain SA01AB09084001 plasmid pSA01AB09084001_92, complete sequence.	Salmonella enterica subsp. enterica serovar Heidelberg	pSA01AB09084001_92	91980	circular	197	98	2016-07-22	BioProject:PRJNA224116 BioSample:SAMN05263504 Sequence Read Archive:SRR3707415 Assembly:GCF_001690095.1	PacBio; Illumina MiSeq	complete	2016-07-22	clinical	IncI1_1_Alpha_AP005147	IncI1	IncI	1	IncI1_2	ardA_2,pilL_1,repI1_1,sogS_2,trbA_3	MOBP	1	MOBP	1	blaCMY-2_1_X91840|beta-lactamase	1	0	0	0	1	0	0	0	0	0	0	0	0	0	0
NZ_CP016532.1	Salmonella enterica subsp. enterica serovar Heidelberg strain SA01AB09084001 plasmid pSA01AB09084001_4, complete sequence.	Salmonella enterica subsp. enterica serovar Heidelberg	pSA01AB09084001_4	4245	circular	11	5	2016-07-22	BioProject:PRJNA224116 BioSample:SAMN05263504 Sequence Read Archive:SRR3707415 Assembly:GCF_001690095.1	PacBio; Illumina MiSeq	complete	2016-07-22	clinical	ColRNAI_1__DQ298019	ColRNAI	Col	1	-	-	MOBP	1	-	-	-	0	0	0	0	0	0	0	0	0	0	0	0	0	0	0
NZ_CP016508.1	Salmonella enterica subsp. enterica serovar Heidelberg strain SH12-003 plasmid pSH12-003_2, complete sequence.	Salmonella enterica subsp. enterica serovar Heidelberg	pSH12-003_2	2096	circular	3	1	2016-07-22	BioProject:PRJNA224116 BioSample:SAMN04334629 Sequence Read Archive:SRR3684173 Assembly:GCF_001690005.1	Illumina MiSeq; Illumina HiSeq	complete	2016-07-22	clinical	ColpVC_1__JX133088	ColpVC	Col	1	-	-	-	-	-	-	-	0	0	0	0	0	0	0	0	0	0	0	0	0	0	0
NZ_CP016529.1	Salmonella enterica subsp. enterica serovar Heidelberg strain 09-036813-1A plasmid p09-036813-1A_42, complete sequence.	Salmonella enterica subsp. enterica serovar Heidelberg	p09-036813-1A_42	42652	circular	85	42	2016-07-22	BioProject:PRJNA224116 BioSample:SAMN05263546 Sequence Read Archive:SRR3707411 Assembly:GCF_001690135.1	Illumina MiSeq	complete	2016-07-22	clinical	IncX1_1__EU370913	IncX1	IncX	1	-	-	MOBQ	1	MOBP	1	blaTEM-1B_1_JF910132|beta-lactamase	1	1	0	0	0	0	0	0	0	0	0	0	0	0	0
NZ_CP016528.1	Salmonella enterica subsp. enterica serovar Heidelberg strain 09-036813-1A plasmid p09-036813-1A_4, complete sequence.	Salmonella enterica subsp. enterica serovar Heidelberg	p09-036813-1A_4	4096	circular	9	4	2016-07-22	BioProject:PRJNA224116 BioSample:SAMN05263546 Sequence Read Archive:SRR3707411 Assembly:GCF_001690135.1	Illumina MiSeq	complete	2016-07-22	clinical	ColRNAI_1__DQ298019	ColRNAI	Col	1	-	-	MOBP	1	-	-	-	0	0	0	0	0	0	0	0	0	0	0	0	0	0	0
NZ_CP016527.1	Salmonella enterica subsp. enterica serovar Heidelberg strain 09-036813-1A plasmid p09-036813-1A_3, complete sequence.	Salmonella enterica subsp. enterica serovar Heidelberg	p09-036813-1A_3	3046	circular	9	4	2016-07-22	BioProject:PRJNA224116 BioSample:SAMN05263546 Sequence Read Archive:SRR3707411 Assembly:GCF_001690135.1	Illumina MiSeq	complete	2016-07-22	clinical	-	-	-	-	-	-	-	-	-	-	-	0	0	0	0	0	0	0	0	0	0	0	0	0	0	0
NZ_CP016526.1	Salmonella enterica subsp. enterica serovar Heidelberg strain 09-036813-1A plasmid p09-036813-1A_261, complete sequence.	Salmonella enterica subsp. enterica serovar Heidelberg	p09-036813-1A_261	261310	circular	559	279	2016-07-22	BioProject:PRJNA224116 BioSample:SAMN05263546 Sequence Read Archive:SRR3707411 Assembly:GCF_001690135.1	Illumina MiSeq	complete	2016-07-22	clinical	IncHI2A_1__BX664015,IncHI2_1__BX664015	IncHI2,IncHI2	IncH,IncH	2	IncHI2_unknown	smr0018_1	MOBH	1	MOBH	1	QnrB2_1_HM125698|quinolone,aac(6')-IIc_1_AF162771|aminoglycoside,aph(3')-Ia_1_V00359|aminoglycoside,blaTEM-1B_1_JF910132|beta-lactamase,dfrA18_1_AJ310778|trimethoprim,ere(A)_2_AF099140|macrolide,strA_1_M96392|aminoglycoside,strB_1_M96392|aminoglycoside,sul1_1_AY224185|sulphonamide,sul1_1_AY224185|sulphonamide	10	1	0	0	0	0	0	0	0	0	0	0	0	0	0
NZ_CP016520.1	Salmonella enterica subsp. enterica serovar Heidelberg strain CE-R2-11-0435 plasmid pCE-R2-11-0435_92, complete sequence.	Salmonella enterica subsp. enterica serovar Heidelberg	pCE-R2-11-0435_92	92323	circular	191	95	2016-07-22	BioProject:PRJNA224116 BioSample:SAMN05263538 Sequence Read Archive:SRR3703080 Assembly:GCF_001690075.1	Illumina HiSeq; PacBio	complete	2016-07-22	clinical	IncI1_1_Alpha_AP005147	IncI1	IncI	1	IncI1_36	ardA_4,pilL_3,repI1_1,sogS_9,trbA_2	MOBP	1	MOBP	1	blaTEM-1B_1_JF910132|beta-lactamase	1	1	0	0	0	0	0	0	0	0	0	0	0	0	0
NZ_CP016519.1	Salmonella enterica subsp. enterica serovar Heidelberg strain CE-R2-11-0435 plasmid pCE-R2-11-0435_6, complete sequence.	Salmonella enterica subsp. enterica serovar Heidelberg	pCE-R2-11-0435_6	6647	circular	15	7	2016-07-22	BioProject:PRJNA224116 BioSample:SAMN05263538 Sequence Read Archive:SRR3703080 Assembly:GCF_001690075.1	Illumina HiSeq; PacBio	complete	2016-07-22	clinical	ColRNAI_1__DQ298019	ColRNAI	Col	1	-	-	MOBP	1	-	-	-	0	0	0	0	0	0	0	0	0	0	0	0	0	0	0
NZ_CP016518.1	Salmonella enterica subsp. enterica serovar Heidelberg strain CE-R2-11-0435 plasmid pCE-R2-11-0435_37, complete sequence.	Salmonella enterica subsp. enterica serovar Heidelberg	pCE-R2-11-0435_37	37698	circular	81	40	2016-07-22	BioProject:PRJNA224116 BioSample:SAMN05263538 Sequence Read Archive:SRR3703080 Assembly:GCF_001690075.1	Illumina HiSeq; PacBio	complete	2016-07-22	clinical	IncX1_1__EU370913	IncX1	IncX	1	-	-	MOBQ	1	MOBP	1	-	0	0	0	0	0	0	0	0	0	0	0	0	0	0	0
NZ_CP016516.1	Salmonella enterica subsp. enterica serovar Heidelberg strain 11-004736-1-7 plasmid p11-004736-1-7_99, complete sequence.	Salmonella enterica subsp. enterica serovar Heidelberg	p11-004736-1-7_99	98998	circular	219	109	2016-07-22	BioProject:PRJNA224116 BioSample:SAMN05263553 Sequence Read Archive:SRR3707412 Assembly:GCF_001690055.1	Illumina MiSeq; PacBio	complete	2016-07-22	clinical	IncI1_1_Alpha_AP005147	IncI1	IncI	1	IncI1_12	ardA_4,pilL_1,repI1_1,sogS_4,trbA_3	MOBP	1	MOBP	1	blaCMY-2_1_X91840|beta-lactamase	1	0	0	0	1	0	0	0	0	0	0	0	0	0	0
NZ_CP016522.1	Salmonella enterica subsp. enterica serovar Heidelberg strain SA02DT09004001 plasmid pSA02DT09004001_101, complete sequence.	Salmonella enterica subsp. enterica serovar Heidelberg	pSA02DT09004001_101	101723	circular	223	111	2016-07-22	BioProject:PRJNA224116 BioSample:SAMN05263513 Sequence Read Archive:SRR3707447 Assembly:GCF_001690115.1	PacBio; Illumina MiSeq	complete	2016-07-22	clinical	IncI1_1_Alpha_AP005147	IncI1	IncI	1	IncI1_12	ardA_4,pilL_1,repI1_1,sogS_4,trbA_3	MOBP	1	MOBP	1	blaCMY-2_1_X91840|beta-lactamase	1	0	0	0	1	0	0	0	0	0	0	0	0	0	0
KU674895.1	Salmonella enterica subsp. enterica serovar Hadar strain HAD28 plasmid pHAD28, complete sequence.	Salmonella enterica subsp. enterica serovar Hadar	pHAD28	2617	circular	6	1	2016-07-22	-	Sanger dideoxy sequencing	complete	2016-07-22	clinical	ColRNAI_1__DQ298019	ColRNAI	Col	1	-	-	-	-	-	-	QnrB19_1_HM146784|quinolone	1	0	0	0	0	0	0	0	0	0	0	0	0	0	0
NZ_CP015075.2	Escherichia coli strain Ecol_745 plasmid pEC745_OXA48, complete sequence.	Escherichia coli	pEC745_OXA48	63544	circular	165	82	2016-07-20	BioProject:PRJNA224116 BioSample:SAMN04590095 Assembly:GCF_001618345.2	PacBio	complete	2016-04-12	clinical	IncL/M(pOXA-48)_1_pOXA-48_JN626286	IncL/M	IncL/M	1	-	-	MOBP	1	MOBP	1	blaOXA-48_2_AY236073|beta-lactamase	1	0	0	0	0	0	0	0	0	0	0	0	1	0	0
KX230795.1	Enterobacter cloacae subsp. cloacae strain EB-1 plasmid pEB-1, complete sequence.	Enterobacter cloacae subsp. cloacae	pEB-1	78907	linear	111	74	2016-07-20	-	Illumina; Sanger dideoxy sequencing	-	2016-07-20	clinical	IncL/M(pMU407)_1_pMU407_U27345	IncL/M	IncL/M	1	-	-	MOBP	1	MOBP	1	aacA4_1_KM278199|aminoglycoside,aadA1_5_JX185132|aminoglycoside,blaGES-13_1_GU169702|beta-lactamase,blaGES-7_1_HM453325|beta-lactamase,dfrA1_30_JQ690541|trimethoprim,sul1_1_AY224185|sulphonamide,tet(A)_4_AJ517790|tetracycline	7	0	0	0	0	0	0	0	0	0	0	0	0	0	0
KX244760.1	Klebsiella pneumoniae subsp. pneumoniae strain ST101:957089165 plasmid pCHE-A1, complete sequence.	Klebsiella pneumoniae subsp. pneumoniae	pCHE-A1	8201	circular	17	7	2016-07-20	BioProject:PRJNA287968 BioSample:SAMN04011444	Illumina	complete	2016-07-20	clinical	IncQ1_1__HE654726	IncQ1	IncQ	1	-	-	MOBQ	1	MOBQ	1	aacA4_1_KM278199|aminoglycoside,blaGES-5_1_DQ236171|beta-lactamase	2	0	0	0	0	0	0	0	0	0	0	0	0	0	0
KX236309.1	Klebsiella pneumoniae strain KP-6884 plasmid pMCR1.2-IT, complete sequence.	Klebsiella pneumoniae	pMCR1.2-IT	33303	circular	56	47	2016-07-20	BioProject:PRJNA320950 BioSample:SAMN04961293	Sanger dideoxy sequencing; Illumina	complete	2016-07-12	clinical	IncX4_1__CP002895	IncX4	IncX	1	-	-	MOBP	1	MOBP	1	mcr-1_1_KP347127|colistin	1	0	0	0	0	0	0	0	0	0	0	0	0	0	0
CP011658.1	Enterobacter hormaechei strain CAV1176 plasmid pCAV1176-3223, complete sequence.	Enterobacter hormaechei	pCAV1176-3223	3223	circular	7	3	2016-07-15	BioProject:PRJNA246471 BioSample:SAMN03733727	PacBio	complete	2016-07-15	non-clinical	ColRNAI_1__DQ298019	ColRNAI	Col	1	-	-	MOBP	1	-	-	-	0	0	0	0	0	0	0	0	0	0	0	0	0	0	0
KU314941.1	Klebsiella pneumoniae strain KP04 plasmid pKP04NDM, complete sequence.	Klebsiella pneumoniae	pKP04NDM	54034	circular	71	66	2016-07-19	-	Illumina; PacBio	complete	2016-07-19	clinical	IncX3_1__JN247852	IncX3	IncX	1	-	-	MOBQ	1	MOBP	1	blaNDM-1_1_FN396876|beta-lactamase,blaSHV-12_1_AF462395|beta-lactamase	2	0	0	1	0	0	0	0	0	1	0	0	0	0	0
KX528699.1	Escherichia coli plasmid unnamed1, complete sequence.	Escherichia coli	unnamed1	15998	circular	19	14	2016-07-19	-	Illumina	complete	2016-07-19	clinical	-	-	-	-	-	-	-	-	-	-	mcr-1_1_KP347127|colistin	1	0	0	0	0	0	0	0	0	0	0	0	0	0	0
KX084394.1	Escherichia coli strain 59 plasmid pECJP-59-244, complete sequence.	Escherichia coli	pECJP-59-244	243572	circular	276	261	2016-07-18	-	Illumina; PacBio	complete	2016-07-18	clinical	IncHI2A_1__BX664015,IncHI2_1__BX664015	IncHI2,IncHI2	IncH,IncH	2	IncHI2_3	smr0018_3,smr0199_2	MOBH	1	MOBH	1	aadA1_3_JQ414041|aminoglycoside,aadA2_1_X68227|aminoglycoside,aadA2_2_JQ364967|aminoglycoside,aph(3')-Ia_1_V00359|aminoglycoside,blaCTX-M-65_2_GQ456158|beta-lactamase,cmlA1_1_M64556|phenicol,dfrA12_1_AB571791|trimethoprim,floR_2_AF118107|phenicol,fosA_14_AB522970|fosfomycin,mcr-1_1_KP347127|colistin,sul1_1_AY224185|sulphonamide,sul3_2_AJ459418|sulphonamide	12	0	0	0	0	0	0	0	0	0	0	0	0	0	1
KX084393.1	Escherichia coli strain 61 plasmid pECJP-61-63, complete sequence.	Escherichia coli	pECJP-61-63	63656	circular	82	79	2016-07-18	-	Illumina; PacBio	complete	2016-07-18	clinical	IncI2_1_Delta_AP002527	IncI2	IncI	1	-	-	MOBP	1	-	-	mcr-1_1_KP347127|colistin	1	0	0	0	0	0	0	0	0	0	0	0	0	0	0
KX084392.1	Escherichia coli strain B65 plasmid pECJP-B65-33, complete sequence.	Escherichia coli	pECJP-B65-33	33298	circular	46	41	2016-07-18	-	Illumina; PacBio	complete	2016-07-18	clinical	IncX4_1__CP002895	IncX4	IncX	1	-	-	MOBP	1	MOBP	1	mcr-1_1_KP347127|colistin	1	0	0	0	0	0	0	0	0	0	0	0	0	0	0
KU318421.1	Klebsiella pneumoniae strain KP04 plasmid pKP04VIM, complete sequence.	Klebsiella pneumoniae	pKP04VIM	274659	circular	317	302	2016-07-18	-	Illumina; PacBio	complete	2016-07-18	clinical	-	-	-	-	-	-	MOBH	1	MOBH	1	ARR-3_1_JF806499|rifampicin,aac(6')Ib-cr_1_DQ303918|aminoglycoside,aacA4_1_KM278199|aminoglycoside,aadA1_5_JX185132|aminoglycoside,aadA2_2_JQ364967|aminoglycoside,aph(3')-XV_1_Y18050|aminoglycoside,blaOXA-1_1_J02967|beta-lactamase,blaVIM-1_1_Y18050|beta-lactamase,catB2_1_AF047479|phenicol,catB3_1_AJ009818|phenicol,dfrA12_1_AB571791|trimethoprim,fosA_14_AB522970|fosfomycin,mph(A)_1_D16251|macrolid…	15	0	0	0	0	0	0	1	0	0	0	0	0	0	0
KU318420.1	Klebsiella pneumoniae strain KP04 plasmid pKP04CTXM, complete sequence.	Klebsiella pneumoniae	pKP04CTXM	71141	circular	107	94	2016-07-18	-	Illumina; PacBio	complete	2016-07-18	clinical	IncFII(29)_1_pUTI89_CP003035	IncFII	IncF	1	IncF_F59:A-:B-	FII_59	MOBF	1	MOBF	1	blaCTX-M-14_1_AF252622|beta-lactamase	1	0	0	0	0	0	0	0	0	0	1	0	0	0	0
KU318419.1	Enterbacter aerogenes strain EA49 plasmid pEA49-KPC, complete sequence.	[Enterobacter] aerogenes	pEA49-KPC	90351	circular	110	95	2016-07-18	-	Illumina; PacBio	complete	2016-07-18	non-clinical	IncFII(Yp)_1_Yersenia_CP000670	IncFII	IncF	1	IncF_F3:A-:B-	FIIY_3	MOBF	1	MOBF	1	aadA1_3_JQ414041|aminoglycoside,armA_1_AY220558|aminoglycoside,blaKPC-2_1_AY034847|beta-lactamase,mph(E)_3_EU294228|macrolide,msr(E)_4_EU294228|macrolide,sul1_1_AY224185|sulphonamide	6	0	1	0	0	0	0	0	0	0	0	0	0	0	0
KU994859.1	Escherichia coli strain KP81 plasmid pKP81-BE, complete sequence.	Escherichia coli	pKP81-BE	91041	circular	111	104	2016-07-15	-	Illumina	complete	2016-07-15	clinical	IncFII_1__AY458016	IncFII	IncF	1	IncF_F2:A-:B-	FII_2	-	-	-	-	aadA1_3_JQ414041|aminoglycoside,aadA2_2_JQ364967|aminoglycoside,cmlA1_1_M64556|phenicol,dfrA12_1_AB571791|trimethoprim,mcr-1_1_KP347127|colistin,sul3_2_AJ459418|sulphonamide	6	0	0	0	0	0	0	0	0	0	0	0	0	0	0
KU353730.1	Escherichia coli plasmid pKH457-3-BE, complete sequence.	Escherichia coli	pKH457-3-BE	79798	circular	103	99	2016-07-15	BioProject:PRJNA295651 BioSample:SAMN04087461	Illumina	complete	2016-07-15	clinical	-	-	-	-	-	-	-	-	-	-	aadA1_5_JX185132|aminoglycoside,dfrA1_30_JQ690541|trimethoprim,mcr-1_1_KP347127|colistin,strA_4_AF321551|aminoglycoside,strB_1_M96392|aminoglycoside,sul1_1_AY224185|sulphonamide,tet(A)_4_AJ517790|tetracycline	7	0	0	0	0	0	0	0	0	0	0	0	0	0	0
KX013540.1	Escherichia coli strain BA76 plasmid pBA76-MCR-1, complete sequence.	Escherichia coli	pBA76-MCR-1	64942	circular	98	82	2016-07-18	-	Illumina	complete	2016-07-18	clinical	IncI2_1_Delta_AP002527	IncI2	IncI	1	-	-	MOBP	1	-	-	blaCTX-M-64_1_GQ456156|beta-lactamase,mcr-1_1_KP347127|colistin	2	0	0	0	0	0	0	0	0	0	0	0	0	0	0
KX013539.1	Escherichia coli strain BA77 plasmid pBA77-MCR-1, complete sequence.	Escherichia coli	pBA77-MCR-1	62661	circular	96	80	2016-07-18	-	Illumina	complete	2016-07-18	clinical	IncI2_1_Delta_AP002527	IncI2	IncI	1	-	-	MOBP	1	-	-	mcr-1_1_KP347127|colistin	1	0	0	0	0	0	0	0	0	0	0	0	0	0	0
KX013538.1	Escherichia coli strain ABC149 plasmid pABC149-MCR-1, complete sequence.	Escherichia coli	pABC149-MCR-1	61228	circular	98	82	2016-07-18	-	Illumina	complete	2016-07-18	clinical	IncI2_1__KP347127	IncI2	IncI	1	-	-	MOBP	1	-	-	mcr-1_1_KP347127|colistin	1	0	0	0	0	0	0	0	0	0	0	0	0	0	0
KU922754.1	Kluyvera ascorbata strain WCH1410 plasmid pMCR_1410, complete sequence.	Kluyvera ascorbata	pMCR_1410	57059	circular	143	71	2016-07-16	-	-	complete	2016-07-16	clinical	IncI2_1_Delta_AP002527	IncI2	IncI	1	-	-	MOBP	1	-	-	mcr-1_1_KP347127|colistin	1	0	0	0	0	0	0	0	0	0	0	0	0	0	0
KX129784.1	Escherichia coli strain H226B plasmid pH226B, complete sequence.	Escherichia coli	pH226B	209401	circular	201	200	2016-07-15	-	PacBio	complete	2016-07-15	clinical	IncFIA(HI1)_1_HI1_AF250878,IncHI1A_1__AF250878,IncHI1B(R27)_1_R27_AF250878	IncFIA,IncHI1,IncHI1	IncF,IncH,IncH	3	-	-	MOBH	1	MOBH	1	mcr-1_1_KP347127|colistin	1	0	0	0	0	0	0	0	0	0	0	0	0	0	0
KX129783.1	Escherichia coli strain OW3E1 plasmid pOW3E1, complete sequence.	Escherichia coli	pOW3E1	34640	circular	40	39	2016-07-15	-	PacBio	complete	2016-07-15	clinical	IncX4_1__CP002895	IncX4	IncX	1	-	-	MOBP	1	MOBP	1	mcr-1_1_KP347127|colistin	1	0	0	0	0	0	0	0	0	0	0	0	0	0	0
KX129782.1	Escherichia coli strain S38 plasmid pS38, complete sequence.	Escherichia coli	pS38	247885	circular	239	238	2016-07-15	-	PacBio	complete	2016-07-15	clinical	IncHI2A_1__BX664015,IncHI2_1__BX664015	IncHI2,IncHI2	IncH,IncH	2	IncHI2_4	smr0018_4,smr0199_2	MOBH	1	MOBH	1	aadA1_3_JQ414041|aminoglycoside,aadA1_3_JQ414041|aminoglycoside,aadA2_1_X68227|aminoglycoside,blaCTX-M-1_6_DQ915955|beta-lactamase,cmlA1_1_M64556|phenicol,dfrA1_30_JQ690541|trimethoprim,mcr-1_1_KP347127|colistin,mef(B)_1_FJ196385|macrolide,sul1_1_AY224185|sulphonamide,sul3_2_AJ459418|sulphonamide,tet(A)_4_AJ517790|tetracycline	11	0	0	0	0	0	0	0	0	0	0	1	0	0	0
NZ_CP014101.1	Shigella sonnei strain FDAARGOS_90 plasmid unnamed5, complete sequence.	Shigella sonnei	unnamed5	8420	circular	15	7	2016-07-15	BioProject:PRJNA224116 BioSample:SAMN03996263 Assembly:GCF_001558295.1	Pacbio	complete	2016-02-12	clinical	ColRNAI_1__DQ298019	ColRNAI	Col	1	-	-	-	-	-	-	strA_4_AF321551|aminoglycoside,strB_1_M96392|aminoglycoside,sul2_2_GQ421466|sulphonamide,tet(A)_4_AJ517790|tetracycline	4	0	0	0	0	0	0	0	0	0	0	0	0	0	0
NZ_CP014100.1	Shigella sonnei strain FDAARGOS_90 plasmid unnamed4, complete sequence.	Shigella sonnei	unnamed4	8421	circular	17	8	2016-07-15	BioProject:PRJNA224116 BioSample:SAMN03996263 Assembly:GCF_001558295.1	Pacbio	complete	2016-02-12	clinical	ColRNAI_1__DQ298019	ColRNAI	Col	1	-	-	-	-	-	-	strA_4_AF321551|aminoglycoside,strB_1_M96392|aminoglycoside,sul2_11_AY232670|sulphonamide,tet(A)_4_AJ517790|tetracycline	4	0	0	0	0	0	0	0	0	0	0	0	0	0	0
NZ_CP014098.1	Shigella sonnei strain FDAARGOS_90 plasmid unnamed3, complete sequence.	Shigella sonnei	unnamed3	8141	circular	21	10	2016-07-15	BioProject:PRJNA224116 BioSample:SAMN03996263 Assembly:GCF_001558295.1	Pacbio	complete	2016-02-12	clinical	Col156_1__NC_009781	Col156	Col	1	-	-	MOBQ	1	MOBQ	1	-	0	0	0	0	0	0	0	0	0	0	0	0	0	0	0
NZ_CP014096.1	Shigella sonnei strain FDAARGOS_90 plasmid unnamed1, complete sequence.	Shigella sonnei	unnamed1	82822	circular	193	96	2016-07-15	BioProject:PRJNA224116 BioSample:SAMN03996263 Assembly:GCF_001558295.1	Pacbio	complete	2016-02-12	clinical	IncI1_1_Alpha_AP005147	IncI1	IncI	1	IncI1_unknown	ardA_29,pilL_8,repI1_3,sogS_3,trbA_16	MOBP	1	MOBP	1	-	0	0	0	0	0	0	0	0	0	0	0	0	0	0	0
NZ_CP010832.1	Shigella sonnei strain FORC_011 plasmid pFORC11.3, complete sequence.	Shigella sonnei	pFORC11.3	8405	circular	17	8	2016-07-15	BioProject:PRJNA224116 BioSample:SAMN03284775 Assembly:GCF_001518855.1	Illumina; PacBio	complete	2016-01-21	clinical	ColRNAI_1__DQ298019	ColRNAI	Col	1	-	-	-	-	-	-	strA_4_AF321551|aminoglycoside,strB_1_M96392|aminoglycoside,sul2_2_GQ421466|sulphonamide	3	0	0	0	0	0	0	0	0	0	0	0	0	0	0
NZ_CP010831.1	Shigella sonnei strain FORC_011 plasmid pFORC11.2, complete sequence.	Shigella sonnei	pFORC11.2	83905	circular	197	98	2016-07-15	BioProject:PRJNA224116 BioSample:SAMN03284775 Assembly:GCF_001518855.1	Illumina; PacBio	complete	2016-01-21	clinical	IncI1_1_Alpha_AP005147	IncI1	IncI	1	IncI1_230	ardA_2,pilL_3,repI1_1,sogS_4,trbA_5	MOBP	1	MOBP	1	-	0	0	0	0	0	0	0	0	0	0	0	0	0	0	0
NZ_CP010830.1	Shigella sonnei strain FORC_011 plasmid pFORC11.1, complete sequence.	Shigella sonnei	pFORC11.1	215551	circular	517	258	2016-07-15	BioProject:PRJNA224116 BioSample:SAMN03284775 Assembly:GCF_001518855.1	Illumina; PacBio	complete	2016-01-21	clinical	IncFII_1__AY458016	IncFII	IncF	1	IncF_F27:A-:B-	FII_27	MOBF	1	MOBF	1	-	0	0	0	0	0	0	0	0	0	0	0	0	0	0	0
NC_016834.1	Shigella sonnei 53G plasmid E, complete genome.	Shigella sonnei 53G	E	8953	circular	23	11	2016-07-14	BioProject:PRJNA224116 BioSample:SAMEA2272161 Assembly:GCF_000283715.1	-	complete	2012-02-20	clinical	ColE10_1__X01654	ColE10	Col	1	-	-	-	-	-	-	-	0	0	0	0	0	0	0	0	0	0	0	0	0	0	0
NC_016833.1	Shigella sonnei 53G plasmid A, complete genome.	Shigella sonnei 53G	A	215774	circular	513	256	2016-07-14	BioProject:PRJNA224116 BioSample:SAMEA2272161 Assembly:GCF_000283715.1	-	complete	2012-02-20	clinical	IncFII_1__AY458016	IncFII	IncF	1	IncF_F27:A-:B-	FII_27	MOBF	1	MOBF	1	-	0	0	0	0	0	0	0	0	0	0	0	0	0	0	0
NC_016824.1	Shigella sonnei 53G plasmid C, complete genome.	Shigella sonnei 53G	C	2089	circular	5	2	2016-07-14	BioProject:PRJNA224116 BioSample:SAMEA2272161 Assembly:GCF_000283715.1	-	complete	2012-02-18	clinical	Col(BS512)_1__NC_010656,Col(BS512)_1__NC_010656	Col(BS512),Col(BS512)	Col,Col	2	-	-	-	-	-	-	-	0	0	0	0	0	0	0	0	0	0	0	0	0	0	0
NC_016823.1	Shigella sonnei 53G plasmid B, complete genome.	Shigella sonnei 53G	B	5153	circular	13	6	2016-07-14	BioProject:PRJNA224116 BioSample:SAMEA2272161 Assembly:GCF_000283715.1	-	complete	2012-02-18	clinical	ColRNAI_1__DQ298019	ColRNAI	Col	1	-	-	-	-	-	-	-	0	0	0	0	0	0	0	0	0	0	0	0	0	0	0
NC_010672.1	Shigella boydii CDC 3083-94 plasmid pBS512_7, complete sequence.	Shigella boydii CDC 3083-94	pBS512_7	7437	linear	19	9	2016-07-14	BioProject:PRJNA224116 BioSample:SAMN02604039 Assembly:GCF_000020185.1	-	-	2008-05-09	clinical	ColRNAI_1__DQ298019	ColRNAI	Col	1	-	-	MOBP	1	-	-	-	0	0	0	0	0	0	0	0	0	0	0	0	0	0	0
NC_010660.1	Shigella boydii CDC 3083-94 plasmid pBS512_211, complete sequence.	Shigella boydii CDC 3083-94	pBS512_211	210919	circular	554	276	2016-07-14	BioProject:PRJNA224116 BioSample:SAMN02604039 Assembly:GCF_000020185.1	-	complete	2008-05-07	clinical	IncFII_1__AY458016	IncFII	IncF	1	IncF_F27:A-:B-	FII_27	MOBF	1	MOBF	1	-	0	0	0	0	0	0	0	0	0	0	0	0	0	0	0
NC_010659.1	Shigella boydii CDC 3083-94 plasmid pBS512_5, complete sequence.	Shigella boydii CDC 3083-94	pBS512_5	5114	circular	11	5	2016-07-14	BioProject:PRJNA224116 BioSample:SAMN02604039 Assembly:GCF_000020185.1	-	complete	2008-05-07	clinical	Col156_1__NC_009781	Col156	Col	1	-	-	MOBQ	1	MOBQ	1	-	0	0	0	0	0	0	0	0	0	0	0	0	0	0	0
NC_010657.1	Shigella boydii CDC 3083-94 plasmid pBS512_33, complete sequence.	Shigella boydii CDC 3083-94	pBS512_33	33103	circular	91	45	2016-07-14	BioProject:PRJNA224116 BioSample:SAMN02604039 Assembly:GCF_000020185.1	-	complete	2008-05-07	clinical	IncX4_1__CP002895	IncX4	IncX	1	-	-	MOBP	1	MOBP	1	-	0	0	0	0	0	0	0	0	0	0	0	0	0	0	0
NC_010656.1	Shigella boydii CDC 3083-94 plasmid pBS512_2, complete sequence.	Shigella boydii CDC 3083-94	pBS512_2	2089	circular	5	2	2016-07-14	BioProject:PRJNA224116 BioSample:SAMN02604039 Assembly:GCF_000020185.1	-	complete	2008-05-07	clinical	Col(BS512)_1__NC_010656,Col(BS512)_1__NC_010656	Col(BS512),Col(BS512)	Col,Col	2	-	-	-	-	-	-	-	0	0	0	0	0	0	0	0	0	0	0	0	0	0	0
NC_009347.1	Shigella sonnei Ss046 plasmid pSS046_spC, complete sequence.	Shigella sonnei Ss046	pSS046_spC	2101	circular	5	2	2016-07-14	BioProject:PRJNA224116 BioSample:SAMN02603602 Assembly:GCF_000092525.1	-	complete	2007-04-17	clinical	Col(BS512)_1__NC_010656,Col(BS512)_1__NC_010656	Col(BS512),Col(BS512)	Col,Col	2	-	-	-	-	-	-	-	0	0	0	0	0	0	0	0	0	0	0	0	0	0	0
NC_009346.1	Shigella sonnei Ss046 plasmid pSS046_spB, complete sequence.	Shigella sonnei Ss046	pSS046_spB	5153	circular	13	6	2016-07-14	BioProject:PRJNA224116 BioSample:SAMN02603602 Assembly:GCF_000092525.1	-	complete	2007-04-17	clinical	ColRNAI_1__DQ298019	ColRNAI	Col	1	-	-	-	-	-	-	-	0	0	0	0	0	0	0	0	0	0	0	0	0	0	0
NC_009345.1	Shigella sonnei Ss046 plasmid pSS046_spA, complete sequence.	Shigella sonnei Ss046	pSS046_spA	8401	circular	17	8	2016-07-14	BioProject:PRJNA224116 BioSample:SAMN02603602 Assembly:GCF_000092525.1	-	complete	2007-04-17	clinical	ColRNAI_1__DQ298019	ColRNAI	Col	1	-	-	-	-	-	-	strA_4_AF321551|aminoglycoside,strB_1_M96392|aminoglycoside,sul2_2_GQ421466|sulphonamide,tet(A)_4_AJ517790|tetracycline	4	0	0	0	0	0	0	0	0	0	0	0	0	0	0
NC_007608.1	Shigella boydii Sb227 plasmid pSB4_227, complete sequence.	Shigella boydii Sb227	pSB4_227	126697	circular	330	164	2016-07-14	BioProject:PRJNA224116 BioSample:SAMN02603601 Assembly:GCF_000012025.1	-	complete	2005-11-18	clinical	IncFII_1__AY458016	IncFII	IncF	1	IncF_F27:A-:B-	FII_27	MOBF	1	MOBF	1	-	0	0	0	0	0	0	0	0	0	0	0	0	0	0	0
NC_007385.1	Shigella sonnei Ss046 plasmid pSS_046, complete sequence.	Shigella sonnei Ss046	pSS_046	214396	circular	515	257	2016-07-14	BioProject:PRJNA224116 BioSample:SAMN02603602 Assembly:GCF_000092525.1	-	complete	2005-09-09	clinical	IncFII_1__AY458016	IncFII	IncF	1	IncF_F27:A-:B-	FII_27	MOBF	1	MOBF	1	-	0	0	0	0	0	0	0	0	0	0	0	0	0	0	0
NZ_CP012170.1	Enterobacter hormaechei subsp. steigerwaltii strain 34977 plasmid p34977-263.138kb, complete sequence.	Enterobacter hormaechei subsp. steigerwaltii	p34977-263.138kb	263138	circular	545	272	2016-07-12	BioProject:PRJNA224116 BioSample:SAMN03067414 Assembly:GCF_000814125.3	Pacbio RS II	complete	2015-09-17	non-clinical	IncHI2A_1__BX664015,IncHI2_1__BX664015	IncHI2,IncHI2	IncH,IncH	2	IncHI2_1	smr0018_1,smr0199_1	MOBH	1	MOBH	1	QnrB2_1_HM125698|quinolone,aac(6')-IIc_1_AF162771|aminoglycoside,aadA2_1_X68227|aminoglycoside,aph(3')-Ia_1_V00359|aminoglycoside,blaSHV-12_1_AF462395|beta-lactamase,dfrA18_1_AJ310778|trimethoprim,ere(A)_2_AF099140|macrolide,strA_1_M96392|aminoglycoside,strB_1_M96392|aminoglycoside,sul1_1_AY224185|sulphonamide,sul1_1_AY224185|sulphonamide,sul1_1_AY224185|sulphonamide,sul2_2_GQ421466|sulphonamide	13	0	0	0	0	0	0	0	0	1	0	0	0	0	0
NZ_CP010375.2	Enterobacter hormaechei subsp. steigerwaltii strain 34977 plasmid p34977-5.006kb, complete sequence.	Enterobacter hormaechei subsp. steigerwaltii	p34977-5.006kb	5007	circular	13	6	2016-07-12	BioProject:PRJNA224116 BioSample:SAMN03067414 Assembly:GCF_000814125.3	Pacbio RS	complete	2015-01-21	non-clinical	ColRNAI_1__DQ298019	ColRNAI	Col	1	-	-	MOBP	1	-	-	-	0	0	0	0	0	0	0	0	0	0	0	0	0	0	0
NZ_CP010374.1	Enterobacter hormaechei subsp. steigerwaltii strain 34977 plasmid p34977-43.621kb, complete sequence.	Enterobacter hormaechei subsp. steigerwaltii	p34977-43.621kb	43621	circular	98	48	2016-07-12	BioProject:PRJNA224116 BioSample:SAMN03067414 Assembly:GCF_000814125.3	Pacbio RS	complete	2015-01-21	non-clinical	repA_1_pKPC-2_CP013325	repA_CP013325	repA_CP013325	1	-	-	MOBC	1	MOBC	1	blaKPC-2_1_AY034847|beta-lactamase,blaTEM-1B_1_JF910132|beta-lactamase	2	1	1	0	0	0	0	0	0	0	0	0	0	0	0
NZ_CP015725.1	Salmonella enterica strain C629 plasmid unnamed1, complete sequence.	Salmonella enterica	unnamed1	210106	circular	449	224	2016-07-10	BioProject:PRJNA224116 BioSample:SAMN04961653 Assembly:GCF_001647755.1	PacBio	complete	2016-05-29	clinical	IncHI2A_1__BX664015,IncHI2_1__BX664015,IncN_1__AY046276	IncHI2,IncHI2,IncN1	IncH,IncH,IncN	3	-	-	-	-	-	-	ARR-3_1_JF806499|rifampicin,aac(3)-IVa_1_X01385|aminoglycoside,aac(6')Ib-cr_1_DQ303918|aminoglycoside,aadA2_2_JQ364967|aminoglycoside,aadA5_1_AF137361|aminoglycoside,aph(4)-Ia_1_V01499|aminoglycoside,blaCTX-M-65_2_GQ456158|beta-lactamase,blaNDM-9_1_KC999080|beta-lactamase,blaOXA-1_1_J02967|beta-lactamase,blaTEM-1B_1_JF910132|beta-lactamase,catB3_1_AJ009818|phenicol,dfrA12_1_AB571791|trimethoprim,…	22	1	0	0	0	0	0	1	0	0	0	0	0	0	1
NZ_CP011945.1	Salmonella enterica subsp. enterica serovar Enteritidis strain OLF-00D989 87-1 plasmid small, complete sequence.	Salmonella enterica subsp. enterica serovar Enteritidis	small	2096	circular	3	1	2016-07-10	BioProject:PRJNA224116 BioSample:SAMN03328998 Assembly:GCF_001647045.1	Illumina	complete	2016-05-19	clinical	ColpVC_1__JX133088	ColpVC	Col	1	-	-	-	-	-	-	-	0	0	0	0	0	0	0	0	0	0	0	0	0	0	0
NZ_CP011944.1	Salmonella enterica subsp. enterica serovar Enteritidis strain OLF-00D989 87-1 plasmid intermediate, complete sequence.	Salmonella enterica subsp. enterica serovar Enteritidis	intermediate	3372	circular	9	4	2016-07-10	BioProject:PRJNA224116 BioSample:SAMN03328998 Assembly:GCF_001647045.1	Illumina	complete	2016-05-19	clinical	-	-	-	-	-	-	MOBP	1	-	-	-	0	0	0	0	0	0	0	0	0	0	0	0	0	0	0
NZ_CP011943.1	Salmonella enterica subsp. enterica serovar Enteritidis strain OLF-00D989 87-1 plasmid virulence, complete sequence.	Salmonella enterica subsp. enterica serovar Enteritidis	virulence	59372	circular	153	76	2016-07-10	BioProject:PRJNA224116 BioSample:SAMN03328998 Assembly:GCF_001647045.1	Illumina	complete	2016-05-19	clinical	IncFIB(S)_1__FN432031,IncFII(S)_1__CP000858	IncFIB,IncFII	IncF,IncF	2	IncF_F1:A-:B22	FIB_22,FIIS_1	-	-	-	-	-	0	0	0	0	0	0	0	0	0	0	0	0	0	0	0
NZ_LN999012.1	Salmonella enterica subsp. enterica serovar Typhimurium str. DT2 plasmid pSLT, complete genome.	Salmonella enterica subsp. enterica serovar Typhimurium str. DT2	pSLT	93844	circular	225	112	2016-07-10	BioProject:PRJNA224116 BioSample:SAMEA2272227 Assembly:GCF_000493535.2	-	complete	2016-05-15	clinical	IncFIB(S)_1__FN432031,IncFII(S)_1__CP000858	IncFIB,IncFII	IncF,IncF	2	IncF_F1:A-:B17	FIB_17,FIIS_1	MOBF	1	MOBF	1	-	0	0	0	0	0	0	0	0	0	0	0	0	0	0	0
NZ_CP014707.1	Salmonella enterica subsp. enterica serovar Anatum str. USDA-ARS-USMARC-1735 isolate SAN2113-2 plasmid pSAN1-1735, complete sequence.	Salmonella enterica subsp. enterica serovar Anatum str. USDA-ARS...	pSAN1-1735	101118	circular	231	114	2016-07-10	BioProject:PRJNA224116 BioSample:SAMN02716852 Assembly:GCF_000988525.3	PacBio RS II C3 P5	complete	2016-05-05	clinical	-	-	-	-	-	-	-	-	-	-	-	0	0	0	0	0	0	0	0	0	0	0	0	0	0	0
NZ_CP014577.1	Salmonella enterica subsp. enterica serovar Typhimurium strain RM9437 plasmid pRM9437, complete sequence.	Salmonella enterica subsp. enterica serovar Typhimurium	pRM9437	93930	circular	225	112	2016-07-10	BioProject:PRJNA224116 BioSample:SAMN04038553 Assembly:GCF_001617585.1	454; Illumina	complete	2016-05-01	clinical	IncFIB(S)_1__FN432031,IncFII(S)_1__CP000858	IncFIB,IncFII	IncF,IncF	2	IncF_F1:A-:B17	FIB_17,FIIS_1	MOBF	1	MOBF	1	-	0	0	0	0	0	0	0	0	0	0	0	0	0	0	0
NZ_CP011291.1	Salmonella enterica subsp. diarizonae strain 11-01853 plasmid unnamed2, complete sequence.	Salmonella enterica subsp. diarizonae	unnamed2	58005	circular	141	70	2016-07-10	BioProject:PRJNA224116 BioSample:SAMN03371464 Assembly:GCF_001629755.1	PacBio RSII; Illumina MiSeq	complete	2016-04-25	clinical	IncI2_1_Delta_AP002527	IncI2	IncI	1	-	-	MOBP	1	-	-	-	0	0	0	0	0	0	0	0	0	0	0	0	0	0	0
NZ_CP011290.1	Salmonella enterica subsp. diarizonae strain 11-01853 plasmid unnamed1, complete sequence.	Salmonella enterica subsp. diarizonae	unnamed1	32098	circular	89	44	2016-07-10	BioProject:PRJNA224116 BioSample:SAMN03371464 Assembly:GCF_001629755.1	PacBio RSII; Illumina MiSeq	complete	2016-04-25	clinical	IncX4_1__CP002895	IncX4	IncX	1	-	-	MOBP	1	MOBP	1	-	0	0	0	0	0	0	0	0	0	0	0	0	0	0	0
NZ_CP011294.1	Salmonella enterica subsp. diarizonae strain 11-01854 plasmid unnamed2, complete sequence.	Salmonella enterica subsp. diarizonae	unnamed2	57955	circular	141	70	2016-07-10	BioProject:PRJNA224116 BioSample:SAMN03371465 Assembly:GCF_001629775.1	Illumina MiSeq	complete	2016-04-25	clinical	IncI2_1_Delta_AP002527	IncI2	IncI	1	-	-	MOBP	1	-	-	-	0	0	0	0	0	0	0	0	0	0	0	0	0	0	0
NZ_CP014970.1	Salmonella enterica subsp. enterica serovar Typhimurium str. USDA-ARS-USMARC-1808 plasmid pSTY1-1808, complete sequence.	Salmonella enterica subsp. enterica serovar Typhimurium str. USD...	pSTY1-1808	94014	circular	223	111	2016-07-10	BioProject:PRJNA224116 BioSample:SAMN02716861 Assembly:GCF_001623725.1	PacBio RS II C3 P5	complete	2016-04-21	clinical	IncFIB(S)_1__FN432031,IncFII(S)_1__CP000858	IncFIB,IncFII	IncF,IncF	2	IncF_F1:A-:B17	FIB_17,FIIS_1	MOBF	1	MOBF	1	-	0	0	0	0	0	0	0	0	0	0	0	0	0	0	0
NZ_CP014980.1	Salmonella enterica subsp. enterica serovar Typhimurium str. CDC H2662 plasmid pSTY1-H2662, complete sequence.	Salmonella enterica subsp. enterica serovar Typhimurium str. CDC...	pSTY1-H2662	94034	circular	225	112	2016-07-10	BioProject:PRJNA224116 BioSample:SAMN02716865 Assembly:GCF_001623825.1	PacBio RS II C3 P5	complete	2016-04-21	clinical	IncFIB(S)_1__FN432031,IncFII(S)_1__CP000858	IncFIB,IncFII	IncF,IncF	2	IncF_F1:A-:B17	FIB_17,FIIS_1	MOBF	1	MOBF	1	-	0	0	0	0	0	0	0	0	0	0	0	0	0	0	0
NZ_CP014968.1	Salmonella enterica subsp. enterica serovar Typhimurium str. CDC 2011K-1702 plasmid pSTY1-2011K-1702, complete sequence.	Salmonella enterica subsp. enterica serovar Typhimurium str. CDC...	pSTY1-2011K-1702	94016	circular	225	112	2016-07-10	BioProject:PRJNA224116 BioSample:SAMN02716880 Assembly:GCF_001623685.1	PacBio RS II C3 P5	complete	2016-04-21	clinical	IncFIB(S)_1__FN432031,IncFII(S)_1__CP000858	IncFIB,IncFII	IncF,IncF	2	IncF_F1:A-:B17	FIB_17,FIIS_1	MOBF	1	MOBF	1	-	0	0	0	0	0	0	0	0	0	0	0	0	0	0	0
NZ_CP014966.1	Salmonella enterica subsp. enterica serovar Typhimurium str. CDC 2010K-1587 plasmid pSTY1-2010K-1587, complete sequence.	Salmonella enterica subsp. enterica serovar Typhimurium str. CDC...	pSTY1-2010K-1587	208900	circular	499	249	2016-07-10	BioProject:PRJNA224116 BioSample:SAMN02716879 Assembly:GCF_001623645.1	PacBio RS II C3 P5	complete	2016-04-21	clinical	IncA/C2_1__JN157804,IncI1_1_Alpha_AP005147	IncA/C2,IncI1	IncA/C,IncI	2	-	-	MOBH,MOBP	2	MOBH,MOBP	2	blaCMY-2_1_X91840|beta-lactamase,sul2_2_GQ421466|sulphonamide,tet(A)_4_AJ517790|tetracycline	3	0	0	0	1	0	0	0	0	0	0	0	0	0	0
NZ_CP014978.1	Salmonella enterica subsp. enterica serovar Typhimurium str. USDA-ARS-USMARC-1896 plasmid pSTY1-1896, complete sequence.	Salmonella enterica subsp. enterica serovar Typhimurium str. USD...	pSTY1-1896	147296	circular	353	176	2016-07-10	BioProject:PRJNA224116 BioSample:SAMN02716869 Assembly:GCF_001623845.1	PacBio RS II C3 P5	complete	2016-04-21	clinical	IncA/C2_1__JN157804	IncA/C2	IncA/C	1	IncA/C_3	A053_1,parA_2,parB_2,repA_2	MOBH	1	MOBH	1	blaCMY-2_1_X91840|beta-lactamase,floR_2_AF118107|phenicol,strA_4_AF321551|aminoglycoside,strB_1_M96392|aminoglycoside,sul2_2_GQ421466|sulphonamide,tet(A)_4_AJ517790|tetracycline	6	0	0	0	1	0	0	0	0	0	0	0	0	0	0
NZ_CP014974.1	Salmonella enterica subsp. enterica serovar Typhimurium str. USDA-ARS-USMARC-1898 plasmid pSTY3-1898, complete sequence.	Salmonella enterica subsp. enterica serovar Typhimurium str. USD...	pSTY3-1898	35954	circular	79	39	2016-07-10	BioProject:PRJNA224116 BioSample:SAMN02716871 Assembly:GCF_001623765.1	PacBio RS II C3 P5	complete	2016-04-21	clinical	IncX1_1__EU370913	IncX1	IncX	1	-	-	MOBQ	1	MOBP	1	-	0	0	0	0	0	0	0	0	0	0	0	0	0	0	0
NZ_CP014973.1	Salmonella enterica subsp. enterica serovar Typhimurium str. USDA-ARS-USMARC-1898 plasmid pSTY2-1898, complete sequence.	Salmonella enterica subsp. enterica serovar Typhimurium str. USD...	pSTY2-1898	93960	circular	225	112	2016-07-10	BioProject:PRJNA224116 BioSample:SAMN02716871 Assembly:GCF_001623765.1	PacBio RS II C3 P5	complete	2016-04-21	clinical	IncFIB(S)_1__FN432031,IncFII(S)_1__CP000858	IncFIB,IncFII	IncF,IncF	2	IncF_F1:A-:B17	FIB_17,FIIS_1	MOBF	1	MOBF	1	-	0	0	0	0	0	0	0	0	0	0	0	0	0	0	0
NZ_CP014972.1	Salmonella enterica subsp. enterica serovar Typhimurium str. USDA-ARS-USMARC-1898 plasmid pSTY1-1898, complete sequence.	Salmonella enterica subsp. enterica serovar Typhimurium str. USD...	pSTY1-1898	95774	circular	201	100	2016-07-10	BioProject:PRJNA224116 BioSample:SAMN02716871 Assembly:GCF_001623765.1	PacBio RS II C3 P5	complete	2016-04-21	clinical	IncI1_1_Alpha_AP005147	IncI1	IncI	1	IncI1_unknown	ardA_1,pilL_5,repI1_3,sogS_15,trbA_3	MOBP	1	MOBP	1	-	0	0	0	0	0	0	0	0	0	0	0	0	0	0	0
NZ_CP014976.1	Salmonella enterica subsp. enterica serovar Typhimurium str. CDC 2009K-1640 plasmid pSTY1-2009K-1640, complete sequence.	Salmonella enterica subsp. enterica serovar Typhimurium str. CDC...	pSTY1-2009K-1640	94019	circular	223	111	2016-07-10	BioProject:PRJNA224116 BioSample:SAMN02716877 Assembly:GCF_001623805.1	PacBio RS II C3 P5	complete	2016-04-21	clinical	IncFIB(S)_1__FN432031,IncFII(S)_1__CP000858	IncFIB,IncFII	IncF,IncF	2	IncF_F1:A-:B17	FIB_17,FIIS_1	MOBF	1	MOBF	1	-	0	0	0	0	0	0	0	0	0	0	0	0	0	0	0
NZ_CP014622.1	Salmonella enterica subsp. enterica serovar Anatum str. USDA-ARS-USMARC-1727 plasmid pSAN1-1727, complete sequence.	Salmonella enterica subsp. enterica serovar Anatum str. USDA-ARS...	pSAN1-1727	97041	circular	203	101	2016-07-10	BioProject:PRJNA224116 BioSample:SAMN02716850 Assembly:GCF_001620205.1	PacBio RS II C3 P5	complete	2016-04-19	clinical	IncI1_1_Alpha_AP005147	IncI1	IncI	1	IncI1_unknown	ardA_4,pilL_4,repI1_1,sogS_4,trbA_3	MOBP	1	MOBP	1	-	0	0	0	0	0	0	0	0	0	0	0	0	0	0	0
NZ_CP014660.1	Salmonella enterica subsp. enterica serovar Anatum str. USDA-ARS-USMARC-1765 plasmid pSAN1-06-0624, complete sequence.	Salmonella enterica subsp. enterica serovar Anatum str. USDA-ARS...	pSAN1-06-0624	9323	circular	21	10	2016-07-10	BioProject:PRJNA224116 BioSample:SAMN02716855 Assembly:GCF_001620135.1	PacBio RS II C3 P5	complete	2016-04-17	clinical	ColE10_1__X01654	ColE10	Col	1	-	-	MOBQ	1	MOBQ	1	tet(C)_5_NC_003213|tetracycline	1	0	0	0	0	0	0	0	0	0	0	0	0	0	0
NZ_CP014658.1	Salmonella enterica subsp. enterica serovar Anatum str. USDA-ARS-USMARC-1736 plasmid pSAN1-1736, complete sequence.	Salmonella enterica subsp. enterica serovar Anatum str. USDA-ARS...	pSAN1-1736	160227	circular	377	188	2016-07-10	BioProject:PRJNA224116 BioSample:SAMN02716853 Assembly:GCF_001620115.1	PacBio RS II C3 P5	complete	2016-04-17	clinical	IncA/C2_1__JN157804	IncA/C2	IncA/C	1	IncA/C_3	A053_1,parA_2,parB_2,repA_2	MOBH	1	MOBH	1	aadA12_1_AY665771|aminoglycoside,aph(3')-Ia_1_V00359|aminoglycoside,blaCMY-2_1_X91840|beta-lactamase,floR_2_AF118107|phenicol,strA_4_AF321551|aminoglycoside,strB_1_M96392|aminoglycoside,sul1_1_AY224185|sulphonamide,sul2_2_GQ421466|sulphonamide,tet(A)_4_AJ517790|tetracycline	9	0	0	0	1	0	0	0	0	0	0	0	0	0	0
NZ_CP014662.1	Salmonella enterica subsp. enterica serovar Anatum str. USDA-ARS-USMARC-1783 plasmid pSAN1-2010K-2577, complete sequence.	Salmonella enterica subsp. enterica serovar Anatum str. USDA-ARS...	pSAN1-2010K-2577	103851	circular	215	107	2016-07-10	BioProject:PRJNA224116 BioSample:SAMN02716860 Assembly:GCF_001620155.1	PacBio RS II C3 P5	complete	2016-04-17	clinical	IncI1_1_Alpha_AP005147	IncI1	IncI	1	IncI1_26	ardA_4,pilL_1,repI1_1,sogS_2,trbA_13	MOBP	1	MOBP	1	aadA1_3_JQ414041|aminoglycoside,dfrA15_1_HM449019|trimethoprim,sul1_8_JN581942|sulphonamide	3	0	0	0	0	0	0	0	0	0	0	0	0	0	0
NZ_CP014995.1	Salmonella enterica subsp. enterica serovar Tennessee strain CFSAN001387 plasmid, complete sequence.	Salmonella enterica subsp. enterica serovar Tennessee	unnamed	109917	circular	257	128	2016-07-10	BioProject:PRJNA224116 BioSample:SAMN02261218 Assembly:GCF_001535315.2	PacBio RS	complete	2016-04-08	clinical	IncFIB(pHCM2)_1_pHCM2_AL513384	IncFIB	IncF	1	IncF_no_alleles_detected	IncF_no_alleles_detected	-	-	-	-	-	0	0	0	0	0	0	0	0	0	0	0	0	0	0	0
NZ_CP014997.1	Salmonella enterica subsp. enterica serovar Weltevreden str. 1655 plasmid, complete sequence.	Salmonella enterica subsp. enterica serovar Weltevreden str. 1655	unnamed	81966	circular	147	73	2016-07-10	BioProject:PRJNA224116 BioSample:SAMN02568587 Assembly:GCF_001612515.1	PacBio RS	complete	2016-04-08	clinical	IncFII(S)_1__CP000858	IncFII	IncF	1	IncF_F1:A-:B-	FIIS_1	MOBF	1	MOBF	1	-	0	0	0	0	0	0	0	0	0	0	0	0	0	0	0
NZ_CP014537.1	Salmonella enterica subsp. enterica serovar Typhimurium strain SO3 plasmid pSO3_STV, complete sequence.	Salmonella enterica subsp. enterica serovar Typhimurium	pSO3_STV	93844	circular	223	111	2016-07-10	BioProject:PRJNA224116 BioSample:SAMN04296382 Assembly:GCF_001577505.1	PacBio RS and Illumina HiSeq	complete	2016-03-01	clinical	IncFIB(S)_1__FN432031,IncFII(S)_1__CP000858	IncFIB,IncFII	IncF,IncF	2	IncF_F1:A-:B17	FIB_17,FIIS_1	MOBF	1	MOBF	1	-	0	0	0	0	0	0	0	0	0	0	0	0	0	0	0
NZ_CP014359.1	Salmonella enterica subsp. enterica serovar Typhimurium strain YU15 plasmid pYU15_94, complete sequence.	Salmonella enterica subsp. enterica serovar Typhimurium	pYU15_94	94075	circular	223	111	2016-07-10	BioProject:PRJNA224116 BioSample:SAMN03795199 Assembly:GCF_001576255.1	PacBio RS	complete	2016-02-29	clinical	IncFIB(S)_1__FN432031,IncFII(S)_1__CP000858	IncFIB,IncFII	IncF,IncF	2	IncF_F1:A-:B17	FIB_17,FIIS_1	MOBF	1	MOBF	1	-	0	0	0	0	0	0	0	0	0	0	0	0	0	0	0
NZ_CP014357.1	Salmonella enterica subsp. enterica serovar Typhimurium strain SO2 plasmid pSO2_STV, complete sequence.	Salmonella enterica subsp. enterica serovar Typhimurium	pSO2_STV	93837	circular	223	111	2016-07-10	BioProject:PRJNA224116 BioSample:SAMN03798428 Assembly:GCF_001576275.1	PacBio RS	complete	2016-02-29	clinical	IncFIB(S)_1__FN432031,IncFII(S)_1__CP000858	IncFIB,IncFII	IncF,IncF	2	IncF_F1:A-:B17	FIB_17,FIIS_1	MOBF	1	MOBF	1	-	0	0	0	0	0	0	0	0	0	0	0	0	0	0	0
NZ_CP014050.1	Salmonella enterica strain LT2 plasmid, complete sequence.	Salmonella enterica	unnamed	93912	circular	223	111	2016-07-10	BioProject:PRJNA224116 BioSample:SAMN03996249 Assembly:GCF_001558355.1	Pacbio	complete	2016-02-12	clinical	IncFIB(S)_1__FN432031,IncFII(S)_1__CP000858	IncFIB,IncFII	IncF,IncF	2	IncF_F1:A-:B17	FIB_17,FIIS_1	MOBF	1	MOBF	1	-	0	0	0	0	0	0	0	0	0	0	0	0	0	0	0
NZ_CP013223.1	Salmonella enterica subsp. enterica serovar Anatum strain GT-01 plasmid PDM03, complete sequence.	Salmonella enterica subsp. enterica serovar Anatum	PDM03	3371	circular	9	4	2016-07-10	BioProject:PRJNA224116 BioSample:SAMN04274533 Assembly:GCF_001447115.1	Illumina, Miseq	complete	2016-01-27	clinical	-	-	-	-	-	-	MOBP	1	-	-	-	0	0	0	0	0	0	0	0	0	0	0	0	0	0	0
NZ_CP013221.1	Salmonella enterica subsp. enterica serovar Anatum strain GT-01 plasmid PDM02, complete sequence.	Salmonella enterica subsp. enterica serovar Anatum	PDM02	112176	circular	227	113	2016-07-10	BioProject:PRJNA224116 BioSample:SAMN04274533 Assembly:GCF_001447115.1	Illumina, Miseq	complete	2016-01-27	clinical	IncI1_1_Alpha_AP005147	IncI1	IncI	1	IncI1_26	ardA_4,pilL_1,repI1_1,sogS_2,trbA_13	MOBP	1	MOBP	1	aac(3)-VIa_1_M88012|aminoglycoside,aadA1_3_JQ414041|aminoglycoside,blaTEM-1B_1_JF910132|beta-lactamase,sul1_1_AY224185|sulphonamide	4	1	0	0	0	0	0	0	0	0	0	0	0	0	0
NZ_LN890526.1	Salmonella enterica subsp. enterica serovar Weltevreden genome assembly 99_3134, plasmid : 3.	Salmonella enterica subsp. enterica serovar Weltevreden	3	47244	circular	139	69	2016-07-10	BioProject:PRJNA224116 BioSample:SAMEA2336232 Assembly:GCF_001409175.1	-	complete	2016-01-27	clinical	-	-	-	-	-	-	-	-	-	-	-	0	0	0	0	0	0	0	0	0	0	0	0	0	0	0
NZ_CP013098.1	Salmonella enterica subsp. enterica serovar Enteritidis strain CMCC50041 plasmid pCMCC50041, complete sequence.	Salmonella enterica subsp. enterica serovar Enteritidis	pCMCC50041	59373	circular	151	75	2016-07-10	BioProject:PRJNA224116 BioSample:SAMN03837761 Assembly:GCF_001484025.1	-	complete	2016-01-06	clinical	IncFIB(S)_1__FN432031,IncFII(S)_1__CP000858	IncFIB,IncFII	IncF,IncF	2	IncF_F1:A-:B22	FIB_22,FIIS_1	-	-	-	-	-	0	0	0	0	0	0	0	0	0	0	0	0	0	0	0
NZ_LN890519.1	Salmonella enterica subsp. enterica serovar Weltevreden genome assembly 10259, plasmid : 2.	Salmonella enterica subsp. enterica serovar Weltevreden	2	98756	circular	199	99	2016-07-10	BioProject:PRJNA224116 BioSample:SAMEA1904377 Assembly:GCF_001409135.1	-	complete	2015-11-10	clinical	IncFII(S)_1__CP000858	IncFII	IncF	1	IncF_F1:A-:B-	FIIS_1	-	-	-	-	-	0	0	0	0	0	0	0	0	0	0	0	0	0	0	0
NZ_LN890521.1	Salmonella enterica subsp. enterica serovar Weltevreden genome assembly C2346, plasmid : 2.	Salmonella enterica subsp. enterica serovar Weltevreden	2	98776	circular	209	104	2016-07-10	BioProject:PRJNA224116 BioSample:SAMEA1904401 Assembly:GCF_001409195.1	-	complete	2015-11-10	clinical	IncFII(S)_1__CP000858	IncFII	IncF	1	IncF_F1:A-:B-	FIIS_1	-	-	-	-	-	0	0	0	0	0	0	0	0	0	0	0	0	0	0	0
NZ_CP012835.1	Salmonella enterica subsp. enterica serovar Cerro str. CFSAN001588 plasmid pCFSAN001588_002, complete sequence.	Salmonella enterica subsp. enterica serovar Cerro str. CFSAN001588	pCFSAN001588_002	62884	circular	145	72	2016-07-09	BioProject:PRJNA224116 BioSample:SAMN02383555 Assembly:GCF_000505365.2	PacBio RS	complete	2016-01-27	clinical	IncI1_1_Alpha_AP005147	IncI1	IncI	1	IncI1_unknown	pilL_4,repI1_1,trbA_1	MOBP	1	MOBP	1	-	0	0	0	0	0	0	0	0	0	0	0	0	0	0	0
NZ_CP012834.1	Salmonella enterica subsp. enterica serovar Cerro str. CFSAN001588 plasmid pCFSAN001588_001, complete sequence.	Salmonella enterica subsp. enterica serovar Cerro str. CFSAN001588	pCFSAN001588_001	53952	circular	113	56	2016-07-09	BioProject:PRJNA224116 BioSample:SAMN02383555 Assembly:GCF_000505365.2	PacBio RS	complete	2016-01-27	clinical	IncFII(S)_1__CP000858,IncFII(p96A)_1_p96A_JQ418521	IncFII,IncFII	IncF,IncF	2	IncF_F56:A-:B-	FII_56	-	-	-	-	-	0	0	0	0	0	0	0	0	0	0	0	0	0	0	0
NZ_CP009767.1	Salmonella enterica subsp. enterica serovar Enteritidis strain FORC_007 plasmid pFORC7, complete sequence.	Salmonella enterica subsp. enterica serovar Enteritidis	pFORC7	101428	circular	237	118	2016-07-09	BioProject:PRJNA224116 BioSample:SAMN03140319 Assembly:GCF_001305235.1	Illumina; PacBio	complete	2016-01-27	clinical	Col(MGD2)_1__NC_003789,IncFIB(S)_1__FN432031,IncX1_4__JN935898	Col(MGD2),IncFIB,IncX1	Col,IncF,IncX	3	-	-	MOBQ	1	MOBP	1	-	0	0	0	0	0	0	0	0	0	0	0	0	0	0	0
NZ_CP013225.1	Salmonella enterica subsp. enterica serovar Anatum strain GT-38 plasmid PDM05, complete sequence.	Salmonella enterica subsp. enterica serovar Anatum	PDM05	3371	circular	9	4	2016-07-10	BioProject:PRJNA224116 BioSample:SAMN04274532 Assembly:GCF_001447095.1	Illumina, Miseq	complete	2016-01-27	clinical	-	-	-	-	-	-	MOBP	1	-	-	-	0	0	0	0	0	0	0	0	0	0	0	0	0	0	0
NZ_CP013224.1	Salmonella enterica subsp. enterica serovar Anatum strain GT-38 plasmid PDM04, complete sequence.	Salmonella enterica subsp. enterica serovar Anatum	PDM04	112176	circular	227	113	2016-07-10	BioProject:PRJNA224116 BioSample:SAMN04274532 Assembly:GCF_001447095.1	Illumina, Miseq	complete	2016-01-27	clinical	IncI1_1_Alpha_AP005147	IncI1	IncI	1	IncI1_26	ardA_4,pilL_1,repI1_1,sogS_2,trbA_13	MOBP	1	MOBP	1	aac(3)-VIa_1_M88012|aminoglycoside,aadA1_3_JQ414041|aminoglycoside,blaTEM-1B_1_JF910132|beta-lactamase,sul1_1_AY224185|sulphonamide	4	1	0	0	0	0	0	0	0	0	0	0	0	0	0
NZ_CP012936.1	Salmonella enterica subsp. enterica serovar Heidelberg strain N13-01290 plasmid pN13-01290_98, complete sequence.	Salmonella enterica subsp. enterica serovar Heidelberg	pN13-01290_98	98999	circular	221	110	2016-07-10	BioProject:PRJNA224116 BioSample:SAMN04156715 Assembly:GCF_001441245.1	Illumina MiSeq; PacBio	complete	2016-01-27	clinical	IncI1_1_Alpha_AP005147	IncI1	IncI	1	IncI1_12	ardA_4,pilL_1,repI1_1,sogS_4,trbA_3	MOBP	1	MOBP	1	blaCMY-2_1_X91840|beta-lactamase	1	0	0	0	1	0	0	0	0	0	0	0	0	0	0
NZ_CP012935.1	Salmonella enterica subsp. enterica serovar Heidelberg strain N13-01290 plasmid pN13-01290_3-3, complete sequence.	Salmonella enterica subsp. enterica serovar Heidelberg	pN13-01290_3-3	3905	circular	7	3	2016-07-10	BioProject:PRJNA224116 BioSample:SAMN04156715 Assembly:GCF_001441245.1	Illumina MiSeq; PacBio	complete	2016-01-27	clinical	Col156_1__NC_009781	Col156	Col	1	-	-	MOBQ	1	MOBQ	1	-	0	0	0	0	0	0	0	0	0	0	0	0	0	0	0
NZ_CP012934.1	Salmonella enterica subsp. enterica serovar Heidelberg strain N13-01290 plasmid pN13-01290_3-2, complete sequence.	Salmonella enterica subsp. enterica serovar Heidelberg	pN13-01290_3-2	3372	circular	9	4	2016-07-10	BioProject:PRJNA224116 BioSample:SAMN04156715 Assembly:GCF_001441245.1	Illumina MiSeq; PacBio	complete	2016-01-27	clinical	-	-	-	-	-	-	MOBP	1	-	-	-	0	0	0	0	0	0	0	0	0	0	0	0	0	0	0
NZ_CP012933.1	Salmonella enterica subsp. enterica serovar Heidelberg strain N13-01290 plasmid pN13-01290_3-1, complete sequence.	Salmonella enterica subsp. enterica serovar Heidelberg	pN13-01290_3-1	3319	circular	9	4	2016-07-10	BioProject:PRJNA224116 BioSample:SAMN04156715 Assembly:GCF_001441245.1	Illumina MiSeq; PacBio	complete	2016-01-27	clinical	ColRNAI_1__DQ298019	ColRNAI	Col	1	-	-	-	-	-	-	-	0	0	0	0	0	0	0	0	0	0	0	0	0	0	0
NZ_CP012932.1	Salmonella enterica subsp. enterica serovar Heidelberg strain N13-01290 plasmid pN13-01290_2, complete sequence.	Salmonella enterica subsp. enterica serovar Heidelberg	pN13-01290_2	2096	circular	3	1	2016-07-10	BioProject:PRJNA224116 BioSample:SAMN04156715 Assembly:GCF_001441245.1	Illumina MiSeq; PacBio	complete	2016-01-27	clinical	ColpVC_1__JX133088	ColpVC	Col	1	-	-	-	-	-	-	-	0	0	0	0	0	0	0	0	0	0	0	0	0	0	0
NZ_CP012931.1	Salmonella enterica subsp. enterica serovar Heidelberg strain N13-01290 plasmid pN13-01290_23, complete sequence.	Salmonella enterica subsp. enterica serovar Heidelberg	pN13-01290_23	236176	circular	503	251	2016-07-10	BioProject:PRJNA224116 BioSample:SAMN04156715 Assembly:GCF_001441245.1	Illumina MiSeq; PacBio	complete	2016-01-27	clinical	IncHI2A_1__BX664015,IncHI2_1__BX664015	IncHI2,IncHI2	IncH,IncH	2	IncHI2_2	smr0018_2,smr0199_2	MOBH	1	MOBH	1	aadA1_2_JN815078|aminoglycoside,blaTEM-1B_1_JF910132|beta-lactamase,strA_1_M96392|aminoglycoside,strB_1_M96392|aminoglycoside,sul1_1_AY224185|sulphonamide,tet(B)_4_AF326777|tetracycline	6	1	0	0	0	0	0	0	0	0	0	0	0	0	0
NZ_CP012923.1	Salmonella enterica subsp. enterica serovar Heidelberg strain SA02DT10168701 plasmid pSA02DT10168701_99, complete sequence.	Salmonella enterica subsp. enterica serovar Heidelberg	pSA02DT10168701_99	99011	circular	219	109	2016-07-10	BioProject:PRJNA224116 BioSample:SAMN04156749 Assembly:GCF_001441205.1	Illumina MiSeq; PacBio	complete	2016-01-27	clinical	IncI1_1_Alpha_AP005147	IncI1	IncI	1	IncI1_12	ardA_4,pilL_1,repI1_1,sogS_4,trbA_3	MOBP	1	MOBP	1	blaCMY-2_1_X91840|beta-lactamase	1	0	0	0	1	0	0	0	0	0	0	0	0	0	0
NZ_CP012929.1	Salmonella enterica subsp. enterica serovar Heidelberg strain 12-4374 plasmid p12-4374_96, complete sequence.	Salmonella enterica subsp. enterica serovar Heidelberg	p12-4374_96	96042	circular	207	103	2016-07-10	BioProject:PRJNA224116 BioSample:SAMN04156727 Assembly:GCF_001441225.1	Illumina MiSeq; PacBio	complete	2016-01-27	clinical	IncI1_1_Alpha_AP005147	IncI1	IncI	1	IncI1_12	ardA_4,pilL_1,repI1_1,sogS_4,trbA_3	MOBP	1	MOBP	1	blaCMY-2_1_X91840|beta-lactamase	1	0	0	0	1	0	0	0	0	0	0	0	0	0	0
NZ_CP012928.1	Salmonella enterica subsp. enterica serovar Heidelberg strain 12-4374 plasmid p12-4374_62, complete sequence.	Salmonella enterica subsp. enterica serovar Heidelberg	p12-4374_62	62920	circular	157	78	2016-07-10	BioProject:PRJNA224116 BioSample:SAMN04156727 Assembly:GCF_001441225.1	Illumina MiSeq; PacBio	complete	2016-01-27	clinical	IncFII_1__AY458016	IncFII	IncF	1	IncF_F2:A-:B-	FII_2	MOBF	1	MOBF	1	-	0	0	0	0	0	0	0	0	0	0	0	0	0	0	0
NZ_CP012926.1	Salmonella enterica subsp. enterica serovar Heidelberg strain 12-4374 plasmid p12-4374_37, complete sequence.	Salmonella enterica subsp. enterica serovar Heidelberg	p12-4374_37	37697	circular	81	40	2016-07-10	BioProject:PRJNA224116 BioSample:SAMN04156727 Assembly:GCF_001441225.1	Illumina MiSeq; PacBio	complete	2016-01-27	clinical	IncX1_1__EU370913	IncX1	IncX	1	-	-	MOBQ	1	MOBP	1	-	0	0	0	0	0	0	0	0	0	0	0	0	0	0	0
NZ_CP012684.1	Salmonella enterica subsp. enterica serovar Typhimurium strain 33676 plasmid p33676_4.5, complete sequence.	Salmonella enterica subsp. enterica serovar Typhimurium	p33676_4.5	4512	circular	11	5	2016-07-09	BioProject:PRJNA224116 BioSample:SAMN03795193 Assembly:GCF_001293505.1	PacBio RS	complete	2015-09-22	clinical	ColRNAI_1__DQ298019	ColRNAI	Col	1	-	-	MOBP	1	-	-	-	0	0	0	0	0	0	0	0	0	0	0	0	0	0	0
NZ_CP012683.1	Salmonella enterica subsp. enterica serovar Typhimurium strain 33676 plasmid p33673_IncF, complete sequence.	Salmonella enterica subsp. enterica serovar Typhimurium	p33673_IncF	112639	circular	235	116	2016-07-09	BioProject:PRJNA224116 BioSample:SAMN03795193 Assembly:GCF_001293505.1	PacBio RS	complete	2015-09-22	clinical	IncFIB(AP001918)_1__AP001918,IncFIC(FII)_1__AP001918	IncFIB,IncFIC	IncF,IncF	2	IncF_F46:A-:B20	FIB_20,FII_46	MOBF	1	MOBF	1	blaCMY-2_1_X91840|beta-lactamase	1	0	0	0	1	0	0	0	0	0	0	0	0	0	0
NZ_CP012682.1	Salmonella enterica subsp. enterica serovar Typhimurium strain 33676 plasmid p33676_IncA/C, complete sequence.	Salmonella enterica subsp. enterica serovar Typhimurium	p33676_IncA/C	161461	circular	394	196	2016-07-09	BioProject:PRJNA224116 BioSample:SAMN03795193 Assembly:GCF_001293505.1	PacBio RS	complete	2015-09-22	clinical	IncA/C2_1__JN157804,IncFIB(K)_1_Kpn3_JN233704	IncA/C2,IncFIB	IncA/C,IncF	2	-	-	MOBH	1	MOBH	1	aac(3)-IId_1_EU022314|aminoglycoside,aadA2_1_X68227|aminoglycoside,aadA2_1_X68227|aminoglycoside,dfrA12_1_AB571791|trimethoprim,floR_2_AF118107|phenicol,oqxA_1_EU370913|quinolone,oqxB_1_EU370913|quinolone,strA_4_AF321551|aminoglycoside,strB_1_M96392|aminoglycoside,sul2_2_GQ421466|sulphonamide,sul3_2_AJ459418|sulphonamide,tet(A)_4_AJ517790|tetracycline	12	0	0	0	0	0	0	0	0	0	0	0	0	0	0
NZ_CP012348.1	Salmonella enterica subsp. enterica serovar Pullorum str. ATCC 9120 plasmid pCFSAN000725_01, complete sequence.	Salmonella enterica subsp. enterica serovar Pullorum str. ATCC 9120	pCFSAN000725_01	86650	circular	213	106	2016-07-09	BioProject:PRJNA224116 BioSample:SAMN01805317 Assembly:GCF_000330485.2	PacBio RS	complete	2015-08-24	clinical	IncFII(S)_1__CP000858	IncFII	IncF	1	IncF_F3:A-:B-	FIIS_3	MOBF	1	MOBF	1	-	0	0	0	0	0	0	0	0	0	0	0	0	0	0	0
NZ_CP012345.1	Salmonella enterica subsp. enterica serovar Choleraesuis str. ATCC 10708 plasmid pCFSAN000679_01, complete sequence.	Salmonella enterica subsp. enterica serovar Choleraesuis str. AT...	pCFSAN000679_01	119113	circular	259	129	2016-07-09	BioProject:PRJNA224116 BioSample:SAMN01823712 Assembly:GCF_000487295.2	PacBio RS	complete	2015-08-23	clinical	IncFIB(S)_1__FN432031,IncFII(S)_1__CP000858	IncFIB,IncFII	IncF,IncF	2	IncF_F3:A-:B36	FIB_36,FIIS_3	MOBF	1	MOBF	1	-	0	0	0	0	0	0	0	0	0	0	0	0	0	0	0
NZ_CP009570.1	Salmonella enterica subsp. enterica serovar Newport str. CVM N1543 plasmid pCVMN1543, complete sequence.	Salmonella enterica subsp. enterica serovar Newport str. CVM N1543	pCVMN1543	118585	circular	277	138	2016-07-10	BioProject:PRJNA224116 BioSample:SAMN01816118 Assembly:GCF_000272835.4	PacBio RS II	complete	2015-03-04	clinical	IncA/C2_1__JN157804	IncA/C2	IncA/C	1	IncA/C_3	A053_1,parA_2,parB_2,repA_2	MOBH	1	MOBH	1	blaCMY-2_1_X91840|beta-lactamase,blaCMY-44_1_FJ437066|beta-lactamase,floR_2_AF118107|phenicol,strA_4_AF321551|aminoglycoside,strB_1_M96392|aminoglycoside,sul2_2_GQ421466|sulphonamide,tet(A)_4_AJ517790|tetracycline	7	0	0	0	1	0	0	0	0	0	0	0	0	0	0
NZ_CP015917.1	Escherichia coli strain 210205630 plasmid pSLy5, complete sequence.	Escherichia coli	pSLy5	8972	circular	25	12	2016-07-07	BioProject:PRJNA224116 BioSample:SAMN05177221 Assembly:GCF_001679985.1	Illumina; PacBio	complete	2016-07-07	clinical	ColRNAI_1__DQ298019,ColRNAI_1__DQ298019	ColRNAI,ColRNAI	Col,Col	2	-	-	MOBP	1	-	-	-	0	0	0	0	0	0	0	0	0	0	0	0	0	0	0
NZ_CP015916.1	Escherichia coli strain 210205630 plasmid pSLy4, complete sequence.	Escherichia coli	pSLy4	100096	circular	227	113	2016-07-07	BioProject:PRJNA224116 BioSample:SAMN05177221 Assembly:GCF_001679985.1	Illumina; PacBio	complete	2016-07-07	clinical	IncI1_1_Alpha_AP005147	IncI1	IncI	1	IncI1_unknown	ardA_3,pilL_2,repI1_2,sogS_10,trbA_3	MOBP	1	MOBP	1	-	0	0	0	0	0	0	0	0	0	0	0	0	0	0	0
NZ_CP015915.1	Escherichia coli strain 210205630 plasmid pSLy3, complete sequence.	Escherichia coli	pSLy3	114472	circular	247	120	2016-07-07	BioProject:PRJNA224116 BioSample:SAMN05177221 Assembly:GCF_001679985.1	Illumina; PacBio	complete	2016-07-07	clinical	-	-	-	-	-	-	-	-	-	-	-	0	0	0	0	0	0	0	0	0	0	0	0	0	0	0
NZ_CP015914.1	Escherichia coli strain 210205630 plasmid pSLy2, complete sequence.	Escherichia coli	pSLy2	129035	circular	285	142	2016-07-07	BioProject:PRJNA224116 BioSample:SAMN05177221 Assembly:GCF_001679985.1	Illumina; PacBio	complete	2016-07-07	clinical	IncFIB(AP001918)_1__AP001918,IncFIC(FII)_1__AP001918	IncFIB,IncFIC	IncF,IncF	2	IncF_F46:A-:B20	FIB_20,FII_46	MOBF	1	MOBF	1	blaTEM-1B_1_JF910132|beta-lactamase,oqxA_1_EU370913|quinolone,oqxB_1_EU370913|quinolone	3	1	0	0	0	0	0	0	0	0	0	0	0	0	0
NZ_CP015913.1	Escherichia coli strain 210205630 plasmid pSLy1, complete sequence.	Escherichia coli	pSLy1	65888	circular	155	77	2016-07-07	BioProject:PRJNA224116 BioSample:SAMN05177221 Assembly:GCF_001679985.1	Illumina; PacBio	complete	2016-07-07	clinical	IncI2_1_Delta_AP002527	IncI2	IncI	1	-	-	MOBP	1	-	-	mcr-1_1_KP347127|colistin	1	0	0	0	0	0	0	0	0	0	0	0	0	0	0
NZ_CP012499.1	Escherichia coli strain GB089 plasmid pCFSAN004181P, complete sequence.	Escherichia coli	pCFSAN004181P	223952	circular	489	244	2016-07-06	BioProject:PRJNA224116 BioSample:SAMN02688215 Assembly:GCF_001678965.1	PacBio RS	complete	2016-07-06	clinical	IncFIB(AP001918)_1__AP001918,IncFII(pSE11)_1_pSE11_AP009242	IncFIB,IncFII	IncF,IncF	2	IncF_F46:A-:B59	FIB_59,FII_46	MOBF	1	MOBF	1	-	0	0	0	0	0	0	0	0	0	0	0	0	0	0	0
KU934209.1	Salmonella enterica strain SC23 plasmid pSCS23, complete sequence.	Salmonella enterica	pSCS23	65419	circular	113	72	2016-07-06	-	-	complete	2016-07-06	clinical	IncI2_1_Delta_AP002527	IncI2	IncI	1	-	-	MOBP	1	-	-	blaCTX-M-55_2_GQ456159|beta-lactamase,mcr-1_1_KP347127|colistin	2	0	0	0	0	0	0	0	0	0	0	0	0	0	0
NZ_CP009409.2	Salmonella enterica subsp. enterica serovar Heidelberg str. N418 plasmid pCFSAN000405_01, complete sequence.	Salmonella enterica subsp. enterica serovar Heidelberg str. N418	pCFSAN000405_01	190923	circular	432	215	2016-07-08	BioProject:PRJNA224116 BioSample:SAMN01087978 Assembly:GCF_000603345.3	454	complete	2015-03-04	clinical	IncA/C2_1__JN157804	IncA/C2	IncA/C	1	IncA/C_3	A053_1,parA_2,parB_2,repA_2	MOBH	1	MOBH	1	aac(3)-VIa_1_M88012|aminoglycoside,aadA1_3_JQ414041|aminoglycoside,aadB_1_JN119852|aminoglycoside,aph(3')-Ia_1_V00359|aminoglycoside,blaCMY-2_1_X91840|beta-lactamase,blaCMY-2_1_X91840|beta-lactamase,blaTEM-1B_1_JF910132|beta-lactamase,cmlA1_1_M64556|phenicol,floR_2_AF118107|phenicol,strA_4_AF321551|aminoglycoside,strB_1_M96392|aminoglycoside,sul1_1_AY224185|sulphonamide,sul2_2_GQ421466|sulphonami…	14	1	0	0	2	0	0	0	0	0	0	0	0	0	0
NZ_CP012039.1	Salmonella enterica subsp. enterica serovar Ouakam strain GNT-01 plasmid pDM01, complete sequence.	Salmonella enterica subsp. enterica serovar Ouakam	pDM01	109715	circular	229	114	2016-07-08	BioProject:PRJNA224116 BioSample:SAMN03798087 Assembly:GCF_001077835.1	Illumia MiSeq	complete	2015-08-04	clinical	IncI1_1_Alpha_AP005147	IncI1	IncI	1	IncI1_222	ardA_3,pilL_1,repI1_1,sogS_4,trbA_5	MOBP	1	MOBP	1	aac(3)-VIa_1_M88012|aminoglycoside,aadA1_2_JN815078|aminoglycoside,sul1_1_AY224185|sulphonamide	3	0	0	0	0	0	0	0	0	0	0	0	0	0	0
NZ_CP011395.1	Salmonella enterica subsp. enterica serovar Enteritidis str. 18569 plasmid pCFSAN000006, complete sequence.	Salmonella enterica subsp. enterica serovar Enteritidis str. 18569	pCFSAN000006	59336	circular	151	75	2016-07-08	BioProject:PRJNA224116 BioSample:SAMN01041085 Assembly:GCF_000335875.2	PacBio RS	complete	2015-05-22	clinical	IncFIB(S)_1__FN432031,IncFII(S)_1__CP000858	IncFIB,IncFII	IncF,IncF	2	IncF_F1:A-:B22	FIB_22,FIIS_1	-	-	-	-	-	0	0	0	0	0	0	0	0	0	0	0	0	0	0	0
NZ_CP011435.1	Salmonella enterica subsp. enterica strain YU39 plasmid pYU39_2.7, complete sequence.	Salmonella enterica subsp. enterica	pYU39_2.7	2677	circular	9	4	2016-07-08	BioProject:PRJNA224116 BioSample:SAMN03653812 Assembly:GCF_001006525.1	PacBio; 454; Illumina GAIIx	complete	2015-05-18	clinical	ColRNAI_1__DQ298019	ColRNAI	Col	1	-	-	-	-	-	-	-	0	0	0	0	0	0	0	0	0	0	0	0	0	0	0
NZ_CP011434.1	Salmonella enterica subsp. enterica strain YU39 plasmid pYU39_4.2, complete sequence.	Salmonella enterica subsp. enterica	pYU39_4.2	4248	circular	13	6	2016-07-08	BioProject:PRJNA224116 BioSample:SAMN03653812 Assembly:GCF_001006525.1	PacBio; 454; Illumina GAIIx	complete	2015-05-18	clinical	ColRNAI_1__DQ298019	ColRNAI	Col	1	-	-	-	-	-	-	-	0	0	0	0	0	0	0	0	0	0	0	0	0	0	0
NZ_CP011433.1	Salmonella enterica subsp. enterica strain YU39 plasmid pYU39_4.8, complete sequence.	Salmonella enterica subsp. enterica	pYU39_4.8	4800	circular	12	5	2016-07-08	BioProject:PRJNA224116 BioSample:SAMN03653812 Assembly:GCF_001006525.1	PacBio; 454; Illumina GAIIx	complete	2015-05-18	clinical	ColRNAI_1__DQ298019	ColRNAI	Col	1	-	-	MOBP	1	-	-	-	0	0	0	0	0	0	0	0	0	0	0	0	0	0	0
NZ_CP011432.1	Salmonella enterica subsp. enterica strain YU39 plasmid pYU39_5.1, complete sequence.	Salmonella enterica subsp. enterica	pYU39_5.1	5093	circular	9	4	2016-07-08	BioProject:PRJNA224116 BioSample:SAMN03653812 Assembly:GCF_001006525.1	PacBio; 454; Illumina GAIIx	complete	2015-05-18	clinical	Col8282_1__DQ995353	Col8282	Col	1	-	-	MOBQ	1	MOBQ	1	-	0	0	0	0	0	0	0	0	0	0	0	0	0	0	0
NZ_CP011431.1	Salmonella enterica subsp. enterica strain YU39 plasmid pYU39_IncX, complete sequence.	Salmonella enterica subsp. enterica	pYU39_IncX	42199	circular	94	46	2016-07-08	BioProject:PRJNA224116 BioSample:SAMN03653812 Assembly:GCF_001006525.1	PacBio; 454; Illumina GAIIx	complete	2015-05-18	clinical	IncX1_1__EU370913,IncX3_1__JN247852	IncX1,IncX3	IncX,IncX	2	-	-	MOBQ	1	MOBP	1	-	0	0	0	0	0	0	0	0	0	0	0	0	0	0	0
NZ_CP011430.1	Salmonella enterica subsp. enterica strain YU39 plasmid pYU39_89, complete sequence.	Salmonella enterica subsp. enterica	pYU39_89	88949	circular	220	106	2016-07-08	BioProject:PRJNA224116 BioSample:SAMN03653812 Assembly:GCF_001006525.1	PacBio; 454; Illumina GAIIx	complete	2015-05-18	clinical	-	-	-	-	-	-	-	-	-	-	-	0	0	0	0	0	0	0	0	0	0	0	0	0	0	0
NZ_CP011429.1	Salmonella enterica subsp. enterica strain YU39 plasmid pYU39_IncA/C, complete sequence.	Salmonella enterica subsp. enterica	pYU39_IncA/C	156323	circular	352	175	2016-07-08	BioProject:PRJNA224116 BioSample:SAMN03653812 Assembly:GCF_001006525.1	PacBio; 454; Illumina GAIIx	complete	2015-05-18	clinical	IncA/C2_1__JN157804	IncA/C2	IncA/C	1	IncA/C_3	A053_1,parA_2,parB_2,repA_2	MOBH	1	MOBH	1	aadA2_1_X68227|aminoglycoside,blaCMY-2_1_X91840|beta-lactamase,dfrA12_1_AB571791|trimethoprim,floR_2_AF118107|phenicol,oqxA_1_EU370913|quinolone,oqxB_1_EU370913|quinolone,strA_4_AF321551|aminoglycoside,strB_1_M96392|aminoglycoside,sul2_2_GQ421466|sulphonamide,tet(A)_4_AJ517790|tetracycline	10	0	0	0	1	0	0	0	0	0	0	0	0	0	0
NZ_CP009568.1	Salmonella enterica subsp. enterica serovar Newport str. CVM 22462 plasmid pCFSAN000934_03, complete sequence.	Salmonella enterica subsp. enterica serovar Newport str. CVM 22462	pCFSAN000934_03	3605	circular	3	1	2016-07-08	BioProject:PRJNA224116 BioSample:SAMN01813482 Assembly:GCF_000272895.2	PacBio RS II	complete	2015-03-04	clinical	ColRNAI_1__DQ298019	ColRNAI	Col	1	-	-	-	-	-	-	-	0	0	0	0	0	0	0	0	0	0	0	0	0	0	0
NZ_CP009567.1	Salmonella enterica subsp. enterica serovar Newport str. CVM 22462 plasmid pCFSAN000934_02, complete sequence.	Salmonella enterica subsp. enterica serovar Newport str. CVM 22462	pCFSAN000934_02	158521	circular	369	184	2016-07-08	BioProject:PRJNA224116 BioSample:SAMN01813482 Assembly:GCF_000272895.2	PacBio RS II	complete	2015-03-04	clinical	IncA/C2_1__JN157804	IncA/C2	IncA/C	1	IncA/C_3	A053_1,parA_2,parB_2,repA_2	MOBH	1	MOBH	1	blaCMY-2_1_X91840|beta-lactamase,blaCMY-2_1_X91840|beta-lactamase,floR_2_AF118107|phenicol,strA_4_AF321551|aminoglycoside,strB_1_M96392|aminoglycoside,sul2_2_GQ421466|sulphonamide,tet(A)_4_AJ517790|tetracycline	7	0	0	0	2	0	0	0	0	0	0	0	0	0	0
NZ_CP009566.1	Salmonella enterica subsp. enterica serovar Newport str. CVM 22462 plasmid pCVM22462, complete sequence.	Salmonella enterica subsp. enterica serovar Newport str. CVM 22462	pCVM22462	94725	circular	211	105	2016-07-08	BioProject:PRJNA224116 BioSample:SAMN01813482 Assembly:GCF_000272895.2	PacBio RS II	complete	2015-03-04	clinical	IncI1_1_Alpha_AP005147	IncI1	IncI	1	IncI1_23	ardA_2,pilL_1,repI1_1,sogS_1,trbA_3	MOBP	1	MOBP	1	blaCMY-2_1_X91840|beta-lactamase	1	0	0	0	1	0	0	0	0	0	0	0	0	0	0
NZ_AP014566.1	Salmonella enterica subsp. enterica serovar Typhimurium str. L-3553 plasmid pST3553 DNA, complete genome.	Salmonella enterica subsp. enterica serovar Typhimurium str. L-3553	pST3553	132611	circular	310	154	2016-07-08	BioProject:PRJNA224116 Sequence Read Archive:DRR000944 Assembly:GCF_000828595.1	MiSeq; Illumina GAII; ABI 3730xl	complete	2015-01-30	clinical	IncFIB(AP001918)_1__AP001918,IncFII(S)_1__CP000858	IncFIB,IncFII	IncF,IncF	2	IncF_F1:A-:B1	FIB_1,FIIS_1	MOBF	1	MOBF	1	aadA1_2_JN815078|aminoglycoside,aph(3')-Ia_1_V00359|aminoglycoside,blaTEM-1B_1_JF910132|beta-lactamase,sul1_1_AY224185|sulphonamide,tet(A)_4_AJ517790|tetracycline	5	1	0	0	0	0	0	0	0	0	0	0	0	0	0
NZ_CP007508.1	Salmonella enterica subsp. enterica serovar Enteritidis strain Durban plasmid, complete sequence.	Salmonella enterica subsp. enterica serovar Enteritidis	unnamed	59372	circular	151	75	2016-07-08	BioProject:PRJNA224116 BioSample:SAMN02712059 Assembly:GCF_000612325.1	IonTorrent	complete	2015-01-21	clinical	IncFIB(S)_1__FN432031,IncFII(S)_1__CP000858	IncFIB,IncFII	IncF,IncF	2	IncF_F1:A-:B22	FIB_22,FIIS_1	-	-	-	-	-	0	0	0	0	0	0	0	0	0	0	0	0	0	0	0
NZ_CP008927.1	Salmonella enterica subsp. enterica serovar Enteritidis strain SEJ plasmid, complete sequence.	Salmonella enterica subsp. enterica serovar Enteritidis	unnamed	59372	circular	151	75	2016-07-08	BioProject:PRJNA224116 BioSample:SAMN02904629 Assembly:GCF_000754375.1	Illumina	complete	2015-01-21	clinical	IncFIB(S)_1__FN432031,IncFII(S)_1__CP000858	IncFIB,IncFII	IncF,IncF	2	IncF_F1:A-:B22	FIB_22,FIIS_1	-	-	-	-	-	0	0	0	0	0	0	0	0	0	0	0	0	0	0	0
NZ_CP007599.1	Salmonella enterica subsp. enterica serovar Enteritidis str. 77-1427 plasmid pCFSAN000111_01, complete sequence.	Salmonella enterica subsp. enterica serovar Enteritidis str. 77-1427	pCFSAN000111_01	39599	circular	93	46	2016-07-07	BioProject:PRJNA224116 BioSample:SAMN01041143 Assembly:GCF_000280315.2	PacBio RS	complete	2015-01-21	clinical	IncX4_2__FN543504	IncX4	IncX	1	-	-	-	-	-	-	-	0	0	0	0	0	0	0	0	0	0	0	0	0	0	0
NZ_CP008745.1	Salmonella enterica subsp. enterica serovar Typhimurium strain VNP20009 plasmid pSLT_VNP20009, complete sequence.	Salmonella enterica subsp. enterica serovar Typhimurium	pSLT_VNP20009	93833	circular	225	112	2016-07-08	BioProject:PRJNA224116 BioSample:SAMN02798502 Assembly:GCF_000715155.1	Illumina MiSeq	complete	2015-01-21	clinical	IncFIB(S)_1__FN432031,IncFII(S)_1__CP000858	IncFIB,IncFII	IncF,IncF	2	IncF_F1:A-:B17	FIB_17,FIIS_1	MOBF	1	MOBF	1	-	0	0	0	0	0	0	0	0	0	0	0	0	0	0	0
NZ_CP007582.1	Salmonella enterica subsp. enterica serovar Typhimurium strain 138736 plasmid, complete sequence.	Salmonella enterica subsp. enterica serovar Typhimurium	unnamed	91739	circular	221	110	2016-07-08	BioProject:PRJNA224116 BioSample:SAMN02692256 Assembly:GCF_000636135.1	PacBio	complete	2015-01-21	clinical	IncFIB(S)_1__FN432031,IncFII(S)_1__CP000858	IncFIB,IncFII	IncF,IncF	2	IncF_F1:A-:B17	FIB_17,FIIS_1	MOBF	1	MOBF	1	-	0	0	0	0	0	0	0	0	0	0	0	0	0	0	0
NZ_CP007529.1	Salmonella enterica subsp. enterica serovar Enteritidis str. CDC_2010K_0968 plasmid00, complete sequence.	Salmonella enterica subsp. enterica serovar Enteritidis str. CDC...	plasmid00	59369	circular	151	75	2016-07-07	BioProject:PRJNA224116 BioSample:SAMN01041170 Assembly:GCF_000329365.2	PacBio	complete	2015-01-21	clinical	IncFIB(S)_1__FN432031,IncFII(S)_1__CP000858	IncFIB,IncFII	IncF,IncF	2	IncF_F1:A-:B22	FIB_22,FIIS_1	-	-	-	-	-	0	0	0	0	0	0	0	0	0	0	0	0	0	0	0
NZ_CP009103.1	Salmonella enterica subsp. enterica serovar Typhimurium strain ATCC 13311 plasmid pSTY1, complete sequence.	Salmonella enterica subsp. enterica serovar Typhimurium	pSTY1	38457	circular	91	45	2016-07-07	BioProject:PRJNA224116 BioSample:SAMN02943517 Assembly:GCF_000743055.1	PacBio	complete	2015-01-21	clinical	IncX1_4__JN935898,IncX3_1__JN247852	IncX1,IncX3	IncX,IncX	2	-	-	MOBQ	1	MOBP	1	-	0	0	0	0	0	0	0	0	0	0	0	0	0	0	0
NZ_CP005994.1	Salmonella enterica subsp. enterica serovar Heidelberg str. CFSAN002064 plasmid, complete sequence.	Salmonella enterica subsp. enterica serovar Heidelberg str. CFSA...	unnamed	37692	circular	81	40	2016-07-07	BioProject:PRJNA224116 BioSample:SAMN01933202 Assembly:GCF_000505705.1	PacBio RS	complete	2015-01-21	clinical	IncX1_1__EU370913	IncX1	IncX	1	-	-	MOBQ	1	MOBP	1	-	0	0	0	0	0	0	0	0	0	0	0	0	0	0	0
NC_021842.2	Salmonella enterica subsp. enterica serovar Heidelberg str. CFSAN002069 plasmid pCFSAN002069_02, complete sequence.	Salmonella enterica subsp. enterica serovar Heidelberg str. CFSA...	pCFSAN002069_02	37679	circular	79	39	2016-07-07	BioProject:PRJNA224116 BioSample:SAMN01832089 Assembly:GCF_000430085.2	PacBio RS	complete	2013-07-22	clinical	IncX1_1__EU370913	IncX1	IncX	1	-	-	MOBQ	1	MOBP	1	-	0	0	0	0	0	0	0	0	0	0	0	0	0	0	0
NC_021813.2	Salmonella enterica subsp. enterica serovar Heidelberg str. CFSAN002069 plasmid pCFSAN002069_01, complete sequence.	Salmonella enterica subsp. enterica serovar Heidelberg str. CFSA...	pCFSAN002069_01	110363	circular	227	113	2016-07-07	BioProject:PRJNA224116 BioSample:SAMN01832089 Assembly:GCF_000430085.2	PacBio RS	complete	2013-07-22	clinical	IncI1_1_Alpha_AP005147	IncI1	IncI	1	IncI1_26	ardA_4,pilL_1,repI1_1,sogS_2,trbA_13	MOBP	1	MOBP	1	aac(3)-VIa_1_M88012|aminoglycoside,aadA1_2_JN815078|aminoglycoside,sul1_1_AY224185|sulphonamide	3	0	0	0	0	0	0	0	0	0	0	0	0	0	0
NC_022570.1	Salmonella enterica subsp. enterica serovar Typhimurium DT104 plasmid pDT104, complete genome.	Salmonella enterica subsp. enterica serovar Typhimurium str. DT104	II	94034	circular	223	111	2016-07-07	BioProject:PRJNA224116 BioSample:SAMEA2272504 Assembly:GCF_000493675.1	-	complete	2013-10-22	clinical	IncFIB(S)_1__FN432031,IncFII(S)_1__CP000858	IncFIB,IncFII	IncF,IncF	2	IncF_F1:A-:B17	FIB_17,FIIS_1	MOBF	1	MOBF	1	-	0	0	0	0	0	0	0	0	0	0	0	0	0	0	0
NC_021869.1	Salmonella enterica subsp. enterica serovar Heidelberg str. 41578 plasmid pSEEH1578_03, complete sequence.	Salmonella enterica subsp. enterica serovar Heidelberg str. 41578	pSEEH1578_03	4773	circular	9	4	2016-07-07	BioProject:PRJNA224116 Assembly:GCF_000430105.1	454 Titanium	complete	2013-07-23	clinical	ColRNAI_1__DQ298019	ColRNAI	Col	1	-	-	MOBP	1	-	-	-	0	0	0	0	0	0	0	0	0	0	0	0	0	0	0
NC_021845.1	Salmonella enterica subsp. enterica Serovar Cubana str. CFSAN002050 plasmid, complete sequence.	Salmonella enterica subsp. enterica serovar Cubana str. CFSAN002050	unnamed	166668	circular	339	169	2016-07-07	BioProject:PRJNA224116 BioSample:SAMN01832088 Assembly:GCF_000430125.1	PacBio RS	complete	2013-07-22	clinical	IncHI2A_1__BX664015,IncHI2_1__BX664015	IncHI2,IncHI2	IncH,IncH	2	IncHI2_unknown	smr0018_4,smr0199_1	MOBH	1	MOBH	1	-	0	0	0	0	0	0	0	0	0	0	0	0	0	0	0
NC_021843.1	Salmonella enterica subsp. enterica serovar Typhimurium var. 5- str. CFSAN001921 plasmid unnamed, complete sequence.	Salmonella enterica subsp. enterica serovar Typhimurium var. 5- ...	unnamed2	4675	circular	13	6	2016-07-08	BioProject:PRJNA224116 BioSample:SAMN01832087 Assembly:GCF_000430145.2	PacBio RS	complete	2013-07-22	clinical	ColRNAI_1__DQ298019	ColRNAI	Col	1	-	-	MOBP	1	-	-	-	0	0	0	0	0	0	0	0	0	0	0	0	0	0	0
NC_021841.1	Salmonella enterica subsp. enterica serovar Heidelberg str. 41578 plasmid pSEEH1578_02, complete sequence.	Salmonella enterica subsp. enterica serovar Heidelberg str. 41578	pSEEH1578_02	35297	circular	97	48	2016-07-07	BioProject:PRJNA224116 BioSample:SAMN01088008 Assembly:GCF_000430105.1	PacBio	complete	2013-07-22	clinical	IncX4_2__FN543504	IncX4	IncX	1	-	-	MOBP	1	MOBP	1	-	0	0	0	0	0	0	0	0	0	0	0	0	0	0	0
NC_021819.1	Salmonella enterica subsp. enterica Serovar Cubana str. CFSAN002050 plasmid, complete sequence.	Salmonella enterica subsp. enterica serovar Cubana str. CFSAN002050	unnamed2	122863	circular	261	130	2016-07-07	BioProject:PRJNA224116 BioSample:SAMN01832088 Assembly:GCF_000430125.1	PacBio RS	complete	2013-07-22	clinical	-	-	-	-	-	-	-	-	-	-	-	0	0	0	0	0	0	0	0	0	0	0	0	0	0	0
NC_021817.1	Salmonella enterica subsp. enterica serovar Bareilly str. CFSAN000189 plasmid unnamed, complete sequence.	Salmonella enterica subsp. enterica serovar Bareilly str. CFSAN0...	unnamed	78193	circular	169	84	2016-07-07	BioProject:PRJNA224116 BioSample:SAMN01823701 Assembly:GCF_000439415.1	PacBio RS	complete	2013-07-22	clinical	IncFII(S)_1__CP000858	IncFII	IncF	1	IncF_F1:A-:B-	FIIS_1	MOBF	1	MOBF	1	-	0	0	0	0	0	0	0	0	0	0	0	0	0	0	0
NC_021816.1	Salmonella enterica subsp. enterica serovar Typhimurium var. 5- str. CFSAN001921 plasmid unnamed, complete sequence.	Salmonella enterica subsp. enterica serovar Typhimurium var. 5- ...	unnamed3	3609	circular	7	3	2016-07-08	BioProject:PRJNA224116 BioSample:SAMN01832087 Assembly:GCF_000430145.2	PacBio RS	complete	2013-07-22	clinical	ColRNAI_1__DQ298019	ColRNAI	Col	1	-	-	-	-	-	-	-	0	0	0	0	0	0	0	0	0	0	0	0	0	0	0
NC_021815.1	Salmonella enterica subsp. enterica serovar Typhimurium var. 5- str. CFSAN001921 plasmid unnamed, complete sequence.	Salmonella enterica subsp. enterica serovar Typhimurium var. 5- ...	unnamed	221009	circular	469	234	2016-07-08	BioProject:PRJNA224116 BioSample:SAMN01832087 Assembly:GCF_000430145.2	PacBio RS	complete	2013-07-22	clinical	IncA/C2_1__JN157804	IncA/C2	IncA/C	1	IncA/C_2	A053_1,parA_1,parB_1,repA_2	MOBH	1	MOBH	1	sul2_2_GQ421466|sulphonamide,tet(A)_4_AJ517790|tetracycline	2	0	0	0	0	0	0	0	0	0	0	0	0	0	0
NC_021811.1	Salmonella enterica subsp. enterica serovar Heidelberg str. 41578 plasmid pSEEH1578_01, complete sequence.	Salmonella enterica subsp. enterica serovar Heidelberg str. 41578	pSEEH1578_01	117929	circular	244	121	2016-07-07	BioProject:PRJNA224116 BioSample:SAMN01088008 Assembly:GCF_000430105.1	PacBio	complete	2013-07-22	clinical	IncI1_1_Alpha_AP005147	IncI1	IncI	1	IncI1_26	ardA_4,pilL_1,repI1_1,sogS_2,trbA_13	MOBP	1	MOBP	1	aac(3)-IId_1_EU022314|aminoglycoside,aadA1_2_JN815078|aminoglycoside,blaTEM-1B_1_JF910132|beta-lactamase,tet(A)_4_AJ517790|tetracycline	4	1	0	0	0	0	0	0	0	0	0	0	0	0	0
NC_021157.1	Salmonella enterica subsp. enterica serovar Typhimurium str. U288 plasmid pSTU288-3, complete sequence.	Salmonella enterica subsp. enterica serovar Typhimurium str. U288	pSTU288-3	4675	circular	7	3	2016-07-07	BioProject:PRJNA224116 BioSample:SAMN02604233 Assembly:GCF_000380325.1	-	complete	2013-04-26	clinical	ColRNAI_1__DQ298019	ColRNAI	Col	1	-	-	MOBP	1	-	-	-	0	0	0	0	0	0	0	0	0	0	0	0	0	0	0
NC_021156.1	Salmonella enterica subsp. enterica serovar Typhimurium str. U288 plasmid pSTU288-2, complete sequence.	Salmonella enterica subsp. enterica serovar Typhimurium str. U288	pSTU288-2	11067	circular	27	13	2016-07-07	BioProject:PRJNA224116 BioSample:SAMN02604233 Assembly:GCF_000380325.1	-	complete	2013-04-26	clinical	IncQ1_1__HE654726	IncQ1	IncQ	1	-	-	MOBQ	1	MOBQ	1	strA_4_AF321551|aminoglycoside,strB_1_M96392|aminoglycoside,sul2_2_GQ421466|sulphonamide,tet(A)_4_AJ517790|tetracycline	4	0	0	0	0	0	0	0	0	0	0	0	0	0	0
NC_021155.1	Salmonella enterica subsp. enterica serovar Typhimurium str. U288 plasmid pSTU288-1, complete sequence.	Salmonella enterica subsp. enterica serovar Typhimurium str. U288	pSTU288-1	148711	circular	362	180	2016-07-07	BioProject:PRJNA224116 BioSample:SAMN02604233 Assembly:GCF_000380325.1	-	complete	2013-04-26	clinical	IncFIB(S)_1__FN432031,IncFII(S)_1__CP000858	IncFIB,IncFII	IncF,IncF	2	IncF_F1:A-:B17	FIB_17,FIIS_1	MOBF,MOBP	2	MOBF,MOBP	2	aadA1_3_JQ414041|aminoglycoside,aadA2_2_JQ364967|aminoglycoside,blaTEM-1B_1_JF910132|beta-lactamase,cmlA1_1_M64556|phenicol,dfrA12_1_AB571791|trimethoprim,sul3_2_AJ459418|sulphonamide	6	1	0	0	0	0	0	0	0	0	0	0	0	0	0
NC_020308.1	Salmonella enterica subsp. enterica serovar Javiana str. CFSAN001992 plasmid pCFSAN001992_2, complete sequence.	Salmonella enterica subsp. enterica serovar Javiana str. CFSAN001992	pCFSAN001992_2	17094	circular	39	19	2016-07-07	BioProject:PRJNA224116 BioSample:SAMN01832085 Assembly:GCF_000341425.1	PacBio	complete	2013-02-22	clinical	-	-	-	-	-	-	-	-	-	-	-	0	0	0	0	0	0	0	0	0	0	0	0	0	0	0
NC_020306.1	Salmonella enterica subsp. enterica serovar Javiana str. CFSAN001992 plasmid pCFSAN001992_1, complete sequence.	Salmonella enterica subsp. enterica serovar Javiana str. CFSAN001992	pCFSAN001992_1	24012	circular	57	28	2016-07-07	BioProject:PRJNA224116 BioSample:SAMN01832085 Assembly:GCF_000341425.1	PacBio	complete	2013-02-22	clinical	IncFII(p14)_1_p14_JQ418538	IncFII	IncF	1	IncF_F4:A-:B-	FIIY_4	-	-	-	-	-	0	0	0	0	0	0	0	0	0	0	0	0	0	0	0
NC_019002.1	Salmonella enterica subsp. enterica serovar Enteritidis str. LA5 pSLA5 plasmid complete sequence.	Salmonella enterica subsp. enterica serovar Enteritidis str. LA5	pSLA5	59374	circular	153	76	2016-08-24	BioProject:PRJNA224116 BioSample:SAMEA2272327 Assembly:GCF_000313715.1	-	complete	2012-10-26	clinical	IncFIB(S)_1__FN432031,IncFII(S)_1__CP000858	IncFIB,IncFII	IncF,IncF	2	IncF_F1:A-:B22	FIB_22,FIIS_1	-	-	-	-	-	0	0	0	0	0	0	0	0	0	0	0	0	0	0	0
NC_017624.1	Salmonella enterica subsp. enterica serovar Heidelberg str. B182 plasmid pB182_37, complete sequence.	Salmonella enterica subsp. enterica serovar Heidelberg str. B182	pB182_37	37581	circular	79	39	2016-07-07	BioProject:PRJNA224116 BioSample:SAMN02603149 Assembly:GCF_000258365.1	-	complete	2012-05-04	clinical	IncX1_2__CP003417	IncX1	IncX	1	-	-	MOBQ	1	MOBP	1	-	0	0	0	0	0	0	0	0	0	0	0	0	0	0	0
NC_017054.1	Salmonella enterica subsp. enterica serovar Typhimurium str. 798 plasmid p798_93, complete sequence.	Salmonella enterica subsp. enterica serovar Typhimurium str. 798	p798_93	93877	circular	221	110	2016-07-07	BioProject:PRJNA224116 BioSample:SAMN02604223 Assembly:GCF_000252875.1	-	complete	2012-04-06	clinical	IncFIB(S)_1__FN432031,IncFII(S)_1__CP000858	IncFIB,IncFII	IncF,IncF	2	IncF_F1:A-:B17	FIB_17,FIIS_1	MOBF	1	MOBF	1	-	0	0	0	0	0	0	0	0	0	0	0	0	0	0	0
NC_016864.1	Salmonella enterica subsp. enterica serovar Typhimurium str. UK-1 plasmid pSTUK-100, complete sequence.	Salmonella enterica subsp. enterica serovar Typhimurium str. UK-1	pSTUK-100	93277	circular	221	110	2016-07-07	BioProject:PRJNA224116 BioSample:SAMN02602986 Assembly:GCF_000213635.1	-	complete	2012-03-01	clinical	IncFIB(S)_1__FN432031,IncFII(S)_1__CP000858	IncFIB,IncFII	IncF,IncF	2	IncF_F1:A-:B17	FIB_17,FIIS_1	MOBF	1	MOBF	1	-	0	0	0	0	0	0	0	0	0	0	0	0	0	0	0
NC_016861.1	Salmonella enterica subsp. enterica serovar Typhimurium str. T000240 plasmid pSTMDT12_L DNA, complete genome.	Salmonella enterica subsp. enterica serovar Typhimurium str. T000240	pSTMDT12_L	106510	circular	255	127	2016-07-07	BioProject:PRJNA224116 Sequence Read Archive:DRR000467 Assembly:GCF_000283735.1	-	complete	2012-03-01	clinical	IncFIB(S)_1__FN432031,IncFII(S)_1__CP000858	IncFIB,IncFII	IncF,IncF	2	IncF_F1:A-:B17	FIB_17,FIIS_1	MOBF	1	MOBF	1	aac(3)-IId_1_EU022314|aminoglycoside,aadA2_2_JQ364967|aminoglycoside,dfrA12_1_AB571791|trimethoprim,sul1_1_AY224185|sulphonamide	4	0	0	0	0	0	0	0	0	0	0	0	0	0	0
NC_016825.1	Salmonella enterica subsp. enterica serovar Typhi str. P-stx-12 plasmid, complete sequence.	Salmonella enterica subsp. enterica serovar Typhi str. P-stx-12	unnamed	181431	circular	391	195	2016-07-07	BioProject:PRJNA224116 BioSample:SAMN02603101 Assembly:GCF_000245535.1	-	complete	2012-03-01	clinical	IncFIA(HI1)_1_HI1_AF250878,IncHI1A_1__AF250878,IncHI1B(R27)_1_R27_AF250878	IncFIA,IncHI1,IncHI1	IncF,IncH,IncH	3	-	-	MOBH	1	MOBH	1	tet(B)_4_AF326777|tetracycline	1	0	0	0	0	0	0	0	0	0	0	0	0	0	0
NC_016855.1	Salmonella enterica subsp. enterica serovar Typhimurium str. 14028S plasmid, complete sequence.	Salmonella enterica subsp. enterica serovar Typhimurium str. 14028S	unnamed	93832	circular	223	111	2016-07-07	BioProject:PRJNA224116 BioSample:SAMN02604137 Assembly:GCF_000022165.1	-	complete	2012-02-24	clinical	IncFIB(S)_1__FN432031,IncFII(S)_1__CP000858	IncFIB,IncFII	IncF,IncF	2	IncF_F1:A-:B17	FIB_17,FIIS_1	MOBF	1	MOBF	1	-	0	0	0	0	0	0	0	0	0	0	0	0	0	0	0
NC_016862.1	Salmonella enterica subsp. enterica serovar Typhimurium str. T000240 plasmid pSTMDT12_S DNA, complete genome.	Salmonella enterica subsp. enterica serovar Typhimurium str. T000240	pSTMDT12_S	8670	circular	21	10	2016-07-07	BioProject:PRJNA224116 Sequence Read Archive:DRR000467 Assembly:GCF_000283735.1	-	complete	2012-02-19	clinical	IncQ1_1__HE654726	IncQ1	IncQ	1	-	-	MOBQ	1	MOBQ	1	strA_4_AF321551|aminoglycoside,strB_1_M96392|aminoglycoside,sul2_2_GQ421466|sulphonamide	3	0	0	0	0	0	0	0	0	0	0	0	0	0	0
NC_012124.1	Salmonella enterica subsp. enterica serovar Paratyphi C strain RKS4594 plasmid pSPCV, complete sequence.	Salmonella enterica subsp. enterica serovar Paratyphi C str. RKS4594	pSPCV	55414	circular	127	63	2016-07-07	BioProject:PRJNA224116 BioSample:SAMN02603245 Assembly:GCF_000018385.1	-	complete	2009-03-04	clinical	IncFIB(S)_1__FN432031,IncFII(S)_1__CP000858	IncFIB,IncFII	IncF,IncF	2	IncF_F1:A-:B18	FIB_18,FIIS_1	MOBF	1	MOBF	1	-	0	0	0	0	0	0	0	0	0	0	0	0	0	0	0
NC_011215.1	Salmonella enterica subsp. enterica serovar Virchow str. SL491 plasmid pSL491_3, complete sequence.	Salmonella enterica subsp. enterica serovar Virchow str. SL491	pSL491_3	3176	circular	7	3	2016-07-07	BioProject:PRJNA224116 BioSample:SAMN02415249 Assembly:GCF_000171535.2	-	complete	2008-09-10	clinical	ColRNAI_1__DQ298019	ColRNAI	Col	1	-	-	-	-	-	-	-	0	0	0	0	0	0	0	0	0	0	0	0	0	0	0
NC_011214.1	Salmonella enterica subsp. enterica serovar Virchow str. SL491 plasmid pSL491_5, complete sequence.	Salmonella enterica subsp. enterica serovar Virchow str. SL491	pSL491_5	5880	circular	15	7	2016-07-07	BioProject:PRJNA224116 BioSample:SAMN02415249 Assembly:GCF_000171535.2	-	complete	2008-09-10	clinical	ColRNAI_1__DQ298019	ColRNAI	Col	1	-	-	MOBP	1	-	-	-	0	0	0	0	0	0	0	0	0	0	0	0	0	0	0
NC_011204.1	Salmonella enterica subsp. enterica serovar Dublin str. CT_02021853 plasmid pCT02021853_74, complete sequence.	Salmonella enterica subsp. enterica serovar Dublin str. CT_02021853	pCT02021853_74	74551	circular	169	84	2016-07-07	BioProject:PRJNA224116 BioSample:SAMN02604065 Assembly:GCF_000020925.1	-	complete	2008-09-05	clinical	IncFII(S)_1__CP000858,IncX1_1__EU370913	IncFII,IncX1	IncF,IncX	2	-	-	MOBQ	1	MOBP	1	-	0	0	0	0	0	0	0	0	0	0	0	0	0	0	0
NC_011148.1	Salmonella enterica subsp. enterica serovar Agona str. SL483 plasmid, complete sequence.	Salmonella enterica subsp. enterica serovar Agona str. SL483	unnamed	37978	circular	105	52	2016-07-07	BioProject:PRJNA224116 BioSample:SAMN02604068 Assembly:GCF_000020885.1	-	complete	2008-08-23	clinical	pSL483_1__CP001137	pSL483	pSL483	1	-	-	MOBP	1	-	-	-	0	0	0	0	0	0	0	0	0	0	0	0	0	0	0
NC_011093.1	Salmonella enterica subsp. enterica serovar Schwarzengrund str. CVM19633 plasmid pCVM19633_4, complete sequence.	Salmonella enterica subsp. enterica serovar Schwarzengrund str. ...	pCVM19633_4	4585	circular	9	4	2016-07-07	BioProject:PRJNA224116 BioSample:SAMN02604064 Assembly:GCF_000020745.1	-	complete	2008-07-31	clinical	Col156_1__NC_009781	Col156	Col	1	-	-	MOBQ	1	MOBQ	1	-	0	0	0	0	0	0	0	0	0	0	0	0	0	0	0
NC_011092.1	Salmonella enterica subsp. enterica serovar Schwarzengrund str. CVM19633 plasmid pCVM19633_110, complete sequence.	Salmonella enterica subsp. enterica serovar Schwarzengrund str. ...	pCVM19633_110	110227	circular	241	119	2016-07-07	BioProject:PRJNA224116 BioSample:SAMN02604064 Assembly:GCF_000020745.1	-	complete	2008-07-31	clinical	IncFIB(K)_1_Kpn3_JN233704	IncFIB	IncF	1	IncF_no_alleles_detected	IncF_no_alleles_detected	MOBC	1	-	-	aadA1_3_JQ414041|aminoglycoside,aadA2_1_X68227|aminoglycoside,blaTEM-1B_1_JF910132|beta-lactamase,cmlA1_1_M64556|phenicol,strA_1_M96392|aminoglycoside,strB_1_M96392|aminoglycoside,sul2_2_GQ421466|sulphonamide,sul3_2_AJ459418|sulphonamide,tet(A)_4_AJ517790|tetracycline	9	1	0	0	0	0	0	0	0	0	0	0	0	0	0
NC_011082.1	Salmonella enterica subsp. enterica serovar Heidelberg str. SL476 plasmid pSL476_3, complete sequence.	Salmonella enterica subsp. enterica serovar Heidelberg str. SL476	pSL476_3	3373	circular	9	4	2016-07-07	BioProject:PRJNA224116 BioSample:SAMN02604067 Assembly:GCF_000020705.1	-	complete	2008-07-25	clinical	-	-	-	-	-	-	MOBP	1	-	-	-	0	0	0	0	0	0	0	0	0	0	0	0	0	0	0
NC_011081.1	Salmonella enterica subsp. enterica serovar Heidelberg str. SL476 plasmid pSL476_91, complete sequence.	Salmonella enterica subsp. enterica serovar Heidelberg str. SL476	pSL476_91	91374	circular	201	100	2016-07-07	BioProject:PRJNA224116 BioSample:SAMN02604067 Assembly:GCF_000020705.1	-	complete	2008-07-25	clinical	IncI1_1_Alpha_AP005147	IncI1	IncI	1	IncI1_15	ardA_1,pilL_2,repI1_2,sogS_1,trbA_5	MOBP	1	MOBP	1	-	0	0	0	0	0	0	0	0	0	0	0	0	0	0	0
NC_011078.1	Salmonella enterica subsp. enterica serovar Kentucky str. CVM29188 plasmid pCVM29188_46, complete sequence.	Salmonella enterica subsp. enterica serovar Kentucky str. CVM29188	pCVM29188_46	46121	linear	81	40	2016-07-07	BioProject:PRJNA224116 BioSample:SAMN02415270 Assembly:GCF_000170195.2	-	-	2008-07-25	clinical	IncX1_3__CP001123	IncX1	IncX	1	-	-	MOBP	1	MOBP	1	-	0	0	0	0	0	0	0	0	0	0	0	0	0	0	0
NC_011077.1	Salmonella enterica subsp. enterica serovar Kentucky str. CVM29188 plasmid pCVM29188_101, complete sequence.	Salmonella enterica subsp. enterica serovar Kentucky str. CVM29188	pCVM29188_101	101461	linear	224	111	2016-07-07	BioProject:PRJNA224116 BioSample:SAMN02415270 Assembly:GCF_000170195.2	-	-	2008-07-25	clinical	IncI1_1_Alpha_AP005147	IncI1	IncI	1	IncI1_12	ardA_4,pilL_1,repI1_1,sogS_4,trbA_3	MOBP	1	MOBP	1	blaCMY-2_1_X91840|beta-lactamase	1	0	0	0	1	0	0	0	0	0	0	0	0	0	0
NC_011076.1	Salmonella enterica subsp. enterica serovar Kentucky str. CVM29188 plasmid pCVM29188_146, complete sequence.	Salmonella enterica subsp. enterica serovar Kentucky str. CVM29188	pCVM29188_146	146811	linear	296	146	2016-07-07	BioProject:PRJNA224116 BioSample:SAMN02415270 Assembly:GCF_000170195.2	-	-	2008-07-25	clinical	IncFIB(AP001918)_1__AP001918,IncFII_1__AY458016	IncFIB,IncFII	IncF,IncF	2	IncF_F24:A-:B1	FIB_1,FII_24	MOBF	1	MOBF	1	strA_4_AF321551|aminoglycoside,strB_1_M96392|aminoglycoside,tet(B)_4_AF326777|tetracycline	3	0	0	0	0	0	0	0	0	0	0	0	0	0	0
NC_011079.1	Salmonella enterica subsp. enterica serovar Newport str. SL254 plasmid pSL254_3, complete sequence.	Salmonella enterica subsp. enterica serovar Newport str. SL254	pSL254_3	3605	circular	3	1	2016-07-07	BioProject:PRJNA224116 BioSample:SAMN02604062 Assembly:GCF_000016045.1	-	complete	2008-07-25	clinical	ColRNAI_1__DQ298019	ColRNAI	Col	1	-	-	-	-	-	-	-	0	0	0	0	0	0	0	0	0	0	0	0	0	0	0
NC_009140.1	Salmonella enterica subsp. enterica serovar Newport str. SL254 plasmid pSN254, complete sequence.	Salmonella enterica subsp. enterica serovar Newport str. SL254	pSN254	176473	circular	416	198	2016-07-07	BioProject:PRJNA224116 BioSample:SAMN02604062 Assembly:GCF_000016045.1	-	complete	2007-03-23	clinical	IncA/C2_1__JN157804	IncA/C2	IncA/C	1	IncA/C_3	A053_1,parA_2,parB_2,repA_2	MOBH	1	MOBH	1	aac(3)-VIa_1_M88012|aminoglycoside,aadA1_2_FJ591054|aminoglycoside,blaCMY-2_1_X91840|beta-lactamase,blaCMY-2_1_X91840|beta-lactamase,floR_2_AF118107|phenicol,strA_4_AF321551|aminoglycoside,strB_1_M96392|aminoglycoside,sul1_1_AY224185|sulphonamide,sul2_2_GQ421466|sulphonamide,tet(A)_4_AJ517790|tetracycline	10	0	0	0	2	0	0	0	0	0	0	0	0	0	0
NC_006856.1	Salmonella enterica subsp. enterica serovar Choleraesuis str. SC-B67 plasmid pSC138, complete sequence.	Salmonella enterica subsp. enterica serovar Choleraesuis str. SC-B67	pSC138	138742	circular	319	156	2016-07-08	BioProject:PRJNA224116 BioSample:SAMN02603109 Assembly:GCF_000008105.1	-	complete	2005-02-23	clinical	IncFIB(K)_1_Kpn3_JN233704	IncFIB	IncF	1	IncF_no_alleles_detected	IncF_no_alleles_detected	MOBP	1	MOBP	1	aadA1_3_JQ414041|aminoglycoside,aadA2_1_X68227|aminoglycoside,aadA2_2_JQ364967|aminoglycoside,aph(3')-Ia_1_V00359|aminoglycoside,blaCMY-2_1_X91840|beta-lactamase,blaTEM-1B_1_JF910132|beta-lactamase,cmlA1_1_M64556|phenicol,dfrA12_1_AB571791|trimethoprim,strA_1_M96392|aminoglycoside,sul1_1_AY224185|sulphonamide,sul3_2_AJ459418|sulphonamide,tet(A)_4_AJ517790|tetracycline	12	1	0	0	1	0	0	0	0	0	0	0	0	0	0
NC_006855.1	Salmonella enterica subsp. enterica serovar Choleraesuis str. SC-B67 plasmid pSCV50, complete sequence.	Salmonella enterica subsp. enterica serovar Choleraesuis str. SC-B67	pSCV50	49558	circular	121	60	2016-07-08	BioProject:PRJNA224116 BioSample:SAMN02603109 Assembly:GCF_000008105.1	-	complete	2005-02-23	clinical	IncFIB(S)_1__FN432031,IncFII(S)_1__CP000858	IncFIB,IncFII	IncF,IncF	2	IncF_F2:A-:B19	FIB_19,FIIS_2	MOBF	1	MOBF	1	-	0	0	0	0	0	0	0	0	0	0	0	0	0	0	0
NZ_CP012498.1	Escherichia coli strain 06-00048 plasmid pCFSAN004178P_02, complete sequence.	Escherichia coli	pCFSAN004178P_02	213847	circular	467	233	2016-07-03	BioProject:PRJNA224116 BioSample:SAMN02808332 Assembly:GCF_001677475.1	PacBio	complete	2016-07-03	clinical	IncFIB(AP001918)_1__AP001918,IncFII(pSE11)_1_pSE11_AP009242	IncFIB,IncFII	IncF,IncF	2	IncF_F46:A-:B56	FIB_56,FII_46	MOBF	1	MOBF	1	-	0	0	0	0	0	0	0	0	0	0	0	0	0	0	0
NZ_CP012500.1	Escherichia coli strain 09-00049 plasmid pCFSAN004180G, complete sequence.	Escherichia coli	pCFSAN004180G	225292	circular	495	247	2016-07-03	BioProject:PRJNA224116 BioSample:SAMN02808333 Assembly:GCF_001677495.1	PacBio	complete	2016-07-03	clinical	IncFIB(AP001918)_1__AP001918,IncFII(pSE11)_1_pSE11_AP009242	IncFIB,IncFII	IncF,IncF	2	IncF_F46:A-:B59	FIB_59,FII_46	MOBF	1	MOBF	1	-	0	0	0	0	0	0	0	0	0	0	0	0	0	0	0
NZ_CP012501.1	Escherichia coli strain 08-00022 plasmid pCFSAN004179G, complete sequence.	Escherichia coli	pCFSAN004179G	242187	circular	571	285	2016-07-03	BioProject:PRJNA224116 BioSample:SAMN02688213 Assembly:GCF_001677515.1	PacBio RS	complete	2016-07-03	clinical	IncFIB(AP001918)_1__AP001918,IncFII(pSE11)_1_pSE11_AP009242	IncFIB,IncFII	IncF,IncF	2	IncF_F46:A-:B59	FIB_59,FII_46	MOBF	1	MOBF	1	-	0	0	0	0	0	0	0	0	0	0	0	0	0	0	0
LN854560.1	Sodalis glossinidius str. 'morsitans' isolate B4 genome assembly, plasmid: pSG3.	Sodalis glossinidius str. 'morsitans'	pSG3	10641	circular	25	12	2016-07-01	BioProject:PRJEB9474 BioSample:SAMEA3430699	-	complete	2016-07-01	non-clinical	-	-	-	-	-	-	-	-	-	-	-	0	0	0	0	0	0	0	0	0	0	0	0	0	0	0
LN854559.1	Sodalis glossinidius str. 'morsitans' isolate B4 genome assembly, plasmid: pSG2.	Sodalis glossinidius str. 'morsitans'	pSG2	38395	circular	111	53	2016-07-01	BioProject:PRJEB9474 BioSample:SAMEA3430699	-	complete	2016-07-01	non-clinical	-	-	-	-	-	-	-	-	-	-	-	0	0	0	0	0	0	0	0	0	0	0	0	0	0	0
LN854558.1	Sodalis glossinidius str. 'morsitans' isolate B4 genome assembly, plasmid: pSG1.	Sodalis glossinidius str. 'morsitans'	pSG1	90748	circular	224	82	2016-07-01	BioProject:PRJEB9474 BioSample:SAMEA3430699	-	complete	2016-07-01	non-clinical	-	-	-	-	-	-	MOBP,MOBQ	2	MOBP	1	-	0	0	0	0	0	0	0	0	0	0	0	0	0	0	0
KT779550.1	Escherichia coli strain 369 plasmid p369, complete sequence.	Escherichia coli	p369	107899	circular	239	119	2016-06-29	-	Illumina	complete	2015-10-07	clinical	IncI1_1_Alpha_AP005147	IncI1	IncI	1	IncI1_3	ardA_1,pilL_2,repI1_2,sogS_1,trbA_4	MOBP	1	MOBP	1	blaCTX-M-1_6_DQ915955|beta-lactamase,sul2_2_GQ421466|sulphonamide,tet(A)_4_AJ517790|tetracycline	3	0	0	0	0	0	0	0	0	0	0	1	0	0	0
NZ_CP016161.1	Klebsiella pneumoniae plasmid unnamed2, complete sequence.	Klebsiella pneumoniae	unnamed2	109349	circular	237	117	2016-06-28	BioProject:PRJNA224116 BioSample:SAMN05170048 Assembly:GCF_001676825.1	Illumina HiSeq	complete	2016-06-28	clinical	IncFIB(pKPHS1)_1_pKPHS1_CP003223	IncFIB	IncF	1	IncF_no_alleles_detected	IncF_no_alleles_detected	-	-	-	-	-	0	0	0	0	0	0	0	0	0	0	0	0	0	0	0
NZ_CP016160.1	Klebsiella pneumoniae plasmid unnamed1, complete sequence.	Klebsiella pneumoniae	unnamed1	165276	circular	309	154	2016-06-28	BioProject:PRJNA224116 BioSample:SAMN05170048 Assembly:GCF_001676825.1	Illumina HiSeq	complete	2016-06-28	clinical	IncFIA(HI1)_1_HI1_AF250878,IncFIB(K)_1_Kpn3_JN233704,IncFII_1_pKP91_CP000966	IncFIA,IncFIB,IncFII	IncF,IncF,IncF	3	IncF_F10:A18:B-	FIA_18,FIIK_10	MOBF	1	MOBF	1	-	0	0	0	0	0	0	0	0	0	0	0	0	0	0	0
CP012000.1	Klebsiella pneumoniae strain KLP41 plasmid pKp41, complete sequence.	Klebsiella pneumoniae	pKp41	113626	circular	270	128	2016-06-27	BioProject:PRJNA278620 BioSample:SAMN03421004	PacBio	complete	2015-12-18	clinical	IncFIB(pQil)_1_pQil_JN233705,IncFII(K)_1__CP000648	IncFIB,IncFII	IncF,IncF	2	IncF_F2:A-:B-	FIIK_2	MOBF	1	MOBF	1	blaKPC-2_1_AY034847|beta-lactamase,blaOXA-9_2_JF703130|beta-lactamase,blaTEM-1A_4_HM749966|beta-lactamase	3	1	1	0	0	0	1	0	0	0	0	0	0	0	0
LC155909.1	Klebsiella pneumoniae plasmid pKUN4843_2 DNA, complete sequence, strain: KUN4843.	Klebsiella pneumoniae	pKUN4843_2	34541	circular	62	42	2016-06-25	-	-	complete	2016-06-25	clinical	-	-	-	-	-	-	MOBQ	1	MOBP	1	blaTEM-1B_1_JF910132|beta-lactamase	1	1	0	0	0	0	0	0	0	0	0	0	0	0	0
LC155908.1	Klebsiella pneumoniae plasmid pKUN4843_1 DNA, complete sequence, strain: KUN4843.	Klebsiella pneumoniae	pKUN4843_1	38744	circular	71	47	2016-06-25	-	-	complete	2016-06-25	clinical	IncR_1__DQ449578	IncR	IncR	1	-	-	-	-	-	-	aadA2_2_JQ364967|aminoglycoside,dfrA12_1_AB571791|trimethoprim,sul1_1_AY224185|sulphonamide,tet(A)_4_AJ517790|tetracycline	4	0	0	0	0	0	0	0	0	0	0	0	0	0	0
NZ_CP014650.1	Klebsiella pneumoniae strain KPNIH36 plasmid pKpQIL-6e6, complete sequence.	Klebsiella pneumoniae	pKpQIL-6e6	113639	circular	263	131	2016-06-23	BioProject:PRJNA224116 BioSample:SAMN03701676 Assembly:GCF_001675125.1	PacBio RSII	complete	2016-06-23	clinical	IncFIB(pQil)_1_pQil_JN233705,IncFII(K)_1__CP000648	IncFIB,IncFII	IncF,IncF	2	IncF_F2:A-:B-	FIIK_2	MOBF	1	MOBF	1	blaKPC-3_1_HM769262|beta-lactamase,blaOXA-9_2_JF703130|beta-lactamase,blaTEM-1A_4_HM749966|beta-lactamase	3	1	0	0	0	0	1	0	1	0	0	0	0	0	0
NZ_CP014649.1	Klebsiella pneumoniae strain KPNIH36 plasmid pKPN-fff, complete sequence.	Klebsiella pneumoniae	pKPN-fff	133484	circular	309	154	2016-06-23	BioProject:PRJNA224116 BioSample:SAMN03701676 Assembly:GCF_001675125.1	PacBio RSII	complete	2016-06-23	clinical	IncFIB(K)_1_Kpn3_JN233704	IncFIB	IncF	1	IncF_no_alleles_detected	IncF_no_alleles_detected	-	-	-	-	-	0	0	0	0	0	0	0	0	0	0	0	0	0	0	0
NZ_CP014648.1	Klebsiella pneumoniae strain KPNIH36 plasmid pKPN-821, complete sequence.	Klebsiella pneumoniae	pKPN-821	40448	circular	95	47	2016-06-23	BioProject:PRJNA224116 BioSample:SAMN03701676 Assembly:GCF_001675125.1	PacBio RSII	complete	2016-06-23	clinical	ColRNAI_1__DQ298019	ColRNAI	Col	1	-	-	MOBC	1	-	-	aac(6')-Ib_1_M21682|aminoglycoside,aadA2_2_JQ364967|aminoglycoside,aph(3')-Ia_1_V00359|aminoglycoside,dfrA12_1_AB571791|trimethoprim,mph(A)_1_D16251|macrolide,mph(A)_1_D16251|macrolide,sul1_1_AY224185|sulphonamide	7	0	0	0	0	0	0	0	0	0	0	0	0	0	0
NZ_CP014669.1	Escherichia coli strain ECONIH2 plasmid pKpQIL-571, complete sequence.	Escherichia coli	pKpQIL-571	113852	circular	253	126	2016-06-23	BioProject:PRJNA224116 BioSample:SAMN03455931 Assembly:GCF_001675145.1	PacBio RSII	complete	2016-06-23	clinical	IncFIB(pQil)_1_pQil_JN233705,IncFII(K)_1__CP000648	IncFIB,IncFII	IncF,IncF	2	IncF_F2:A-:B-	FIIK_2	MOBF	1	MOBF	1	blaKPC-3_1_HM769262|beta-lactamase	1	0	0	0	0	0	0	0	1	0	0	0	0	0	0
NZ_CP014668.1	Escherichia coli strain ECONIH2 plasmid pECO-bc6, complete sequence.	Escherichia coli	pECO-bc6	101201	circular	257	128	2016-06-23	BioProject:PRJNA224116 BioSample:SAMN03455931 Assembly:GCF_001675145.1	PacBio RSII	complete	2016-06-23	clinical	IncFIB(AP001918)_1__AP001918,IncFII(29)_1_pUTI89_CP003035	IncFIB,IncFII	IncF,IncF	2	IncF_F29:A-:B10	FIB_10,FII_29	MOBF	1	MOBF	1	-	0	0	0	0	0	0	0	0	0	0	0	0	0	0	0
NZ_CP015847.1	Escherichia coli O157:H7 strain FRIK2069 plasmid p0157, complete sequence.	Escherichia coli O157:H7	p0157	95598	circular	207	103	2016-06-23	BioProject:PRJNA224116 BioSample:SAMN04191551 Assembly:GCF_001651925.1	PacBio	complete	2016-05-26	clinical	IncFIA_1__AP001918,IncFIB(AP001918)_1__AP001918,IncFII_1__AY458016	IncFIA,IncFIB,IncFII	IncF,IncF,IncF	3	IncF_F23:A16:B3	FIA_16,FIB_3,FII_23	MOBP	1	MOBP	1	-	0	0	0	0	0	0	0	0	0	0	0	0	0	0	0
NZ_CP015845.1	Escherichia coli O157:H7 strain FRIK2455 plasmid p35K, complete sequence.	Escherichia coli O157:H7	p35K	34684	circular	83	41	2016-06-23	BioProject:PRJNA224116 BioSample:SAMN04531998 Assembly:GCF_001651965.1	PacBio	complete	2016-05-26	clinical	IncX4_2__FN543504	IncX4	IncX	1	-	-	MOBP	1	-	-	-	0	0	0	0	0	0	0	0	0	0	0	0	0	0	0
NZ_CP015844.1	Escherichia coli O157:H7 strain FRIK2455 plasmid pO157, complete sequence.	Escherichia coli O157:H7	pO157	95598	circular	207	103	2016-06-23	BioProject:PRJNA224116 BioSample:SAMN04531998 Assembly:GCF_001651965.1	PacBio	complete	2016-05-26	clinical	IncFIA_1__AP001918,IncFIB(AP001918)_1__AP001918,IncFII_1__AY458016	IncFIA,IncFIB,IncFII	IncF,IncF,IncF	3	IncF_F23:A16:B3	FIA_16,FIB_3,FII_23	MOBP	1	MOBP	1	-	0	0	0	0	0	0	0	0	0	0	0	0	0	0	0
NZ_CP015816.1	Escherichia coli O157:H7 strain JEONG-1266 plasmid p0157, complete sequence.	Escherichia coli O157:H7	p0157	95910	circular	211	105	2016-06-23	BioProject:PRJNA224116 BioSample:SAMN04191546 Assembly:GCF_001558995.2	PacBio	complete	2016-05-25	clinical	IncFIA_1__AP001918,IncFIB(AP001918)_1__AP001918,IncFII_1__AY458016	IncFIA,IncFIB,IncFII	IncF,IncF,IncF	3	IncF_F23:A16:B3	FIA_16,FIB_3,FII_23	MOBP	1	MOBP	1	-	0	0	0	0	0	0	0	0	0	0	0	0	0	0	0
NZ_CP016042.1	Escherichia coli isolate Co6114 plasmid pC06114_8, complete sequence.	Escherichia coli	pC06114_8	3205	circular	7	3	2016-06-22	BioProject:PRJNA224116 BioSample:SAMN04963292 Assembly:GCF_001672015.1	Illumina MiSeq; Nanopore	complete	2016-06-22	clinical	ColRNAI_1__DQ298019	ColRNAI	Col	1	-	-	-	-	-	-	-	0	0	0	0	0	0	0	0	0	0	0	0	0	0	0
NZ_CP016041.1	Escherichia coli isolate Co6114 plasmid pC06114_7, complete sequence.	Escherichia coli	pC06114_7	4071	circular	7	3	2016-06-22	BioProject:PRJNA224116 BioSample:SAMN04963292 Assembly:GCF_001672015.1	Illumina MiSeq; Nanopore	complete	2016-06-22	clinical	-	-	-	-	-	-	MOBQ	1	MOBQ	1	-	0	0	0	0	0	0	0	0	0	0	0	0	0	0	0
NZ_CP016040.1	Escherichia coli isolate Co6114 plasmid pC06114_6, complete sequence.	Escherichia coli	pC06114_6	4634	circular	11	5	2016-06-22	BioProject:PRJNA224116 BioSample:SAMN04963292 Assembly:GCF_001672015.1	Illumina MiSeq; Nanopore	complete	2016-06-22	clinical	ColRNAI_1__DQ298019	ColRNAI	Col	1	-	-	MOBP	1	-	-	-	0	0	0	0	0	0	0	0	0	0	0	0	0	0	0
NZ_CP016039.1	Escherichia coli isolate Co6114 plasmid pC06114_5, complete sequence.	Escherichia coli	pC06114_5	5775	circular	15	7	2016-06-22	BioProject:PRJNA224116 BioSample:SAMN04963292 Assembly:GCF_001672015.1	Illumina MiSeq; Nanopore	complete	2016-06-22	clinical	ColRNAI_1__DQ298019	ColRNAI	Col	1	-	-	MOBP	1	-	-	-	0	0	0	0	0	0	0	0	0	0	0	0	0	0	0
NZ_CP016038.1	Escherichia coli isolate Co6114 plasmid pC06114_4, complete sequence.	Escherichia coli	pC06114_4	6141	circular	13	6	2016-06-22	BioProject:PRJNA224116 BioSample:SAMN04963292 Assembly:GCF_001672015.1	Illumina MiSeq; Nanopore	complete	2016-06-22	clinical	ColKP3_1__JN205800	ColKP3	Col	1	-	-	MOBP	1	-	-	blaOXA-232_1_JX423831|beta-lactamase	1	0	0	0	0	0	0	0	0	0	0	0	0	0	0
NZ_CP016036.1	Escherichia coli isolate Co6114 plasmid pC06114_2, complete sequence.	Escherichia coli	pC06114_2	92009	circular	241	120	2016-06-22	BioProject:PRJNA224116 BioSample:SAMN04963292 Assembly:GCF_001672015.1	Illumina MiSeq; Nanopore	complete	2016-06-22	clinical	IncA/C2_1__JN157804	IncA/C2	IncA/C	1	IncA/C_1	A053_1,parA_1,parB_1,repA_1	MOBH	1	MOBH	1	blaCMY-2_1_X91840|beta-lactamase	1	0	0	0	1	0	0	0	0	0	0	0	0	0	0
NZ_CP016035.1	Escherichia coli isolate Co6114 plasmid pC06114_1, complete sequence.	Escherichia coli	pC06114_1	129085	circular	309	154	2016-06-22	BioProject:PRJNA224116 BioSample:SAMN04963292 Assembly:GCF_001672015.1	Illumina MiSeq; Nanopore	complete	2016-06-22	clinical	IncFIA_1__AP001918,IncFIB(AP001918)_1__AP001918,IncFII(pRSB107)_1_pRSB107_AJ851089	IncFIA,IncFIB,IncFII	IncF,IncF,IncF	3	IncF_F48:A1:B49	FIA_1,FIB_49,FII_48	MOBF	1	MOBF	1	aac(6')Ib-cr_1_DQ303918|aminoglycoside,aadA2_2_JQ364967|aminoglycoside,blaNDM-1_1_FN396876|beta-lactamase,blaOXA-1_1_J02967|beta-lactamase,blaTEM-1B_1_JF910132|beta-lactamase,catA1_1_V00622|phenicol,catB3_1_AJ009818|phenicol,dfrA12_1_AB571791|trimethoprim,erm(B)_1_JN899585|macrolide,mph(A)_1_D16251|macrolide,rmtB_1_AB103506|aminoglycoside,sul1_1_AY224185|sulphonamide,tet(B)_4_AF326777|tetracycline	13	1	0	1	0	0	0	1	0	0	0	0	0	0	0
KP899806.1	Salmonella enterica strain B71 plasmid pB71, complete sequence.	Salmonella enterica	pB71	190730	circular	227	175	2016-06-22	BioProject:PRJNA321091 BioSample:SAMN04965950	454; Illumina	complete	2015-06-05	clinical	IncFIA(HI1)_1_HI1_AF250878,IncHI1A_1__AF250878,IncHI1B(R27)_1_R27_AF250878	IncFIA,IncHI1,IncHI1	IncF,IncH,IncH	3	-	-	MOBH	1	MOBH	1	aadA1_2_JN815078|aminoglycoside,catA1_1_V00622|phenicol,sul1_1_AY224185|sulphonamide,tet(B)_4_AF326777|tetracycline	4	0	0	0	0	0	0	0	0	0	0	0	0	0	0
KP899805.1	Salmonella enterica strain 109/9 plasmid p109/9, complete sequence.	Salmonella enterica	p109/9	207203	circular	262	200	2016-06-22	BioProject:PRJNA321091 BioSample:SAMN04965957	454; Illumina	complete	2015-06-05	clinical	IncFIA(HI1)_1_HI1_AF250878,IncHI1A_1__AF250878,IncHI1B(R27)_1_R27_AF250878,IncQ1_1__HE654726	IncFIA,IncHI1,IncHI1,IncQ1	IncF,IncH,IncH,IncQ	4	-	-	MOBH	1	MOBH	1	aph(3')-Ia_1_V00359|aminoglycoside,blaTEM-1B_1_JF910132|beta-lactamase,catA1_1_V00622|phenicol,strA_4_AF321551|aminoglycoside,strB_1_M96392|aminoglycoside,sul2_3_HQ840942|sulphonamide,tet(B)_4_AF326777|tetracycline	7	1	0	0	0	0	0	0	0	0	0	0	0	0	0
KP899804.1	Salmonella enterica strain F8475 plasmid pF8475, complete sequence.	Salmonella enterica	pF8475	210266	circular	277	208	2016-06-22	BioProject:PRJNA321091 BioSample:SAMN04965958	454; Illumina	complete	2015-06-05	clinical	IncFIA(HI1)_1_HI1_AF250878,IncHI1A_1__AF250878,IncHI1B(R27)_1_R27_AF250878,IncQ1_1__HE654726	IncFIA,IncHI1,IncHI1,IncQ1	IncF,IncH,IncH,IncQ	4	-	-	MOBH	1	MOBH	1	aac(3)-IId_1_EU022314|aminoglycoside,aadA2_2_JQ364967|aminoglycoside,blaTEM-1B_1_JF910132|beta-lactamase,dfrA12_1_AB571791|trimethoprim,mph(A)_1_D16251|macrolide,strA_4_AF321551|aminoglycoside,strB_1_M96392|aminoglycoside,sul1_1_AY224185|sulphonamide,sul2_3_HQ840942|sulphonamide,tet(B)_4_AF326777|tetracycline	10	1	0	0	0	0	0	0	0	0	0	0	0	0	0
KP899803.1	Salmonella enterica strain 8025 plasmid p8025, complete sequence.	Salmonella enterica	p8025	311280	circular	406	291	2016-06-22	BioProject:PRJNA321091 BioSample:SAMN04965959	454; Illumina	complete	2015-06-05	clinical	IncHI1A(CIT)_1_pNDM-CIT_JX182975,IncHI1B(CIT)_1_pNDM-CIT_JX182975	IncHI1,IncHI1	IncH,IncH	2	IncHI1_12	HCM1_043_2,HCM1_064_4,HCM1_099_4,HCM1_116_3,HCM1_259_4	MOBH,MOBP	2	MOBH,MOBP	2	aadA1_2_JN815078|aminoglycoside,catA1_1_V00622|phenicol,dfrA1_1_X00926|trimethoprim,sul1_1_AY224185|sulphonamide,tet(A)_4_AJ517790|tetracycline	5	0	0	0	0	0	0	0	0	0	0	0	0	0	0
NZ_CP004000.1	Klebsiella pneumoniae subsp. pneumoniae Kp13 plasmid pKP13f, complete sequence.	Klebsiella pneumoniae subsp. pneumoniae Kp13	pKP13f	295493	circular	616	307	2016-06-22	BioProject:PRJNA224116 BioSample:SAMN02641520 Assembly:GCF_000512165.1	-	complete	2015-01-21	clinical	IncFIB(Mar)_1_pNDM-Mar_JN420336,IncHI1B_1_pNDM-MAR_JN420336	IncFIB,IncHI1	IncF,IncH	2	-	-	MOBH	1	MOBH	1	aac(6')-Ib_1_M21682|aminoglycoside,aadA1_5_JQ480156|aminoglycoside,aadA2_1_X68227|aminoglycoside,blaCTX-M-2_1_EU622041|beta-lactamase,blaOXA-9_2_JF703130|beta-lactamase,blaSHV-12_1_AF462395|beta-lactamase,blaTEM-1A_4_HM749966|beta-lactamase,cmlA1_2_AB212941|phenicol,dfrA15_1_HM449019|trimethoprim,rmtG_1_KJ004567|aminoglycoside,sul1_1_AY224185|sulphonamide,sul1_1_AY224185|sulphonamide,sul2_2_GQ421…	13	1	0	0	0	0	1	0	0	1	0	0	0	0	0
NZ_CP003998.1	Klebsiella pneumoniae subsp. pneumoniae Kp13 plasmid pKP13e, complete sequence.	Klebsiella pneumoniae subsp. pneumoniae Kp13	pKP13e	81071	circular	221	110	2016-06-22	BioProject:PRJNA224116 BioSample:SAMN02641520 Assembly:GCF_000512165.1	-	complete	2015-01-21	clinical	IncA/C2_1__JN157804	IncA/C2	IncA/C	1	IncA/C_3	A053_1,parA_2,parB_2,repA_2	MOBH	1	MOBH	1	-	0	0	0	0	0	0	0	0	0	0	0	0	0	0	0
NZ_CP003997.1	Klebsiella pneumoniae subsp. pneumoniae Kp13 plasmid pKP13d, complete sequence.	Klebsiella pneumoniae subsp. pneumoniae Kp13	pKP13d	45574	circular	107	53	2016-06-22	BioProject:PRJNA224116 BioSample:SAMN02641520 Assembly:GCF_000512165.1	-	complete	2015-01-21	clinical	IncU_1__DQ401103,IncX3_1__JN247852	IncU,IncX3	IncU,IncX	2	-	-	MOBQ	1	MOBP	1	blaKPC-2_1_AY034847|beta-lactamase	1	0	1	0	0	0	0	0	0	0	0	0	0	0	0
NZ_CP003996.1	Klebsiella pneumoniae subsp. pneumoniae Kp13 plasmid pKP13a, complete sequence.	Klebsiella pneumoniae subsp. pneumoniae Kp13	pKP13a	2459	circular	7	3	2016-06-22	BioProject:PRJNA224116 BioSample:SAMN02641520 Assembly:GCF_000512165.1	-	complete	2015-01-21	clinical	-	-	-	-	-	-	MOBV	1	MOBV	1	-	0	0	0	0	0	0	0	0	0	0	0	0	0	0	0
NZ_CP003995.1	Klebsiella pneumoniae subsp. pneumoniae Kp13 plasmid pKP13c, complete sequence.	Klebsiella pneumoniae subsp. pneumoniae Kp13	pKP13c	5065	circular	15	7	2016-06-22	BioProject:PRJNA224116 BioSample:SAMN02641520 Assembly:GCF_000512165.1	-	complete	2015-01-21	clinical	ColRNAI_1__DQ298019	ColRNAI	Col	1	-	-	-	-	-	-	-	0	0	0	0	0	0	0	0	0	0	0	0	0	0	0
NZ_CP003994.1	Klebsiella pneumoniae subsp. pneumoniae Kp13 plasmid pKP13b, complete sequence.	Klebsiella pneumoniae subsp. pneumoniae Kp13	pKP13b	3223	circular	11	5	2016-06-22	BioProject:PRJNA224116 BioSample:SAMN02641520 Assembly:GCF_000512165.1	-	complete	2015-01-21	clinical	ColRNAI_1__DQ298019	ColRNAI	Col	1	-	-	MOBP	1	-	-	-	0	0	0	0	0	0	0	0	0	0	0	0	0	0	0
NZ_CP015161.1	Escherichia coli strain Eco889 plasmid pECO-93a, complete sequence.	Escherichia coli	pECO-93a	88023	circular	209	104	2016-06-21	BioProject:PRJNA224116 BioSample:SAMN03455974 Assembly:GCF_001663475.1	PacBio RSII	complete	2016-06-21	clinical	IncI1_1_Alpha_AP005147	IncI1	IncI	1	IncI1_unknown	ardA_9,pilL_10,repI1_5,sogS_15,trbA_16	MOBP	1	MOBP	1	-	0	0	0	0	0	0	0	0	0	0	0	0	0	0	0
NZ_CP015160.1	Escherichia coli strain Eco889 plasmid pECO-fce, complete sequence.	Escherichia coli	pECO-fce	212180	circular	527	263	2016-06-21	BioProject:PRJNA224116 BioSample:SAMN03455974 Assembly:GCF_001663475.1	PacBio RSII	complete	2016-06-21	clinical	Col156_1__NC_009781,IncFIB(AP001918)_1__AP001918,IncFII(29)_1_pUTI89_CP003035,IncFII_1__AY458016	Col156,IncFIB,IncFII,IncFII	Col,IncF,IncF,IncF	4	-	-	MOBF,MOBF	2	MOBF,MOBF	2	aac(3)-IId_1_EU022314|aminoglycoside,aadA5_1_AF137361|aminoglycoside,blaTEM-1B_1_JF910132|beta-lactamase,dfrA17_1_FJ460238|trimethoprim,mph(A)_1_D16251|macrolide,strA_4_AF321551|aminoglycoside,strB_1_M96392|aminoglycoside,sul1_1_AY224185|sulphonamide,sul2_2_GQ421466|sulphonamide,tet(A)_4_AJ517790|tetracycline	10	1	0	0	0	0	0	0	0	0	0	0	0	0	0
NZ_CP015133.1	Klebsiella pneumoniae strain Kpn555 plasmid pKPN-d6b, complete sequence.	Klebsiella pneumoniae	pKPN-d6b	26450	circular	61	30	2016-06-21	BioProject:PRJNA224116 BioSample:SAMN03455976 Assembly:GCF_001663455.1	PacBio RSII	complete	2016-06-21	clinical	-	-	-	-	-	-	-	-	-	-	blaSHV-1_18_FJ668818|beta-lactamase,blaSHV-1_18_FJ668818|beta-lactamase,blaSHV-1_18_FJ668818|beta-lactamase	3	0	0	0	0	0	0	0	0	0	0	0	0	0	0
NZ_CP015132.1	Klebsiella pneumoniae strain Kpn555 plasmid pKPN-d90, complete sequence.	Klebsiella pneumoniae	pKPN-d90	224457	circular	477	238	2016-06-21	BioProject:PRJNA224116 BioSample:SAMN03455976 Assembly:GCF_001663455.1	PacBio RSII	complete	2016-06-21	clinical	IncFIB(K)_1_Kpn3_JN233704,IncFII(K)_1__CP000648	IncFIB,IncFII	IncF,IncF	2	IncF_F8:A-:B-	FIIK_8	MOBF	1	MOBF	1	blaSHV-1_18_FJ668818|beta-lactamase	1	0	0	0	0	0	0	0	0	0	0	0	0	0	0
NZ_CP015131.1	Klebsiella pneumoniae strain Kpn555 plasmid pKPN-7c3, complete sequence.	Klebsiella pneumoniae	pKPN-7c3	142858	circular	313	156	2016-06-21	BioProject:PRJNA224116 BioSample:SAMN03455976 Assembly:GCF_001663455.1	PacBio RSII	complete	2016-06-21	clinical	Col156_1__NC_009781,IncFIB(AP001918)_1__AP001918,IncFII(29)_1_pUTI89_CP003035	Col156,IncFIB,IncFII	Col,IncF,IncF	3	-	-	MOBF	1	MOBF	1	mph(A)_1_D16251|macrolide,mph(A)_1_D16251|macrolide,mph(A)_1_D16251|macrolide,tet(B)_4_AF326777|tetracycline	4	0	0	0	0	0	0	0	0	0	0	0	0	0	0
NZ_CP015026.1	Klebsiella pneumoniae strain Kpn223 plasmid pKPN-065, complete sequence.	Klebsiella pneumoniae	pKPN-065	170926	circular	309	154	2016-06-21	BioProject:PRJNA224116 BioSample:SAMN03455975 Assembly:GCF_001663435.1	PacBio RSII	complete	2016-06-21	clinical	IncFIB(K)_1_Kpn3_JN233704,IncHI1B_1_pNDM-MAR_JN420336	IncFIB,IncHI1	IncF,IncH	2	-	-	MOBH	1	MOBH	1	strA_1_M96392|aminoglycoside,strB_1_M96392|aminoglycoside,sul2_2_GQ421466|sulphonamide	3	0	0	0	0	0	0	0	0	0	0	0	0	0	0
NZ_CP014765.1	Klebsiella pneumoniae strain KPNIH39 plasmid pKpQIL-9b8, complete sequence.	Klebsiella pneumoniae	pKpQIL-9b8	106559	circular	237	118	2016-06-21	BioProject:PRJNA224116 BioSample:SAMN03455930 Assembly:GCF_001663295.1	PacBio RSII	complete	2016-06-21	clinical	IncFII(K)_1__CP000648	IncFII	IncF	1	IncF_F2:A-:B-	FIIK_2	MOBF	1	MOBF	1	blaKPC-3_1_HM769262|beta-lactamase	1	0	0	0	0	0	0	0	1	0	0	0	0	0	0
NZ_CP014764.1	Klebsiella pneumoniae strain KPNIH39 plasmid pKPN-704, complete sequence.	Klebsiella pneumoniae	pKPN-704	36707	circular	85	42	2016-06-21	BioProject:PRJNA224116 BioSample:SAMN03455930 Assembly:GCF_001663295.1	PacBio RSII	complete	2016-06-21	clinical	-	-	-	-	-	-	MOBP	1	MOBP	1	-	0	0	0	0	0	0	0	0	0	0	0	0	0	0	0
NZ_CP014763.1	Klebsiella pneumoniae strain KPNIH39 plasmid pKPN-332, complete sequence.	Klebsiella pneumoniae	pKPN-332	284894	circular	567	283	2016-06-21	BioProject:PRJNA224116 BioSample:SAMN03455930 Assembly:GCF_001663295.1	PacBio RSII	complete	2016-06-21	clinical	IncFIB(K)_1_Kpn3_JN233704	IncFIB	IncF	1	IncF_no_alleles_detected	IncF_no_alleles_detected	MOBH	1	MOBH	1	-	0	0	0	0	0	0	0	0	0	0	0	0	0	0	0
NZ_CP014494.1	Escherichia coli strain MVAST0167 plasmid pMVAST0167_2, complete sequence.	Escherichia coli	pMVAST0167_2	78992	circular	175	87	2016-06-20	BioProject:PRJNA224116 BioSample:SAMN04381852 Assembly:GCF_001566655.1	PacBio	complete	2016-06-20	clinical	IncI1_1_Alpha_AP005147	IncI1	IncI	1	IncI1_unknown	ardA_4,pilL_8,repI1_3,sogS_3,trbA_6	MOBP	1	MOBP	1	-	0	0	0	0	0	0	0	0	0	0	0	0	0	0	0
NZ_CP014493.1	Escherichia coli strain MVAST0167 plasmid pMVAST0167_1, complete sequence.	Escherichia coli	pMVAST0167_1	128305	circular	315	157	2016-06-20	BioProject:PRJNA224116 BioSample:SAMN04381852 Assembly:GCF_001566655.1	PacBio	complete	2016-06-20	clinical	Col156_1__NC_009781,IncFIB(AP001918)_1__AP001918,IncFII(29)_1_pUTI89_CP003035	Col156,IncFIB,IncFII	Col,IncF,IncF	3	-	-	MOBF	1	MOBF	1	aadA5_1_AF137361|aminoglycoside,blaTEM-1B_1_JF910132|beta-lactamase,dfrA17_1_FJ460238|trimethoprim,mph(A)_1_D16251|macrolide,sul1_1_AY224185|sulphonamide	5	1	0	0	0	0	0	0	0	0	0	0	0	0	0
NZ_CP016009.1	Escherichia coli strain NGF1 plasmid pNGF1_pCol_let_like, complete sequence.	Escherichia coli	pNGF1_pCol_let_like	8556	circular	21	10	2016-06-21	BioProject:PRJNA224116 BioSample:SAMN05194365 Assembly:GCF_001660585.1	Illumina HiSeq	complete	2016-06-10	clinical	ColRNAI_1__DQ298019	ColRNAI	Col	1	-	-	MOBP	1	-	-	-	0	0	0	0	0	0	0	0	0	0	0	0	0	0	0
NZ_CP016008.1	Escherichia coli strain NGF1 plasmid pNGF1_pCROD2_like, complete sequence.	Escherichia coli	pNGF1_pCROD2_like	40158	circular	115	57	2016-06-21	BioProject:PRJNA224116 BioSample:SAMN05194365 Assembly:GCF_001660585.1	Illumina HiSeq	complete	2016-06-10	clinical	IncX4_2__FN543504	IncX4	IncX	1	-	-	MOBP	1	MOBP	1	-	0	0	0	0	0	0	0	0	0	0	0	0	0	0	0
NZ_CP015997.1	Escherichia coli strain S51 plasmid pS51_2, complete sequence.	Escherichia coli	pS51_2	98216	circular	207	100	2016-06-21	BioProject:PRJNA224116 BioSample:SAMN05190012 Assembly:GCF_001660565.1	PacBio	complete	2016-06-10	clinical	p0111_1__AP010962	p0111	p0111	1	-	-	-	-	-	-	-	0	0	0	0	0	0	0	0	0	0	0	0	0	0	0
NZ_CP015996.1	Escherichia coli strain S51 plasmid pS51_1, complete sequence.	Escherichia coli	pS51_1	93029	circular	219	109	2016-06-21	BioProject:PRJNA224116 BioSample:SAMN05190012 Assembly:GCF_001660565.1	PacBio	complete	2016-06-10	clinical	IncI1_1_Alpha_AP005147	IncI1	IncI	1	IncI1_unknown	ardA_37,pilL_1,repI1_1,sogS_2,trbA_13	MOBP	1	MOBP	1	blaTEM-1A_4_HM749966|beta-lactamase	1	1	0	0	0	0	0	0	0	0	0	0	0	0	0
NZ_CP014758.1	Klebsiella pneumoniae strain AATZP plasmid pKPN-041, complete sequence.	Klebsiella pneumoniae	pKPN-041	38384	circular	83	41	2016-06-21	BioProject:PRJNA224116 BioSample:SAMN03455970 Assembly:GCF_001648215.1	PacBio RSII	complete	2016-05-29	clinical	IncR_1__DQ449578	IncR	IncR	1	-	-	-	-	-	-	aac(6')-Ib_1_M21682|aminoglycoside,aadA1_5_JQ480156|aminoglycoside,blaOXA-9_2_JF703130|beta-lactamase,blaTEM-1A_4_HM749966|beta-lactamase	4	1	0	0	0	0	1	0	0	0	0	0	0	0	0
NZ_CP014757.1	Klebsiella pneumoniae strain AATZP plasmid pNDM-1fa, complete sequence.	Klebsiella pneumoniae	pNDM-1fa	54064	circular	125	62	2016-06-21	BioProject:PRJNA224116 BioSample:SAMN03455970 Assembly:GCF_001648215.1	PacBio RSII	complete	2016-05-29	clinical	IncFIB(pQil)_1_pQil_JN233705	IncFIB	IncF	1	IncF_no_alleles_detected	IncF_no_alleles_detected	-	-	-	-	ARR-3_1_JF806499|rifampicin,QnrS1_1_AB187515|quinolone,aac(6')Ib-cr_1_DQ303918|aminoglycoside,aph(3')-VIa_1_X07753|aminoglycoside,blaCTX-M-15_23_DQ302097|beta-lactamase,blaNDM-1_1_FN396876|beta-lactamase,blaOXA-1_1_J02967|beta-lactamase,catB3_1_AJ009818|phenicol,sul1_1_AY224185|sulphonamide	9	0	0	1	0	1	0	1	0	0	0	0	0	0	0
NZ_CP014756.1	Klebsiella pneumoniae strain AATZP plasmid pKPN-04f, complete sequence.	Klebsiella pneumoniae	pKPN-04f	121030	circular	235	117	2016-06-21	BioProject:PRJNA224116 BioSample:SAMN03455970 Assembly:GCF_001648215.1	PacBio RSII	complete	2016-05-29	clinical	IncFIB(pKPHS1)_1_pKPHS1_CP003223	IncFIB	IncF	1	IncF_no_alleles_detected	IncF_no_alleles_detected	-	-	-	-	-	0	0	0	0	0	0	0	0	0	0	0	0	0	0	0
NZ_CP015833.1	Escherichia coli O157 strain 180-PT54 plasmid, complete sequence.	Escherichia coli O157	unnamed	240662	circular	525	262	2016-06-21	BioProject:PRJNA224116 BioSample:SAMN05007044 Assembly:GCF_001650275.1	Pacific Biosciences	complete	2016-05-26	clinical	IncHI2A_1__BX664015,IncHI2_1__BX664015	IncHI2,IncHI2	IncH,IncH	2	IncHI2_4	smr0018_4,smr0199_2	MOBH	1	MOBH	1	aadA1_3_JQ414041|aminoglycoside,aadA1_5_JX185132|aminoglycoside,aadA2_1_X68227|aminoglycoside,cmlA1_1_M64556|phenicol,dfrA1_30_JQ690541|trimethoprim,strA_4_AF321551|aminoglycoside,strB_1_M96392|aminoglycoside,sul1_1_AY224185|sulphonamide,sul3_2_AJ459418|sulphonamide,tet(A)_4_AJ517790|tetracycline	10	0	0	0	0	0	0	0	0	0	0	0	0	0	0
NZ_CP015755.1	Klebsiella pneumoniae strain W14 plasmid unnamed2, complete sequence.	Klebsiella pneumoniae	unnamed2	109349	circular	237	117	2016-06-21	BioProject:PRJNA224116 BioSample:SAMN04992856 Assembly:GCF_001646625.1	Illumina Hiseq 4000	complete	2016-05-19	clinical	IncFIB(pKPHS1)_1_pKPHS1_CP003223	IncFIB	IncF	1	IncF_no_alleles_detected	IncF_no_alleles_detected	-	-	-	-	-	0	0	0	0	0	0	0	0	0	0	0	0	0	0	0
NZ_CP015754.1	Klebsiella pneumoniae strain W14 plasmid unnamed1, complete sequence.	Klebsiella pneumoniae	unnamed1	165275	circular	307	153	2016-06-21	BioProject:PRJNA224116 BioSample:SAMN04992856 Assembly:GCF_001646625.1	Illumina Hiseq 4000	complete	2016-05-19	clinical	IncFIA(HI1)_1_HI1_AF250878,IncFIB(K)_1_Kpn3_JN233704,IncFII_1_pKP91_CP000966	IncFIA,IncFIB,IncFII	IncF,IncF,IncF	3	IncF_F10:A18:B-	FIA_18,FIIK_10	MOBF	1	MOBF	1	-	0	0	0	0	0	0	0	0	0	0	0	0	0	0	0
NZ_CP015505.1	Klebsiella pneumoniae strain SKGH01 plasmid unnamed 5, complete sequence.	Klebsiella pneumoniae	unnamed 5	34611	circular	97	48	2016-06-21	BioProject:PRJNA224116 BioSample:SAMN04917370 Assembly:GCF_001644765.1	PacBio	complete	2016-05-17	clinical	-	-	-	-	-	-	MOBF	1	MOBF	1	-	0	0	0	0	0	0	0	0	0	0	0	0	0	0	0
NZ_CP015504.1	Klebsiella pneumoniae strain SKGH01 plasmid unnamed 4, complete sequence.	Klebsiella pneumoniae	unnamed 4	56230	circular	111	55	2016-06-21	BioProject:PRJNA224116 BioSample:SAMN04917370 Assembly:GCF_001644765.1	PacBio	complete	2016-05-17	clinical	-	-	-	-	-	-	-	-	-	-	-	0	0	0	0	0	0	0	0	0	0	0	0	0	0	0
NZ_CP015503.1	Klebsiella pneumoniae strain SKGH01 plasmid unnamed 3, complete sequence.	Klebsiella pneumoniae	unnamed 3	84941	circular	177	88	2016-06-21	BioProject:PRJNA224116 BioSample:SAMN04917370 Assembly:GCF_001644765.1	PacBio	complete	2016-05-17	clinical	IncFII_1__AY458016	IncFII	IncF	1	IncF_F2:A-:B-	FII_2	MOBF	1	MOBF	1	aacA4_1_KM278199|aminoglycoside,aadA2_2_JQ364967|aminoglycoside,dfrA12_1_AB571791|trimethoprim,rmtf_1_JQ808129|aminoglycoside	4	0	0	0	0	0	0	0	0	0	0	0	0	0	0
NZ_CP015502.1	Klebsiella pneumoniae strain SKGH01 plasmid unnamed 2, complete sequence.	Klebsiella pneumoniae	unnamed 2	140874	circular	271	135	2016-06-21	BioProject:PRJNA224116 BioSample:SAMN04917370 Assembly:GCF_001644765.1	PacBio	complete	2016-05-17	clinical	IncFII(pKPX1)_AP012055	IncFII	IncF	1	IncF_no_alleles_detected	IncF_no_alleles_detected	MOBP	1	MOBP	1	QnrB1_1_EF682133|quinolone,dfrA14_1_DQ388123|trimethoprim	2	0	0	0	0	0	0	0	0	0	0	0	0	0	0
NZ_CP015501.1	Klebsiella pneumoniae strain SKGH01 plasmid unnamed 1, complete sequence.	Klebsiella pneumoniae	unnamed 1	281190	circular	519	259	2016-06-21	BioProject:PRJNA224116 BioSample:SAMN04917370 Assembly:GCF_001644765.1	PacBio	complete	2016-05-17	clinical	IncFIB(Mar)_1_pNDM-Mar_JN420336,IncHI1B_1_pNDM-MAR_JN420336	IncFIB,IncHI1	IncF,IncH	2	-	-	MOBH	1	MOBH	1	-	0	0	0	0	0	0	0	0	0	0	0	0	0	0	0
NZ_CP015239.1	Escherichia coli strain 2011C-3911 plasmid unnamed1, complete sequence.	Escherichia coli	unnamed1	125977	circular	267	133	2016-06-21	BioProject:PRJNA224116 BioSample:SAMN04851092 Assembly:GCF_001644725.1	PacBio	complete	2016-05-17	clinical	IncFIA_1__AP001918,IncFIB(AP001918)_1__AP001918,IncFII(pHN7A8)_1_pHN7A8_JN232517	IncFIA,IncFIB,IncFII	IncF,IncF,IncF	3	IncF_F63:A2:B45	FIA_2,FIB_45,FII_63	MOBF	1	MOBF	1	-	0	0	0	0	0	0	0	0	0	0	0	0	0	0	0
NZ_CP015242.1	Escherichia coli strain 2013C-4465 plasmid unnamed1, complete sequence.	Escherichia coli	unnamed1	66029	circular	171	85	2016-06-21	BioProject:PRJNA224116 BioSample:SAMN04851091 Assembly:GCF_001644745.1	PacBio	complete	2016-05-17	clinical	IncFIB(AP001918)_1__AP001918	IncFIB	IncF	1	IncF_F-:A-:B15	FIB_15	-	-	-	-	-	0	0	0	0	0	0	0	0	0	0	0	0	0	0	0
NZ_CP014305.2	Klebsiella pneumoniae strain KpN06 plasmid pKpN06-COL, complete sequence.	Klebsiella pneumoniae	pKpN06-COL	3223	circular	11	5	2016-06-21	BioProject:PRJNA224116 BioSample:SAMN04168654 Assembly:GCF_001456095.3	Illumina	complete	2016-04-27	clinical	ColRNAI_1__DQ298019	ColRNAI	Col	1	-	-	MOBP	1	-	-	-	0	0	0	0	0	0	0	0	0	0	0	0	0	0	0
NZ_CP012993.2	Klebsiella pneumoniae strain KpN06 plasmid pKpN06-CTX, complete sequence.	Klebsiella pneumoniae	pKpN06-CTX	190072	circular	431	215	2016-06-21	BioProject:PRJNA224116 BioSample:SAMN04168654 Assembly:GCF_001456095.3	Pacific Biosciences	complete	2016-01-27	clinical	IncFIA(HI1)_1_HI1_AF250878,IncFII(K)_1__CP000648	IncFIA,IncFII	IncF,IncF	2	IncF_F7:A16:B-	FIA_16,FIIK_7	MOBF	1	MOBF	1	QnrB1_1_EF682133|quinolone,blaCTX-M-15_23_DQ302097|beta-lactamase,blaTEM-1B_1_JF910132|beta-lactamase,dfrA14_1_DQ388123|trimethoprim,strA_4_AF321551|aminoglycoside,strB_1_M96392|aminoglycoside,sul2_2_GQ421466|sulphonamide,tet(A)_4_AJ517790|tetracycline	8	1	0	0	0	1	0	0	0	0	0	0	0	0	0
NZ_CP012988.3	Klebsiella pneumoniae strain KpN01 plasmid pKpN01-CTX, complete sequence.	Klebsiella pneumoniae	pKpN01-CTX	190072	circular	431	215	2016-06-21	BioProject:PRJNA224116 BioSample:SAMN04168649 Assembly:GCF_001456055.3	Pacific Biosciences	complete	2016-01-27	clinical	IncFIA(HI1)_1_HI1_AF250878,IncFII(K)_1__CP000648	IncFIA,IncFII	IncF,IncF	2	IncF_F7:A16:B-	FIA_16,FIIK_7	MOBF	1	MOBF	1	QnrB1_1_EF682133|quinolone,blaCTX-M-15_23_DQ302097|beta-lactamase,blaTEM-1B_1_JF910132|beta-lactamase,dfrA14_1_DQ388123|trimethoprim,strA_4_AF321551|aminoglycoside,strB_1_M96392|aminoglycoside,sul2_2_GQ421466|sulphonamide,tet(A)_4_AJ517790|tetracycline	8	1	0	0	0	1	0	0	0	0	0	0	0	0	0
NZ_CP015073.1	Escherichia coli strain Ecol_743 plasmid pEC743_4, complete sequence.	Escherichia coli	pEC745_4	37000	circular	87	43	2016-06-21	BioProject:PRJNA224116 BioSample:SAMN04590096 Assembly:GCF_001618325.1	PacBio	complete	2016-04-12	clinical	-	-	-	-	-	-	MOBP,MOBP	2	MOBP	1	-	0	0	0	0	0	0	0	0	0	0	0	0	0	0	0
NZ_CP015072.1	Escherichia coli strain Ecol_743 plasmid pEC743_3, complete sequence.	Escherichia coli	pEC745_3	65196	circular	163	81	2016-06-21	BioProject:PRJNA224116 BioSample:SAMN04590096 Assembly:GCF_001618325.1	PacBio	complete	2016-04-12	clinical	IncFII_1__AY458016	IncFII	IncF	1	IncF_F2:A-:B-	FII_2	MOBF	1	MOBF	1	-	0	0	0	0	0	0	0	0	0	0	0	0	0	0	0
NZ_CP015071.1	Escherichia coli strain Ecol_743 plasmid pEC743_OXA48, complete sequence.	Escherichia coli	pEC745_OXA48	69471	circular	169	84	2016-06-21	BioProject:PRJNA224116 BioSample:SAMN04590096 Assembly:GCF_001618325.1	PacBio	complete	2016-04-12	clinical	IncL/M(pMU407)_1_pMU407_U27345	IncL/M	IncL/M	1	-	-	MOBP	1	MOBP	1	aph(3')-VIb_1_AJ627643|aminoglycoside,blaOXA-48_2_AY236073|beta-lactamase,strA_4_AF321551|aminoglycoside,strA_4_AF321551|aminoglycoside,strB_1_M96392|aminoglycoside	5	0	0	0	0	0	0	0	0	0	0	0	1	0	0
NZ_CP015070.1	Escherichia coli strain Ecol_743 plasmid pEC743_1, complete sequence.	Escherichia coli	pEC743_1	111851	circular	253	126	2016-06-21	BioProject:PRJNA224116 BioSample:SAMN04590096 Assembly:GCF_001618325.1	PacBio	complete	2016-04-12	clinical	IncFIA_1__AP001918,IncFIB(AP001918)_1__AP001918,IncFII(pRSB107)_1_pRSB107_AJ851089	IncFIA,IncFIB,IncFII	IncF,IncF,IncF	3	IncF_F1:A2:B20	FIA_2,FIB_20,FII_1	MOBF	1	MOBF	1	-	0	0	0	0	0	0	0	0	0	0	0	0	0	0	0
NZ_CP015078.1	Escherichia coli strain Ecol_448 plasmid pEC448_OXA163, complete sequence.	Escherichia coli	pEC448_OXA163	71170	circular	153	76	2016-06-21	BioProject:PRJNA224116 BioSample:SAMN04590097 Assembly:GCF_001618365.1	PacBio	complete	2016-04-12	clinical	IncN2_1__JF785549	IncN2	IncN	1	IncN_no_alleles_detected	IncN_no_alleles_detected	MOBF	1	MOBF	1	QnrB10_1_DQ631414|quinolone,aac(6')Ib-cr_2_EF636461|aminoglycoside,aadA1_5_JQ480156|aminoglycoside,blaOXA-163_1_HQ700343|beta-lactamase,blaOXA-9_2_JF703130|beta-lactamase,blaTEM-1A_4_HM749966|beta-lactamase,dfrA16_1_DQ316603|trimethoprim,sul1_1_AY224185|sulphonamide,sul1_1_AY224185|sulphonamide	9	1	0	0	0	0	1	0	0	0	0	0	0	0	0
NZ_CP015077.1	Escherichia coli strain Ecol_448 plasmid pEC448_1, complete sequence.	Escherichia coli	pEC448_1	133735	circular	329	164	2016-06-21	BioProject:PRJNA224116 BioSample:SAMN04590097 Assembly:GCF_001618365.1	PacBio	complete	2016-04-12	clinical	IncFIA_1__AP001918,IncFIB(AP001918)_1__AP001918,IncFII(pRSB107)_1_pRSB107_AJ851089,IncQ1_1__HE654726	IncFIA,IncFIB,IncFII,IncQ1	IncF,IncF,IncF,IncQ	4	-	-	MOBF	1	MOBF	1	blaTEM-1B_1_JF910132|beta-lactamase,strA_4_AF321551|aminoglycoside,strB_1_M96392|aminoglycoside,sul2_3_HQ840942|sulphonamide	4	1	0	0	0	0	0	0	0	0	0	0	0	0	0
NZ_CP015143.1	Escherichia coli strain Ecol_732 plasmid pEC732_5, complete sequence.	Escherichia coli	pEC732_5	1549	circular	5	2	2016-06-21	BioProject:PRJNA224116 BioSample:SAMN04621897 Assembly:GCF_001617565.1	PacBio	complete	2016-04-10	clinical	Col(MG828)_1__NC_008486	Col(MG828)	Col	1	-	-	-	-	-	-	-	0	0	0	0	0	0	0	0	0	0	0	0	0	0	0
NZ_CP015142.1	Escherichia coli strain Ecol_732 plasmid pEC732_4, complete sequence.	Escherichia coli	pEC732_4	4072	circular	7	3	2016-06-21	BioProject:PRJNA224116 BioSample:SAMN04621897 Assembly:GCF_001617565.1	PacBio	complete	2016-04-10	clinical	Col8282_1__DQ995353	Col8282	Col	1	-	-	MOBQ	1	MOBQ	1	-	0	0	0	0	0	0	0	0	0	0	0	0	0	0	0
NZ_CP015141.1	Escherichia coli strain Ecol_732 plasmid pEC732_3, complete sequence.	Escherichia coli	pEC732_3	82588	circular	189	94	2016-06-21	BioProject:PRJNA224116 BioSample:SAMN04621897 Assembly:GCF_001617565.1	PacBio	complete	2016-04-10	clinical	IncB/O/K/Z_1__CU928147	IncB/O/K/Z1	IncB/O/K/Z	1	-	-	MOBP	1	MOBP	1	-	0	0	0	0	0	0	0	0	0	0	0	0	0	0	0
NZ_CP015140.1	Escherichia coli strain Ecol_732 plasmid pEC732_2, complete sequence.	Escherichia coli	pEC732_2	129154	circular	325	162	2016-06-21	BioProject:PRJNA224116 BioSample:SAMN04621897 Assembly:GCF_001617565.1	PacBio	complete	2016-04-10	clinical	Col156_1__NC_009781,IncFIA_1__AP001918,IncFIB(AP001918)_1__AP001918,IncFII(pRSB107)_1_pRSB107_AJ851089	Col156,IncFIA,IncFIB,IncFII	Col,IncF,IncF,IncF	4	-	-	MOBF	1	MOBF	1	aadA5_1_AF137361|aminoglycoside,blaCTX-M-27_1_EU916273|beta-lactamase,dfrA17_1_FJ460238|trimethoprim,mph(A)_1_D16251|macrolide,strA_4_AF321551|aminoglycoside,strB_1_M96392|aminoglycoside,sul1_1_AY224185|sulphonamide,sul2_2_GQ421466|sulphonamide,tet(A)_4_AJ517790|tetracycline	9	0	0	0	0	0	0	0	0	0	0	0	0	0	0
NZ_CP015139.1	Escherichia coli strain Ecol_732 plasmid pEC732_IMP14, complete sequence.	Escherichia coli	pEC732_IMP14	186826	circular	441	220	2016-06-21	BioProject:PRJNA224116 BioSample:SAMN04621897 Assembly:GCF_001617565.1	PacBio	complete	2016-04-10	clinical	IncA/C2_1__JN157804	IncA/C2	IncA/C	1	IncA/C_1	A053_1,parA_1,parB_1,repA_1	MOBH	1	MOBH	1	ARR-2_1_HQ141279|rifampicin,aac(6')_1_AY553333|aminoglycoside,aadA1_3_JQ414041|aminoglycoside,aadB_1_JN119852|aminoglycoside,aph(3')-VIa_1_X07753|aminoglycoside,blaIMP-14_1_AY553332|beta-lactamase,blaOXA-10_2_EU886981|beta-lactamase,cmlA1_1_M64556|phenicol,mph(A)_1_D16251|macrolide,sul1_1_AY224185|sulphonamide,sul1_1_AY224185|sulphonamide,sul1_1_AY224185|sulphonamide	12	0	0	0	0	0	0	0	0	0	0	0	0	0	0
NZ_CP015021.1	Escherichia coli strain 28RC1 plasmid p28RC1, complete sequence.	Escherichia coli	p28RC1	81401	circular	183	91	2016-06-21	BioProject:PRJNA224116 BioSample:SAMN04202540 Assembly:GCF_001612475.1	PacBio; IonTorrent	complete	2016-04-08	clinical	IncFIB(AP001918)_1__AP001918,IncFII_1__AY458016	IncFIB,IncFII	IncF,IncF	2	IncF_F23:A-:B3	FIB_3,FII_23	MOBP	1	MOBP	1	-	0	0	0	0	0	0	0	0	0	0	0	0	0	0	0
NZ_CP015022.1	Escherichia coli strain SRCC 1675 plasmid pSRCC 1675, complete sequence.	Escherichia coli	pSRCC 1675	95170	circular	207	103	2016-06-21	BioProject:PRJNA224116 BioSample:SAMN04202539 Assembly:GCF_001612495.1	PacBio; IonTorrent	complete	2016-04-08	clinical	IncFIB(AP001918)_1__AP001918,IncFII_1__AY458016	IncFIB,IncFII	IncF,IncF	2	IncF_F23:A-:B3	FIB_3,FII_23	MOBP	1	MOBP	1	-	0	0	0	0	0	0	0	0	0	0	0	0	0	0	0
NZ_CP011067.1	Escherichia coli str. Sanji plasmid pSJ_2, complete sequence.	Escherichia coli str. Sanji	pSJ_2	2640	circular	9	4	2016-06-21	BioProject:PRJNA224116 BioSample:SAMN02580208 Assembly:GCF_001610755.1	PacBio	complete	2016-04-07	clinical	ColRNAI_1__DQ298019	ColRNAI	Col	1	-	-	-	-	-	-	-	0	0	0	0	0	0	0	0	0	0	0	0	0	0	0
NZ_CP011066.1	Escherichia coli str. Sanji plasmid pSJ_3, complete sequence.	Escherichia coli str. Sanji	pSJ_3	3373	circular	7	3	2016-06-21	BioProject:PRJNA224116 BioSample:SAMN02580208 Assembly:GCF_001610755.1	PacBio	complete	2016-04-07	clinical	-	-	-	-	-	-	MOBP	1	-	-	-	0	0	0	0	0	0	0	0	0	0	0	0	0	0	0
NZ_CP011065.1	Escherichia coli str. Sanji plasmid pSJ_82, complete sequence.	Escherichia coli str. Sanji	pSJ_82	82288	circular	195	97	2016-06-21	BioProject:PRJNA224116 BioSample:SAMN02580208 Assembly:GCF_001610755.1	PacBio	complete	2016-04-07	clinical	IncFII_1__AY458016	IncFII	IncF	1	IncF_F2:A-:B-	FII_2	MOBF	1	MOBF	1	blaCTX-M-14_1_AF252622|beta-lactamase	1	0	0	0	0	0	0	0	0	0	1	0	0	0	0
NZ_CP011064.1	Escherichia coli str. Sanji plasmid pSJ_94, complete sequence.	Escherichia coli str. Sanji	pSJ_94	94712	circular	211	105	2016-06-21	BioProject:PRJNA224116 BioSample:SAMN02580208 Assembly:GCF_001610755.1	PacBio	complete	2016-04-07	clinical	IncFIA_1__AP001918,IncFII_1__AY458016	IncFIA,IncFII	IncF,IncF	2	IncF_F36:A4:B-	FIA_4,FII_36	MOBF	1	MOBF	1	-	0	0	0	0	0	0	0	0	0	0	0	0	0	0	0
NZ_CP011063.1	Escherichia coli str. Sanji plasmid pSJ_98, complete sequence.	Escherichia coli str. Sanji	pSJ_98	98436	circular	227	110	2016-06-21	BioProject:PRJNA224116 BioSample:SAMN02580208 Assembly:GCF_001610755.1	PacBio	complete	2016-04-07	clinical	IncY_1__K02380	IncY	IncY	1	-	-	-	-	-	-	-	0	0	0	0	0	0	0	0	0	0	0	0	0	0	0
NZ_CP011062.1	Escherichia coli str. Sanji plasmid pSJ_255, complete sequence.	Escherichia coli str. Sanji	pSJ_255	255368	circular	551	275	2016-06-21	BioProject:PRJNA224116 BioSample:SAMN02580208 Assembly:GCF_001610755.1	PacBio	complete	2016-04-07	clinical	IncHI2A_1__BX664015,IncHI2_1__BX664015,IncN_1__AY046276	IncHI2,IncHI2,IncN1	IncH,IncH,IncN	3	-	-	MOBH	1	MOBH	1	ARR-3_1_JF806499|rifampicin,aac(3)-IVa_1_X01385|aminoglycoside,aac(6')Ib-cr_1_DQ303918|aminoglycoside,aadA1_3_JQ414041|aminoglycoside,aadA2_1_X68227|aminoglycoside,aph(3')-Ia_1_V00359|aminoglycoside,aph(4)-Ia_1_V01499|aminoglycoside,blaOXA-1_1_J02967|beta-lactamase,catB3_1_AJ009818|phenicol,cmlA1_1_M64556|phenicol,floR_2_AF118107|phenicol,mph(A)_1_D16251|macrolide,oqxA_1_EU370913|quinolone,oqxB_1…	18	0	0	0	0	0	0	1	0	0	0	0	0	0	0
NZ_CP011493.1	Escherichia coli EC302/04 plasmid pEC302/04, complete sequence.	Escherichia coli EC302/04	pEC302/04	140232	circular	301	150	2016-06-21	BioProject:PRJNA224116 BioSample:SAMN02469950 Assembly:GCF_000297235.3	Illumina HiSeq	complete	2016-04-03	clinical	IncFIA_1__AP001918,IncFIB(AP001918)_1__AP001918,IncFII_1__AY458016	IncFIA,IncFIB,IncFII	IncF,IncF,IncF	3	IncF_F2:A1:B1	FIA_1,FIB_1,FII_2	MOBF	1	MOBF	1	aadA1_3_JQ414041|aminoglycoside,aadB_1_JN119852|aminoglycoside,blaTEM-1B_1_JF910132|beta-lactamase,cmlA1_1_M64556|phenicol,sul1_1_AY224185|sulphonamide	5	1	0	0	0	0	0	0	0	0	0	0	0	0	0
NZ_CP014321.1	Escherichia coli JJ1887 plasmid pJJ1887-4, complete sequence.	Escherichia coli JJ1887	pJJ1887-4	107507	circular	257	128	2016-06-21	BioProject:PRJNA224116 BioSample:SAMN04481707 Assembly:GCF_001593565.1	PacBio	complete	2016-03-18	clinical	IncFIA_1__AP001918,IncFII_1__AY458016	IncFIA,IncFII	IncF,IncF	2	IncF_F2:A1:B-	FIA_1,FII_2	-	-	-	-	aac(6')Ib-cr_1_DQ303918|aminoglycoside,blaOXA-1_1_J02967|beta-lactamase,blaTEM-1B_1_JF910132|beta-lactamase,catB3_1_AJ009818|phenicol	4	1	0	0	0	0	0	1	0	0	0	0	0	0	0
NZ_CP014320.1	Escherichia coli JJ1887 plasmid pJJ1887-5, complete sequence.	Escherichia coli JJ1887	pJJ1887-5	130603	circular	307	153	2016-06-21	BioProject:PRJNA224116 BioSample:SAMN04481707 Assembly:GCF_001593565.1	PacBio	complete	2016-03-18	clinical	IncFIB(pB171)_1_pB171_AB024946,IncFII_1__AY458016	IncFIB,IncFII	IncF,IncF	2	IncF_F36:A-:B32	FIB_32,FII_36	MOBF	1	MOBF	1	aac(3)-IIa_1_X51534|aminoglycoside,blaTEM-1B_1_JF910132|beta-lactamase,dfrB4_1_FM877484|trimethoprim,mph(A)_1_D16251|macrolide,qepA_1_AB263754|quinolone,sul1_1_AY224185|sulphonamide,tet(B)_4_AF326777|tetracycline	7	1	0	0	0	0	0	0	0	0	0	0	0	0	0
NZ_CP014319.1	Escherichia coli JJ1887 plasmid pJJ1887-3, complete sequence.	Escherichia coli JJ1887	pJJ1887-3	5631	circular	13	6	2016-06-21	BioProject:PRJNA224116 BioSample:SAMN04481707 Assembly:GCF_001593565.1	PacBio	complete	2016-03-18	clinical	ColRNAI_1__DQ298019	ColRNAI	Col	1	-	-	MOBP	1	-	-	-	0	0	0	0	0	0	0	0	0	0	0	0	0	0	0
NZ_CP014318.1	Escherichia coli JJ1887 plasmid pJJ1887-2, complete sequence.	Escherichia coli JJ1887	pJJ1887-2	5167	circular	11	5	2016-06-21	BioProject:PRJNA224116 BioSample:SAMN04481707 Assembly:GCF_001593565.1	PacBio	complete	2016-03-18	clinical	Col156_1__NC_009781	Col156	Col	1	-	-	MOBQ	1	MOBQ	1	-	0	0	0	0	0	0	0	0	0	0	0	0	0	0	0
NZ_CP014317.1	Escherichia coli JJ1887 plasmid pJJ1887-1, complete sequence.	Escherichia coli JJ1887	pJJ1887-1	1552	circular	3	1	2016-06-21	BioProject:PRJNA224116 BioSample:SAMN04481707 Assembly:GCF_001593565.1	PacBio	complete	2016-03-18	clinical	Col(MG828)_1__NC_008486	Col(MG828)	Col	1	-	-	-	-	-	-	-	0	0	0	0	0	0	0	0	0	0	0	0	0	0	0
NZ_CP012139.1	Shigella flexneri 2a strain 981 plasmid 981p2, complete sequence.	Shigella flexneri 2a	981p2	86407	circular	205	102	2016-06-20	BioProject:PRJNA224116 BioSample:SAMN03796074 Assembly:GCF_001580175.1	PacBio	complete	2016-03-09	clinical	IncFII_1__AY458016	IncFII	IncF	1	IncF_F2:A-:B-	FII_2	MOBF	1	MOBF	1	ARR-3_1_JF806499|rifampicin,aac(6')Ib-cr_2_EF636461|aminoglycoside,blaOXA-1_1_J02967|beta-lactamase,blaTEM-1B_1_JF910132|beta-lactamase,catB3_1_AJ009818|phenicol,erm(B)_1_JN899585|macrolide,sul1_1_AY224185|sulphonamide	7	1	0	0	0	0	0	1	0	0	0	0	0	0	0
NZ_CP012138.1	Shigella flexneri 2a strain 981 plasmid 981p1, complete sequence.	Shigella flexneri 2a	981p1	144188	circular	391	195	2016-06-20	BioProject:PRJNA224116 BioSample:SAMN03796074 Assembly:GCF_001580175.1	PacBio	complete	2016-03-09	clinical	IncFII_1__AY458016	IncFII	IncF	1	IncF_F27:A-:B-	FII_27	MOBF,MOBF	2	MOBF,MOBF	2	-	0	0	0	0	0	0	0	0	0	0	0	0	0	0	0
NZ_CP012143.1	Shigella flexneri 4c strain 1205 plasmid 1205p3, complete sequence.	Shigella flexneri 4c	1205p3	42002	circular	107	53	2016-06-20	BioProject:PRJNA224116 BioSample:SAMN03797408 Assembly:GCF_001579965.1	PacBio	complete	2016-03-09	clinical	IncN_1__AY046276	IncN1	IncN	1	IncN_1	korA_1,repN_1,traJ_1	MOBF	1	MOBF	1	QnrS1_1_AB187515|quinolone,aac(3)-IId_1_EU022314|aminoglycoside	2	0	0	0	0	0	0	0	0	0	0	0	0	0	0
NZ_CP012142.1	Shigella flexneri 4c strain 1205 plasmid 1205p2, complete sequence.	Shigella flexneri 4c	1205p2	222060	circular	583	291	2016-06-20	BioProject:PRJNA224116 BioSample:SAMN03797408 Assembly:GCF_001579965.1	PacBio	complete	2016-03-09	clinical	IncFII_1__AY458016	IncFII	IncF	1	IncF_F27:A-:B-	FII_27	MOBF	1	MOBF,MOBF	2	-	0	0	0	0	0	0	0	0	0	0	0	0	0	0	0
NZ_CP012141.1	Shigella flexneri 4c strain 1205 plasmid 1205p1, complete sequence.	Shigella flexneri 4c	1205p1	248368	circular	563	281	2016-06-20	BioProject:PRJNA224116 BioSample:SAMN03797408 Assembly:GCF_001579965.1	PacBio	complete	2016-03-09	clinical	IncHI2A_1__BX664015,IncHI2_1__BX664015	IncHI2,IncHI2	IncH,IncH	2	IncHI2_3	smr0018_3,smr0199_2	MOBH	1	MOBH	1	ARR-3_1_JF806499|rifampicin,aac(3)-IVa_1_X01385|aminoglycoside,aac(6')Ib-cr_1_DQ303918|aminoglycoside,aph(4)-Ia_1_V01499|aminoglycoside,blaCTX-M-123_1_JN790864|beta-lactamase,blaOXA-1_1_J02967|beta-lactamase,catB3_1_AJ009818|phenicol,fosA_14_AB522970|fosfomycin,mph(A)_1_D16251|macrolide,sul1_1_AY224185|sulphonamide,sul2_2_GQ421466|sulphonamide	11	0	0	0	0	0	0	1	0	0	0	0	0	0	0
NZ_CP012736.1	Shigella flexneri 1a strain 0228 plasmid, complete sequence.	Shigella flexneri 1a	unnamed	24419	circular	67	32	2016-06-20	BioProject:PRJNA224116 BioSample:SAMN03797406 Assembly:GCF_001578125.1	PacBio RS	complete	2016-03-04	clinical	-	-	-	-	-	-	-	-	-	-	-	0	0	0	0	0	0	0	0	0	0	0	0	0	0	0
NZ_CP012734.1	Shigella flexneri 1a strain 0228 plasmid, complete sequence.	Shigella flexneri 1a	unnamed	63412	circular	141	70	2016-06-20	BioProject:PRJNA224116 BioSample:SAMN03797406 Assembly:GCF_001578125.1	PacBio RS	complete	2016-03-04	clinical	IncX1_1__EU370913,IncX3_1__JN247852	IncX1,IncX3	IncX,IncX	2	-	-	MOBQ,MOBQ	2	MOBP,MOBP	2	QnrS1_1_AB187515|quinolone,blaTEM-1B_1_JF910132|beta-lactamase	2	1	0	0	0	0	0	0	0	0	0	0	0	0	0
NZ_CP012733.1	Shigella flexneri 1a strain 0228 plasmid, complete sequence.	Shigella flexneri 1a	unnamed	41686	circular	141	68	2016-06-20	BioProject:PRJNA224116 BioSample:SAMN03797406 Assembly:GCF_001578125.1	PacBio RS	complete	2016-03-04	clinical	-	-	-	-	-	-	-	-	-	-	-	0	0	0	0	0	0	0	0	0	0	0	0	0	0	0
NZ_CP012732.1	Shigella flexneri 1a strain 0228 plasmid, complete sequence.	Shigella flexneri 1a	unnamed	25194	circular	57	28	2016-06-20	BioProject:PRJNA224116 BioSample:SAMN03797406 Assembly:GCF_001578125.1	PacBio RS	complete	2016-03-04	clinical	-	-	-	-	-	-	-	-	-	-	-	0	0	0	0	0	0	0	0	0	0	0	0	0	0	0
NZ_CP014524.1	Escherichia coli strain ZH063 plasmid pZH063_2, complete sequence.	Escherichia coli	pZH063_2	49467	circular	125	62	2016-06-20	BioProject:PRJNA224116 BioSample:SAMN04381853 Assembly:GCF_001577325.1	PacBio	complete	2016-03-01	clinical	IncN_1__AY046276	IncN1	IncN	1	IncN_6	korA_2,repN_2,traJ_4	MOBF	1	MOBF	1	dfrA14_1_DQ388123|trimethoprim,tet(D)_1_AF467077|tetracycline	2	0	0	0	0	0	0	0	0	0	0	0	0	0	0
NZ_CP014523.1	Escherichia coli strain ZH063 plasmid pZH063_1, complete sequence.	Escherichia coli	pZH063_1	114223	circular	283	141	2016-06-20	BioProject:PRJNA224116 BioSample:SAMN04381853 Assembly:GCF_001577325.1	PacBio	complete	2016-03-01	clinical	Col156_1__NC_009781,IncFIB(AP001918)_1__AP001918,IncFII(29)_1_pUTI89_CP003035	Col156,IncFIB,IncFII	Col,IncF,IncF	3	-	-	MOBF	1	MOBF	1	-	0	0	0	0	0	0	0	0	0	0	0	0	0	0	0
NZ_CP006662.2	Klebsiella pneumoniae strain ATCC BAA-2146 plasmid pHg, complete sequence.	Klebsiella pneumoniae	pHg	85161	circular	199	99	2016-06-20	BioProject:PRJNA224116 BioSample:SAMN02152539 Assembly:GCF_000364385.3	PacBio; Illumina	complete	2015-01-21	clinical	IncFIA(HI1)_1_HI1_AF250878,IncR_1__DQ449578	IncFIA,IncR	IncF,IncR	2	-	-	MOBC	1	-	-	QnrB7_1_EU043311|quinolone,aac(3)-IIa_1_X51534|aminoglycoside,aac(6')-Ib_1_M21682|aminoglycoside,aac(6')Ib-cr_1_DQ303918|aminoglycoside,blaCTX-M-15_23_DQ302097|beta-lactamase,blaOXA-1_1_J02967|beta-lactamase,blaSHV-11_7_GQ407109|beta-lactamase,blaTEM-1B_1_JF910132|beta-lactamase,strA_4_AF321551|aminoglycoside,strB_1_M96392|aminoglycoside,sul2_2_GQ421466|sulphonamide	11	1	0	0	0	1	0	1	0	0	0	0	0	0	0
NZ_CP014496.1	Escherichia coli strain SaT040 plasmid pSaT040, complete sequence.	Escherichia coli	pSaT040	114223	circular	287	143	2016-06-20	BioProject:PRJNA224116 BioSample:SAMN04381849 Assembly:GCF_001566615.1	PacBio	complete	2016-02-25	clinical	Col156_1__NC_009781,IncFIB(AP001918)_1__AP001918,IncFII(29)_1_pUTI89_CP003035	Col156,IncFIB,IncFII	Col,IncF,IncF	3	-	-	MOBF	1	MOBF	1	-	0	0	0	0	0	0	0	0	0	0	0	0	0	0	0
NZ_CP014491.1	Escherichia coli strain G749 plasmid pG749_3, complete sequence.	Escherichia coli	pG749_3	62572	circular	149	74	2016-06-20	BioProject:PRJNA224116 BioSample:SAMN04381851 Assembly:GCF_001566635.1	PacBio	complete	2016-02-25	clinical	-	-	-	-	-	-	-	-	-	-	-	0	0	0	0	0	0	0	0	0	0	0	0	0	0	0
NZ_CP014490.1	Escherichia coli strain G749 plasmid pG749_2, complete sequence.	Escherichia coli	pG749_2	109910	circular	257	125	2016-06-20	BioProject:PRJNA224116 BioSample:SAMN04381851 Assembly:GCF_001566635.1	PacBio	complete	2016-02-25	clinical	-	-	-	-	-	-	-	-	-	-	-	0	0	0	0	0	0	0	0	0	0	0	0	0	0	0
NZ_CP014489.1	Escherichia coli strain G749 plasmid pG749_1, complete sequence.	Escherichia coli	pG749_1	149732	circular	347	173	2016-06-20	BioProject:PRJNA224116 BioSample:SAMN04381851 Assembly:GCF_001566635.1	PacBio	complete	2016-02-25	clinical	IncFIB(AP001918)_1__AP001918,IncFII_1__AY458016,IncQ1_1__HE654726	IncFIB,IncFII,IncQ1	IncF,IncF,IncQ	3	-	-	MOBF	1	MOBF	1	aph(3')-Ia_1_V00359|aminoglycoside,blaTEM-1B_1_JF910132|beta-lactamase,dfrA5_1_X12868|trimethoprim,strA_4_AF321551|aminoglycoside,strB_1_M96392|aminoglycoside,sul2_3_HQ840942|sulphonamide	6	1	0	0	0	0	0	0	0	0	0	0	0	0	0
NZ_CP014198.2	Escherichia coli strain MRE600 plasmid pColE1-MRE600, complete sequence.	Escherichia coli	pColE1-MRE600	7057	circular	15	7	2016-06-20	BioProject:PRJNA224116 BioSample:SAMN04395032 Assembly:GCF_001542675.2	Pacific Biosciences	complete	2016-01-31	clinical	ColRNAI_1__DQ298019	ColRNAI	Col	1	-	-	MOBP	1	-	-	-	0	0	0	0	0	0	0	0	0	0	0	0	0	0	0
NZ_CP014498.1	Escherichia coli strain ZH193 plasmid pZH193, complete sequence.	Escherichia coli	pZH193	209768	circular	497	248	2016-06-20	BioProject:PRJNA224116 BioSample:SAMN04381846 Assembly:GCF_001566675.1	PacBio	complete	2016-02-25	clinical	Col156_1__NC_009781,IncFIA_1__AP001918,IncFIB(AP001918)_1__AP001918,IncFII(pRSB107)_1_pRSB107_AJ851089	Col156,IncFIA,IncFIB,IncFII	Col,IncF,IncF,IncF	4	-	-	MOBF	1	MOBF	1	aac(3)-IId_1_EU022314|aminoglycoside,aadA5_1_AF137361|aminoglycoside,aadA5_1_AF137361|aminoglycoside,aadA5_1_AF137361|aminoglycoside,aadA5_1_AF137361|aminoglycoside,blaTEM-1B_1_JF910132|beta-lactamase,dfrA17_1_FJ460238|trimethoprim,dfrA17_1_FJ460238|trimethoprim,dfrA17_1_FJ460238|trimethoprim,mph(A)_1_D16251|macrolide,mph(A)_1_D16251|macrolide,mph(A)_1_D16251|macrolide,mph(A)_1_D16251|macrolide,s…	32	1	0	0	0	0	0	0	0	0	0	0	0	0	0
NZ_CP014271.1	Escherichia coli K-12 strain DHB4 plasmid F128-(DHB4), complete sequence.	Escherichia coli K-12	F128-(DHB4)	232954	circular	497	246	2016-06-20	BioProject:PRJNA224116 BioSample:SAMN04435497 Assembly:GCF_001559655.1	PacBio	complete	2016-02-12	clinical	IncFIA_1__AP001918,IncFIB(AP001918)_1__AP001918,IncFIC(FII)_1__AP001918	IncFIA,IncFIB,IncFIC	IncF,IncF,IncF	3	IncF_F1:A2:B16	FIA_2,FIB_16,FIC_1	MOBF	1	MOBF	1	-	0	0	0	0	0	0	0	0	0	0	0	0	0	0	0
NZ_CP014273.1	Escherichia coli K-12 strain C3026 plasmid F128-(C3026), complete sequence.	Escherichia coli K-12	F128-(C3026)	213924	circular	457	226	2016-06-20	BioProject:PRJNA224116 BioSample:SAMN04435499 Assembly:GCF_001559675.1	PacBio	complete	2016-02-12	clinical	IncFIA_1__AP001918,IncFIB(AP001918)_1__AP001918,IncFIC(FII)_1__AP001918	IncFIA,IncFIB,IncFIC	IncF,IncF,IncF	3	IncF_F1:A2:B16	FIA_2,FIB_16,FIC_1	MOBF	1	MOBF	1	-	0	0	0	0	0	0	0	0	0	0	0	0	0	0	0
NZ_CP014200.1	Escherichia coli strain MRE600 plasmid pMRE600-2, complete sequence.	Escherichia coli	pMRE600-2	56887	circular	183	90	2016-06-20	BioProject:PRJNA224116 BioSample:SAMN04395032 Assembly:GCF_001542675.2	Pacific Biosciences	complete	2016-01-31	clinical	IncFII(pCoo)_1_pCoo_CR942285,IncFII(pCoo)_1_pCoo_CR942285	IncFII,IncFII	IncF,IncF	2	IncF_F8:A-:B-	FII_8	-	-	-	-	-	0	0	0	0	0	0	0	0	0	0	0	0	0	0	0
NZ_CP014199.1	Escherichia coli strain MRE600 plasmid pMRE600-1, complete sequence.	Escherichia coli	pMRE600-1	89107	circular	227	113	2016-06-20	BioProject:PRJNA224116 BioSample:SAMN04395032 Assembly:GCF_001542675.2	Pacific Biosciences	complete	2016-01-31	clinical	IncFII(pCoo)_1_pCoo_CR942285	IncFII	IncF	1	IncF_F17:A-:B-	FII_17	MOBP	1	MOBP	1	-	0	0	0	0	0	0	0	0	0	0	0	0	0	0	0
NZ_CP012995.1	Klebsiella pneumoniae strain KpN06 plasmid pKpN06-NDM7, complete sequence.	Klebsiella pneumoniae	unnamed 3	41072	circular	93	46	2016-06-21	BioProject:PRJNA224116 BioSample:SAMN04168654 Assembly:GCF_001456095.3	Pacific Biosciences	complete	2016-01-27	clinical	IncX3_1__JN247852	IncX3	IncX	1	-	-	MOBQ	1	MOBP	1	-	0	0	0	0	0	0	0	0	0	0	0	0	0	0	0
NZ_CP012994.1	Klebsiella pneumoniae strain KpN06 plasmid pKpN06-SIL, complete sequence.	Klebsiella pneumoniae	unnamed 2	107110	circular	205	102	2016-06-21	BioProject:PRJNA224116 BioSample:SAMN04168654 Assembly:GCF_001456095.3	Pacific Biosciences	complete	2016-01-27	clinical	IncFIB(K)_1_Kpn3_JN233704	IncFIB	IncF	1	IncF_no_alleles_detected	IncF_no_alleles_detected	-	-	-	-	-	0	0	0	0	0	0	0	0	0	0	0	0	0	0	0
NZ_LN824138.1	Klebsiella pneumoniae genome assembly MS6671.v1, plasmid : _Plasmid_E_Kpneumoniae_MS6671.	Klebsiella pneumoniae	_Plasmid_E_Kpneumoniae_MS6671	84940	circular	173	86	2016-06-20	BioProject:PRJNA224116 BioSample:SAMEA3257677 Assembly:GCF_001455995.1	-	complete	2016-01-27	clinical	IncFII_1__AY458016	IncFII	IncF	1	IncF_F2:A-:B-	FII_2	MOBF	1	MOBF	1	aacA4_1_KM278199|aminoglycoside,aadA2_2_JQ364967|aminoglycoside,dfrA12_1_AB571791|trimethoprim,rmtf_1_JQ808129|aminoglycoside	4	0	0	0	0	0	0	0	0	0	0	0	0	0	0
NZ_LN824137.1	Klebsiella pneumoniae genome assembly MS6671.v1, plasmid : _Plasmid_D_Kpneumoniae_MS6671.	Klebsiella pneumoniae	_Plasmid_D_Kpneumoniae_MS6671	4715	circular	7	3	2016-06-20	BioProject:PRJNA224116 BioSample:SAMEA3257677 Assembly:GCF_001455995.1	-	complete	2016-01-27	clinical	ColRNAI_1__DQ298019	ColRNAI	Col	1	-	-	-	-	-	-	-	0	0	0	0	0	0	0	0	0	0	0	0	0	0	0
NZ_LN824135.1	Klebsiella pneumoniae genome assembly MS6671.v1, plasmid : _Plasmid_B_Kpneumoniae_MS6671.	Klebsiella pneumoniae	_Plasmid_B_Kpneumoniae_MS6671	118323	circular	237	118	2016-06-20	BioProject:PRJNA224116 BioSample:SAMEA3257677 Assembly:GCF_001455995.1	-	complete	2016-01-27	clinical	IncFII(pKPX1)_AP012055	IncFII	IncF	1	IncF_no_alleles_detected	IncF_no_alleles_detected	MOBP	1	MOBP	1	QnrB1_1_EF682133|quinolone,dfrA14_1_DQ388123|trimethoprim	2	0	0	0	0	0	0	0	0	0	0	0	0	0	0
NZ_LN824134.1	Klebsiella pneumoniae genome assembly MS6671.v1, plasmid : _Plasmid_A_Kpneumoniae_MS6671.	Klebsiella pneumoniae	_Plasmid_A_Kpneumoniae_MS6671	279305	circular	519	259	2016-06-20	BioProject:PRJNA224116 BioSample:SAMEA3257677 Assembly:GCF_001455995.1	-	complete	2016-01-27	clinical	IncFIB(Mar)_1_pNDM-Mar_JN420336,IncHI1B_1_pNDM-MAR_JN420336	IncFIB,IncHI1	IncF,IncH	2	-	-	MOBH	1	MOBH	1	-	0	0	0	0	0	0	0	0	0	0	0	0	0	0	0
NZ_CP012990.1	Klebsiella pneumoniae strain KpN01 plasmid pKpN01-NDM7, complete sequence.	Klebsiella pneumoniae	pKp03a	46161	circular	107	53	2016-06-21	BioProject:PRJNA224116 BioSample:SAMN04168649 Assembly:GCF_001456055.3	Pacific Biosciences	complete	2016-01-27	clinical	IncX3_1__JN247852	IncX3	IncX	1	-	-	MOBQ	1	MOBP	1	blaNDM-7_1_JX262694|beta-lactamase	1	0	0	0	0	0	0	0	0	0	0	0	0	0	0
NZ_CP012989.1	Klebsiella pneumoniae strain KpN01 plasmid pKpN01-SIL, complete sequence.	Klebsiella pneumoniae	pKp02a	134064	circular	251	125	2016-06-21	BioProject:PRJNA224116 BioSample:SAMN04168649 Assembly:GCF_001456055.3	Pacific Biosciences	complete	2016-01-27	clinical	IncFIB(K)_1_Kpn3_JN233704	IncFIB	IncF	1	IncF_no_alleles_detected	IncF_no_alleles_detected	-	-	-	-	-	0	0	0	0	0	0	0	0	0	0	0	0	0	0	0
NZ_CP013030.1	Escherichia coli strain 2012C-4227 plasmid unnamed2, complete sequence.	Escherichia coli	unnamed2	97704	circular	237	114	2016-06-20	BioProject:PRJNA224116 BioSample:SAMN03952643 Assembly:GCF_001420935.1	Pacific Biosciences	complete	2016-01-27	clinical	p0111_1__AP010962	p0111	p0111	1	-	-	-	-	-	-	-	0	0	0	0	0	0	0	0	0	0	0	0	0	0	0
NZ_CP013028.1	Escherichia coli strain 2012C-4227 plasmid unnamed1, complete sequence.	Escherichia coli	unnamed1	74656	circular	181	90	2016-06-20	BioProject:PRJNA224116 BioSample:SAMN03952643 Assembly:GCF_001420935.1	Pacific Biosciences	complete	2016-01-27	clinical	IncFIB(AP001918)_1__AP001918,IncFII_1__AY458016	IncFIB,IncFII	IncF,IncF	2	IncF_F23:A-:B25	FIB_25,FII_23	MOBF	1	MOBF	1	-	0	0	0	0	0	0	0	0	0	0	0	0	0	0	0
NZ_CP014011.1	Klebsiella pneumoniae subsp. pneumoniae strain RJF999 plasmid pRJF999, complete sequence.	Klebsiella pneumoniae subsp. pneumoniae	pRJF999	228907	circular	467	233	2016-06-20	BioProject:PRJNA224116 BioSample:SAMN04377968 Assembly:GCF_001529935.1	PacBio RS II	complete	2016-01-24	clinical	IncFIB(K)_1_Kpn3_JN233704,IncHI1B_1_pNDM-MAR_JN420336	IncFIB,IncHI1	IncF,IncH	2	-	-	MOBH	1	MOBH	1	-	0	0	0	0	0	0	0	0	0	0	0	0	0	0	0
NZ_CP014009.1	Klebsiella pneumoniae subsp. pneumoniae strain RJF293 plasmid pRJF293, complete sequence.	Klebsiella pneumoniae subsp. pneumoniae	pRJF293	224263	circular	461	230	2016-06-20	BioProject:PRJNA224116 BioSample:SAMN04377969 Assembly:GCF_001530015.1	PacBio RS II	complete	2016-01-24	clinical	IncFIB(K)_1_Kpn3_JN233704,IncHI1B_1_pNDM-MAR_JN420336	IncFIB,IncHI1	IncF,IncH	2	-	-	MOBH	1	MOBH	1	-	0	0	0	0	0	0	0	0	0	0	0	0	0	0	0
NZ_CP014006.1	Klebsiella pneumoniae subsp. pneumoniae strain NUHL24835 plasmid unnamed2, complete sequence.	Klebsiella pneumoniae subsp. pneumoniae	unnamed2	46161	circular	107	53	2016-06-20	BioProject:PRJNA224116 BioSample:SAMN04421276 Assembly:GCF_001521895.1	PacBio RS II system	complete	2016-01-24	clinical	IncX3_1__JN247852	IncX3	IncX	1	-	-	MOBQ	1	MOBP	1	blaNDM-5_1_JN104597|beta-lactamase	1	0	0	0	0	0	0	0	0	0	0	0	0	0	0
NZ_CP014005.1	Klebsiella pneumoniae subsp. pneumoniae strain NUHL24835 plasmid unnamed1, complete sequence.	Klebsiella pneumoniae subsp. pneumoniae	unnamed1	101030	circular	267	133	2016-06-20	BioProject:PRJNA224116 BioSample:SAMN04421276 Assembly:GCF_001521895.1	PacBio RS II system	complete	2016-01-24	clinical	IncFII(K)_1__CP000648	IncFII	IncF	1	IncF_F2:A-:B-	FIIK_2	MOBF	1	MOBF	1	aadA2_2_JQ364967|aminoglycoside,blaCTX-M-15_23_DQ302097|beta-lactamase,blaTEM-141_1_AY956335|beta-lactamase,dfrA12_1_AB571791|trimethoprim	4	0	0	0	0	1	0	0	0	0	0	0	0	0	0
NZ_CP013834.1	Escherichia coli strain JJ2434 plasmid pJJ2434_2, complete sequence.	Escherichia coli	pJJ2434_2	62183	circular	163	81	2016-06-20	BioProject:PRJNA224116 BioSample:SAMN04381854 Assembly:GCF_001513635.1	PacBio	complete	2016-01-16	clinical	IncFII(29)_1_pUTI89_CP003035	IncFII	IncF	1	IncF_F35:A-:B-	FII_35	MOBF	1	MOBF	1	-	0	0	0	0	0	0	0	0	0	0	0	0	0	0	0
NZ_CP013833.1	Escherichia coli strain JJ2434 plasmid pJJ2434_1, complete sequence.	Escherichia coli	pJJ2434_1	126302	circular	289	144	2016-06-20	BioProject:PRJNA224116 BioSample:SAMN04381854 Assembly:GCF_001513635.1	PacBio	complete	2016-01-16	clinical	IncFIA_1__AP001918,IncFII_1__AY458016	IncFIA,IncFII	IncF,IncF	2	IncF_F2:A1:B-	FIA_1,FII_2	MOBF	1	MOBF	1	aac(6')Ib-cr_1_DQ303918|aminoglycoside,blaOXA-1_1_J02967|beta-lactamase,catB3_1_AJ009818|phenicol,tet(A)_4_AJ517790|tetracycline	4	0	0	0	0	0	0	1	0	0	0	0	0	0	0
NZ_CP013832.1	Escherichia coli strain CD306 plasmid pCD306, complete sequence.	Escherichia coli	pCD306	145221	circular	349	174	2016-06-20	BioProject:PRJNA224116 BioSample:SAMN04381845 Sequence Read Archive:SRS1231950 Assembly:GCF_001513615.1	PacBio	complete	2016-01-16	clinical	IncFIA_1__AP001918,IncFIB(AP001918)_1__AP001918,IncFII_1__AY458016	IncFIA,IncFIB,IncFII	IncF,IncF,IncF	3	IncF_F2:A1:B1	FIA_1,FIB_1,FII_2	MOBF	1	MOBF	1	aadA5_1_AF137361|aminoglycoside,blaTEM-1B_1_JF910132|beta-lactamase,dfrA17_1_FJ460238|trimethoprim,sul1_2_CP002151|sulphonamide	4	1	0	0	0	0	0	0	0	0	0	0	0	0	0
NZ_CP013713.1	Klebsiella pneumoniae strain J1 plasmid 2, complete sequence.	Klebsiella pneumoniae	2	53400	circular	121	60	2016-06-20	BioProject:PRJNA224116 BioSample:SAMN04357099 Assembly:GCF_001482345.1	PacBio	complete	2015-12-31	clinical	IncFIB(K)_1_Kpn3_JN233704,IncHI1B_1_pNDM-MAR_JN420336	IncFIB,IncHI1	IncF,IncH	2	-	-	-	-	-	-	-	0	0	0	0	0	0	0	0	0	0	0	0	0	0	0
NZ_CP013712.1	Klebsiella pneumoniae strain J1 plasmid 1, complete sequence.	Klebsiella pneumoniae	1	74973	circular	151	75	2016-06-20	BioProject:PRJNA224116 BioSample:SAMN04357099 Assembly:GCF_001482345.1	PacBio	complete	2015-12-31	clinical	-	-	-	-	-	-	-	-	-	-	-	0	0	0	0	0	0	0	0	0	0	0	0	0	0	0
NZ_CP006663.1	Klebsiella pneumoniae strain ATCC BAA-2146 plasmid pCuAs, complete sequence.	Klebsiella pneumoniae	pCuAs	117755	circular	236	117	2016-06-20	BioProject:PRJNA224116 BioSample:SAMN02152539 Assembly:GCF_000364385.3	PacBio; Illumina	complete	2015-01-21	clinical	IncFIB(K)_1_Kpn3_JN233704,IncFII(K)_1__CP000648	IncFIB,IncFII	IncF,IncF	2	IncF_F2:A-:B-	FIIK_2	-	-	-	-	mph(A)_1_D16251|macrolide,tet(A)_4_AJ517790|tetracycline	2	0	0	0	0	0	0	0	0	0	0	0	0	0	0
NZ_CP006661.1	Klebsiella pneumoniae strain ATCC BAA-2146 plasmid pNDM-US, complete sequence.	Klebsiella pneumoniae	pNDM-US	140825	circular	349	174	2016-06-20	BioProject:PRJNA224116 BioSample:SAMN02152539 Assembly:GCF_000364385.3	PacBio; Illumina	complete	2015-01-21	clinical	IncA/C2_1__JN157804	IncA/C2	IncA/C	1	IncA/C_1	A053_1,parA_1,parB_1,repA_1	MOBH	1	MOBH	1	aacA4_1_KM278199|aminoglycoside,blaCMY-6_1_AJ011293|beta-lactamase,blaNDM-1_1_FN396876|beta-lactamase,rmtC_1_AB194779|aminoglycoside,sul1_1_AY224185|sulphonamide	5	0	0	1	0	0	0	0	0	0	0	0	0	0	0
NZ_CP006660.1	Klebsiella pneumoniae strain ATCC BAA-2146 plasmid pMYS, complete sequence.	Klebsiella pneumoniae	pMYS	2014	circular	5	2	2016-06-20	BioProject:PRJNA224116 BioSample:SAMN02152539 Assembly:GCF_000364385.3	PacBio; Illumina	complete	2015-01-21	clinical	ColRNAI_1__DQ298019	ColRNAI	Col	1	-	-	-	-	-	-	-	0	0	0	0	0	0	0	0	0	0	0	0	0	0	0
NZ_CP012803.1	Escherichia coli O157:H7 strain WS4202 plasmid pO157-WS4202, complete sequence.	Escherichia coli O157:H7	pO157-WS4202	92739	circular	197	98	2016-06-20	BioProject:PRJNA224116 BioSample:SAMN04103124 Assembly:GCF_001307215.1	PacBio	complete	2016-01-27	clinical	IncFIB(AP001918)_1__AP001918,IncFII_1__AY458016	IncFIB,IncFII	IncF,IncF	2	IncF_F23:A-:B3	FIB_3,FII_23	MOBP	1	MOBP	1	-	0	0	0	0	0	0	0	0	0	0	0	0	0	0	0
NZ_CP012755.1	Klebsiella pneumoniae strain KP617 plasmid KP-plasmid2, complete sequence.	Klebsiella pneumoniae	KP-plasmid2	6141	circular	19	9	2016-06-20	BioProject:PRJNA224116 BioSample:SAMN04044480 Assembly:GCF_001307175.1	-	complete	2016-01-27	clinical	ColKP3_1__JN205800	ColKP3	Col	1	-	-	MOBP	1	-	-	blaOXA-232_1_JX423831|beta-lactamase	1	0	0	0	0	0	0	0	0	0	0	0	0	0	0
NZ_CP012754.1	Klebsiella pneumoniae strain KP617 plasmid KP-plasmid1, complete sequence.	Klebsiella pneumoniae	KP-plasmid1	273628	circular	537	268	2016-06-20	BioProject:PRJNA224116 BioSample:SAMN04044480 Assembly:GCF_001307175.1	-	complete	2016-01-27	clinical	IncFIB(Mar)_1_pNDM-Mar_JN420336,IncHI1B_1_pNDM-MAR_JN420336	IncFIB,IncHI1	IncF,IncH	2	-	-	MOBH	1	MOBH	1	QnrB1_1_EF682133|quinolone,aadA2_2_JQ364967|aminoglycoside,aph(3')-VIa_1_X07753|aminoglycoside,armA_1_AY220558|aminoglycoside,blaNDM-1_1_FN396876|beta-lactamase,dfrA12_1_AB571791|trimethoprim,mph(E)_3_EU294228|macrolide,msr(E)_4_EU294228|macrolide,sul1_1_AY224185|sulphonamide	9	0	0	1	0	0	0	0	0	0	0	0	0	0	0
NZ_CP007150.1	Escherichia coli RS218 plasmid pRS218, complete sequence.	Escherichia coli RS218	pRS218	114231	circular	283	141	2016-06-20	BioProject:PRJNA224116 Assembly:GCF_000800845.1	IonTorrent	complete	2016-01-27	clinical	Col156_1__NC_009781,IncFIB(AP001918)_1__AP001918,IncFII(29)_1_pUTI89_CP003035	Col156,IncFIB,IncFII	Col,IncF,IncF	3	-	-	MOBF	1	MOBF	1	-	0	0	0	0	0	0	0	0	0	0	0	0	0	0	0
NZ_CP012630.1	Escherichia coli strain SF-468 plasmid pSF-468-5, complete sequence.	Escherichia coli	pSF-468-5	1551	circular	5	2	2016-06-19	BioProject:PRJNA224116 BioSample:SAMN04026228 Assembly:GCF_001280345.1	PacBio	complete	2016-01-27	clinical	Col(MG828)_1__NC_008486	Col(MG828)	Col	1	-	-	-	-	-	-	-	0	0	0	0	0	0	0	0	0	0	0	0	0	0	0
NZ_CP012629.1	Escherichia coli strain SF-468 plasmid pSF-468-4, complete sequence.	Escherichia coli	pSF-468-4	4072	circular	7	3	2016-06-19	BioProject:PRJNA224116 BioSample:SAMN04026228 Assembly:GCF_001280345.1	PacBio	complete	2016-01-27	clinical	Col8282_1__DQ995353	Col8282	Col	1	-	-	MOBQ	1	MOBQ	1	-	0	0	0	0	0	0	0	0	0	0	0	0	0	0	0
NZ_CP012628.1	Escherichia coli strain SF-468 plasmid pSF-468-3, complete sequence.	Escherichia coli	pSF-468-3	6647	circular	19	9	2016-06-19	BioProject:PRJNA224116 BioSample:SAMN04026228 Assembly:GCF_001280345.1	PacBio	complete	2016-01-27	clinical	ColRNAI_1__DQ298019	ColRNAI	Col	1	-	-	MOBP	1	-	-	-	0	0	0	0	0	0	0	0	0	0	0	0	0	0	0
NZ_CP012627.1	Escherichia coli strain SF-468 plasmid pSF-468-2, complete sequence.	Escherichia coli	pSF-468-2	92766	circular	211	105	2016-06-19	BioProject:PRJNA224116 BioSample:SAMN04026228 Assembly:GCF_001280345.1	PacBio	complete	2016-01-27	clinical	IncI1_1_Alpha_AP005147	IncI1	IncI	1	IncI1_166	ardA_3,pilL_6,repI1_1,sogS_1,trbA_8	MOBP	1	MOBP	1	blaCTX-M-14_1_AF252622|beta-lactamase	1	0	0	0	0	0	0	0	0	0	1	0	0	0	0
NZ_CP012626.1	Escherichia coli strain SF-468 plasmid pSF-468-1, complete sequence.	Escherichia coli	pSF-468-1	110808	circular	269	134	2016-06-19	BioProject:PRJNA224116 BioSample:SAMN04026228 Assembly:GCF_001280345.1	PacBio	complete	2016-01-27	clinical	IncFIB(AP001918)_1__AP001918,IncFII_1__AY458016	IncFIB,IncFII	IncF,IncF	2	IncF_F10:A-:B1	FIB_1,FII_10	MOBF	1	MOBF	1	aac(3)-IId_1_EU022314|aminoglycoside,blaTEM-1B_1_JF910132|beta-lactamase,dfrA17_1_FJ460238|trimethoprim	3	1	0	0	0	0	0	0	0	0	0	0	0	0	0
NZ_CP012634.1	Escherichia coli strain SF-166 plasmid pSF-166-1, complete sequence.	Escherichia coli	pSF-166-1	114221	circular	287	143	2016-06-19	BioProject:PRJNA224116 BioSample:SAMN04026226 Assembly:GCF_001280385.1	PacBio	complete	2016-01-27	clinical	Col156_1__NC_009781,IncFIB(AP001918)_1__AP001918,IncFII(29)_1_pUTI89_CP003035	Col156,IncFIB,IncFII	Col,IncF,IncF	3	-	-	MOBF	1	MOBF	1	-	0	0	0	0	0	0	0	0	0	0	0	0	0	0	0
NZ_CP008721.1	Escherichia coli strain ST648 plasmid pEC648_7, complete sequence.	Escherichia coli	pEC648_7	1459	circular	3	1	2016-06-20	BioProject:PRJNA224116 BioSample:SAMN02800875 Assembly:GCF_001485455.1	Roche 454 GS FLX; Illumina Hiseq 2000	complete	2016-01-27	clinical	Col(MG828)_1__NC_008486	Col(MG828)	Col	1	-	-	-	-	-	-	-	0	0	0	0	0	0	0	0	0	0	0	0	0	0	0
NZ_CP008720.1	Escherichia coli strain ST648 plasmid pEC648_6, complete sequence.	Escherichia coli	pEC648_6	1544	circular	5	2	2016-06-20	BioProject:PRJNA224116 BioSample:SAMN02800875 Assembly:GCF_001485455.1	Roche 454 GS FLX; Illumina Hiseq 2000	complete	2016-01-27	clinical	Col(MG828)_1__NC_008486	Col(MG828)	Col	1	-	-	-	-	-	-	-	0	0	0	0	0	0	0	0	0	0	0	0	0	0	0
NZ_CP008719.1	Escherichia coli strain ST648 plasmid pEC648_5, complete sequence.	Escherichia coli	pEC648_5	2101	circular	5	2	2016-06-20	BioProject:PRJNA224116 BioSample:SAMN02800875 Assembly:GCF_001485455.1	Roche 454 GS FLX; Illumina Hiseq 2000	complete	2016-01-27	clinical	Col(BS512)_1__NC_010656,Col(BS512)_1__NC_010656	Col(BS512),Col(BS512)	Col,Col	2	-	-	-	-	-	-	-	0	0	0	0	0	0	0	0	0	0	0	0	0	0	0
NZ_CP008718.1	Escherichia coli strain ST648 plasmid pEC648_4, complete sequence.	Escherichia coli	pEC648_4	4073	circular	7	3	2016-06-20	BioProject:PRJNA224116 BioSample:SAMN02800875 Assembly:GCF_001485455.1	Roche 454 GS FLX; Illumina Hiseq 2000	complete	2016-01-27	clinical	-	-	-	-	-	-	MOBQ,MOBQ	2	MOBQ	1	-	0	0	0	0	0	0	0	0	0	0	0	0	0	0	0
NZ_CP008717.1	Escherichia coli strain ST648 plasmid pEC648_3, complete sequence.	Escherichia coli	pEC648_3	4237	circular	11	5	2016-06-20	BioProject:PRJNA224116 BioSample:SAMN02800875 Assembly:GCF_001485455.1	Roche 454 GS FLX; Illumina Hiseq 2000	complete	2016-01-27	clinical	Col(MG828)_1__NC_008486	Col(MG828)	Col	1	-	-	-	-	-	-	-	0	0	0	0	0	0	0	0	0	0	0	0	0	0	0
NZ_CP008716.1	Escherichia coli strain ST648 plasmid pEC648_2, complete sequence.	Escherichia coli	pEC648_2	5167	circular	11	5	2016-06-20	BioProject:PRJNA224116 BioSample:SAMN02800875 Assembly:GCF_001485455.1	Roche 454 GS FLX; Illumina Hiseq 2000	complete	2016-01-27	clinical	Col156_1__NC_009781	Col156	Col	1	-	-	MOBQ,MOBQ	2	MOBQ,MOBQ	2	-	0	0	0	0	0	0	0	0	0	0	0	0	0	0	0
NZ_CP008715.1	Escherichia coli strain ST648 plasmid pEC648_1, complete sequence.	Escherichia coli	pEC648_1	120653	circular	287	143	2016-06-20	BioProject:PRJNA224116 BioSample:SAMN02800875 Assembly:GCF_001485455.1	Roche 454 GS FLX; Illumina Hiseq 2000	complete	2016-01-27	clinical	IncFIA_1__AP001918,IncFIB(AP001918)_1__AP001918,IncFII(pRSB107)_1_pRSB107_AJ851089	IncFIA,IncFIB,IncFII	IncF,IncF,IncF	3	IncF_F1:A1:B1	FIA_1,FIB_1,FII_1	MOBF	1	MOBF	1	aadA5_1_AF137361|aminoglycoside,blaTEM-1B_1_JF910132|beta-lactamase,dfrA17_1_FJ460238|trimethoprim,mph(A)_1_D16251|macrolide,sul1_1_AY224185|sulphonamide,tet(B)_4_AF326777|tetracycline	6	1	0	0	0	0	0	0	0	0	0	0	0	0	0
NZ_CP012638.1	Escherichia coli strain SF-088 plasmid pSF-088-3, complete sequence.	Escherichia coli	pSF-088-3	3904	circular	7	3	2016-06-19	BioProject:PRJNA224116 BioSample:SAMN04026225 Assembly:GCF_001280325.1	PacBio	complete	2016-01-27	clinical	Col156_1__NC_009781	Col156	Col	1	-	-	MOBQ	1	MOBQ	1	-	0	0	0	0	0	0	0	0	0	0	0	0	0	0	0
NZ_CP012637.1	Escherichia coli strain SF-088 plasmid pSF-088-2, complete sequence.	Escherichia coli	pSF-088-2	5167	circular	11	5	2016-06-19	BioProject:PRJNA224116 BioSample:SAMN04026225 Assembly:GCF_001280325.1	PacBio	complete	2016-01-27	clinical	Col156_1__NC_009781	Col156	Col	1	-	-	MOBQ	1	MOBQ	1	-	0	0	0	0	0	0	0	0	0	0	0	0	0	0	0
NZ_CP012636.1	Escherichia coli strain SF-088 plasmid pSF-088-1, complete sequence.	Escherichia coli	pSF-088-1	149683	circular	343	171	2016-06-19	BioProject:PRJNA224116 BioSample:SAMN04026225 Assembly:GCF_001280325.1	PacBio	complete	2016-01-27	clinical	IncFIB(AP001918)_1__AP001918,IncFII_1__AY458016,IncQ1_1__HE654726	IncFIB,IncFII,IncQ1	IncF,IncF,IncQ	3	-	-	MOBF	1	MOBF	1	blaTEM-1B_1_JF910132|beta-lactamase,dfrA5_1_X12868|trimethoprim,strA_4_AF321551|aminoglycoside,strB_1_M96392|aminoglycoside,sul2_3_HQ840942|sulphonamide	5	1	0	0	0	0	0	0	0	0	0	0	0	0	0
NZ_CP013326.1	Klebsiella pneumoniae strain CAV1193 plasmid pCAV1193-78, complete sequence.	Klebsiella pneumoniae	pCAV1193-78	77808	circular	177	88	2016-06-20	BioProject:PRJNA224116 BioSample:SAMN03733725 Assembly:GCF_001456135.1	PacBio	complete	2016-01-27	clinical	IncFII(Yp)_1_Yersenia_CP000670	IncFII	IncF	1	IncF_F5:A-:B-	FIIY_5	MOBF	1	MOBF	1	aac(6')-Ib_1_M21682|aminoglycoside,aadA1_5_JQ480156|aminoglycoside,blaOXA-9_2_JF703130|beta-lactamase,blaTEM-1A_4_HM749966|beta-lactamase	4	1	0	0	0	0	1	0	0	0	0	0	0	0	0
NZ_CP013325.1	Klebsiella pneumoniae strain CAV1193 plasmid pKPC_CAV1193, complete sequence.	Klebsiella pneumoniae	pKPC_CAV1193	49565	circular	107	53	2016-06-20	BioProject:PRJNA224116 BioSample:SAMN03733725 Assembly:GCF_001456135.1	PacBio	complete	2016-01-27	clinical	repA_1_pKPC-2_CP013325	repA_CP013325	repA_CP013325	1	-	-	MOBC	1	MOBC	1	blaKPC-2_1_AY034847|beta-lactamase,blaTEM-1B_1_JF910132|beta-lactamase	2	1	1	0	0	0	0	0	0	0	0	0	0	0	0
NZ_CP013324.1	Klebsiella pneumoniae strain CAV1193 plasmid pCAV1193-166, complete sequence.	Klebsiella pneumoniae	pCAV1193-166	166486	circular	407	203	2016-06-20	BioProject:PRJNA224116 BioSample:SAMN03733725 Assembly:GCF_001456135.1	PacBio	complete	2016-01-27	clinical	IncA/C2_1__JN157804	IncA/C2	IncA/C	1	IncA/C_1	A053_1,parA_1,parB_1,repA_1	MOBH	1	MOBH	1	QnrA1_1_AY070235|quinolone,aac(6')-Ib_1_M21682|aminoglycoside,aadA1_5_JQ480156|aminoglycoside,aadB_1_JN119852|aminoglycoside,blaOXA-9_2_JF703130|beta-lactamase,blaSHV-105_1_FJ194944|beta-lactamase,blaTEM-1A_4_HM749966|beta-lactamase,sul1_1_AY224185|sulphonamide,sul1_1_AY224185|sulphonamide	9	1	0	0	0	0	1	0	0	0	0	0	0	0	0
NZ_CP013323.1	Klebsiella pneumoniae strain CAV1193 plasmid pCAV1193-258, complete sequence.	Klebsiella pneumoniae	pCAV1193-258	257944	circular	561	280	2016-06-20	BioProject:PRJNA224116 BioSample:SAMN03733725 Assembly:GCF_001456135.1	PacBio	complete	2016-01-27	clinical	IncFIB(K)_1_Kpn3_JN233704,IncFII(K)_1__CP000648	IncFIB,IncFII	IncF,IncF	2	IncF_F5:A-:B-	FIIK_5	MOBF	1	MOBF	1	-	0	0	0	0	0	0	0	0	0	0	0	0	0	0	0
NZ_CP013321.1	Klebsiella pneumoniae strain CAV1193 plasmid pCAV1193-3741, complete sequence.	Klebsiella pneumoniae	pCAV1193-3741	3741	circular	9	4	2016-06-20	BioProject:PRJNA224116 BioSample:SAMN03733725 Assembly:GCF_001456135.1	PacBio	complete	2016-01-27	clinical	ColRNAI_1__DQ298019	ColRNAI	Col	1	-	-	-	-	-	-	-	0	0	0	0	0	0	0	0	0	0	0	0	0	0	0
NZ_CP013027.1	Escherichia coli strain 2009C-3133 plasmid unnamed3, complete sequence.	Escherichia coli	unnamed3	174564	circular	399	199	2016-06-20	BioProject:PRJNA224116 BioSample:SAMN02991226 Assembly:GCF_001420955.1	Pacific Biosciences	complete	2016-01-27	clinical	IncFIB(AP001918)_1__AP001918,IncFII(pCoo)_1_pCoo_CR942285	IncFIB,IncFII	IncF,IncF	2	IncF_F67:A-:B38	FIB_38,FII_67	MOBF	1	MOBF	1	aph(3')-Ic_1_X62115|aminoglycoside,blaTEM-1B_1_JF910132|beta-lactamase,blaTEM-1B_1_JF910132|beta-lactamase,strA_1_M96392|aminoglycoside,strB_1_M96392|aminoglycoside,sul2_2_GQ421466|sulphonamide,tet(B)_3_AP000342|tetracycline	7	2	0	0	0	0	0	0	0	0	0	0	0	0	0
NZ_CP013026.1	Escherichia coli strain 2009C-3133 plasmid unnamed2, complete sequence.	Escherichia coli	unnamed2	63800	circular	153	76	2016-06-20	BioProject:PRJNA224116 BioSample:SAMN02991226 Assembly:GCF_001420955.1	Pacific Biosciences	complete	2016-01-27	clinical	IncFII(pCoo)_1_pCoo_CR942285	IncFII	IncF	1	IncF_F17:A-:B-	FII_17	MOBF	1	MOBF	1	-	0	0	0	0	0	0	0	0	0	0	0	0	0	0	0
NZ_CP013024.1	Escherichia coli strain 2009C-3133 plasmid unnamed1, complete sequence.	Escherichia coli	unnamed1	120611	circular	285	142	2016-06-20	BioProject:PRJNA224116 BioSample:SAMN02991226 Assembly:GCF_001420955.1	Pacific Biosciences	complete	2016-01-27	clinical	IncB/O/K/Z_1__CU928147,IncQ1_1__HE654726	IncB/O/K/Z1,IncQ1	IncB/O/K/Z,IncQ	2	-	-	MOBP	1	MOBP	1	aph(3')-Ia_1_V00359|aminoglycoside,blaTEM-1B_1_JF910132|beta-lactamase,strA_4_AF321551|aminoglycoside,strB_1_M96392|aminoglycoside,sul2_3_HQ840942|sulphonamide,tet(A)_4_AJ517790|tetracycline	6	1	0	0	0	0	0	0	0	0	0	0	0	0	0
NZ_CP012884.1	Klebsiella pneumoniae KP-1 plasmid pKP1-19, complete sequence.	Klebsiella pneumoniae KP-1	pKP1-19	194742	circular	429	214	2016-06-20	BioProject:PRJNA224116 BioSample:SAMN02470575 Assembly:GCF_000465975.2	PacBio; Illumina	complete	2016-01-27	clinical	IncFIB(K)_1_Kpn3_JN233704,IncFII(K)_1__CP000648	IncFIB,IncFII	IncF,IncF	2	IncF_F8:A-:B-	FIIK_8	MOBF	1	MOBF	1	-	0	0	0	0	0	0	0	0	0	0	0	0	0	0	0
NZ_CP012632.1	Escherichia coli strain SF-173 plasmid pSF-173-1, complete sequence.	Escherichia coli	pSF-173-1	93074	circular	236	117	2016-06-19	BioProject:PRJNA224116 BioSample:SAMN04026227 Assembly:GCF_001280405.1	PacBio	complete	2015-09-14	clinical	IncFII_1__AY458016	IncFII	IncF	1	IncF_F2:A-:B-	FII_2	MOBF	1	MOBF	1	aadA2_2_JQ364967|aminoglycoside,blaTEM-1C_5_FJ560503|beta-lactamase,dfrA12_1_AB571791|trimethoprim,mph(A)_1_D16251|macrolide,sul1_1_AY224185|sulphonamide	5	0	0	0	0	0	0	0	0	0	0	0	0	0	0
NZ_CP011984.1	Klebsiella pneumoniae 500_1420 plasmid p500_1420-13.838kb, complete sequence.	Klebsiella pneumoniae 500_1420	p500_1420-13.838kb	13838	circular	41	20	2016-06-19	BioProject:PRJNA224116 BioSample:SAMN02141993 Assembly:GCF_000406765.2	PacBio RS	complete	2015-08-19	clinical	ColRNAI_1__DQ298019	ColRNAI	Col	1	-	-	MOBC	1	-	-	aac(6')-Ib_1_M21682|aminoglycoside	1	0	0	0	0	0	0	0	0	0	0	0	0	0	0
NZ_CP011983.1	Klebsiella pneumoniae 500_1420 plasmid p500_1420-43.380kb, complete sequence.	Klebsiella pneumoniae 500_1420	p500_1420-43.380kb	43380	circular	99	49	2016-06-19	BioProject:PRJNA224116 BioSample:SAMN02141993 Assembly:GCF_000406765.2	PacBio RS	complete	2015-08-19	clinical	IncX3_1__JN247852	IncX3	IncX	1	-	-	MOBQ	1	MOBP	1	blaSHV-12_1_AF462395|beta-lactamase	1	0	0	0	0	0	0	0	0	1	0	0	0	0	0
NZ_CP011982.1	Klebsiella pneumoniae 500_1420 plasmid p500_1420-51.662kb, complete sequence.	Klebsiella pneumoniae 500_1420	p500_1420-51.662kb	51662	circular	113	56	2016-06-19	BioProject:PRJNA224116 BioSample:SAMN02141993 Assembly:GCF_000406765.2	PacBio RS	complete	2015-08-19	clinical	ColRNAI_1__DQ298019,ColRNAI_1__DQ298019,ColRNAI_1__DQ298019	ColRNAI,ColRNAI,ColRNAI	Col,Col,Col	3	-	-	MOBC,MOBC,MOBC	3	-	-	aac(6')-Ib_1_M21682|aminoglycoside,aac(6')-Ib_1_M21682|aminoglycoside,blaSHV-12_1_AF462395|beta-lactamase	3	0	0	0	0	0	0	0	0	1	0	0	0	0	0
NZ_CP011981.1	Klebsiella pneumoniae 500_1420 plasmid p500_1420-130.552kb, complete sequence.	Klebsiella pneumoniae 500_1420	p500_1420-130.552kb	130552	circular	305	152	2016-06-19	BioProject:PRJNA224116 BioSample:SAMN02141993 Assembly:GCF_000406765.2	PacBio RS	complete	2015-08-19	clinical	IncFIB(pQil)_1_pQil_JN233705,IncFII(K)_1__CP000648	IncFIB,IncFII	IncF,IncF	2	IncF_F1:A-:B-	FIIK_1	MOBF	1	MOBF	1	blaKPC-2_1_AY034847|beta-lactamase	1	0	1	0	0	0	0	0	0	0	0	0	0	0	0
NZ_CP011979.1	Klebsiella pneumoniae DMC1097 plasmid pDMC1097-20.222kb, complete sequence.	Klebsiella pneumoniae DMC1097	pDMC1097-20.222kb	20222	circular	39	19	2016-06-19	BioProject:PRJNA224116 BioSample:SAMN02141981 Assembly:GCF_000417225.2	PacBio RS	complete	2015-08-13	clinical	ColRNAI_1__DQ298019	ColRNAI	Col	1	-	-	MOBC	1	-	-	-	0	0	0	0	0	0	0	0	0	0	0	0	0	0	0
NZ_CP011978.1	Klebsiella pneumoniae DMC1097 plasmid pDMC1097-77.775kb, complete sequence.	Klebsiella pneumoniae DMC1097	pDMC1097-77.775kb	77775	circular	159	79	2016-06-19	BioProject:PRJNA224116 BioSample:SAMN02141981 Assembly:GCF_000417225.2	PacBio RS	complete	2015-08-13	clinical	IncI2_1_Delta_AP002527	IncI2	IncI	1	-	-	MOBP	1	-	-	aac(6')-Ib_1_M21682|aminoglycoside,aadA1_5_JQ480156|aminoglycoside,blaKPC-3_1_HM769262|beta-lactamase,blaOXA-9_2_JF703130|beta-lactamase,blaTEM-1A_4_HM749966|beta-lactamase	5	1	0	0	0	0	1	0	1	0	0	0	0	0	0
NZ_CP011977.1	Klebsiella pneumoniae DMC1097 plasmid pDMC1097-218.836kb, complete sequence.	Klebsiella pneumoniae DMC1097	pDMC1097-218.836kb	218836	circular	493	246	2016-06-19	BioProject:PRJNA224116 BioSample:SAMN02141981 Assembly:GCF_000417225.2	PacBio RS	complete	2015-08-13	clinical	IncFIB(K)_1_Kpn3_JN233704,IncFII(K)_1__CP000648,IncR_1__DQ449578	IncFIB,IncFII,IncR	IncF,IncF,IncR	3	-	-	MOBF	1	MOBF	1	aac(6')-Ib_1_M21682|aminoglycoside,aadA2_2_JQ364967|aminoglycoside,aph(3')-Ia_1_V00359|aminoglycoside,blaSHV-12_1_AF462395|beta-lactamase,dfrA12_1_AB571791|trimethoprim,mph(A)_1_D16251|macrolide,sul1_1_AY224185|sulphonamide	7	0	0	0	0	0	0	0	0	1	0	0	0	0	0
NZ_CP011988.1	Klebsiella pneumoniae UHKPC07 plasmid pUHKPC07-13.841kb, complete sequence.	Klebsiella pneumoniae UHKPC07	pUHKPC07-13.841kb	13841	circular	33	16	2016-06-19	BioProject:PRJNA224116 BioSample:SAMN02141972 Assembly:GCF_000417265.2	PacBio RS	complete	2015-08-13	clinical	ColRNAI_1__DQ298019	ColRNAI	Col	1	-	-	MOBC	1	-	-	aac(6')-Ib_1_M21682|aminoglycoside	1	0	0	0	0	0	0	0	0	0	0	0	0	0	0
NZ_CP011987.1	Klebsiella pneumoniae UHKPC07 plasmid pUHKPC07-74.026kb, complete sequence.	Klebsiella pneumoniae UHKPC07	pUHKPC07-74.026kb	74026	circular	177	88	2016-06-19	BioProject:PRJNA224116 BioSample:SAMN02141972 Assembly:GCF_000417265.2	PacBio RS	complete	2015-08-13	clinical	IncX3_1__JN247852	IncX3	IncX	1	-	-	MOBQ	1	MOBP	1	aac(6')-Ib_1_M21682|aminoglycoside,blaSHV-12_1_AF462395|beta-lactamase	2	0	0	0	0	0	0	0	0	1	0	0	0	0	0
NZ_CP011986.1	Klebsiella pneumoniae UHKPC07 plasmid pUHKPC07-113.639kb, complete sequence.	Klebsiella pneumoniae UHKPC07	pUHKPC07-113.639kb	113639	circular	264	131	2016-06-19	BioProject:PRJNA224116 BioSample:SAMN02141972 Assembly:GCF_000417265.2	PacBio RS	complete	2015-08-13	clinical	IncFIB(pQil)_1_pQil_JN233705,IncFII(K)_1__CP000648	IncFIB,IncFII	IncF,IncF	2	IncF_F2:A-:B-	FIIK_2	MOBF	1	MOBF	1	blaKPC-2_1_AY034847|beta-lactamase,blaOXA-9_2_JF703130|beta-lactamase,blaTEM-1A_4_HM749966|beta-lactamase	3	1	1	0	0	0	1	0	0	0	0	0	0	0	0
NZ_CP011993.1	Klebsiella pneumoniae UHKPC33 plasmid pUHKPC33-13.841kb, complete sequence.	Klebsiella pneumoniae UHKPC33	pUHKPC33-13.841kb	13841	circular	33	16	2016-06-19	BioProject:PRJNA224116 BioSample:SAMN02142014 Assembly:GCF_000417085.2	PacBio RS	complete	2015-08-13	clinical	ColRNAI_1__DQ298019	ColRNAI	Col	1	-	-	MOBC	1	-	-	aac(6')-Ib_1_M21682|aminoglycoside	1	0	0	0	0	0	0	0	0	0	0	0	0	0	0
NZ_CP011991.1	Klebsiella pneumoniae UHKPC33 plasmid pUHKPC33-113.638kb, complete sequence.	Klebsiella pneumoniae UHKPC33	pUHKPC33-113.638kb	113638	circular	262	130	2016-06-19	BioProject:PRJNA224116 BioSample:SAMN02142014 Assembly:GCF_000417085.2	PacBio RS	complete	2015-08-13	clinical	IncFIB(pQil)_1_pQil_JN233705,IncFII(K)_1__CP000648	IncFIB,IncFII	IncF,IncF	2	IncF_F2:A-:B-	FIIK_2	MOBF	1	MOBF	1	blaKPC-2_1_AY034847|beta-lactamase,blaOXA-9_2_JF703130|beta-lactamase,blaTEM-1A_4_HM749966|beta-lactamase	3	1	1	0	0	0	1	0	0	0	0	0	0	0	0
NZ_CP011990.1	Klebsiella pneumoniae UHKPC33 plasmid pUHKPC33-162.533kb, complete sequence.	Klebsiella pneumoniae UHKPC33	pUHKPC33-162.533kb	162533	circular	357	177	2016-06-19	BioProject:PRJNA224116 BioSample:SAMN02142014 Assembly:GCF_000417085.2	PacBio RS	complete	2015-08-13	clinical	IncFII(K)_1__CP000648,IncR_1__DQ449578	IncFII,IncR	IncF,IncR	2	-	-	MOBF	1	MOBF	1	aac(6')-Ib_1_M21682|aminoglycoside,aadA2_2_JQ364967|aminoglycoside,catA1_1_V00622|phenicol,dfrA12_1_AB571791|trimethoprim,mph(A)_1_D16251|macrolide,sul1_1_AY224185|sulphonamide	6	0	0	0	0	0	0	0	0	0	0	0	0	0	0
NZ_CP011496.1	Escherichia coli strain NCM3722 plasmid F, complete sequence.	Escherichia coli	F	67545	circular	161	80	2016-06-18	BioProject:PRJNA224116 BioSample:SAMN03659038 Assembly:GCF_001043215.1	PacBio; Illumina HiSeq	complete	2015-07-09	clinical	IncFIA_1__AP001918,IncFIC(FII)_1__AP001918	IncFIA,IncFIC	IncF,IncF	2	IncF_F1:A2:B-	FIA_2,FIC_1	MOBF	1	MOBF	1	-	0	0	0	0	0	0	0	0	0	0	0	0	0	0	0
NZ_CP006635.1	Escherichia coli PCN033 plasmid p3PCN033, complete sequence.	Escherichia coli PCN033	PCN033p3	161511	circular	384	190	2016-06-18	BioProject:PRJNA224116 BioSample:SAMN02469619 Assembly:GCF_000219515.2	454	complete	2015-06-22	clinical	IncFIB(AP001918)_1__AP001918,IncFIC(FII)_1__AP001918,IncQ1_1__HE654726	IncFIB,IncFIC,IncQ1	IncF,IncF,IncQ	3	-	-	MOBF	1	MOBF	1	aph(3')-Ia_1_V00359|aminoglycoside,blaTEM-1B_1_JF910132|beta-lactamase,dfrA17_1_FJ460238|trimethoprim,oqxA_1_EU370913|quinolone,oqxB_1_EU370913|quinolone,strA_4_AF321551|aminoglycoside,strB_1_M96392|aminoglycoside,sul2_3_HQ840942|sulphonamide,tet(B)_4_AF326777|tetracycline	9	1	0	0	0	0	0	0	0	0	0	0	0	0	0
NZ_CP006634.1	Escherichia coli PCN033 plasmid p2PCN033, complete sequence.	Escherichia coli PCN033	PCN033p2	4086	circular	7	3	2016-06-18	BioProject:PRJNA224116 BioSample:SAMN02469619 Assembly:GCF_000219515.2	454	complete	2015-06-22	clinical	Col8282_1__DQ995353	Col8282	Col	1	-	-	MOBQ	1	MOBQ	1	-	0	0	0	0	0	0	0	0	0	0	0	0	0	0	0
NZ_CP006633.1	Escherichia coli PCN033 plasmid p1PCN033, complete sequence.	Escherichia coli PCN033	PCN033p1	3319	circular	9	4	2016-06-18	BioProject:PRJNA224116 BioSample:SAMN02469619 Assembly:GCF_000219515.2	454	complete	2015-06-22	clinical	ColRNAI_1__DQ298019	ColRNAI	Col	1	-	-	-	-	-	-	-	0	0	0	0	0	0	0	0	0	0	0	0	0	0	0
NZ_CP006642.1	Escherichia coli PCN061 plasmid PCN061p6, complete sequence.	Escherichia coli PCN061	PCN061p6	145722	circular	311	154	2016-06-18	BioProject:PRJNA224116 BioSample:SAMN03765122 Assembly:GCF_001029125.1	454	complete	2015-06-22	clinical	IncFIB(K)_1_Kpn3_JN233704,IncN_1__AY046276,IncX1_1__EU370913	IncFIB,IncN1,IncX1	IncF,IncN,IncX	3	-	-	MOBC	1	-	-	aac(3)-IId_1_EU022314|aminoglycoside,aadA5_1_AF137361|aminoglycoside,aph(3')-Ia_1_V00359|aminoglycoside,blaTEM-1B_1_JF910132|beta-lactamase,dfrA17_1_FJ460238|trimethoprim,oqxA_1_EU370913|quinolone,oqxB_1_EU370913|quinolone	7	1	0	0	0	0	0	0	0	0	0	0	0	0	0
NZ_CP006641.1	Escherichia coli PCN061 plasmid PCN061p5, complete sequence.	Escherichia coli PCN061	PCN061p5	103644	circular	241	120	2016-06-18	BioProject:PRJNA224116 BioSample:SAMN03765122 Assembly:GCF_001029125.1	454	complete	2015-06-22	clinical	IncI1_1_Alpha_AP005147	IncI1	IncI	1	IncI1_3	ardA_1,pilL_2,repI1_2,sogS_1,trbA_4	MOBP	1	MOBP	1	floR_2_AF118107|phenicol	1	0	0	0	0	0	0	0	0	0	0	0	0	0	0
NZ_CP006640.1	Escherichia coli PCN061 plasmid PCN061p4, complete sequence.	Escherichia coli PCN061	PCN061p4	34692	circular	99	49	2016-06-18	BioProject:PRJNA224116 BioSample:SAMN03765122 Assembly:GCF_001029125.1	454	complete	2015-06-22	clinical	-	-	-	-	-	-	MOBF	1	MOBF	1	-	0	0	0	0	0	0	0	0	0	0	0	0	0	0	0
NZ_CP006639.1	Escherichia coli PCN061 plasmid PCN061p3, complete sequence.	Escherichia coli PCN061	PCN061p3	6222	circular	11	5	2016-06-18	BioProject:PRJNA224116 BioSample:SAMN03765122 Assembly:GCF_001029125.1	454	complete	2015-06-22	clinical	ColRNAI_1__DQ298019	ColRNAI	Col	1	-	-	-	-	-	-	strA_4_AF321551|aminoglycoside,strB_1_M96392|aminoglycoside,sul2_2_GQ421466|sulphonamide	3	0	0	0	0	0	0	0	0	0	0	0	0	0	0
NZ_CP006638.1	Escherichia coli PCN061 plasmid PCN061p2, complete sequence.	Escherichia coli PCN061	PCN061p2	5754	circular	13	6	2016-06-18	BioProject:PRJNA224116 BioSample:SAMN03765122 Assembly:GCF_001029125.1	454	complete	2015-06-22	clinical	ColRNAI_1__DQ298019	ColRNAI	Col	1	-	-	MOBP	1	-	-	-	0	0	0	0	0	0	0	0	0	0	0	0	0	0	0
NZ_CP006637.1	Escherichia coli PCN061 plasmid PCN061p1, complete sequence.	Escherichia coli PCN061	PCN061p1	2014	circular	5	2	2016-06-18	BioProject:PRJNA224116 BioSample:SAMN03765122 Assembly:GCF_001029125.1	454	complete	2015-06-22	clinical	ColRNAI_1__DQ298019	ColRNAI	Col	1	-	-	-	-	-	-	-	0	0	0	0	0	0	0	0	0	0	0	0	0	0	0
NZ_CP011623.1	Klebsiella pneumoniae strain CAV1344 plasmid pCAV1344-250, complete sequence.	Klebsiella pneumoniae	pCAV1344-250	250396	circular	548	273	2016-06-18	BioProject:PRJNA224116 BioSample:SAMN03024590 Assembly:GCF_001022175.1	PacBio	complete	2015-06-18	clinical	IncFIB(K)_1_Kpn3_JN233704,IncFII(K)_1__CP000648	IncFIB,IncFII	IncF,IncF	2	IncF_F5:A-:B-	FIIK_5	MOBF	1	MOBF	1	-	0	0	0	0	0	0	0	0	0	0	0	0	0	0	0
NZ_CP011622.1	Klebsiella pneumoniae strain CAV1344 plasmid pKPC_CAV1344, complete sequence.	Klebsiella pneumoniae	pKPC_CAV1344	176497	circular	421	210	2016-06-18	BioProject:PRJNA224116 BioSample:SAMN03024590 Assembly:GCF_001022175.1	PacBio	complete	2015-06-18	clinical	IncA/C2_1__JN157804	IncA/C2	IncA/C	1	IncA/C_1	A053_1,parA_1,parB_1,repA_1	MOBH	1	MOBH	1	QnrA1_1_AY070235|quinolone,aac(6')-Ib_1_M21682|aminoglycoside,aadA1_5_JQ480156|aminoglycoside,aadB_1_JN119852|aminoglycoside,blaKPC-2_1_AY034847|beta-lactamase,blaOXA-9_2_JF703130|beta-lactamase,blaSHV-105_1_FJ194944|beta-lactamase,blaTEM-1A_4_HM749966|beta-lactamase,sul1_1_AY224185|sulphonamide,sul1_1_AY224185|sulphonamide	10	1	1	0	0	0	1	0	0	0	0	0	0	0	0
NZ_CP011620.1	Klebsiella pneumoniae strain CAV1344 plasmid pCAV1344-40, complete sequence.	Klebsiella pneumoniae	pCAV1344-40	39554	circular	94	46	2016-06-18	BioProject:PRJNA224116 BioSample:SAMN03024590 Assembly:GCF_001022175.1	PacBio	complete	2015-06-18	clinical	repA_1_pKPC-2_CP013325	repA_CP013325	repA_CP013325	1	-	-	MOBC	1	MOBC	1	blaTEM-1B_1_JF910132|beta-lactamase	1	1	0	0	0	0	0	0	0	0	0	0	0	0	0
NZ_CP011646.1	Klebsiella pneumoniae strain CAV1596 plasmid pKPC_CAV1596-97, complete sequence.	Klebsiella pneumoniae	pKPC_CAV1596-97	96702	circular	211	105	2016-06-18	BioProject:PRJNA224116 BioSample:SAMN03024583 Assembly:GCF_001022235.1	PacBio	complete	2015-06-18	clinical	IncN3_1__EF219134	IncN3	IncN	1	IncN_no_alleles_detected	IncN_no_alleles_detected	MOBF	1	MOBF	1	blaKPC-3_1_HM769262|beta-lactamase,blaSHV-12_1_AF462395|beta-lactamase	2	0	0	0	0	0	0	0	1	1	0	0	0	0	0
NZ_CP011645.1	Klebsiella pneumoniae strain CAV1596 plasmid pKPC_CAV1596-78, complete sequence.	Klebsiella pneumoniae	pKPC_CAV1596-78	77801	circular	168	83	2016-06-18	BioProject:PRJNA224116 BioSample:SAMN03024583 Assembly:GCF_001022235.1	PacBio	complete	2015-06-18	clinical	IncI2_1_Delta_AP002527	IncI2	IncI	1	-	-	MOBP	1	-	-	aac(6')-Ib_1_M21682|aminoglycoside,aadA1_5_JQ480156|aminoglycoside,blaKPC-3_1_HM769262|beta-lactamase,blaOXA-9_2_JF703130|beta-lactamase,blaTEM-1A_4_HM749966|beta-lactamase	5	1	0	0	0	0	1	0	1	0	0	0	0	0	0
NZ_CP011644.1	Klebsiella pneumoniae strain CAV1596 plasmid pCAV1596-41, complete sequence.	Klebsiella pneumoniae	pCAV1596-41	40939	circular	93	46	2016-06-18	BioProject:PRJNA224116 BioSample:SAMN03024583 Assembly:GCF_001022235.1	PacBio	complete	2015-06-18	clinical	IncR_1__DQ449578	IncR	IncR	1	-	-	-	-	-	-	aac(3)-IVa_1_X01385|aminoglycoside,aadA1_3_JQ414041|aminoglycoside,aadA2_1_X68227|aminoglycoside,aph(4)-Ia_1_V01499|aminoglycoside,cmlA1_1_M64556|phenicol,sul3_2_AJ459418|sulphonamide	6	0	0	0	0	0	0	0	0	0	0	0	0	0	0
NZ_CP011643.1	Klebsiella pneumoniae strain CAV1596 plasmid pCAV1596-2927, complete sequence.	Klebsiella pneumoniae	pCAV1596-2927	2927	circular	9	4	2016-06-18	BioProject:PRJNA224116 BioSample:SAMN03024583 Assembly:GCF_001022235.1	PacBio	complete	2015-06-18	clinical	ColRNAI_1__DQ298019	ColRNAI	Col	1	-	-	-	-	-	-	-	0	0	0	0	0	0	0	0	0	0	0	0	0	0	0
NZ_CP011577.1	Klebsiella pneumoniae strain CAV1392 plasmid pCAV1392-131, complete sequence.	Klebsiella pneumoniae	pCAV1392-131	130719	circular	281	140	2016-06-18	BioProject:PRJNA224116 BioSample:SAMN03024610 Assembly:GCF_001022035.1	PacBio	complete	2015-06-18	clinical	IncFIB(K)_1_Kpn3_JN233704,IncFII(K)_1__CP000648	IncFIB,IncFII	IncF,IncF	2	IncF_F1:A-:B-	FIIK_1	MOBF	1	MOBF	1	-	0	0	0	0	0	0	0	0	0	0	0	0	0	0	0
NZ_CP011576.1	Klebsiella pneumoniae strain CAV1392 plasmid pCAV1392-50, complete sequence.	Klebsiella pneumoniae	pCAV1392-50	49832	circular	133	66	2016-06-18	BioProject:PRJNA224116 BioSample:SAMN03024610 Assembly:GCF_001022035.1	PacBio	complete	2015-06-18	clinical	IncR_1__DQ449578	IncR	IncR	1	-	-	MOBC	1	-	-	aac(3)-IIa_1_X51534|aminoglycoside,aac(6')Ib-cr_1_DQ303918|aminoglycoside,blaOXA-1_1_J02967|beta-lactamase,catB3_1_AJ009818|phenicol	4	0	0	0	0	0	0	1	0	0	0	0	0	0	0
NZ_CP011575.1	Klebsiella pneumoniae strain CAV1392 plasmid pKPC_CAV1392, complete sequence.	Klebsiella pneumoniae	pKPC_CAV1392	43621	circular	98	48	2016-06-18	BioProject:PRJNA224116 BioSample:SAMN03024610 Assembly:GCF_001022035.1	PacBio	complete	2015-06-18	clinical	repA_1_pKPC-2_CP013325	repA_CP013325	repA_CP013325	1	-	-	MOBC	1	MOBC	1	blaKPC-3_1_HM769262|beta-lactamase,blaTEM-1B_1_JF910132|beta-lactamase	2	1	0	0	0	0	0	0	1	0	0	0	0	0	0
NZ_CP007038.1	Shigella flexneri G1663 plasmid pG1663, complete sequence.	Shigella flexneri G1663	pG1663	222586	circular	585	292	2016-06-18	BioProject:PRJNA224116 BioSample:SAMN02440121 Assembly:GCF_001021855.1	Illumina GAIIx; 454	complete	2015-06-10	clinical	IncFII_1__AY458016	IncFII	IncF	1	IncF_F27:A-:B-	FII_27	MOBF	1	MOBF,MOBF	2	-	0	0	0	0	0	0	0	0	0	0	0	0	0	0	0
NZ_CP011418.1	Escherichia coli strain CFSAN029787 plasmid pCFSAN029787_02, complete sequence.	Escherichia coli	pCFSAN029787_02	47606	circular	119	59	2016-06-18	BioProject:PRJNA224116 BioSample:SAMN03612246 Assembly:GCF_001007915.1	PacBio RS	complete	2015-05-18	clinical	IncFIB(AP001918)_1__AP001918,IncFII_1__AY458016	IncFIB,IncFII	IncF,IncF	2	IncF_F51:A-:B10	FIB_10,FII_51	MOBF	1	MOBF	1	strA_4_AF321551|aminoglycoside,strB_1_M96392|aminoglycoside,sul2_3_HQ840942|sulphonamide	3	0	0	0	0	0	0	0	0	0	0	0	0	0	0
NZ_CP011417.1	Escherichia coli strain CFSAN029787 plasmid pCFSAN029787_01, complete sequence.	Escherichia coli	pCFSAN029787_01	293826	circular	722	360	2016-06-18	BioProject:PRJNA224116 BioSample:SAMN03612246 Assembly:GCF_001007915.1	PacBio RS	complete	2015-05-18	clinical	IncFII_1__AY458016	IncFII	IncF	1	IncF_F28:A-:B-	FII_28	MOBF	1	MOBF,MOBF	2	-	0	0	0	0	0	0	0	0	0	0	0	0	0	0	0
NZ_CP011338.1	Escherichia coli O104:H4 str. C227-11 plasmid, complete sequence.	Escherichia coli O104:H4 str. C227-11	unnamed	14400	circular	25	12	2016-06-18	BioProject:PRJNA224116 BioSample:SAMN03856947 Sequence Read Archive:SRR1980037, SRR1980038 Assembly:GCF_000986765.1	PacBio	complete	2015-05-06	clinical	IncI1_1_Alpha_AP005147	IncI1	IncI	1	IncI1_unknown	pilL_3,repI1_3	-	-	-	-	-	0	0	0	0	0	0	0	0	0	0	0	0	0	0	0
NZ_CP011337.1	Escherichia coli O104:H4 str. C227-11 plasmid, complete sequence.	Escherichia coli O104:H4 str. C227-11	unnamed	17818	circular	37	18	2016-06-18	BioProject:PRJNA224116 BioSample:SAMN03856947 Sequence Read Archive:SRR1980037, SRR1980038 Assembly:GCF_000986765.1	PacBio	complete	2015-05-06	clinical	-	-	-	-	-	-	-	-	-	-	-	0	0	0	0	0	0	0	0	0	0	0	0	0	0	0
NZ_CP011336.1	Escherichia coli O104:H4 str. C227-11 plasmid, complete sequence.	Escherichia coli O104:H4 str. C227-11	unnamed	18052	circular	35	17	2016-06-18	BioProject:PRJNA224116 BioSample:SAMN03856947 Sequence Read Archive:SRR1980037, SRR1980038 Assembly:GCF_000986765.1	PacBio	complete	2015-05-06	clinical	IncI1_1_Alpha_AP005147	IncI1	IncI	1	IncI1_unknown	pilL_3,repI1_3	-	-	-	-	-	0	0	0	0	0	0	0	0	0	0	0	0	0	0	0
NZ_CP011335.1	Escherichia coli O104:H4 str. C227-11 plasmid, complete sequence.	Escherichia coli O104:H4 str. C227-11	unnamed	7893	circular	26	12	2016-06-18	BioProject:PRJNA224116 BioSample:SAMN03856947 Sequence Read Archive:SRR1980037, SRR1980038 Assembly:GCF_000986765.1	PacBio	complete	2015-05-06	clinical	-	-	-	-	-	-	-	-	-	-	blaTEM-1B_1_JF910132|beta-lactamase	1	1	0	0	0	0	0	0	0	0	0	0	0	0	0
NZ_CP011334.1	Escherichia coli O104:H4 str. C227-11 plasmid, complete sequence.	Escherichia coli O104:H4 str. C227-11	unnamed	2954	circular	11	5	2016-06-18	BioProject:PRJNA224116 BioSample:SAMN03856947 Sequence Read Archive:SRR1980037, SRR1980038 Assembly:GCF_000986765.1	PacBio	complete	2015-05-06	clinical	-	-	-	-	-	-	-	-	-	-	-	0	0	0	0	0	0	0	0	0	0	0	0	0	0	0
NZ_CP011333.1	Escherichia coli O104:H4 str. C227-11 plasmid, complete sequence.	Escherichia coli O104:H4 str. C227-11	unnamed	16948	circular	35	17	2016-06-18	BioProject:PRJNA224116 BioSample:SAMN03856947 Sequence Read Archive:SRR1980037, SRR1980038 Assembly:GCF_000986765.1	PacBio	complete	2015-05-06	clinical	-	-	-	-	-	-	MOBP	1	MOBP	1	-	0	0	0	0	0	0	0	0	0	0	0	0	0	0	0
NZ_CP011332.1	Escherichia coli O104:H4 str. C227-11 plasmid, complete sequence.	Escherichia coli O104:H4 str. C227-11	unnamed	75079	circular	184	90	2016-06-18	BioProject:PRJNA224116 BioSample:SAMN03856947 Sequence Read Archive:SRR1980037, SRR1980038 Assembly:GCF_000986765.1	PacBio	complete	2015-05-06	clinical	IncFIB(AP001918)_1__AP001918,IncFII(pRSB107)_1_pRSB107_AJ851089	IncFIB,IncFII	IncF,IncF	2	IncF_F48:A-:B25	FIB_25,FII_48	-	-	MOBF	1	-	0	0	0	0	0	0	0	0	0	0	0	0	0	0	0
NZ_CP011316.1	Klebsiella pneumoniae subsp. pneumoniae strain 234-12 plasmid pKpn23412-4, complete sequence.	Klebsiella pneumoniae subsp. pneumoniae	pKpn23412-4	3777	circular	9	4	2016-06-18	BioProject:PRJNA224116 BioSample:SAMN03496739 Assembly:GCF_000981845.1	PacBio; Illumina MiSeq	complete	2015-05-06	clinical	-	-	-	-	-	-	-	-	-	-	-	0	0	0	0	0	0	0	0	0	0	0	0	0	0	0
NZ_CP011315.1	Klebsiella pneumoniae subsp. pneumoniae strain 234-12 plasmid pKpn2312-5, complete sequence.	Klebsiella pneumoniae subsp. pneumoniae	pKpn2312-5	4831	circular	9	4	2016-06-18	BioProject:PRJNA224116 BioSample:SAMN03496739 Assembly:GCF_000981845.1	PacBio; Illumina MiSeq	complete	2015-05-06	clinical	ColRNAI_1__DQ298019	ColRNAI	Col	1	-	-	-	-	-	-	-	0	0	0	0	0	0	0	0	0	0	0	0	0	0	0
NZ_CP011314.1	Klebsiella pneumoniae subsp. pneumoniae strain 234-12 plasmid pKpn23412-362, complete sequence.	Klebsiella pneumoniae subsp. pneumoniae	pKpn23412-362	361964	circular	735	365	2016-06-18	BioProject:PRJNA224116 BioSample:SAMN03496739 Assembly:GCF_000981845.1	PacBio; Illumina MiSeq	complete	2015-05-06	clinical	IncFIB(Mar)_1_pNDM-Mar_JN420336,IncHI1B_1_pNDM-MAR_JN420336,IncQ1_1__HE654726	IncFIB,IncHI1,IncQ1	IncF,IncH,IncQ	3	-	-	MOBH	1	MOBH	1	aac(3)-IIa_1_X51534|aminoglycoside,aac(3)-IIa_1_X51534|aminoglycoside,aac(6')Ib-cr_1_DQ303918|aminoglycoside,blaCTX-M-15_23_DQ302097|beta-lactamase,blaOXA-1_1_J02967|beta-lactamase,blaTEM-1B_1_JF910132|beta-lactamase,catA1_1_V00622|phenicol,catB3_1_AJ009818|phenicol,dfrA1_1_X00926|trimethoprim,strA_4_AF321551|aminoglycoside,strB_1_M96392|aminoglycoside,sul2_3_HQ840942|sulphonamide,tet(A)_4_AJ5177…	13	1	0	0	0	1	0	1	0	0	0	0	0	0	0
NZ_CP011019.1	Escherichia coli strain CI5 plasmid, complete sequence.	Escherichia coli	unnamed	207265	circular	416	207	2016-06-18	BioProject:PRJNA224116 BioSample:SAMN03390066 Assembly:GCF_000971615.1	-	complete	2015-04-17	clinical	IncFIB(AP001918)_1__AP001918,IncFII(pCoo)_1_pCoo_CR942285	IncFIB,IncFII	IncF,IncF	2	IncF_F59:A-:B46	FIB_46,FII_59	MOBF	1	MOBF	1	-	0	0	0	0	0	0	0	0	0	0	0	0	0	0	0
NZ_CP011143.1	Escherichia coli VR50 plasmid pVR50I, complete sequence.	Escherichia coli VR50	pVR50I	1552	circular	3	1	2016-06-18	BioProject:PRJNA224116 BioSample:SAMN03371467 Assembly:GCF_000968515.1	Pacific Biosciences SMRT sequencing	complete	2015-04-06	clinical	Col(MG828)_1__NC_008486	Col(MG828)	Col	1	-	-	-	-	-	-	-	0	0	0	0	0	0	0	0	0	0	0	0	0	0	0
NZ_CP011142.1	Escherichia coli VR50 plasmid pVR50H, complete sequence.	Escherichia coli VR50	pVR50H	1783	circular	3	1	2016-06-18	BioProject:PRJNA224116 BioSample:SAMN03371467 Assembly:GCF_000968515.1	Pacific Biosciences SMRT sequencing	complete	2015-04-06	clinical	ColpVC_1__JX133088	ColpVC	Col	1	-	-	-	-	-	-	-	0	0	0	0	0	0	0	0	0	0	0	0	0	0	0
NZ_CP011141.1	Escherichia coli VR50 plasmid pVR50G, complete sequence.	Escherichia coli VR50	pVR50G	2089	circular	5	2	2016-06-18	BioProject:PRJNA224116 BioSample:SAMN03371467 Assembly:GCF_000968515.1	Pacific Biosciences SMRT sequencing	complete	2015-04-06	clinical	Col(BS512)_1__NC_010656,Col(BS512)_1__NC_010656	Col(BS512),Col(BS512)	Col,Col	2	-	-	-	-	-	-	-	0	0	0	0	0	0	0	0	0	0	0	0	0	0	0
NZ_CP011140.1	Escherichia coli VR50 plasmid pVR50F, complete sequence.	Escherichia coli VR50	pVR50F	4075	circular	7	3	2016-06-18	BioProject:PRJNA224116 BioSample:SAMN03371467 Assembly:GCF_000968515.1	Pacific Biosciences SMRT sequencing	complete	2015-04-06	clinical	Col8282_1__DQ995353	Col8282	Col	1	-	-	MOBQ	1	MOBQ	1	-	0	0	0	0	0	0	0	0	0	0	0	0	0	0	0
NZ_CP011139.1	Escherichia coli VR50 plasmid pVR50E, complete sequence.	Escherichia coli VR50	pVR50E	5164	circular	11	5	2016-06-18	BioProject:PRJNA224116 BioSample:SAMN03371467 Assembly:GCF_000968515.1	Pacific Biosciences SMRT sequencing	complete	2015-04-06	clinical	Col156_1__NC_009781	Col156	Col	1	-	-	MOBQ	1	MOBQ	1	-	0	0	0	0	0	0	0	0	0	0	0	0	0	0	0
NZ_CP011138.1	Escherichia coli VR50 plasmid pVR50D, complete sequence.	Escherichia coli VR50	pVR50D	5631	circular	13	6	2016-06-18	BioProject:PRJNA224116 BioSample:SAMN03371467 Assembly:GCF_000968515.1	Pacific Biosciences SMRT sequencing	complete	2015-04-06	clinical	ColRNAI_1__DQ298019	ColRNAI	Col	1	-	-	MOBP	1	-	-	-	0	0	0	0	0	0	0	0	0	0	0	0	0	0	0
NZ_CP011137.1	Escherichia coli VR50 plasmid pVR50C, complete sequence.	Escherichia coli VR50	pVR50C	6989	circular	17	8	2016-06-18	BioProject:PRJNA224116 BioSample:SAMN03371467 Assembly:GCF_000968515.1	Pacific Biosciences SMRT sequencing	complete	2015-04-06	clinical	ColRNAI_1__DQ298019	ColRNAI	Col	1	-	-	MOBP	1	-	-	-	0	0	0	0	0	0	0	0	0	0	0	0	0	0	0
NZ_CP011136.1	Escherichia coli VR50 plasmid pVR50B, complete sequence.	Escherichia coli VR50	pVR50B	97864	circular	220	109	2016-06-18	BioProject:PRJNA224116 BioSample:SAMN03371467 Assembly:GCF_000968515.1	Pacific Biosciences SMRT sequencing	complete	2015-04-06	clinical	Col156_1__NC_009781,IncFIB(AP001918)_1__AP001918,IncFII(pCoo)_1_pCoo_CR942285	Col156,IncFIB,IncFII	Col,IncF,IncF	3	-	-	MOBF	1	MOBF	1	-	0	0	0	0	0	0	0	0	0	0	0	0	0	0	0
NZ_CP011135.1	Escherichia coli VR50 plasmid pVR50A, complete sequence.	Escherichia coli VR50	pVR50A	70533	circular	185	92	2016-06-18	BioProject:PRJNA224116 BioSample:SAMN03371467 Assembly:GCF_000968515.1	Pacific Biosciences SMRT sequencing	complete	2015-04-06	clinical	IncFII_1__AY458016	IncFII	IncF	1	IncF_F2:A-:B-	FII_2	MOBF,MOBF	2	MOBF,MOBF,MOBV	3	blaTEM-1B_1_JF910132|beta-lactamase,strA_4_AF321551|aminoglycoside,strB_1_M96392|aminoglycoside,sul2_2_GQ421466|sulphonamide	4	1	0	0	0	0	0	0	0	0	0	0	0	0	0
NZ_CP010373.2	Escherichia coli strain 6409 plasmid p6409-202.186kb, complete sequence.	Escherichia coli	p6409-202.186kb	193908	circular	450	224	2016-06-18	BioProject:PRJNA224116 BioSample:SAMN03263950 Assembly:GCF_000814145.2	Pacbio RS	complete	2015-01-21	clinical	IncA/C2_1__JN157804	IncA/C2	IncA/C	1	IncA/C_3	A053_1,parA_2,parB_2,repA_2	MOBH	1	MOBH	1	aadA10_1_U37105|aminoglycoside,blaNDM-1_1_FN396876|beta-lactamase,blaNDM-1_1_FN396876|beta-lactamase,blaNDM-1_1_FN396876|beta-lactamase,catA1_1_V00622|phenicol,dfrA1_30_JQ690541|trimethoprim,strA_1_M96392|aminoglycoside,strB_1_M96392|aminoglycoside,sul1_1_AY224185|sulphonamide,sul2_19_AJ319822|sulphonamide,tet(B)_4_AF326777|tetracycline	11	0	0	3	0	0	0	0	0	0	0	0	0	0	0
NZ_CP010882.1	Escherichia coli strain MNCRE44 plasmid pMNCRE44_6, complete sequence.	Escherichia coli	pMNCRE44_6	122966	circular	310	154	2016-06-18	BioProject:PRJNA224116 BioSample:SAMN03287565 Assembly:GCF_000931565.1	Illumina MiSeq 2x300; PacBio	complete	2015-03-04	clinical	Col156_1__NC_009781,IncFIA_1__AP001918,IncFIB(AP001918)_1__AP001918,IncFII(pRSB107)_1_pRSB107_AJ851089	Col156,IncFIA,IncFIB,IncFII	Col,IncF,IncF,IncF	4	-	-	MOBF	1	MOBF	1	blaTEM-1B_1_JF910132|beta-lactamase	1	1	0	0	0	0	0	0	0	0	0	0	0	0	0
NZ_CP010881.1	Escherichia coli strain MNCRE44 plasmid pMNCRE44_5, complete sequence.	Escherichia coli	pMNCRE44_5	116803	circular	262	130	2016-06-18	BioProject:PRJNA224116 BioSample:SAMN03287565 Assembly:GCF_000931565.1	Illumina MiSeq 2x300; PacBio	complete	2015-03-04	clinical	IncFIA(HI1)_1_HI1_AF250878,IncX3_1__JN247852	IncFIA,IncX3	IncF,IncX	2	-	-	MOBQ	1	MOBP	1	aac(6')-Ib_1_M21682|aminoglycoside,aadA1_5_JQ480156|aminoglycoside,blaKPC-3_1_HM769262|beta-lactamase,blaKPC-3_1_HM769262|beta-lactamase,blaOXA-9_2_JF703130|beta-lactamase,blaSHV-12_1_AF462395|beta-lactamase,blaTEM-1A_4_HM749966|beta-lactamase,strA_4_AF321551|aminoglycoside,strB_1_M96392|aminoglycoside,sul2_2_GQ421466|sulphonamide	10	1	0	0	0	0	1	0	2	1	0	0	0	0	0
NZ_CP010880.1	Escherichia coli strain MNCRE44 plasmid pMNCRE44_4, complete sequence.	Escherichia coli	pMNCRE44_4	30855	circular	81	40	2016-06-18	BioProject:PRJNA224116 BioSample:SAMN03287565 Assembly:GCF_000931565.1	Illumina MiSeq 2x300; PacBio	complete	2015-03-04	clinical	IncX4_2__FN543504	IncX4	IncX	1	-	-	MOBP	1	MOBP	1	-	0	0	0	0	0	0	0	0	0	0	0	0	0	0	0
NZ_CP010879.1	Escherichia coli strain MNCRE44 plasmid pMNCRE44_3, complete sequence.	Escherichia coli	pMNCRE44_3	5167	circular	11	5	2016-06-18	BioProject:PRJNA224116 BioSample:SAMN03287565 Assembly:GCF_000931565.1	Illumina MiSeq 2x300; PacBio	complete	2015-03-04	clinical	Col156_1__NC_009781	Col156	Col	1	-	-	MOBQ	1	MOBQ	1	-	0	0	0	0	0	0	0	0	0	0	0	0	0	0	0
NZ_CP010878.1	Escherichia coli strain MNCRE44 plasmid pMNCRE44_2, complete sequence.	Escherichia coli	pMNCRE44_2	4088	circular	7	3	2016-06-18	BioProject:PRJNA224116 BioSample:SAMN03287565 Assembly:GCF_000931565.1	Illumina MiSeq 2x300; PacBio	complete	2015-03-04	clinical	Col8282_1__DQ995353	Col8282	Col	1	-	-	MOBQ	1	MOBQ	1	-	0	0	0	0	0	0	0	0	0	0	0	0	0	0	0
NZ_CP010877.1	Escherichia coli strain MNCRE44 plasmid pMNCRE44_1, complete sequence.	Escherichia coli	pMNCRE44_1	1506	circular	5	2	2016-06-18	BioProject:PRJNA224116 BioSample:SAMN03287565 Assembly:GCF_000931565.1	Illumina MiSeq 2x300; PacBio	complete	2015-03-04	clinical	Col(MG828)_1__NC_008486	Col(MG828)	Col	1	-	-	-	-	-	-	-	0	0	0	0	0	0	0	0	0	0	0	0	0	0	0
NZ_CP009169.1	Escherichia coli 1303 plasmid p1303_5, complete sequence.	Escherichia coli 1303	p1303_5	4671	circular	13	6	2016-06-18	BioProject:PRJNA224116 BioSample:SAMN02949643 Assembly:GCF_000829985.1	Sanger dideoxy sequencing; 454; Illumina	complete	2015-02-02	clinical	ColRNAI_1__DQ298019	ColRNAI	Col	1	-	-	-	-	-	-	-	0	0	0	0	0	0	0	0	0	0	0	0	0	0	0
NZ_CP009168.1	Escherichia coli 1303 plasmid p1303_95, complete sequence.	Escherichia coli 1303	p1303_95	94959	circular	219	106	2016-06-18	BioProject:PRJNA224116 BioSample:SAMN02949643 Assembly:GCF_000829985.1	Sanger dideoxy sequencing; 454; Illumina	complete	2015-02-02	clinical	IncY_1__K02380	IncY	IncY	1	-	-	-	-	-	-	-	0	0	0	0	0	0	0	0	0	0	0	0	0	0	0
NZ_CP009167.1	Escherichia coli 1303 plasmid p1303_109, complete sequence.	Escherichia coli 1303	p1303_109	108501	circular	229	114	2016-06-18	BioProject:PRJNA224116 BioSample:SAMN02949643 Assembly:GCF_000829985.1	Sanger dideoxy sequencing; 454; Illumina	complete	2015-02-02	clinical	IncFIA_1__AP001918,IncFIB(AP001918)_1__AP001918,IncFII(pCoo)_1_pCoo_CR942285	IncFIA,IncFIB,IncFII	IncF,IncF,IncF	3	IncF_F13:A6:B10	FIA_6,FIB_10,FII_13	MOBF	1	MOBF	1	-	0	0	0	0	0	0	0	0	0	0	0	0	0	0	0
NZ_CP009107.1	Escherichia coli strain 94-3024 plasmid pO104_H21, complete sequence.	Escherichia coli	pO104_H21	161447	linear	335	167	2016-06-18	BioProject:PRJNA224116 BioSample:SAMN03262652 Assembly:GCF_000801185.2	Sequence generated by Ion Torrent and Pacific Biosciences technologies	complete	2015-01-21	clinical	IncB/O/K/Z_1__CU928147,IncFIB(AP001918)_1__AP001918	IncB/O/K/Z1,IncFIB	IncB/O/K/Z,IncF	2	-	-	MOBP	1	MOBP	1	-	0	0	0	0	0	0	0	0	0	0	0	0	0	0	0
NZ_CP010372.1	Escherichia coli strain 6409 plasmid p6409-151.583kb, complete sequence.	Escherichia coli	p6409-151.583kb	151583	circular	369	183	2016-06-18	BioProject:PRJNA224116 BioSample:SAMN03263950 Assembly:GCF_000814145.2	Pacbio RS	complete	2015-01-21	clinical	IncFIA_1__AP001918,IncFIB(AP001918)_1__AP001918,IncFII_1__AY458016,IncFII_1__AY458016	IncFIA,IncFIB,IncFII,IncFII	IncF,IncF,IncF,IncF	4	IncF_F31:A4:B1	FIA_4,FIB_1,FII_31	MOBF	1	MOBF	1	blaTEM-1B_1_JF910132|beta-lactamase,catA1_1_V00622|phenicol,dfrA7_1_JF806498|trimethoprim,sul1_1_AY224185|sulphonamide,tet(B)_4_AF326777|tetracycline	5	1	0	0	0	0	0	0	0	0	0	0	0	0	0
NZ_CP010362.1	Klebsiella pneumoniae strain 38544 plasmid p38544-85.403kb, complete sequence.	Klebsiella pneumoniae	p38544-85.403kb	85403	circular	186	92	2016-06-18	BioProject:PRJNA224116 BioSample:SAMN03067421 Assembly:GCF_000807475.1	Pacbio RS	complete	2015-03-04	clinical	ColRNAI_1__DQ298019,IncR_1__DQ449578	ColRNAI,IncR	Col,IncR	2	-	-	MOBC	1	-	-	aac(3)-IVa_1_X01385|aminoglycoside,aac(6')-Ib_1_M21682|aminoglycoside,aac(6')-Ib_1_M21682|aminoglycoside,aadA1_3_JQ414041|aminoglycoside,aadA2_1_X68227|aminoglycoside,aph(4)-Ia_1_V01499|aminoglycoside,blaKPC-2_1_AY034847|beta-lactamase,blaOXA-9_2_JF703130|beta-lactamase,blaTEM-1A_4_HM749966|beta-lactamase,cmlA1_1_M64556|phenicol	10	1	1	0	0	0	1	0	0	0	0	0	0	0	0
NZ_CP010318.1	Escherichia coli strain O78-789 plasmid pAPEC-O78-3, complete sequence.	Escherichia coli	pAPEC-O78-3	4599	linear	12	5	2016-06-18	BioProject:PRJNA224116 BioSample:SAMN03083542 Assembly:GCF_000819645.1	454	-	2015-03-04	clinical	ColRNAI_1__DQ298019	ColRNAI	Col	1	-	-	MOBP	1	-	-	-	0	0	0	0	0	0	0	0	0	0	0	0	0	0	0
NZ_CP010317.1	Escherichia coli strain O78-789 plasmid pAPEC-O78-2, complete sequence.	Escherichia coli	pAPEC-O78-2	106397	linear	241	120	2016-06-18	BioProject:PRJNA224116 BioSample:SAMN03083542 Assembly:GCF_000819645.1	454	-	2015-03-04	clinical	IncI1_1_Alpha_AP005147	IncI1	IncI	1	IncI1_201	ardA_9,pilL_3,repI1_1,sogS_4,trbA_3	MOBP	1	MOBP	1	-	0	0	0	0	0	0	0	0	0	0	0	0	0	0	0
NZ_CP010316.1	Escherichia coli strain O78-789 plasmid pAPEC-O78-ColV, complete sequence.	Escherichia coli	pAPEC-O78-ColV	144859	linear	320	159	2016-06-18	BioProject:PRJNA224116 BioSample:SAMN03083542 Assembly:GCF_000819645.1	454	-	2015-03-04	clinical	IncFIB(AP001918)_1__AP001918,IncFII_1__AY458016	IncFIB,IncFII	IncF,IncF	2	IncF_F24:A-:B1	FIB_1,FII_24	MOBF	1	MOBF	1	tet(A)_4_AJ517790|tetracycline	1	0	0	0	0	0	0	0	0	0	0	0	0	0	0
NZ_CP006801.1	Klebsiella pneumoniae subsp. pneumoniae PittNDM01 plasmid3, complete sequence.	Klebsiella pneumoniae subsp. pneumoniae PittNDM01	plasmid3	70814	circular	168	83	2016-06-17	BioProject:PRJNA224116 BioSample:SAMN03081487 Assembly:GCF_000733255.1	PacBio	complete	2015-03-01	clinical	IncFIA(HI1)_1_HI1_AF250878,IncR_1__DQ449578	IncFIA,IncR	IncF,IncR	2	-	-	MOBC	1	-	-	aac(3)-IId_1_EU022314|aminoglycoside,aac(6')-Ib_1_M21682|aminoglycoside,aadA1_2_JN815078|aminoglycoside,aadA1_5_JQ480156|aminoglycoside,blaCTX-M-15_23_DQ302097|beta-lactamase,blaOXA-9_2_JF703130|beta-lactamase,blaSHV-11_7_GQ407109|beta-lactamase,blaTEM-1A_4_HM749966|beta-lactamase,cmlA1_1_M64556|phenicol,strA_4_AF321551|aminoglycoside,strB_1_M96392|aminoglycoside,sul1_8_JN581942|sulphonamide,sul2…	13	1	0	0	0	1	1	0	0	0	0	0	0	0	0
NZ_CP006800.1	Klebsiella pneumoniae subsp. pneumoniae PittNDM01 plasmid2, complete sequence.	Klebsiella pneumoniae subsp. pneumoniae PittNDM01	plasmid2	103694	circular	208	103	2016-06-17	BioProject:PRJNA224116 BioSample:SAMN03081487 Assembly:GCF_000733255.1	PacBio	complete	2015-03-01	clinical	IncFIB(K)_1_Kpn3_JN233704	IncFIB	IncF	1	IncF_no_alleles_detected	IncF_no_alleles_detected	MOBF	1	MOBF	1	-	0	0	0	0	0	0	0	0	0	0	0	0	0	0	0
NZ_CP006799.1	Klebsiella pneumoniae subsp. pneumoniae PittNDM01 plasmid1, complete sequence.	Klebsiella pneumoniae subsp. pneumoniae PittNDM01	plasmid1	283371	circular	563	281	2016-06-17	BioProject:PRJNA224116 BioSample:SAMN03081487 Assembly:GCF_000733255.1	PacBio	complete	2015-03-01	clinical	IncFIB(Mar)_1_pNDM-Mar_JN420336,IncHI1B_1_pNDM-MAR_JN420336	IncFIB,IncHI1	IncF,IncH	2	-	-	MOBH	1	MOBH	1	QnrB1_1_EF682133|quinolone,aac(6')Ib-cr_1_DQ303918|aminoglycoside,aadA2_2_JQ364967|aminoglycoside,aph(3')-VIa_1_X07753|aminoglycoside,armA_1_AY220558|aminoglycoside,blaNDM-1_1_FN396876|beta-lactamase,blaOXA-1_1_J02967|beta-lactamase,catB3_1_AJ009818|phenicol,dfrA12_1_AB571791|trimethoprim,dfrA14_1_DQ388123|trimethoprim,mph(E)_3_EU294228|macrolide,msr(E)_4_EU294228|macrolide,sul1_1_AY224185|sulpho…	13	0	0	1	0	0	0	1	0	0	0	0	0	0	0
NZ_CP010345.1	Escherichia coli ECC-1470 plasmid pECC-1470_100, complete sequence.	Escherichia coli ECC-1470	pECC-1470_100	100061	circular	224	111	2016-06-18	BioProject:PRJNA224116 BioSample:SAMN02949644 Assembly:GCF_000831565.1	Sanger; 454; Illumina	complete	2015-02-05	clinical	IncFIA_1__AP001918,IncFIB(AP001918)_1__AP001918,IncFII(29)_1_pUTI89_CP003035	IncFIA,IncFIB,IncFII	IncF,IncF,IncF	3	IncF_F56:A6:B24	FIA_6,FIB_24,FII_56	MOBF	1	MOBF	1	-	0	0	0	0	0	0	0	0	0	0	0	0	0	0	0
NZ_CP008958.1	Escherichia coli O157:H7 str. EDL933 plasmid, complete sequence.	Escherichia coli O157:H7 str. EDL933	unnamed	92076	circular	197	98	2016-06-17	BioProject:PRJNA224116 BioSample:SAMN02905113 Assembly:GCF_000732965.1	PacBio; Illumina	complete	2015-01-21	clinical	IncFIB(AP001918)_1__AP001918,IncFII_1__AY458016	IncFIB,IncFII	IncF,IncF	2	IncF_F23:A-:B3	FIB_3,FII_23	MOBP	1	MOBP	1	-	0	0	0	0	0	0	0	0	0	0	0	0	0	0	0
NZ_CP009074.1	Escherichia coli ATCC 25922 plasmid, complete sequence.	Escherichia coli ATCC 25922	unnamed_2	24185	circular	57	28	2016-06-17	BioProject:PRJNA224116 BioSample:SAMN02929659 Assembly:GCF_000743255.1	Illumina; 454	complete	2015-01-21	clinical	IncX1_4__JN935898	IncX1	IncX	1	-	-	-	-	-	-	-	0	0	0	0	0	0	0	0	0	0	0	0	0	0	0
NZ_CP009073.1	Escherichia coli ATCC 25922 plasmid, complete sequence.	Escherichia coli ATCC 25922	unnamed_1	48488	circular	137	67	2016-06-17	BioProject:PRJNA224116 BioSample:SAMN02929659 Assembly:GCF_000743255.1	Illumina; 454	complete	2015-01-21	clinical	-	-	-	-	-	-	-	-	-	-	-	0	0	0	0	0	0	0	0	0	0	0	0	0	0	0
NZ_CP008807.1	Escherichia coli O157:H7 str. SS17 plasmid pSS17, complete sequence.	Escherichia coli O157:H7 str. SS17	pSS17	37447	circular	91	45	2016-06-17	BioProject:PRJNA224116 BioSample:SAMN02872945 Assembly:GCF_000730345.1	Ion Torrent PGM	complete	2015-01-21	clinical	pEC4115_1__NC_011351	pEC4115	pEC4115	1	-	-	-	-	-	-	-	0	0	0	0	0	0	0	0	0	0	0	0	0	0	0
NZ_CP008806.1	Escherichia coli O157:H7 str. SS17 plasmid p0157, complete sequence.	Escherichia coli O157:H7 str. SS17	p0157	94645	circular	207	103	2016-06-17	BioProject:PRJNA224116 BioSample:SAMN02872945 Assembly:GCF_000730345.1	Ion Torrent PGM	complete	2015-01-21	clinical	IncFIA_1__AP001918,IncFIB(AP001918)_1__AP001918,IncFII_1__AY458016	IncFIA,IncFIB,IncFII	IncF,IncF,IncF	3	IncF_F23:A16:B3	FIA_16,FIB_3,FII_23	MOBP	1	MOBP	1	-	0	0	0	0	0	0	0	0	0	0	0	0	0	0	0
NZ_CP009862.1	Escherichia coli strain ECONIH1 plasmid pKPC-629, complete sequence.	Escherichia coli	pKPC-629	80186	circular	188	93	2016-06-18	BioProject:PRJNA224116 BioSample:SAMN02709589 Assembly:GCF_000784925.1	PacBio RSII	complete	2015-01-21	clinical	IncN_1__AY046276	IncN1	IncN	1	IncN_6	korA_2,repN_2,traJ_4	MOBF	1	MOBF	1	aac(6')-Ib_1_M21682|aminoglycoside,aadA1_5_JQ480156|aminoglycoside,blaKPC-2_1_AY034847|beta-lactamase,blaOXA-9_2_JF703130|beta-lactamase,blaTEM-1A_4_HM749966|beta-lactamase,dfrA14_1_DQ388123|trimethoprim,strA_4_AF321551|aminoglycoside,strB_1_M96392|aminoglycoside,sul2_2_GQ421466|sulphonamide	9	1	1	0	0	0	1	0	0	0	0	0	0	0	0
NZ_CP009861.1	Escherichia coli strain ECONIH1 plasmid pECO-b75, complete sequence.	Escherichia coli	pECO-b75	47560	circular	135	66	2016-06-18	BioProject:PRJNA224116 BioSample:SAMN02709589 Assembly:GCF_000784925.1	PacBio RSII	complete	2015-01-21	clinical	-	-	-	-	-	-	-	-	-	-	-	0	0	0	0	0	0	0	0	0	0	0	0	0	0	0
NZ_CP009860.1	Escherichia coli strain ECONIH1 plasmid pECO-824, complete sequence.	Escherichia coli	pECO-824	121385	circular	289	144	2016-06-18	BioProject:PRJNA224116 BioSample:SAMN02709589 Assembly:GCF_000784925.1	PacBio RSII	complete	2015-01-21	clinical	IncFIA_1__AP001918,IncFIB(AP001918)_1__AP001918,IncFII(pRSB107)_1_pRSB107_AJ851089	IncFIA,IncFIB,IncFII	IncF,IncF,IncF	3	IncF_F1:A1:B1	FIA_1,FIB_1,FII_1	MOBF	1	MOBF	1	aadA5_1_AF137361|aminoglycoside,blaCTX-M-15_23_DQ302097|beta-lactamase,dfrA17_1_FJ460238|trimethoprim,erm(B)_1_JN899585|macrolide,mph(A)_1_D16251|macrolide,sul1_1_AY224185|sulphonamide	6	0	0	0	0	1	0	0	0	0	0	0	0	0	0
NZ_CP009582.1	Escherichia coli FAP1 plasmid unnamed 4, complete sequence.	Escherichia coli FAP1	unnamed 4	46177	circular	129	63	2016-06-17	BioProject:PRJNA224116 BioSample:SAMN03067748 Assembly:GCF_000765435.1	PacBio	complete	2015-01-21	clinical	-	-	-	-	-	-	-	-	-	-	-	0	0	0	0	0	0	0	0	0	0	0	0	0	0	0
NZ_CP009581.1	Escherichia coli FAP1 plasmid unnamed 3, complete sequence.	Escherichia coli FAP1	unnamed 3	62384	circular	159	79	2016-06-17	BioProject:PRJNA224116 BioSample:SAMN03067748 Assembly:GCF_000765435.1	PacBio	complete	2015-01-21	clinical	IncI2_1_Delta_AP002527	IncI2	IncI	1	-	-	MOBP	1	-	-	-	0	0	0	0	0	0	0	0	0	0	0	0	0	0	0
NZ_CP009579.1	Escherichia coli FAP1 plasmid unnamed 1, complete sequence.	Escherichia coli FAP1	unnamed 1	141804	circular	336	167	2016-06-17	BioProject:PRJNA224116 BioSample:SAMN03067748 Assembly:GCF_000765435.1	PacBio	complete	2015-01-21	clinical	IncFIB(AP001918)_1__AP001918,IncQ1_1__HE654726	IncFIB,IncQ1	IncF,IncQ	2	-	-	MOBF	1	MOBF	1	blaTEM-1B_1_JF910132|beta-lactamase,dfrA5_1_X12868|trimethoprim,strA_4_AF321551|aminoglycoside,strB_1_M96392|aminoglycoside,sul2_3_HQ840942|sulphonamide	5	1	0	0	0	0	0	0	0	0	0	0	0	0	0
NZ_CP009778.1	Klebsiella pneumoniae subsp. pneumoniae strain KPNIH32 plasmid pKPN-c8b, complete sequence.	Klebsiella pneumoniae subsp. pneumoniae	pKPN-c8b	15271	circular	34	16	2016-06-17	BioProject:PRJNA224116 BioSample:SAMN02820981 Assembly:GCF_000775395.1	PacBio RSII	complete	2015-01-21	clinical	ColRNAI_1__DQ298019	ColRNAI	Col	1	-	-	MOBC	1	-	-	aac(6')-Ib_1_M21682|aminoglycoside	1	0	0	0	0	0	0	0	0	0	0	0	0	0	0
NZ_CP009777.1	Klebsiella pneumoniae subsp. pneumoniae strain KPNIH32 plasmid pKPN-a68, complete sequence.	Klebsiella pneumoniae subsp. pneumoniae	pKPN-a68	212192	circular	449	223	2016-06-17	BioProject:PRJNA224116 BioSample:SAMN02820981 Assembly:GCF_000775395.1	PacBio RSII	complete	2015-01-21	clinical	IncFIB(K)_1_Kpn3_JN233704,IncFII(K)_1__CP000648	IncFIB,IncFII	IncF,IncF	2	IncF_F1:A-:B-	FIIK_1	MOBF	1	MOBF	1	aadA2_2_JQ364967|aminoglycoside,aph(3')-Ia_1_V00359|aminoglycoside,catA1_1_V00622|phenicol,dfrA12_1_AB571791|trimethoprim,mph(A)_1_D16251|macrolide,sul1_1_AY224185|sulphonamide	6	0	0	0	0	0	0	0	0	0	0	0	0	0	0
NZ_CP009776.1	Klebsiella pneumoniae subsp. pneumoniae strain KPNIH32 plasmid pKPC-def, complete sequence.	Klebsiella pneumoniae subsp. pneumoniae	pKPC-def	115320	circular	265	131	2016-06-17	BioProject:PRJNA224116 BioSample:SAMN02820981 Assembly:GCF_000775395.1	PacBio RSII	complete	2015-01-21	clinical	IncFIA(HI1)_1_HI1_AF250878,IncX3_1__JN247852	IncFIA,IncX3	IncF,IncX	2	-	-	MOBQ	1	MOBP	1	aac(6')-Ib_1_M21682|aminoglycoside,aadA1_5_JQ480156|aminoglycoside,blaKPC-3_1_HM769262|beta-lactamase,blaOXA-9_2_JF703130|beta-lactamase,blaSHV-12_1_AF462395|beta-lactamase,blaTEM-1A_4_HM749966|beta-lactamase,dfrA14_1_DQ388123|trimethoprim,strA_4_AF321551|aminoglycoside,strB_1_M96392|aminoglycoside,sul2_2_GQ421466|sulphonamide	10	1	0	0	0	0	1	0	1	1	0	0	0	0	0
NZ_CP009116.1	Klebsiella pneumoniae strain blaNDM-1 plasmid plasmid1, complete sequence.	Klebsiella pneumoniae	plasmid1	94760	circular	202	100	2016-06-17	BioProject:PRJNA224116 BioSample:SAMN02777842 Assembly:GCF_000739495.1	PacBio	complete	2015-01-21	clinical	IncFIA(HI1)_1_HI1_AF250878,IncR_1__DQ449578	IncFIA,IncR	IncF,IncR	2	-	-	MOBC	1	-	-	ARR-3_1_JF806499|rifampicin,QnrB6_3_EF523819|quinolone,aac(6')Ib-cr_1_DQ303918|aminoglycoside,aadA16_1_EU675686|aminoglycoside,blaTEM-1B_1_JF910132|beta-lactamase,dfrA27_1_FJ459817|trimethoprim,strA_4_AF321551|aminoglycoside,strB_1_M96392|aminoglycoside,sul1_1_AY224185|sulphonamide,sul1_1_AY224185|sulphonamide,sul2_2_GQ421466|sulphonamide,tet(D)_1_AF467077|tetracycline	12	1	0	0	0	0	0	0	0	0	0	0	0	0	0
NZ_CP009115.1	Klebsiella pneumoniae strain blaNDM-1 plasmid plasmid2, complete sequence.	Klebsiella pneumoniae	plasmid2	118061	circular	292	145	2016-06-17	BioProject:PRJNA224116 BioSample:SAMN02777842 Assembly:GCF_000739495.1	PacBio	complete	2015-01-21	clinical	IncFIB(pQil)_1_pQil_JN233705,IncFII(K)_1__CP000648	IncFIB,IncFII	IncF,IncF	2	IncF_F2:A-:B-	FIIK_2	MOBF	1	MOBF	1	QnrS1_1_AB187515|quinolone,aac(6')-Ib_1_M21682|aminoglycoside,aadA1_5_JQ480156|aminoglycoside,aph(3')-VIa_1_X07753|aminoglycoside,blaCTX-M-15_23_DQ302097|beta-lactamase,blaNDM-1_1_FN396876|beta-lactamase,blaOXA-9_2_JF703130|beta-lactamase,blaTEM-1A_4_HM749966|beta-lactamase	8	1	0	1	0	1	1	0	0	0	0	0	0	0	0
NZ_CP008800.1	Klebsiella pneumoniae subsp. pneumoniae KPNIH24 plasmid pKPN-e44, complete sequence.	Klebsiella pneumoniae subsp. pneumoniae KPNIH24	pKPN-e44	194877	circular	401	199	2016-06-17	BioProject:PRJNA224116 BioSample:SAMN02786855 Sequence Read Archive:SRZ080790 Assembly:GCF_000714675.1	Pacific Biosciences RS II	complete	2015-01-21	clinical	IncFIB(K)_1_Kpn3_JN233704,IncFII(K)_1__CP000648	IncFIB,IncFII	IncF,IncF	2	IncF_F1:A-:B-	FIIK_1	MOBF	1	MOBF	1	aadA1_3_JQ414041|aminoglycoside,aadA2_1_X68227|aminoglycoside,catA1_1_V00622|phenicol,cmlA1_1_M64556|phenicol	4	0	0	0	0	0	0	0	0	0	0	0	0	0	0
NZ_CP008799.1	Klebsiella pneumoniae subsp. pneumoniae KPNIH24 plasmid pKPN-819, complete sequence.	Klebsiella pneumoniae subsp. pneumoniae KPNIH24	pKPN-819	58050	circular	135	67	2016-06-17	BioProject:PRJNA224116 BioSample:SAMN02786855 Sequence Read Archive:SRZ080790 Assembly:GCF_000714675.1	Pacific Biosciences RS II	complete	2015-01-21	clinical	ColRNAI_1__DQ298019,IncX3_1__JN247852	ColRNAI,IncX3	Col,IncX	2	-	-	MOBC,MOBQ	2	MOBP	1	aac(6')-Ib_1_M21682|aminoglycoside,blaSHV-12_1_AF462395|beta-lactamase	2	0	0	0	0	0	0	0	0	1	0	0	0	0	0
NZ_CP008798.1	Klebsiella pneumoniae subsp. pneumoniae KPNIH24 plasmid pKPC-484, complete sequence.	Klebsiella pneumoniae subsp. pneumoniae KPNIH24	pKPC-484	85473	circular	186	92	2016-06-17	BioProject:PRJNA224116 BioSample:SAMN02786855 Sequence Read Archive:SRZ080790 Assembly:GCF_000714675.1	Pacific Biosciences RS II	complete	2015-01-21	clinical	IncR_1__DQ449578	IncR	IncR	1	-	-	-	-	-	-	aac(3)-IVa_1_X01385|aminoglycoside,aac(6')-Ib_1_M21682|aminoglycoside,aadA2_2_JQ364967|aminoglycoside,aph(4)-Ia_1_V01499|aminoglycoside,blaKPC-2_1_AY034847|beta-lactamase,blaOXA-9_2_JF703130|beta-lactamase,blaTEM-1A_4_HM749966|beta-lactamase,dfrA12_1_AB571791|trimethoprim,mph(A)_1_D16251|macrolide,sul1_1_AY224185|sulphonamide,sul3_2_AJ459418|sulphonamide	11	1	1	0	0	0	1	0	0	0	0	0	0	0	0
NZ_CP009875.1	Klebsiella pneumoniae subsp. pneumoniae strain KPNIH30 plasmid pKpQIL-531, complete sequence.	Klebsiella pneumoniae subsp. pneumoniae	pKpQIL-531	113639	circular	264	131	2016-06-18	BioProject:PRJNA224116 BioSample:SAMN02820977 Assembly:GCF_000784985.1	PacBio RSII	complete	2015-01-21	clinical	IncFIB(pQil)_1_pQil_JN233705,IncFII(K)_1__CP000648	IncFIB,IncFII	IncF,IncF	2	IncF_F2:A-:B-	FIIK_2	MOBF	1	MOBF	1	blaKPC-2_1_AY034847|beta-lactamase,blaOXA-9_2_JF703130|beta-lactamase,blaTEM-1A_4_HM749966|beta-lactamase	3	1	1	0	0	0	1	0	0	0	0	0	0	0	0
NZ_CP009874.1	Klebsiella pneumoniae subsp. pneumoniae strain KPNIH30 plasmid pKPN-b9c, complete sequence.	Klebsiella pneumoniae subsp. pneumoniae	pKPN-b9c	50051	circular	115	57	2016-06-18	BioProject:PRJNA224116 BioSample:SAMN02820977 Assembly:GCF_000784985.1	PacBio RSII	complete	2015-01-21	clinical	IncN_1__AY046276	IncN1	IncN	1	IncN_unknown	korA_4,repN_5,traJ_6	MOBF	1	MOBF	1	aadA1_3_JQ414041|aminoglycoside,dfrA1_1_X00926|trimethoprim,sul1_1_AY224185|sulphonamide	3	0	0	0	0	0	0	0	0	0	0	0	0	0	0
NZ_CP009873.1	Klebsiella pneumoniae subsp. pneumoniae strain KPNIH30 plasmid pKPN-294, complete sequence.	Klebsiella pneumoniae subsp. pneumoniae	pKPN-294	13841	circular	34	16	2016-06-18	BioProject:PRJNA224116 BioSample:SAMN02820977 Assembly:GCF_000784985.1	PacBio RSII	complete	2015-01-21	clinical	ColRNAI_1__DQ298019	ColRNAI	Col	1	-	-	MOBC	1	-	-	aac(6')-Ib_1_M21682|aminoglycoside	1	0	0	0	0	0	0	0	0	0	0	0	0	0	0
NZ_CP008933.1	Klebsiella pneumoniae strain PMK1 plasmid pPMK1-NDM, complete sequence.	Klebsiella pneumoniae	pPMK1-NDM	304526	circular	598	298	2016-06-17	BioProject:PRJNA224116 BioSample:SAMN02885365 Assembly:GCF_000764615.1	Illumina; Pacific Biosciences	complete	2015-01-21	clinical	IncFIB(Mar)_1_pNDM-Mar_JN420336,IncHI1B_1_pNDM-MAR_JN420336	IncFIB,IncHI1	IncF,IncH	2	-	-	MOBH	1	MOBH	1	QnrB1_1_EF682133|quinolone,aac(6')Ib-cr_1_DQ303918|aminoglycoside,aadA2_2_JQ364967|aminoglycoside,armA_1_AY220558|aminoglycoside,blaCTX-M-15_23_DQ302097|beta-lactamase,blaNDM-1_1_FN396876|beta-lactamase,blaNDM-1_1_FN396876|beta-lactamase,blaNDM-1_1_FN396876|beta-lactamase,blaOXA-1_1_J02967|beta-lactamase,catA1_1_V00622|phenicol,catB3_1_AJ009818|phenicol,dfrA12_1_AB571791|trimethoprim,mph(E)_3_EU2…	15	0	0	3	0	1	0	1	0	0	0	0	0	0	0
NZ_CP008932.1	Klebsiella pneumoniae strain PMK1 plasmid pPMK1-C, complete sequence.	Klebsiella pneumoniae	pPMK1-C	69947	circular	155	77	2016-06-17	BioProject:PRJNA224116 BioSample:SAMN02885365 Assembly:GCF_000764615.1	Illumina; Pacific Biosciences	complete	2015-01-21	clinical	-	-	-	-	-	-	-	-	-	-	strA_1_M96392|aminoglycoside,strB_1_M96392|aminoglycoside	2	0	0	0	0	0	0	0	0	0	0	0	0	0	0
NZ_CP008931.1	Klebsiella pneumoniae strain PMK1 plasmid pPMK1-B, complete sequence.	Klebsiella pneumoniae	pPMK1-B	111693	circular	233	116	2016-06-17	BioProject:PRJNA224116 BioSample:SAMN02885365 Assembly:GCF_000764615.1	Illumina; Pacific Biosciences	complete	2015-01-21	clinical	IncFIB(pKPHS1)_1_pKPHS1_CP003223	IncFIB	IncF	1	IncF_no_alleles_detected	IncF_no_alleles_detected	-	-	-	-	-	0	0	0	0	0	0	0	0	0	0	0	0	0	0	0
NZ_CP008930.1	Klebsiella pneumoniae strain PMK1 plasmid pPMK1-A, complete sequence.	Klebsiella pneumoniae	pPMK1-A	187571	circular	391	195	2016-06-17	BioProject:PRJNA224116 BioSample:SAMN02885365 Assembly:GCF_000764615.1	Illumina	complete	2015-01-21	clinical	IncFIB(K)_1_Kpn3_JN233704,IncFII(K)_1__CP000648	IncFIB,IncFII	IncF,IncF	2	IncF_F1:A-:B-	FIIK_1	MOBF	1	MOBF	1	tet(D)_1_AF467077|tetracycline	1	0	0	0	0	0	0	0	0	0	0	0	0	0	0
NZ_CP008829.1	Klebsiella pneumoniae subsp. pneumoniae KPNIH1 plasmid pKPN-498, complete sequence.	Klebsiella pneumoniae subsp. pneumoniae KPNIH1	pKPN-498	243824	circular	527	262	2016-06-17	BioProject:PRJNA224116 BioSample:SAMN01057611 Sequence Read Archive:SRZ080789 Assembly:GCF_000281535.2	Pacific Biosciences RS II	complete	2015-01-21	clinical	IncFIB(K)_1_Kpn3_JN233704,IncFII(K)_1__CP000648	IncFIB,IncFII	IncF,IncF	2	IncF_F1:A-:B-	FIIK_1	MOBF	1	MOBF	1	aadA2_2_JQ364967|aminoglycoside,aph(3')-Ia_1_V00359|aminoglycoside,catA1_1_V00622|phenicol,dfrA12_1_AB571791|trimethoprim,mph(A)_1_D16251|macrolide,sul1_1_AY224185|sulphonamide	6	0	0	0	0	0	0	0	0	0	0	0	0	0	0
NZ_CP008828.1	Klebsiella pneumoniae subsp. pneumoniae KPNIH1 plasmid pAAC154-a50, complete sequence.	Klebsiella pneumoniae subsp. pneumoniae KPNIH1	pAAC154-a50	15096	circular	34	16	2016-06-17	BioProject:PRJNA224116 BioSample:SAMN01057611 Sequence Read Archive:SRZ080789 Assembly:GCF_000281535.2	Pacific Biosciences RS II	complete	2015-01-21	clinical	ColRNAI_1__DQ298019	ColRNAI	Col	1	-	-	MOBC	1	-	-	aac(6')-Ib_1_M21682|aminoglycoside	1	0	0	0	0	0	0	0	0	0	0	0	0	0	0
NZ_CP009774.1	Klebsiella pneumoniae subsp. pneumoniae strain KPNIH33 plasmid pNJST258N3-62b, complete sequence.	Klebsiella pneumoniae subsp. pneumoniae	pNJST258N3-62b	36109	circular	67	33	2016-06-17	BioProject:PRJNA224116 BioSample:SAMN02720898 Assembly:GCF_000775375.1	PacBio RSII	complete	2015-01-21	clinical	-	-	-	-	-	-	-	-	-	-	-	0	0	0	0	0	0	0	0	0	0	0	0	0	0	0
NZ_CP009773.1	Klebsiella pneumoniae subsp. pneumoniae strain KPNIH33 plasmid pKPC-63d, complete sequence.	Klebsiella pneumoniae subsp. pneumoniae	pKPC-63d	75618	circular	169	83	2016-06-17	BioProject:PRJNA224116 BioSample:SAMN02720898 Assembly:GCF_000775375.1	PacBio RSII	complete	2015-01-21	clinical	IncFIA(HI1)_1_HI1_AF250878	IncFIA	IncF	1	IncF_F-:A16:B-	FIA_16	-	-	-	-	aac(6')-Ib_1_M21682|aminoglycoside,aadA1_5_JQ480156|aminoglycoside,blaKPC-3_1_HM769262|beta-lactamase,blaOXA-9_2_JF703130|beta-lactamase,blaTEM-1A_4_HM749966|beta-lactamase,dfrA14_1_DQ388123|trimethoprim,strA_4_AF321551|aminoglycoside,strB_1_M96392|aminoglycoside,sul2_2_GQ421466|sulphonamide	9	1	0	0	0	0	1	0	1	0	0	0	0	0	0
NZ_CP009772.1	Klebsiella pneumoniae subsp. pneumoniae strain KPNIH33 plasmid pEA1509_B, complete sequence.	Klebsiella pneumoniae subsp. pneumoniae	pEA1509_B	9294	circular	23	11	2016-06-17	BioProject:PRJNA224116 BioSample:SAMN02720898 Assembly:GCF_000775375.1	PacBio RSII	complete	2015-01-21	clinical	ColRNAI_1__DQ298019	ColRNAI	Col	1	-	-	MOBC	1	-	-	-	0	0	0	0	0	0	0	0	0	0	0	0	0	0	0
NZ_CP009879.1	Klebsiella pneumoniae subsp. pneumoniae strain KPNIH31 plasmid pKPN-c22, complete sequence.	Klebsiella pneumoniae subsp. pneumoniae	pKPN-c22	178563	circular	393	196	2016-06-18	BioProject:PRJNA224116 BioSample:SAMN02820980 Assembly:GCF_000785005.1	PacBio RSII	complete	2015-01-21	clinical	IncFIB(K)_1_Kpn3_JN233704,IncFII(K)_1__CP000648	IncFIB,IncFII	IncF,IncF	2	IncF_F7:A-:B-	FIIK_7	MOBF	1	MOBF	1	QnrB1_1_EF682133|quinolone,aac(6')Ib-cr_1_DQ303918|aminoglycoside,blaOXA-1_1_J02967|beta-lactamase,catB3_1_AJ009818|phenicol,dfrA14_1_DQ388123|trimethoprim,tet(A)_4_AJ517790|tetracycline	6	0	0	0	0	0	0	1	0	0	0	0	0	0	0
NZ_CP009878.1	Klebsiella pneumoniae subsp. pneumoniae strain KPNIH31 plasmid pKPN-852, complete sequence.	Klebsiella pneumoniae subsp. pneumoniae	pKPN-852	51622	linear	105	52	2016-06-18	BioProject:PRJNA224116 BioSample:SAMN02820980 Assembly:GCF_000785005.1	PacBio RSII	-	2015-01-21	clinical	-	-	-	-	-	-	-	-	-	-	-	0	0	0	0	0	0	0	0	0	0	0	0	0	0	0
NZ_CP009877.1	Klebsiella pneumoniae subsp. pneumoniae strain KPNIH31 plasmid pAAC154-a9e, complete sequence.	Klebsiella pneumoniae subsp. pneumoniae	pAAC154-a9e	15100	circular	34	16	2016-06-18	BioProject:PRJNA224116 BioSample:SAMN02820980 Assembly:GCF_000785005.1	PacBio RSII	complete	2015-01-21	clinical	ColRNAI_1__DQ298019	ColRNAI	Col	1	-	-	MOBC	1	-	-	aac(6')-Ib_1_M21682|aminoglycoside	1	0	0	0	0	0	0	0	0	0	0	0	0	0	0
NZ_CP009865.1	Klebsiella pneumoniae subsp. pneumoniae strain KPNIH29 plasmid pKPN-80a, complete sequence.	Klebsiella pneumoniae subsp. pneumoniae	pKPN-80a	159360	circular	318	158	2016-06-18	BioProject:PRJNA224116 BioSample:SAMN02803823 Assembly:GCF_000784945.1	PacBio RSII	complete	2015-01-21	clinical	IncFIB(K)_1_Kpn3_JN233704,IncHI1B_1_pNDM-MAR_JN420336	IncFIB,IncHI1	IncF,IncH	2	-	-	-	-	-	-	-	0	0	0	0	0	0	0	0	0	0	0	0	0	0	0
NZ_CP009864.1	Klebsiella pneumoniae subsp. pneumoniae strain KPNIH29 plasmid pKPC-e4e, complete sequence.	Klebsiella pneumoniae subsp. pneumoniae	pKPC-e4e	62589	circular	142	70	2016-06-18	BioProject:PRJNA224116 BioSample:SAMN02803823 Assembly:GCF_000784945.1	PacBio RSII	complete	2015-01-21	clinical	IncN_1__AY046276	IncN1	IncN	1	IncN_6	korA_2,repN_2,traJ_4	MOBF	1	MOBF	1	aac(6')-Ib_1_M21682|aminoglycoside,aadA1_5_JQ480156|aminoglycoside,blaKPC-3_1_HM769262|beta-lactamase,blaOXA-9_2_JF703130|beta-lactamase,blaTEM-168_1_FJ919776|beta-lactamase,dfrA14_1_DQ388123|trimethoprim	6	0	0	0	0	0	1	0	1	0	0	0	0	0	0
NZ_CP010305.1	Escherichia coli O157:H7 str. SS52 plasmid p0157, complete sequence.	Escherichia coli O157:H7 str. SS52	p0157	94730	circular	207	103	2016-06-18	BioProject:PRJNA224116 BioSample:SAMN03265100 Assembly:GCF_000803705.1	Ion Torrent PGM sequencer	complete	2015-01-21	clinical	IncFIA_1__AP001918,IncFIB(AP001918)_1__AP001918,IncFII_1__AY458016	IncFIA,IncFIB,IncFII	IncF,IncF,IncF	3	IncF_F23:A16:B3	FIA_16,FIB_3,FII_23	MOBP	1	MOBP	1	-	0	0	0	0	0	0	0	0	0	0	0	0	0	0	0
NZ_CP009105.1	Escherichia coli strain RM9387 plasmid pO104_H7, complete sequence.	Escherichia coli	pO104_H7	168318	circular	373	186	2016-06-18	BioProject:PRJNA224116 BioSample:SAMN03264844 Assembly:GCF_000801165.1	Sequence generated by Ion Torrent and Pacific Biosciences technologies	complete	2015-01-21	clinical	IncB/O/K/Z_3_GQ259888,IncFIB(AP001918)_1__AP001918	IncB/O/K/Z3,IncFIB	IncB/O/K/Z,IncF	2	-	-	MOBP	1	MOBP	1	-	0	0	0	0	0	0	0	0	0	0	0	0	0	0	0
NZ_CP010396.1	Klebsiella pneumoniae strain 34618 plasmid p34618-71.572kb, complete sequence.	Klebsiella pneumoniae	p34618-71.572kb	71572	circular	152	75	2016-06-18	BioProject:PRJNA224116 BioSample:SAMN03067424 Assembly:GCF_000814305.1	Pacbio RS	complete	2015-01-21	clinical	IncR_1__DQ449578	IncR	IncR	1	-	-	-	-	-	-	aac(3)-IVa_1_X01385|aminoglycoside,aac(6')-Ib_1_M21682|aminoglycoside,aadA1_3_JQ414041|aminoglycoside,aadA2_1_X68227|aminoglycoside,aph(4)-Ia_1_V01499|aminoglycoside,blaKPC-2_1_AY034847|beta-lactamase,blaOXA-9_2_JF703130|beta-lactamase,blaTEM-1A_4_HM749966|beta-lactamase,cmlA1_1_M64556|phenicol	9	1	1	0	0	0	1	0	0	0	0	0	0	0	0
NZ_CP010395.1	Klebsiella pneumoniae strain 34618 plasmid p34618-43.380kb, complete sequence.	Klebsiella pneumoniae	p34618-43.380kb	43380	circular	101	50	2016-06-18	BioProject:PRJNA224116 BioSample:SAMN03067424 Assembly:GCF_000814305.1	Pacbio RS	complete	2015-01-21	clinical	IncX3_1__JN247852	IncX3	IncX	1	-	-	MOBQ	1	MOBP	1	blaSHV-12_1_AF462395|beta-lactamase	1	0	0	0	0	0	0	0	0	1	0	0	0	0	0
NZ_CP010394.1	Klebsiella pneumoniae strain 34618 plasmid p34618-13.841kb, complete sequence.	Klebsiella pneumoniae	p34618-13.841kb	13841	circular	33	16	2016-06-18	BioProject:PRJNA224116 BioSample:SAMN03067424 Assembly:GCF_000814305.1	Pacbio RS	complete	2015-01-21	clinical	ColRNAI_1__DQ298019	ColRNAI	Col	1	-	-	MOBC	1	-	-	aac(6')-Ib_1_M21682|aminoglycoside	1	0	0	0	0	0	0	0	0	0	0	0	0	0	0
NZ_CP010393.1	Klebsiella pneumoniae strain 34618 plasmid p34618-207.543kb, complete sequence.	Klebsiella pneumoniae	p34618-207.543kb	207543	circular	435	216	2016-06-18	BioProject:PRJNA224116 BioSample:SAMN03067424 Assembly:GCF_000814305.1	Pacbio RS	complete	2015-01-21	clinical	IncFIB(K)_1_Kpn3_JN233704,IncFII(K)_1__CP000648	IncFIB,IncFII	IncF,IncF	2	IncF_F1:A-:B-	FIIK_1	MOBF	1	MOBF	1	aadA2_2_JQ364967|aminoglycoside,aph(3')-Ia_1_V00359|aminoglycoside,catA1_1_V00622|phenicol,dfrA12_1_AB571791|trimethoprim,mph(A)_1_D16251|macrolide,sul1_1_AY224185|sulphonamide	6	0	0	0	0	0	0	0	0	0	0	0	0	0	0
NZ_CP005932.1	Escherichia coli APEC IMT5155 plasmid p25155, complete sequence.	Escherichia coli APEC IMT5155	p25155	2836	circular	5	2	2016-06-18	BioProject:PRJNA224116 BioSample:SAMN03274236 Assembly:GCF_000813165.1	Sanger dideoxy sequencing; 454	complete	2015-01-21	clinical	Col(MG828)_1__NC_008486	Col(MG828)	Col	1	-	-	-	-	-	-	-	0	0	0	0	0	0	0	0	0	0	0	0	0	0	0
NZ_CP005931.1	Escherichia coli APEC IMT5155 plasmid p1ColV5155, complete sequence.	Escherichia coli APEC IMT5155	p1ColV5155	194170	circular	439	219	2016-06-18	BioProject:PRJNA224116 BioSample:SAMN03274236 Assembly:GCF_000813165.1	Sanger dideoxy sequencing; 454	complete	2015-01-21	clinical	IncFIB(AP001918)_1__AP001918,IncFIC(FII)_1__AP001918	IncFIB,IncFIC	IncF,IncF	2	IncF_F4:A-:B1	FIB_1,FIC_4	MOBF	1	MOBF	1	-	0	0	0	0	0	0	0	0	0	0	0	0	0	0	0
NZ_CP010389.1	Klebsiella pneumoniae strain 38547 plasmid p38547-2.496kb, complete sequence.	Klebsiella pneumoniae	p38547-2.496kb	2496	circular	7	3	2016-06-18	BioProject:PRJNA224116 BioSample:SAMN03067422 Assembly:GCF_000807495.1	Pacbio RS	complete	2015-01-13	clinical	ColRNAI_1__DQ298019	ColRNAI	Col	1	-	-	-	-	-	-	-	0	0	0	0	0	0	0	0	0	0	0	0	0	0	0
NZ_CP010388.1	Klebsiella pneumoniae strain 38547 plasmid p38547-1.476kb, complete sequence.	Klebsiella pneumoniae	p38547-1.476kb	1476	circular	3	1	2016-06-18	BioProject:PRJNA224116 BioSample:SAMN03067422 Assembly:GCF_000807495.1	Pacbio RS	complete	2015-01-13	clinical	ColRNAI_1__DQ298019	ColRNAI	Col	1	-	-	-	-	-	-	-	0	0	0	0	0	0	0	0	0	0	0	0	0	0	0
NZ_CP010391.1	Klebsiella pneumoniae strain 6234 plasmid p6234-178.193kb, complete sequence.	Klebsiella pneumoniae	p6234-178.193kb	178193	circular	415	207	2016-06-18	BioProject:PRJNA224116 BioSample:SAMN03255440 Assembly:GCF_000807515.1	Pacbio RS	complete	2015-01-11	clinical	IncA/C2_1__JN157804	IncA/C2	IncA/C	1	IncA/C_3	A053_1,parA_2,parB_2,repA_2	MOBH	1	MOBH	1	aacA29_1_AY139599|aminoglycoside,aadA2_1_X68227|aminoglycoside,aph(3')-VIa_1_X07753|aminoglycoside,blaCARB-2_1_M69058|beta-lactamase,blaNDM-1_1_FN396876|beta-lactamase,catB3_1_AJ009818|phenicol,cmlA1_1_M64556|phenicol,mph(E)_3_EU294228|macrolide,msr(E)_4_EU294228|macrolide,sul1_8_JN581942|sulphonamide,sul2_19_AJ319822|sulphonamide	11	0	0	1	0	0	0	0	0	0	0	0	0	0	0
NZ_CP010390.1	Klebsiella pneumoniae strain 6234 plasmid p6234-198.371kb, complete sequence.	Klebsiella pneumoniae	p6234-198.371kb	198371	circular	432	215	2016-06-18	BioProject:PRJNA224116 BioSample:SAMN03255440 Assembly:GCF_000807515.1	Pacbio RS	complete	2015-01-11	clinical	IncFIB(K)_1_Kpn3_JN233704,IncFII(K)_1__CP000648	IncFIB,IncFII	IncF,IncF	2	IncF_F7:A-:B-	FIIK_7	MOBF	1	MOBF	1	QnrB1_1_EF682133|quinolone,aac(3)-IIa_1_X51534|aminoglycoside,aac(6')Ib-cr_1_DQ303918|aminoglycoside,blaCTX-M-15_23_DQ302097|beta-lactamase,blaOXA-1_1_J02967|beta-lactamase,blaTEM-1B_1_JF910132|beta-lactamase,catB3_1_AJ009818|phenicol,dfrA14_1_DQ388123|trimethoprim,strA_4_AF321551|aminoglycoside,strB_1_M96392|aminoglycoside,sul2_2_GQ421466|sulphonamide,tet(A)_4_AJ517790|tetracycline	12	1	0	0	0	1	0	1	0	0	0	0	0	0	0
KU315015.1	Serratia marcescens strain NCTC 50331 plasmid R1215, complete sequence.	Serratia marcescens	R1215	95855	linear	232	103	2016-06-16	-	IonTorrent	complete	2016-04-26	clinical	IncL/M(pOXA-48)_1_pOXA-48_JN626286	IncL/M	IncL/M	1	-	-	MOBP	1	MOBP	1	aac(3)-Ia_1_X15852|aminoglycoside,aadA1_2_JN815078|aminoglycoside,aph(3')-Ic_1_X62115|aminoglycoside,blaTEM-1D_83_AF188200|beta-lactamase,catA1_1_V00622|phenicol,sul1_1_AY224185|sulphonamide,tet(A)_4_AJ517790|tetracycline	7	0	0	0	0	0	0	0	0	0	0	0	0	0	0
KP276584.1	Escherichia coli strain 39R861 plasmid p39R861-4, complete sequence.	Escherichia coli	p39R861-4	155794	circular	255	166	2016-06-16	-	IonTorrent	complete	2015-03-17	clinical	IncA/C2_1__JN157804	IncA/C2	IncA/C	1	IncA/C_3	A053_1,parA_2,parB_2,repA_2	MOBH	1	MOBH	1	sul2_2_GQ421466|sulphonamide,sul2_2_GQ421466|sulphonamide,tet(D)_1_AF467077|tetracycline	3	0	0	0	0	0	0	0	0	0	0	0	0	0	0
NZ_CP007736.1	Klebsiella pneumoniae subsp. pneumoniae KPNIH27 plasmid pKPN-b0b, complete sequence.	Klebsiella pneumoniae subsp. pneumoniae KPNIH27	pKPN-b0b	113440	circular	243	121	2016-06-17	BioProject:PRJNA224116 BioSample:SAMN02713685 Sequence Read Archive:SRZ080792 Assembly:GCF_000695935.1	Pacific Biosciences RS II	complete	2015-02-17	clinical	IncFIA(HI1)_1_HI1_AF250878,IncFII(K)_1__CP000648	IncFIA,IncFII	IncF,IncF	2	IncF_F3:A10:B-	FIA_10,FIIK_3	MOBF	1	MOBF	1	-	0	0	0	0	0	0	0	0	0	0	0	0	0	0	0
NZ_CP007735.1	Klebsiella pneumoniae subsp. pneumoniae KPNIH27 plasmid pKPN-a41, complete sequence.	Klebsiella pneumoniae subsp. pneumoniae KPNIH27	pKPN-a41	89770	circular	177	88	2016-06-17	BioProject:PRJNA224116 BioSample:SAMN02713685 Sequence Read Archive:SRZ080792 Assembly:GCF_000695935.1	Pacific Biosciences RS II	complete	2015-02-17	clinical	IncR_1__DQ449578	IncR	IncR	1	-	-	-	-	-	-	-	0	0	0	0	0	0	0	0	0	0	0	0	0	0	0
NZ_CP007734.1	Klebsiella pneumoniae subsp. pneumoniae KPNIH27 plasmid pKPN-262, complete sequence.	Klebsiella pneumoniae subsp. pneumoniae KPNIH27	pKPN-262	338850	circular	700	349	2016-06-17	BioProject:PRJNA224116 BioSample:SAMN02713685 Sequence Read Archive:SRZ080792 Assembly:GCF_000695935.1	Pacific Biosciences RS II	complete	2015-02-17	clinical	IncFIB(K)_1_Kpn3_JN233704,IncFII(K)_1__CP000648	IncFIB,IncFII	IncF,IncF	2	IncF_F1:A-:B-	FIIK_1	MOBF	1	MOBF	1	-	0	0	0	0	0	0	0	0	0	0	0	0	0	0	0
NZ_CP007733.1	Klebsiella pneumoniae subsp. pneumoniae KPNIH27 plasmid pKPN-068, complete sequence.	Klebsiella pneumoniae subsp. pneumoniae KPNIH27	pKPN-068	80411	circular	197	97	2016-06-17	BioProject:PRJNA224116 BioSample:SAMN02713685 Sequence Read Archive:SRZ080792 Assembly:GCF_000695935.1	Pacific Biosciences RS II	complete	2015-02-17	clinical	IncL/M(pOXA-48)_1_pOXA-48_JN626286	IncL/M	IncL/M	1	-	-	MOBP	1	MOBP	1	QnrB19_1_HM146784|quinolone,aadB_1_JN119852|aminoglycoside,blaSHV-12_1_AF462395|beta-lactamase,blaTEM-1A_4_HM749966|beta-lactamase,catA1_1_V00622|phenicol	5	1	0	0	0	0	0	0	0	1	0	0	0	0	0
NZ_CP007732.1	Klebsiella pneumoniae subsp. pneumoniae KPNIH27 plasmid pKEC-dc3, complete sequence.	Klebsiella pneumoniae subsp. pneumoniae KPNIH27	pKEC-dc3	268334	circular	605	302	2016-06-17	BioProject:PRJNA224116 BioSample:SAMN02713685 Sequence Read Archive:SRZ080792 Assembly:GCF_000695935.1	Pacific Biosciences RS II	complete	2015-02-17	clinical	IncA/C2_1__JN157804,IncN_1__AY046276	IncA/C2,IncN1	IncA/C,IncN	2	-	-	MOBF,MOBH	2	MOBF,MOBH	2	aac(3)-Ia_1_X15852|aminoglycoside,aacA4_1_KM278199|aminoglycoside,aadB_1_JN119852|aminoglycoside,blaFOX-5_1_AY007369|beta-lactamase,blaKPC-2_1_AY034847|beta-lactamase,blaSHV-129_2_HM125687|beta-lactamase,dfrA14_1_DQ388123|trimethoprim,mph(E)_3_EU294228|macrolide,msr(E)_4_EU294228|macrolide,sul1_1_AY224185|sulphonamide,sul1_8_JN581942|sulphonamide,sul1_9_AY963803|sulphonamide	12	0	1	0	0	0	0	0	0	0	0	0	0	0	0
NZ_CP007135.1	Escherichia coli O145:H28 str. RM12761 plasmid pO145-12761, complete sequence.	Escherichia coli O145:H28 str. RM12761	pO145-12761	98067	circular	241	120	2016-06-17	BioProject:PRJNA224116 BioSample:SAMN03081526 Assembly:GCF_000662395.1	Sanger dideoxy sequencing; 454; Illumina; PacBio	complete	2015-01-21	clinical	IncFIB(AP001918)_1__AP001918	IncFIB	IncF	1	IncF_F-:A-:B15	FIB_15	MOBF	1	MOBF	1	-	0	0	0	0	0	0	0	0	0	0	0	0	0	0	0
NZ_CP007134.1	Escherichia coli O145:H28 str. RM12761 plasmid pRM12761, complete sequence.	Escherichia coli O145:H28 str. RM12761	pRM12761	58666	circular	144	71	2016-06-17	BioProject:PRJNA224116 BioSample:SAMN03081526 Assembly:GCF_000662395.1	Sanger dideoxy sequencing; 454; Illumina; PacBio	complete	2015-01-21	clinical	IncI2_1_Delta_AP002527	IncI2	IncI	1	-	-	MOBP	1	-	-	-	0	0	0	0	0	0	0	0	0	0	0	0	0	0	0
NZ_CP006029.1	Escherichia coli O145:H28 str. RM13514 plasmid pRM13514, complete sequence.	Escherichia coli O145:H28 str. RM13514	pRM13514	64561	circular	189	94	2016-06-17	BioProject:PRJNA224116 BioSample:SAMN02641383 Assembly:GCF_000520035.1	454; Illumina; PacBio	complete	2015-01-21	clinical	IncA/C2_1__JN157804	IncA/C2	IncA/C	1	IncA/C_3	A053_1,parA_2,parB_2,repA_2	-	-	-	-	floR_2_AF118107|phenicol,strA_4_AF321551|aminoglycoside,strB_1_M96392|aminoglycoside,sul2_2_GQ421466|sulphonamide,tet(A)_4_AJ517790|tetracycline	5	0	0	0	0	0	0	0	0	0	0	0	0	0	0
NZ_CP006028.1	Escherichia coli O145:H28 str. RM13514 plasmid pO145-13514, complete sequence.	Escherichia coli O145:H28 str. RM13514	pO145-13514	87120	circular	205	101	2016-06-17	BioProject:PRJNA224116 BioSample:SAMN02641383 Assembly:GCF_000520035.1	454; Illumina; PacBio	complete	2015-01-21	clinical	IncB/O/K/Z_3_GQ259888,IncFIB(AP001918)_1__AP001918	IncB/O/K/Z3,IncFIB	IncB/O/K/Z,IncF	2	-	-	MOBP	1	MOBP	1	-	0	0	0	0	0	0	0	0	0	0	0	0	0	0	0
NZ_CP007137.1	Escherichia coli O145:H28 str. RM12581 plasmid pRM12581, complete sequence.	Escherichia coli O145:H28 str. RM12581	pRM12581	64562	circular	189	94	2016-06-17	BioProject:PRJNA224116 BioSample:SAMN03081527 Assembly:GCF_000671295.1	Sanger dideoxy sequencing; 454; Illumina; PacBio	complete	2015-01-21	clinical	IncA/C2_1__JN157804	IncA/C2	IncA/C	1	IncA/C_3	A053_1,parA_2,parB_2,repA_2	-	-	-	-	floR_2_AF118107|phenicol,strA_4_AF321551|aminoglycoside,strB_1_M96392|aminoglycoside,sul2_2_GQ421466|sulphonamide,tet(A)_4_AJ517790|tetracycline	5	0	0	0	0	0	0	0	0	0	0	0	0	0	0
NZ_CP006264.1	Escherichia coli O145:H28 str. RM13516 plasmid pRM13516, complete sequence.	Escherichia coli O145:H28 str. RM13516	pRM13516	58666	circular	144	71	2016-06-17	BioProject:PRJNA224116 BioSample:SAMN02641384 Assembly:GCF_000520055.1	454; Illumina; PacBio	complete	2015-01-21	clinical	IncI2_1_Delta_AP002527	IncI2	IncI	1	-	-	MOBP	1	-	-	-	0	0	0	0	0	0	0	0	0	0	0	0	0	0	0
NZ_CP006263.1	Escherichia coli O145:H28 str. RM13516 plasmid pO145-13516, complete sequence.	Escherichia coli O145:H28 str. RM13516	pO145-13516	98066	circular	241	120	2016-06-17	BioProject:PRJNA224116 BioSample:SAMN02641384 Assembly:GCF_000520055.1	454; Illumina; PacBio	complete	2015-01-21	clinical	IncFIB(AP001918)_1__AP001918	IncFIB	IncF	1	IncF_F-:A-:B15	FIB_15	MOBF	1	MOBF	1	-	0	0	0	0	0	0	0	0	0	0	0	0	0	0	0
NZ_CP006922.1	Klebsiella pneumoniae 30684/NJST258_2 plasmid pNJST258C1, complete sequence.	Klebsiella pneumoniae 30684/NJST258_2	p30684_2b	86232	circular	203	100	2016-06-17	BioProject:PRJNA224116 BioSample:SAMN03081501 Assembly:GCF_000597905.1	-	complete	2015-01-21	clinical	IncFII(Yp)_1_Yersenia_CP000670	IncFII	IncF	1	IncF_F5:A-:B-	FIIY_5	MOBF	1	MOBF	1	-	0	0	0	0	0	0	0	0	0	0	0	0	0	0	0
NZ_CP006921.1	Klebsiella pneumoniae 30684/NJST258_2 plasmid pNJST258C3, complete sequence.	Klebsiella pneumoniae 30684/NJST258_2	p30684_3	12399	circular	37	18	2016-06-17	BioProject:PRJNA224116 BioSample:SAMN03081501 Assembly:GCF_000597905.1	-	complete	2015-01-21	clinical	-	-	-	-	-	-	-	-	-	-	-	0	0	0	0	0	0	0	0	0	0	0	0	0	0	0
NZ_CP006919.1	Klebsiella pneumoniae 30684/NJST258_2 plasmid pNJST258C2, complete sequence.	Klebsiella pneumoniae 30684/NJST258_2	p30684_1	25284	circular	49	24	2016-06-17	BioProject:PRJNA224116 BioSample:SAMN03081501 Assembly:GCF_000597905.1	-	complete	2015-01-21	clinical	ColRNAI_1__DQ298019	ColRNAI	Col	1	-	-	MOBC	1	-	-	aac(6')-Ib_1_M21682|aminoglycoside,blaKPC-3_1_HM769262|beta-lactamase	2	0	0	0	0	0	0	0	1	0	0	0	0	0	0
NZ_CP006928.1	Klebsiella pneumoniae 30660/NJST258_1 plasmid pNJST258N4, complete sequence.	Klebsiella pneumoniae 30660/NJST258_1	pNJST258N4	14249	circular	31	15	2016-06-17	BioProject:PRJNA224116 BioSample:SAMN03081502 Assembly:GCF_000598005.1	-	complete	2015-01-21	clinical	ColRNAI_1__DQ298019	ColRNAI	Col	1	-	-	MOBC	1	-	-	blaTEM-1A_4_HM749966|beta-lactamase	1	1	0	0	0	0	0	0	0	0	0	0	0	0	0
NZ_CP006927.1	Klebsiella pneumoniae 30660/NJST258_1 plasmid pNJST258N1, complete sequence.	Klebsiella pneumoniae 30660/NJST258_1	pNJST258N1	142788	circular	305	152	2016-06-17	BioProject:PRJNA224116 BioSample:SAMN03081502 Assembly:GCF_000598005.1	-	complete	2015-01-21	clinical	IncFIB(K)_1_Kpn3_JN233704,IncFII(K)_1__CP000648	IncFIB,IncFII	IncF,IncF	2	IncF_F1:A-:B-	FIIK_1	MOBF	1	MOBF	1	-	0	0	0	0	0	0	0	0	0	0	0	0	0	0	0
NZ_CP006926.1	Klebsiella pneumoniae 30660/NJST258_1 plasmid pNJST258N2, complete sequence.	Klebsiella pneumoniae 30660/NJST258_1	pNJST258N2	73636	circular	166	82	2016-06-17	BioProject:PRJNA224116 BioSample:SAMN03081502 Assembly:GCF_000598005.1	-	complete	2015-01-21	clinical	IncFIA(HI1)_1_HI1_AF250878	IncFIA	IncF	1	IncF_F-:A16:B-	FIA_16	-	-	-	-	aac(6')-Ib_1_M21682|aminoglycoside,aadA1_5_JQ480156|aminoglycoside,blaKPC-3_1_HM769262|beta-lactamase,blaOXA-9_2_JF703130|beta-lactamase,blaTEM-1A_4_HM749966|beta-lactamase,dfrA14_1_DQ388123|trimethoprim,strA_4_AF321551|aminoglycoside,strB_1_M96392|aminoglycoside,sul2_2_GQ421466|sulphonamide	9	1	0	0	0	0	1	0	1	0	0	0	0	0	0
NZ_CP006925.1	Klebsiella pneumoniae 30660/NJST258_1 plasmid pNJST258N3, complete sequence.	Klebsiella pneumoniae 30660/NJST258_1	pNJST258N3	36109	circular	65	32	2016-06-17	BioProject:PRJNA224116 BioSample:SAMN03081502 Assembly:GCF_000598005.1	-	complete	2015-01-21	clinical	-	-	-	-	-	-	-	-	-	-	-	0	0	0	0	0	0	0	0	0	0	0	0	0	0	0
NZ_CP006924.1	Klebsiella pneumoniae 30660/NJST258_1 plasmid pNJST258N5, complete sequence.	Klebsiella pneumoniae 30660/NJST258_1	pNJST258N5	10925	circular	23	11	2016-06-17	BioProject:PRJNA224116 BioSample:SAMN03081502 Assembly:GCF_000598005.1	-	complete	2015-01-21	clinical	ColRNAI_1__DQ298019	ColRNAI	Col	1	-	-	-	-	-	-	aac(6')-Ib_1_M21682|aminoglycoside,aadA1_5_JQ480156|aminoglycoside,blaOXA-9_2_JF703130|beta-lactamase,blaTEM-1A_4_HM749966|beta-lactamase	4	1	0	0	0	0	1	0	0	0	0	0	0	0	0
NC_022651.1	Escherichia coli JJ1886 plasmid pJJ1886_5, complete sequence.	Escherichia coli JJ1886	pJJ1886_5	110040	circular	274	136	2016-06-17	BioProject:PRJNA224116 BioSample:SAMN02603887 Assembly:GCF_000493755.1	454; Illumina; PacBio	complete	2013-11-04	clinical	IncFIA_1__AP001918,IncFII_1__AY458016	IncFIA,IncFII	IncF,IncF	2	IncF_F2:A1:B-	FIA_1,FII_2	-	-	-	-	aac(6')Ib-cr_1_DQ303918|aminoglycoside,blaOXA-1_1_J02967|beta-lactamase,blaTEM-1B_1_JF910132|beta-lactamase,catB3_1_AJ009818|phenicol	4	1	0	0	0	0	0	1	0	0	0	0	0	0	0
NC_022650.1	Escherichia coli JJ1886 plasmid pJJ1886_4, complete sequence.	Escherichia coli JJ1886	pJJ1886_4	55956	circular	149	74	2016-06-17	BioProject:PRJNA224116 BioSample:SAMN02603887 Assembly:GCF_000493755.1	454; Illumina; PacBio	complete	2013-11-04	clinical	-	-	-	-	-	-	MOBP	1	MOBP	1	-	0	0	0	0	0	0	0	0	0	0	0	0	0	0	0
NC_022083.1	Klebsiella pneumoniae JM45 plasmid p2, complete sequence.	Klebsiella pneumoniae JM45	p2	12207	circular	25	12	2016-06-16	BioProject:PRJNA224116 BioSample:SAMN02603607 Assembly:GCF_000445405.1	454	complete	2013-08-14	clinical	ColRNAI_1__DQ298019	ColRNAI	Col	1	-	-	MOBC	1	-	-	-	0	0	0	0	0	0	0	0	0	0	0	0	0	0	0
NC_022078.1	Klebsiella pneumoniae JM45 plasmid p1, complete sequence.	Klebsiella pneumoniae JM45	p1	317154	circular	684	340	2016-06-16	BioProject:PRJNA224116 BioSample:SAMN02603607 Assembly:GCF_000445405.1	454	complete	2013-08-14	clinical	IncFIB(K)_1_Kpn3_JN233704,IncFII(K)_1__CP000648,IncR_1__DQ449578	IncFIB,IncFII,IncR	IncF,IncF,IncR	3	-	-	MOBF,MOBQ	2	MOBF,MOBP	2	aadA2_2_JQ364967|aminoglycoside,aph(3')-Ia_1_V00359|aminoglycoside,blaCTX-M-24_2_EF570050|beta-lactamase,blaKPC-2_1_AY034847|beta-lactamase,blaTEM-1B_1_JF910132|beta-lactamase,blaVEB-3_1_AY536519|beta-lactamase,catA1_1_V00622|phenicol,dfrA12_1_AB571791|trimethoprim,mph(A)_1_D16251|macrolide,rmtB_1_AB103506|aminoglycoside,sul1_1_AY224185|sulphonamide,sul1_2_CP002151|sulphonamide,tet(A)_4_AJ517790|…	14	1	1	0	0	0	0	0	0	0	0	0	0	0	0
NC_017645.1	Escherichia coli UMNK88 plasmid pUMNK88, complete sequence.	Escherichia coli UMNK88	pUMNK88	160573	circular	381	190	2016-06-16	BioProject:PRJNA224116 BioSample:SAMN02604221 Assembly:GCF_000212715.2	-	complete	2012-05-04	clinical	IncA/C2_1__JN157804	IncA/C2	IncA/C	1	IncA/C_9	A053_1,parA_2,parB_2,repA_3	MOBH	1	MOBH	1	aadA2_1_X68227|aminoglycoside,aadA3_1_AF047479|aminoglycoside,blaCMY-2_1_X91840|beta-lactamase,cmlA1_1_M64556|phenicol,floR_2_AF118107|phenicol,strA_4_AF321551|aminoglycoside,strB_1_M96392|aminoglycoside,sul1_1_AY224185|sulphonamide,sul2_2_GQ421466|sulphonamide,tet(A)_4_AJ517790|tetracycline	10	0	0	0	1	0	0	0	0	0	0	0	0	0	0
NC_017643.1	Escherichia coli UMNK88 plasmid pUMNK88_Hly, complete sequence.	Escherichia coli UMNK88	pUMNK88_Hly	65549	circular	137	68	2016-06-16	BioProject:PRJNA224116 BioSample:SAMN02604221 Assembly:GCF_000212715.2	-	complete	2012-05-04	clinical	IncI1_1_Alpha_AP005147	IncI1	IncI	1	IncI1_unknown	ardA_6,repI1_5	MOBP	1	MOBP	1	-	0	0	0	0	0	0	0	0	0	0	0	0	0	0	0
NC_017640.1	Escherichia coli UMNK88 plasmid pUMNK88_Ent, complete sequence.	Escherichia coli UMNK88	pUMNK88_Ent	81475	circular	205	102	2016-06-16	BioProject:PRJNA224116 BioSample:SAMN02604221 Assembly:GCF_000212715.2	-	complete	2012-05-04	clinical	IncFIB(AP001918)_1__AP001918	IncFIB	IncF	1	IncF_F-:A-:B42	FIB_42	MOBF	1	MOBF	1	-	0	0	0	0	0	0	0	0	0	0	0	0	0	0	0
NC_017639.1	Escherichia coli UMNK88 plasmid pUMNK88_K88, complete sequence.	Escherichia coli UMNK88	pUMNK88_K88	81883	circular	215	107	2016-06-16	BioProject:PRJNA224116 BioSample:SAMN02604221 Assembly:GCF_000212715.2	-	complete	2012-05-04	clinical	IncFII(pSE11)_1_pSE11_AP009242	IncFII	IncF	1	IncF_F79:A-:B-	FII_79	-	-	-	-	-	0	0	0	0	0	0	0	0	0	0	0	0	0	0	0
NC_017642.1	Escherichia coli UMNK88 plasmid pUMNK88_91, complete sequence.	Escherichia coli UMNK88	pUMNK88_91	90868	circular	211	105	2016-06-16	BioProject:PRJNA224116 BioSample:SAMN02604221 Assembly:GCF_000212715.2	-	complete	2012-05-04	clinical	IncI1_1_Alpha_AP005147	IncI1	IncI	1	IncI1_19	ardA_3,pilL_3,repI1_1,sogS_4,trbA_3	MOBP	1	MOBP	1	-	0	0	0	0	0	0	0	0	0	0	0	0	0	0	0
NC_002142.1	Escherichia coli B171 plasmid pB171 DNA, complete sequence.	Escherichia coli B171	pB171	68817	linear	193	96	2016-06-16	BioProject:PRJNA224116 BioSample:SAMN02435887 Assembly:GCF_000167895.2	-	-	1999-10-05	clinical	IncFIB(pB171)_1_pB171_AB024946,IncFII(pCoo)_1_pCoo_CR942285	IncFIB,IncFII	IncF,IncF	2	IncF_F13:A-:B4	FIB_4,FII_13	-	-	-	-	-	0	0	0	0	0	0	0	0	0	0	0	0	0	0	0
NC_018651.1	Escherichia coli O104:H4 str. 2009EL-2050 plasmid p09EL50, complete sequence.	Escherichia coli O104:H4 str. 2009EL-2050	p09EL50	109274	circular	261	127	2016-06-16	BioProject:PRJNA224116 BioSample:SAMN01831189 Assembly:GCF_000299255.1	-	complete	2012-11-01	clinical	-	-	-	-	-	-	-	-	-	-	-	0	0	0	0	0	0	0	0	0	0	0	0	0	0	0
NC_018654.1	Escherichia coli O104:H4 str. 2009EL-2050 plasmid pAA-09EL50, complete sequence.	Escherichia coli O104:H4 str. 2009EL-2050	pAA-09EL50	74213	circular	185	91	2016-06-16	BioProject:PRJNA224116 BioSample:SAMN01831189 Assembly:GCF_000299255.1	-	complete	2012-11-01	clinical	IncFIB(AP001918)_1__AP001918,IncFII(pRSB107)_1_pRSB107_AJ851089	IncFIB,IncFII	IncF,IncF	2	IncF_F48:A-:B25	FIB_25,FII_48	-	-	MOBF	1	-	0	0	0	0	0	0	0	0	0	0	0	0	0	0	0
NC_018652.1	Escherichia coli O104:H4 str. 2009EL-2050 plasmid pG-09EL50, complete sequence.	Escherichia coli O104:H4 str. 2009EL-2050	pG-09EL50	1549	circular	7	3	2016-06-16	BioProject:PRJNA224116 BioSample:SAMN01831189 Assembly:GCF_000299255.1	-	complete	2012-11-01	clinical	Col(MG828)_1__NC_008486	Col(MG828)	Col	1	-	-	-	-	-	-	-	0	0	0	0	0	0	0	0	0	0	0	0	0	0	0
NC_018663.1	Escherichia coli O104:H4 str. 2009EL-2071 plasmid pG-09EL71, complete sequence.	Escherichia coli O104:H4 str. 2009EL-2071	pG-09EL71	1549	circular	5	2	2016-06-16	BioProject:PRJNA224116 BioSample:SAMN01831190 Assembly:GCF_000299475.1	-	complete	2012-10-01	clinical	Col(MG828)_1__NC_008486	Col(MG828)	Col	1	-	-	-	-	-	-	-	0	0	0	0	0	0	0	0	0	0	0	0	0	0	0
NC_018662.1	Escherichia coli O104:H4 str. 2009EL-2071 plasmid pAA-09EL71, complete sequence.	Escherichia coli O104:H4 str. 2009EL-2071	pAA-09EL71	75573	circular	190	93	2016-06-16	BioProject:PRJNA224116 BioSample:SAMN01831190 Assembly:GCF_000299475.1	-	complete	2012-10-01	clinical	IncFIB(AP001918)_1__AP001918,IncFII(pRSB107)_1_pRSB107_AJ851089	IncFIB,IncFII	IncF,IncF	2	IncF_F48:A-:B25	FIB_25,FII_48	-	-	MOBF	1	-	0	0	0	0	0	0	0	0	0	0	0	0	0	0	0
NC_017907.1	Escherichia coli Xuzhou21 plasmid pO157, complete sequence.	Escherichia coli Xuzhou21	pO157	92728	circular	197	98	2016-06-16	BioProject:PRJNA224116 BioSample:SAMN02603645 Assembly:GCF_000262125.1	-	complete	2012-05-17	clinical	IncFIB(AP001918)_1__AP001918,IncFII_1__AY458016	IncFIB,IncFII	IncF,IncF	2	IncF_F23:A-:B3	FIB_3,FII_23	MOBP	1	MOBP	1	-	0	0	0	0	0	0	0	0	0	0	0	0	0	0	0
NC_017903.1	Escherichia coli Xuzhou21 plasmid pO157_Sal, complete sequence.	Escherichia coli Xuzhou21	pO157_Sal	37785	circular	97	48	2016-06-16	BioProject:PRJNA224116 BioSample:SAMN02603645 Assembly:GCF_000262125.1	-	complete	2012-05-17	clinical	pXuzhou21_1__CP001927	pXuzhou21	pXuzhou21	1	-	-	MOBP	1	-	-	-	0	0	0	0	0	0	0	0	0	0	0	0	0	0	0
NC_017627.1	Escherichia coli 042 plasmid pAA complete sequence.	Escherichia coli 042	pAA	113346	circular	300	144	2016-06-16	BioProject:PRJNA224116 BioSample:SAMEA2272277 Assembly:GCF_000027125.1	-	complete	2012-05-15	clinical	IncFIC(FII)_1__AP001918,IncFIC(FII)_1__AP001918	IncFIC,IncFIC	IncF,IncF	2	IncF_F9:A-:B-	FII_9	MOBF	1	MOBF	1	-	0	0	0	0	0	0	0	0	0	0	0	0	0	0	0
NC_017655.1	Escherichia coli O55:H7 str. RM12579 plasmid p12579_5, complete sequence.	Escherichia coli O55:H7 str. RM12579	p12579_5	5954	circular	11	5	2016-06-16	BioProject:PRJNA224116 BioSample:SAMN02604278 Assembly:GCF_000245515.1	-	complete	2012-05-11	clinical	ColRNAI_1__DQ298019	ColRNAI	Col	1	-	-	MOBP	1	-	-	-	0	0	0	0	0	0	0	0	0	0	0	0	0	0	0
NC_017657.1	Escherichia coli O55:H7 str. RM12579 plasmid p12579_2, complete sequence.	Escherichia coli O55:H7 str. RM12579	p12579_2	66078	circular	170	84	2016-06-16	BioProject:PRJNA224116 BioSample:SAMN02604278 Assembly:GCF_000245515.1	-	complete	2012-05-11	clinical	IncFIB(AP001918)_1__AP001918	IncFIB	IncF	1	IncF_F-:A-:B15	FIB_15	-	-	-	-	-	0	0	0	0	0	0	0	0	0	0	0	0	0	0	0
NC_017654.1	Escherichia coli O55:H7 str. RM12579 plasmid p12579_3, complete sequence.	Escherichia coli O55:H7 str. RM12579	p12579_3	12068	circular	26	12	2016-06-16	BioProject:PRJNA224116 BioSample:SAMN02604278 Assembly:GCF_000245515.1	-	complete	2012-05-11	clinical	ColRNAI_1__DQ298019	ColRNAI	Col	1	-	-	MOBP	1	-	-	blaTEM-1B_1_JF910132|beta-lactamase	1	1	0	0	0	0	0	0	0	0	0	0	0	0	0
NC_017653.1	Escherichia coli O55:H7 str. RM12579 plasmid p12579_1, complete sequence.	Escherichia coli O55:H7 str. RM12579	p12579_1	94015	circular	214	103	2016-06-16	BioProject:PRJNA224116 BioSample:SAMN02604278 Assembly:GCF_000245515.1	-	complete	2012-05-11	clinical	p0111_1__AP010962	p0111	p0111	1	-	-	-	-	-	-	-	0	0	0	0	0	0	0	0	0	0	0	0	0	0	0
NC_017658.1	Escherichia coli O55:H7 str. RM12579 plasmid p12579_4, complete sequence.	Escherichia coli O55:H7 str. RM12579	p12579_4	6211	circular	11	5	2016-06-16	BioProject:PRJNA224116 BioSample:SAMN02604278 Assembly:GCF_000245515.1	-	complete	2012-05-11	clinical	ColRNAI_1__DQ298019	ColRNAI	Col	1	-	-	-	-	-	-	strA_4_AF321551|aminoglycoside,strB_1_M96392|aminoglycoside,sul2_2_GQ421466|sulphonamide	3	0	0	0	0	0	0	0	0	0	0	0	0	0	0
NC_017665.1	Escherichia coli W plasmid pRK1, complete sequence.	Escherichia coli W	pRK1	102535	circular	233	116	2016-06-16	BioProject:PRJNA224116 BioSample:SAMN02604169 Assembly:GCF_000258145.1	-	complete	2012-05-08	clinical	IncI1_1_Alpha_AP005147	IncI1	IncI	1	IncI1_118	ardA_2,pilL_17,repI1_4,sogS_8,trbA_21	MOBP	1	MOBP	1	-	0	0	0	0	0	0	0	0	0	0	0	0	0	0	0
NC_017662.1	Escherichia coli W plasmid pRK2, complete sequence.	Escherichia coli W	pRK2	5360	circular	13	6	2016-06-16	BioProject:PRJNA224116 BioSample:SAMN02604169 Assembly:GCF_000258145.1	-	complete	2012-05-08	clinical	ColRNAI_1__DQ298019	ColRNAI	Col	1	-	-	MOBP	1	-	-	-	0	0	0	0	0	0	0	0	0	0	0	0	0	0	0
NC_017661.1	Escherichia coli KO11FL plasmid pRK2, complete sequence.	Escherichia coli KO11FL	pRK2	5360	circular	13	6	2016-06-16	BioProject:PRJNA224116 BioSample:SAMN02604168 Assembly:GCF_000258025.1	-	complete	2012-05-08	clinical	ColRNAI_1__DQ298019	ColRNAI	Col	1	-	-	MOBP	1	-	-	-	0	0	0	0	0	0	0	0	0	0	0	0	0	0	0
NC_017629.1	Escherichia coli ABU 83972 plasmid pABU, complete sequence.	Escherichia coli ABU 83972	pABU	1564	circular	3	1	2016-06-15	BioProject:PRJNA224116 BioSample:SAMN02603258 Assembly:GCF_000148365.1	-	complete	2012-05-04	clinical	Col(MG828)_1__NC_008486	Col(MG828)	Col	1	-	-	-	-	-	-	-	0	0	0	0	0	0	0	0	0	0	0	0	0	0	0
NC_017647.1	Escherichia coli O7:K1 str. CE10 plasmid pCE10A, complete sequence.	Escherichia coli O7:K1 str. CE10	pCE10A	54289	circular	129	64	2016-06-15	BioProject:PRJNA224116 BioSample:SAMN02603406 Assembly:GCF_000227625.1	-	complete	2012-05-04	clinical	Col156_1__NC_009781,IncFIB(AP001918)_1__AP001918,IncFII(29)_1_pUTI89_CP003035	Col156,IncFIB,IncFII	Col,IncF,IncF	3	-	-	-	-	-	-	-	0	0	0	0	0	0	0	0	0	0	0	0	0	0	0
NC_017648.1	Escherichia coli O7:K1 str. CE10 plasmid pCE10B, complete sequence.	Escherichia coli O7:K1 str. CE10	pCE10B	5163	circular	11	5	2016-06-15	BioProject:PRJNA224116 BioSample:SAMN02603406 Assembly:GCF_000227625.1	-	complete	2012-05-04	clinical	Col156_1__NC_009781	Col156	Col	1	-	-	MOBQ	1	MOBQ	1	-	0	0	0	0	0	0	0	0	0	0	0	0	0	0	0
NC_017650.1	Escherichia coli O7:K1 str. CE10 plasmid pCE10D, complete sequence.	Escherichia coli O7:K1 str. CE10	pCE10D	1549	circular	5	2	2016-06-15	BioProject:PRJNA224116 BioSample:SAMN02603406 Assembly:GCF_000227625.1	-	complete	2012-05-04	clinical	Col(MG828)_1__NC_008486	Col(MG828)	Col	1	-	-	-	-	-	-	-	0	0	0	0	0	0	0	0	0	0	0	0	0	0	0
NC_017649.1	Escherichia coli O7:K1 str. CE10 plasmid pCE10C, complete sequence.	Escherichia coli O7:K1 str. CE10	pCE10C	4197	circular	7	3	2016-06-15	BioProject:PRJNA224116 BioSample:SAMN02603406 Assembly:GCF_000227625.1	-	complete	2012-05-04	clinical	ColRNAI_1__DQ298019	ColRNAI	Col	1	-	-	-	-	-	-	-	0	0	0	0	0	0	0	0	0	0	0	0	0	0	0
NC_017637.1	Escherichia coli W plasmid pRK1, complete sequence.	Escherichia coli W	pRK1	102536	circular	231	115	2016-06-15	BioProject:PRJNA224116 BioSample:SAMN02602978 Assembly:GCF_000184185.1	-	complete	2012-05-04	clinical	IncI1_1_Alpha_AP005147	IncI1	IncI	1	IncI1_118	ardA_2,pilL_17,repI1_4,sogS_8,trbA_21	MOBP	1	MOBP	1	-	0	0	0	0	0	0	0	0	0	0	0	0	0	0	0
NC_017630.1	Escherichia coli UM146 plasmid pUM146, complete sequence.	Escherichia coli UM146	pUM146	114550	circular	282	140	2016-06-15	BioProject:PRJNA224116 BioSample:SAMN00017915 Assembly:GCF_000148605.1	-	complete	2012-05-04	clinical	Col156_1__NC_009781,IncFIB(AP001918)_1__AP001918,IncFII(29)_1_pUTI89_CP003035	Col156,IncFIB,IncFII	Col,IncF,IncF	3	-	-	MOBF	1	MOBF	1	-	0	0	0	0	0	0	0	0	0	0	0	0	0	0	0
NC_017541.1	Klebsiella pneumoniae KCTC 2242 plasmid pKCTC2242, complete sequence.	Klebsiella pneumoniae KCTC 2242	pKCTC2242	202852	circular	413	206	2016-06-15	BioProject:PRJNA224116 BioSample:SAMN02603582 Assembly:GCF_000220485.1	-	complete	2012-05-02	clinical	IncFIB(K)_1_Kpn3_JN233704,IncHI1B_1_pNDM-MAR_JN420336	IncFIB,IncHI1	IncF,IncH	2	-	-	-	-	-	-	-	0	0	0	0	0	0	0	0	0	0	0	0	0	0	0
NC_017319.1	Shigella flexneri 2002017 plasmid pSFxv_1, complete sequence.	Shigella flexneri 2002017	pSFxv_1	223364	circular	583	291	2016-06-15	BioProject:PRJNA224116 BioSample:SAMN02603122 Assembly:GCF_000022245.1	-	complete	2012-04-18	clinical	IncFII_1__AY458016	IncFII	IncF	1	IncF_F27:A-:B-	FII_27	MOBF	1	MOBF,MOBF	2	-	0	0	0	0	0	0	0	0	0	0	0	0	0	0	0
NC_017330.1	Shigella flexneri 2002017 plasmid pSFxv_5, complete sequence.	Shigella flexneri 2002017	pSFxv_5	3180	circular	5	2	2016-06-15	BioProject:PRJNA224116 BioSample:SAMN02603122 Assembly:GCF_000022245.1	-	complete	2012-04-18	clinical	ColRNAI_1__DQ298019	ColRNAI	Col	1	-	-	-	-	-	-	-	0	0	0	0	0	0	0	0	0	0	0	0	0	0	0
NC_017321.1	Shigella flexneri 2002017 plasmid pSFxv_4, complete sequence.	Shigella flexneri 2002017	pSFxv_4	4042	circular	11	5	2016-06-15	BioProject:PRJNA224116 BioSample:SAMN02603122 Assembly:GCF_000022245.1	-	complete	2012-04-18	clinical	ColRNAI_1__DQ298019	ColRNAI	Col	1	-	-	MOBP	1	-	-	-	0	0	0	0	0	0	0	0	0	0	0	0	0	0	0
NC_017320.1	Shigella flexneri 2002017 plasmid pSFxv_2, complete sequence.	Shigella flexneri 2002017	pSFxv_2	6850	circular	13	6	2016-06-15	BioProject:PRJNA224116 BioSample:SAMN02603122 Assembly:GCF_000022245.1	-	complete	2012-04-18	clinical	Col(MGD2)_1__NC_003789,ColRNAI_1__DQ298019	Col(MGD2),ColRNAI	Col,Col	2	-	-	-	-	-	-	-	0	0	0	0	0	0	0	0	0	0	0	0	0	0	0
NC_017329.1	Shigella flexneri 2002017 plasmid pSFxv_3, complete sequence.	Shigella flexneri 2002017	pSFxv_3	6200	circular	11	5	2016-06-15	BioProject:PRJNA224116 BioSample:SAMN02603122 Assembly:GCF_000022245.1	-	complete	2012-04-18	clinical	ColRNAI_1__DQ298019	ColRNAI	Col	1	-	-	-	-	-	-	strA_4_AF321551|aminoglycoside,strB_1_M96392|aminoglycoside,sul2_2_GQ421466|sulphonamide	3	0	0	0	0	0	0	0	0	0	0	0	0	0	0
NC_016904.1	Escherichia coli KO11 plasmid pEKO1101, complete genome.	Escherichia coli KO11FL	pEKO1101	103795	circular	239	119	2016-06-15	BioProject:PRJNA224116 BioSample:SAMN00016779 Assembly:GCF_000147855.2	454-FLX, Illumina	complete	2012-02-27	clinical	IncI1_1_Alpha_AP005147	IncI1	IncI	1	IncI1_118	ardA_2,pilL_17,repI1_4,sogS_8,trbA_21	MOBP	1	MOBP	1	-	0	0	0	0	0	0	0	0	0	0	0	0	0	0	0
NC_016903.1	Escherichia coli KO11 plasmid pEKO1102, complete genome.	Escherichia coli KO11FL	pEKO1102	5360	circular	13	6	2016-06-15	BioProject:PRJNA224116 BioSample:SAMN00016779 Assembly:GCF_000147855.2	454-FLX, Illumina	complete	2012-02-27	clinical	ColRNAI_1__DQ298019	ColRNAI	Col	1	-	-	MOBP	1	-	-	-	0	0	0	0	0	0	0	0	0	0	0	0	0	0	0
NC_014543.1	Escherichia coli O26:H11 str. 11368 plasmid pO26_4 DNA, complete sequence.	Escherichia coli O26:H11 str. 11368	pO26_4	4073	circular	9	4	2016-06-16	BioProject:PRJNA224116 Assembly:GCF_000091005.1	-	complete	2010-09-30	clinical	ColRNAI_1__DQ298019	ColRNAI	Col	1	-	-	-	-	-	-	-	0	0	0	0	0	0	0	0	0	0	0	0	0	0	0
NC_013942.1	Escherichia coli O55:H7 str. CB9615 plasmid pO55, complete sequence.	Escherichia coli O55:H7 str. CB9615	pO55	66001	circular	170	84	2016-06-16	BioProject:PRJNA224116 BioSample:SAMN02603636 Assembly:GCF_000025165.1	-	complete	2010-03-19	clinical	IncFIB(AP001918)_1__AP001918	IncFIB	IncF	1	IncF_F-:A-:B15	FIB_15	-	-	-	-	-	0	0	0	0	0	0	0	0	0	0	0	0	0	0	0
NC_013655.1	Escherichia coli SE15 plasmid pECSF1 DNA, complete genome.	Escherichia coli SE15	pECSF1	122345	circular	302	150	2016-06-15	BioProject:PRJNA224116 Assembly:GCF_000010485.1	-	complete	2009-12-22	clinical	Col156_1__NC_009781,IncFIB(AP001918)_1__AP001918,IncFII(29)_1_pUTI89_CP003035	Col156,IncFIB,IncFII	Col,IncF,IncF	3	-	-	MOBF	1	MOBF	1	-	0	0	0	0	0	0	0	0	0	0	0	0	0	0	0
NC_013370.1	Escherichia coli O111:H- str. 11128 plasmid pO111_2 DNA, complete sequence.	Escherichia coli O111:H- str. 11128	pO111_2	97897	circular	238	114	2016-06-15	BioProject:PRJNA224116 Assembly:GCF_000010765.1	-	complete	2009-10-08	clinical	p0111_1__AP010962	p0111	p0111	1	-	-	-	-	-	-	-	0	0	0	0	0	0	0	0	0	0	0	0	0	0	0
NC_013369.1	Escherichia coli O26:H11 str. 11368 plasmid pO26_1 DNA, complete sequence.	Escherichia coli O26:H11 str. 11368	pO26_1	85167	circular	191	95	2016-06-16	BioProject:PRJNA224116 Assembly:GCF_000091005.1	-	complete	2009-10-07	clinical	IncB/O/K/Z_3_GQ259888,IncFIB(AP001918)_1__AP001918	IncB/O/K/Z3,IncFIB	IncB/O/K/Z,IncF	2	-	-	MOBP	1	MOBP	1	-	0	0	0	0	0	0	0	0	0	0	0	0	0	0	0
NC_013365.1	Escherichia coli O111:H- str. 11128 plasmid pO111_1 DNA, complete sequence.	Escherichia coli O111:H- str. 11128	pO111_1	204604	circular	460	228	2016-06-15	BioProject:PRJNA224116 Assembly:GCF_000010765.1	-	complete	2009-10-07	clinical	IncFIA(HI1)_1_HI1_AF250878,IncHI1A_1__AF250878,IncHI1B(R27)_1_R27_AF250878,IncQ1_1__HE654726	IncFIA,IncHI1,IncHI1,IncQ1	IncF,IncH,IncH,IncQ	4	-	-	MOBH	1	MOBH	1	aph(3')-Ia_1_V00359|aminoglycoside,blaTEM-1B_1_JF910132|beta-lactamase,catA1_1_V00622|phenicol,strA_4_AF321551|aminoglycoside,strB_1_M96392|aminoglycoside,sul2_3_HQ840942|sulphonamide,tet(B)_4_AF326777|tetracycline	7	1	0	0	0	0	0	0	0	0	0	0	0	0	0
NC_013362.1	Escherichia coli O26:H11 str. 11368 plasmid pO26_2 DNA, complete sequence.	Escherichia coli O26:H11 str. 11368	pO26_2	63365	circular	165	82	2016-06-16	BioProject:PRJNA224116 Assembly:GCF_000091005.1	-	complete	2009-10-07	clinical	IncFII(29)_1_pUTI89_CP003035	IncFII	IncF	1	IncF_F30:A-:B-	FII_30	MOBF	1	MOBF	1	aph(3')-Ia_1_V00359|aminoglycoside	1	0	0	0	0	0	0	0	0	0	0	0	0	0	0
NC_013368.1	Escherichia coli O111:H- str. 11128 plasmid pO111_5 DNA, complete sequence.	Escherichia coli O111:H- str. 11128	pO111_5	6673	circular	21	10	2016-06-15	BioProject:PRJNA224116 Assembly:GCF_000010765.1	-	complete	2009-10-07	clinical	ColRNAI_1__DQ298019	ColRNAI	Col	1	-	-	MOBP	1	-	-	-	0	0	0	0	0	0	0	0	0	0	0	0	0	0	0
NC_013367.1	Escherichia coli O111:H- str. 11128 plasmid pO111_4 DNA, complete sequence.	Escherichia coli O111:H- str. 11128	pO111_4	8140	circular	21	10	2016-06-15	BioProject:PRJNA224116 Assembly:GCF_000010765.1	-	complete	2009-10-07	clinical	Col156_1__NC_009781	Col156	Col	1	-	-	MOBQ	1	MOBQ	1	-	0	0	0	0	0	0	0	0	0	0	0	0	0	0	0
NC_013366.1	Escherichia coli O111:H- str. 11128 plasmid pO111_3 DNA, complete sequence.	Escherichia coli O111:H- str. 11128	pO111_3	77690	circular	182	89	2016-06-15	BioProject:PRJNA224116 Assembly:GCF_000010765.1	-	complete	2009-10-07	clinical	IncFII(pRSB107)_1_pRSB107_AJ851089	IncFII	IncF	1	IncF_F5:A-:B-	FII_5	MOBF	1	MOBF	1	-	0	0	0	0	0	0	0	0	0	0	0	0	0	0	0
NC_013363.1	Escherichia coli O26:H11 str. 11368 plasmid pO26_3 DNA, complete sequence.	Escherichia coli O26:H11 str. 11368	pO26_3	5686	circular	15	7	2016-06-16	BioProject:PRJNA224116 Assembly:GCF_000091005.1	-	complete	2009-10-07	clinical	ColRNAI_1__DQ298019	ColRNAI	Col	1	-	-	MOBP	1	-	-	-	0	0	0	0	0	0	0	0	0	0	0	0	0	0	0
NC_013354.1	Escherichia coli O103:H2 str. 12009 plasmid pO103 DNA, complete sequence.	Escherichia coli O103:H2 str. 12009	pO103	75546	circular	169	84	2016-06-15	BioProject:PRJNA224116 Assembly:GCF_000010745.1	-	complete	2009-10-07	clinical	IncFIB(AP001918)_1__AP001918	IncFIB	IncF	1	IncF_F-:A-:B13	FIB_13	MOBF	1	MOBF	1	-	0	0	0	0	0	0	0	0	0	0	0	0	0	0	0
NC_013010.1	Escherichia coli O157:H7 str. TW14359 plasmid pO157, complete sequence.	Escherichia coli O157:H7 str. TW14359	pO157	94601	circular	207	103	2016-06-15	BioProject:PRJNA224116 BioSample:SAMN02604255 Assembly:GCF_000022225.1	-	complete	2009-07-23	clinical	IncFIA_1__AP001918,IncFIB(AP001918)_1__AP001918,IncFII_1__AY458016	IncFIA,IncFIB,IncFII	IncF,IncF,IncF	3	IncF_F23:A16:B3	FIA_16,FIB_3,FII_23	MOBP	1	MOBP	1	-	0	0	0	0	0	0	0	0	0	0	0	0	0	0	0
NC_011419.1	Escherichia coli SE11 plasmid pSE11-1 DNA, complete sequence.	Escherichia coli SE11	pSE11-1	100021	circular	244	121	2016-06-15	BioProject:PRJNA224116 Assembly:GCF_000010385.1	-	complete	2008-10-23	clinical	IncI1_1_Alpha_AP005147	IncI1	IncI	1	IncI1_14	ardA_2,pilL_5,repI1_1,sogS_7,trbA_9	MOBP	1	MOBP	1	tet(C)_5_NC_003213|tetracycline	1	0	0	0	0	0	0	0	0	0	0	0	0	0	0
NC_011416.1	Escherichia coli SE11 plasmid pSE11-3 DNA, complete sequence.	Escherichia coli SE11	pSE11-3	60555	circular	139	69	2016-06-15	BioProject:PRJNA224116 Assembly:GCF_000010385.1	-	complete	2008-10-23	clinical	IncFIB(AP001918)_1__AP001918	IncFIB	IncF	1	IncF_F-:A-:B12	FIB_12	-	-	-	-	-	0	0	0	0	0	0	0	0	0	0	0	0	0	0	0
NC_011413.1	Escherichia coli SE11 plasmid pSE11-2 DNA, complete sequence.	Escherichia coli SE11	pSE11-2	91158	circular	217	108	2016-06-15	BioProject:PRJNA224116 Assembly:GCF_000010385.1	-	complete	2008-10-23	clinical	IncFII(pSE11)_1_pSE11_AP009242	IncFII	IncF	1	IncF_F20:A-:B-	FII_20	MOBF	1	MOBF	1	-	0	0	0	0	0	0	0	0	0	0	0	0	0	0	0
NC_011411.1	Escherichia coli SE11 plasmid pSE11-6 DNA, complete sequence.	Escherichia coli SE11	pSE11-6	4082	circular	7	3	2016-06-15	BioProject:PRJNA224116 Assembly:GCF_000010385.1	-	complete	2008-10-23	clinical	Col8282_1__DQ995353	Col8282	Col	1	-	-	MOBQ	1	MOBQ	1	-	0	0	0	0	0	0	0	0	0	0	0	0	0	0	0
NC_011408.1	Escherichia coli SE11 plasmid pSE11-5 DNA, complete sequence.	Escherichia coli SE11	pSE11-5	5366	circular	11	5	2016-06-15	BioProject:PRJNA224116 Assembly:GCF_000010385.1	-	complete	2008-10-23	clinical	ColRNAI_1__DQ298019	ColRNAI	Col	1	-	-	MOBP	1	-	-	-	0	0	0	0	0	0	0	0	0	0	0	0	0	0	0
NC_011407.1	Escherichia coli SE11 plasmid pSE11-4 DNA, complete sequence.	Escherichia coli SE11	pSE11-4	6929	circular	17	8	2016-06-15	BioProject:PRJNA224116 Assembly:GCF_000010385.1	-	complete	2008-10-23	clinical	ColRNAI_1__DQ298019	ColRNAI	Col	1	-	-	MOBP	1	-	-	-	0	0	0	0	0	0	0	0	0	0	0	0	0	0	0
NC_011351.1	Escherichia coli O157:H7 str. EC4115 plasmid pEC4115, complete sequence.	Escherichia coli O157:H7 str. EC4115	pEC4115	37452	circular	89	44	2016-06-15	BioProject:PRJNA224116 BioSample:SAMN02603441 Assembly:GCF_000021125.1	-	complete	2008-10-10	clinical	pEC4115_1__NC_011351	pEC4115	pEC4115	1	-	-	MOBP	1	-	-	-	0	0	0	0	0	0	0	0	0	0	0	0	0	0	0
NC_011350.1	Escherichia coli O157:H7 str. EC4115 plasmid pO157, complete sequence.	Escherichia coli O157:H7 str. EC4115	pO157	94644	circular	207	103	2016-06-15	BioProject:PRJNA224116 BioSample:SAMN02603441 Assembly:GCF_000021125.1	-	complete	2008-10-10	clinical	IncFIA_1__AP001918,IncFIB(AP001918)_1__AP001918,IncFII_1__AY458016	IncFIA,IncFIB,IncFII	IncF,IncF,IncF	3	IncF_F23:A16:B3	FIA_16,FIB_3,FII_23	MOBP	1	MOBP	1	-	0	0	0	0	0	0	0	0	0	0	0	0	0	0	0
NC_011282.1	Klebsiella pneumoniae 342 plasmid pKP187, complete sequence.	Klebsiella pneumoniae 342	pKP187	187922	circular	363	181	2016-06-15	BioProject:PRJNA224116 BioSample:SAMN02603449 Assembly:GCF_000019565.1	-	complete	2008-09-24	clinical	IncFIB(K)_1_Kpn3_JN233704	IncFIB	IncF	1	IncF_no_alleles_detected	IncF_no_alleles_detected	-	-	-	-	-	0	0	0	0	0	0	0	0	0	0	0	0	0	0	0
NC_011281.1	Klebsiella pneumoniae 342 plasmid pKP91, complete sequence.	Klebsiella pneumoniae 342	pKP91	91096	circular	195	97	2016-06-15	BioProject:PRJNA224116 BioSample:SAMN02603449 Assembly:GCF_000019565.1	-	complete	2008-09-24	clinical	IncFIA(HI1)_1_HI1_AF250878,IncFII_1_pKP91_CP000966	IncFIA,IncFII	IncF,IncF	2	IncF_F4:A18:B-	FIA_18,FIIK_4	-	-	-	-	-	0	0	0	0	0	0	0	0	0	0	0	0	0	0	0
NC_010720.1	Escherichia coli 53638 plasmid p53638_75, complete sequence.	Escherichia coli 53638	p53638_75	75089	circular	191	95	2016-06-16	BioProject:PRJNA224116 BioSample:SAMN02435879 Assembly:GCF_000167915.2	-	complete	2008-05-20	clinical	IncFII_1__AY458016	IncFII	IncF	1	IncF_F2:A-:B-	FII_2	MOBF	1	MOBF	1	-	0	0	0	0	0	0	0	0	0	0	0	0	0	0	0
NC_010719.1	Escherichia coli 53638 plasmid p53638_226, complete sequence.	Escherichia coli 53638	p53638_226	225683	circular	536	267	2016-06-16	BioProject:PRJNA224116 BioSample:SAMN02435879 Assembly:GCF_000167915.2	-	complete	2008-05-20	clinical	IncFII_1__AY458016	IncFII	IncF	1	IncF_F28:A-:B-	FII_28	MOBF	1	MOBF	1	-	0	0	0	0	0	0	0	0	0	0	0	0	0	0	0
NC_010488.1	Escherichia coli SMS-3-5 plasmid pSMS35_130, complete sequence.	Escherichia coli SMS-3-5	pSMS35_130	130440	circular	325	161	2016-06-15	BioProject:PRJNA224116 BioSample:SAMN02604066 Assembly:GCF_000019645.1	-	complete	2008-03-21	clinical	IncFIB(AP001918)_1__AP001918,IncFII_1__AY458016	IncFIB,IncFII	IncF,IncF	2	IncF_F24:A-:B1	FIB_1,FII_24	MOBF	1	MOBF	1	aadA2_1_X68227|aminoglycoside,aph(3')-Ia_1_V00359|aminoglycoside,blaTEM-1B_1_JF910132|beta-lactamase,dfrA14_1_DQ388123|trimethoprim,strA_4_AF321551|aminoglycoside,strB_1_M96392|aminoglycoside,sul2_2_GQ421466|sulphonamide,tet(A)_4_AJ517790|tetracycline	8	1	0	0	0	0	0	0	0	0	0	0	0	0	0
NC_010487.1	Escherichia coli SMS-3-5 plasmid pSMS35_3, complete sequence.	Escherichia coli SMS-3-5	pSMS35_3	3565	circular	7	3	2016-06-15	BioProject:PRJNA224116 BioSample:SAMN02604066 Assembly:GCF_000019645.1	-	complete	2008-03-21	clinical	ColRNAI_1__DQ298019	ColRNAI	Col	1	-	-	-	-	-	-	-	0	0	0	0	0	0	0	0	0	0	0	0	0	0	0
NC_010486.1	Escherichia coli SMS-3-5 plasmid pSMS35_4, complete sequence.	Escherichia coli SMS-3-5	pSMS35_4	4074	circular	7	3	2016-06-15	BioProject:PRJNA224116 BioSample:SAMN02604066 Assembly:GCF_000019645.1	-	complete	2008-03-21	clinical	Col8282_1__DQ995353	Col8282	Col	1	-	-	MOBQ	1	MOBQ	1	-	0	0	0	0	0	0	0	0	0	0	0	0	0	0	0
NC_010485.1	Escherichia coli SMS-3-5 plasmid pSMS35_8, complete sequence.	Escherichia coli SMS-3-5	pSMS35_8	8909	circular	21	10	2016-06-15	BioProject:PRJNA224116 BioSample:SAMN02604066 Assembly:GCF_000019645.1	-	complete	2008-03-21	clinical	ColRNAI_1__DQ298019	ColRNAI	Col	1	-	-	MOBP	1	-	-	-	0	0	0	0	0	0	0	0	0	0	0	0	0	0	0
NC_009837.1	Escherichia coli APEC O1 plasmid pAPEC-O1-ColBM, complete sequence.	Escherichia coli APEC O1	pAPEC-O1-ColBM	174241	circular	385	191	2016-06-15	BioProject:PRJNA224116 BioSample:SAMN02603424 Assembly:GCF_000014845.1	-	complete	2007-09-21	clinical	IncFIB(AP001918)_1__AP001918,IncFIC(FII)_1__AP001918	IncFIB,IncFIC	IncF,IncF	2	IncF_F4:A-:B6	FIB_6,FIC_4	MOBF	1	MOBF	1	-	0	0	0	0	0	0	0	0	0	0	0	0	0	0	0
NC_009838.1	Escherichia coli APEC O1 plasmid pAPEC-O1-R, complete sequence.	Escherichia coli APEC O1	pAPEC-O1-R	241387	circular	486	241	2016-06-15	BioProject:PRJNA224116 BioSample:SAMN02603424 Assembly:GCF_000014845.1	-	complete	2007-09-21	clinical	IncHI2A_1__BX664015,IncHI2_1__BX664015	IncHI2,IncHI2	IncH,IncH	2	IncHI2_2	smr0018_2,smr0199_2	MOBH	1	MOBH	1	aac(3)-VIa_1_M88012|aminoglycoside,aadA1_3_JQ414041|aminoglycoside,sul1_1_AY224185|sulphonamide,tet(C)_5_NC_003213|tetracycline	4	0	0	0	0	0	0	0	0	0	0	0	0	0	0
NC_009791.1	Escherichia coli E24377A plasmid pETEC_5, complete sequence.	Escherichia coli O139:H28 str. E24377A	pETEC_5	5033	circular	13	6	2016-06-15	BioProject:PRJNA224116 BioSample:SAMN02604038 Assembly:GCF_000017745.1	-	complete	2007-09-13	clinical	ColRNAI_1__DQ298019	ColRNAI	Col	1	-	-	MOBP	1	-	-	-	0	0	0	0	0	0	0	0	0	0	0	0	0	0	0
NC_009790.1	Escherichia coli E24377A plasmid pETEC_74, complete sequence.	Escherichia coli O139:H28 str. E24377A	pETEC_74	74224	circular	183	91	2016-06-15	BioProject:PRJNA224116 BioSample:SAMN02604038 Assembly:GCF_000017745.1	-	complete	2007-09-13	clinical	IncFII(pHN7A8)_1_pHN7A8_JN232517	IncFII	IncF	1	IncF_F6:A-:B-	FII_6	-	-	-	-	-	0	0	0	0	0	0	0	0	0	0	0	0	0	0	0
NC_009789.1	Escherichia coli E24377A plasmid pETEC_6, complete sequence.	Escherichia coli O139:H28 str. E24377A	pETEC_6	6199	circular	11	5	2016-06-15	BioProject:PRJNA224116 BioSample:SAMN02604038 Assembly:GCF_000017745.1	-	complete	2007-09-13	clinical	ColRNAI_1__DQ298019	ColRNAI	Col	1	-	-	-	-	-	-	strA_4_AF321551|aminoglycoside,strB_1_M96392|aminoglycoside,sul2_2_GQ421466|sulphonamide	3	0	0	0	0	0	0	0	0	0	0	0	0	0	0
NC_009788.1	Escherichia coli E24377A plasmid pETEC_73, complete sequence.	Escherichia coli O139:H28 str. E24377A	pETEC_73	70609	circular	177	88	2016-06-15	BioProject:PRJNA224116 BioSample:SAMN02604038 Assembly:GCF_000017745.1	-	complete	2007-09-13	clinical	IncI1_1_Alpha_AP005147	IncI1	IncI	1	IncI1_unknown	ardA_12,pilL_3,repI1_9	MOBP	1	MOBP	1	-	0	0	0	0	0	0	0	0	0	0	0	0	0	0	0
NC_009787.1	Escherichia coli E24377A plasmid pETEC_35, complete sequence.	Escherichia coli O139:H28 str. E24377A	pETEC_35	34367	circular	65	32	2016-06-15	BioProject:PRJNA224116 BioSample:SAMN02604038 Assembly:GCF_000017745.1	-	complete	2007-09-13	clinical	IncFII(pCoo)_1_pCoo_CR942285	IncFII	IncF	1	IncF_F16:A-:B-	FII_16	MOBF	1	MOBF	1	-	0	0	0	0	0	0	0	0	0	0	0	0	0	0	0
NC_009786.1	Escherichia coli E24377A plasmid pETEC_80, complete sequence.	Escherichia coli O139:H28 str. E24377A	pETEC_80	79237	circular	204	101	2016-06-15	BioProject:PRJNA224116 BioSample:SAMN02604038 Assembly:GCF_000017745.1	-	complete	2007-09-13	clinical	IncFII(pCoo)_1_pCoo_CR942285	IncFII	IncF	1	IncF_F11:A-:B-	FII_11	-	-	-	-	-	0	0	0	0	0	0	0	0	0	0	0	0	0	0	0
NC_009653.1	Klebsiella pneumoniae subsp. pneumoniae MGH 78578 plasmid pKPN7, complete sequence.	Klebsiella pneumoniae subsp. pneumoniae MGH 78578	pKPN7	3478	circular	11	5	2016-06-15	BioProject:PRJNA224116 BioSample:SAMN02603941 Assembly:GCF_000016305.1	-	complete	2007-07-24	clinical	ColRNAI_1__DQ298019	ColRNAI	Col	1	-	-	-	-	-	-	-	0	0	0	0	0	0	0	0	0	0	0	0	0	0	0
NC_009652.1	Klebsiella pneumoniae subsp. pneumoniae MGH 78578 plasmid pKPN6, complete sequence.	Klebsiella pneumoniae subsp. pneumoniae MGH 78578	pKPN6	4259	circular	9	4	2016-06-15	BioProject:PRJNA224116 BioSample:SAMN02603941 Assembly:GCF_000016305.1	-	complete	2007-07-24	clinical	ColRNAI_1__DQ298019	ColRNAI	Col	1	-	-	-	-	-	-	-	0	0	0	0	0	0	0	0	0	0	0	0	0	0	0
NC_009651.1	Klebsiella pneumoniae subsp. pneumoniae MGH 78578 plasmid pKPN5, complete sequence.	Klebsiella pneumoniae subsp. pneumoniae MGH 78578	pKPN5	88582	circular	211	104	2016-06-15	BioProject:PRJNA224116 BioSample:SAMN02603941 Assembly:GCF_000016305.1	-	complete	2007-07-24	clinical	IncR_1__DQ449578	IncR	IncR	1	-	-	-	-	-	-	aadB_1_JN119852|aminoglycoside,aph(3')-Ic_1_X62115|aminoglycoside,blaTEM-1B_1_JF910132|beta-lactamase,catA1_1_V00622|phenicol,cmlA1_1_M64556|phenicol,strA_1_M96392|aminoglycoside,strB_1_M96392|aminoglycoside,sul1_1_AY224185|sulphonamide,sul2_2_GQ421466|sulphonamide,tet(D)_1_AF467077|tetracycline	10	1	0	0	0	0	0	0	0	0	0	0	0	0	0
NC_009650.1	Klebsiella pneumoniae subsp. pneumoniae MGH 78578 plasmid pKPN4, complete sequence.	Klebsiella pneumoniae subsp. pneumoniae MGH 78578	pKPN4	107576	circular	248	123	2016-06-15	BioProject:PRJNA224116 BioSample:SAMN02603941 Assembly:GCF_000016305.1	-	complete	2007-07-24	clinical	IncFIB(pQil)_1_pQil_JN233705,IncFII(K)_1__CP000648	IncFIB,IncFII	IncF,IncF	2	IncF_F1:A-:B-	FIIK_1	MOBF	1	MOBF	1	aac(6')-Ib_1_M21682|aminoglycoside,aadA1_5_JQ480156|aminoglycoside,blaOXA-9_2_JF703130|beta-lactamase,blaSHV-12_1_AF462395|beta-lactamase,blaTEM-1A_4_HM749966|beta-lactamase	5	1	0	0	0	0	1	0	0	1	0	0	0	0	0
NC_009649.1	Klebsiella pneumoniae subsp. pneumoniae MGH 78578 plasmid pKPN3, complete sequence.	Klebsiella pneumoniae subsp. pneumoniae MGH 78578	pKPN3	175879	circular	373	186	2016-06-15	BioProject:PRJNA224116 BioSample:SAMN02603941 Assembly:GCF_000016305.1	-	complete	2007-07-24	clinical	IncFIB(K)_1_Kpn3_JN233704,IncFII(K)_1__CP000648	IncFIB,IncFII	IncF,IncF	2	IncF_F1:A-:B-	FIIK_1	MOBF	1	MOBF	1	-	0	0	0	0	0	0	0	0	0	0	0	0	0	0	0
NC_007941.1	Escherichia coli UTI89 plasmid pUTI89, complete sequence.	Escherichia coli UTI89	pUTI89	114230	circular	286	142	2016-06-15	BioProject:PRJNA224116 BioSample:SAMN00000110 Assembly:GCF_000013265.1	-	complete	2006-04-07	clinical	Col156_1__NC_009781,IncFIB(AP001918)_1__AP001918,IncFII(29)_1_pUTI89_CP003035	Col156,IncFIB,IncFII	Col,IncF,IncF	3	-	-	MOBF	1	MOBF	1	-	0	0	0	0	0	0	0	0	0	0	0	0	0	0	0
NC_007414.1	Escherichia coli O157:H7 str. EDL933 plasmid pO157, complete sequence.	Escherichia coli O157:H7 str. EDL933	pO157	92077	circular	224	98	2016-06-15	BioProject:PRJNA224116 BioSample:SAMN02604092 Assembly:GCF_000006665.1	-	complete	2005-09-21	clinical	IncFIB(AP001918)_1__AP001918,IncFII_1__AY458016	IncFIB,IncFII	IncF,IncF	2	IncF_F23:A-:B3	FIB_3,FII_23	MOBP	1	MOBP	1	-	0	0	0	0	0	0	0	0	0	0	0	0	0	0	0
NC_006625.1	Klebsiella pneumoniae subsp. pneumoniae NTUH-K2044 plasmid pK2044 DNA, complete genome.	Klebsiella pneumoniae subsp. pneumoniae NTUH-K2044	pK2044	224152	circular	453	226	2016-06-15	BioProject:PRJNA224116 Assembly:GCF_000009885.1	-	complete	2005-01-13	clinical	IncFIB(K)_1_Kpn3_JN233704,IncHI1B_1_pNDM-MAR_JN420336	IncFIB,IncHI1	IncF,IncH	2	-	-	-	-	-	-	-	0	0	0	0	0	0	0	0	0	0	0	0	0	0	0
CP015086.1	Escherichia coli O25b:H4 plasmid, complete sequence.	Escherichia coli O25b:H4	unnamed	130920	circular	359	179	2016-06-15	BioProject:PRJNA316859 BioSample:SAMN04605558	PacBio	complete	2016-06-15	clinical	IncFIA_1__AP001918,IncFIB(AP001918)_1__AP001918,IncFII(pRSB107)_1_pRSB107_AJ851089	IncFIA,IncFIB,IncFII	IncF,IncF,IncF	3	IncF_F1:A1:B16	FIA_1,FIB_16,FII_1	MOBF	1	MOBF	1	aac(6')Ib-cr_1_DQ303918|aminoglycoside,aadA5_1_AF137361|aminoglycoside,blaCTX-M-15_23_DQ302097|beta-lactamase,blaOXA-1_1_J02967|beta-lactamase,catB3_1_AJ009818|phenicol,dfrA17_1_FJ460238|trimethoprim,mph(A)_1_D16251|macrolide,strA_4_AF321551|aminoglycoside,strA_4_AF321551|aminoglycoside,strB_1_M96392|aminoglycoside,strB_1_M96392|aminoglycoside,sul1_1_AY224185|sulphonamide,sul2_18_AJ830714|sulphon…	16	0	0	0	0	1	0	1	0	0	0	0	0	0	0
KU934011.1	Serratia marcescens strain 427862 plasmid IncX-3, complete sequence.	Serratia marcescens	IncX-3	53292	circular	60	57	2016-06-13	-	Illumina	complete	2016-06-13	clinical	IncX3_1__JN247852	IncX3	IncX	1	-	-	MOBQ	1	MOBP	1	blaKPC-3_1_HM769262|beta-lactamase,blaSHV-11_2_HM751098|beta-lactamase	2	0	0	0	0	0	0	0	1	0	0	0	0	0	0
LO017738.1	Escherichia coli str. 690 plasmid pRCS57, complete genome.	Escherichia coli	pRCS57	143225	circular	359	174	2016-06-10	BioProject:PRJEB9072	-	complete	2016-06-10	clinical	IncFIA_1__AP001918,IncFIB(AP001918)_1__AP001918,IncFII_1__AY458016,IncFII_1__AY458016	IncFIA,IncFIB,IncFII,IncFII	IncF,IncF,IncF,IncF	4	IncF_F31:A4:B1	FIA_4,FIB_1,FII_31	MOBF	1	MOBF	1	aac(3)-IIa_1_X51534|aminoglycoside,aac(6')Ib-cr_1_DQ303918|aminoglycoside,blaCTX-M-15_23_DQ302097|beta-lactamase,blaOXA-1_1_J02967|beta-lactamase,blaTEM-1B_1_JF910132|beta-lactamase,catB3_1_AJ009818|phenicol,dfrA14_1_DQ388123|trimethoprim,mph(A)_1_D16251|macrolide,tet(A)_4_AJ517790|tetracycline	9	1	0	0	0	1	0	1	0	0	0	0	0	0	0
LO017737.1	Escherichia coli str. 3249 plasmid RCS105_pI, complete genome.	Escherichia coli	RCS105_pI	175264	circular	425	206	2016-06-10	BioProject:PRJEB9070	-	complete	2016-06-10	clinical	Col156_1__NC_009781,IncFIA_1__AP001918,IncFIB(AP001918)_1__AP001918,IncFII_1__AY458016,IncFII_1__AY458016	Col156,IncFIA,IncFIB,IncFII,IncFII	Col,IncF,IncF,IncF,IncF	5	-	-	MOBF	1	MOBF	1	aac(6')Ib-cr_1_DQ303918|aminoglycoside,aadA5_1_AF137361|aminoglycoside,blaCTX-M-15_23_DQ302097|beta-lactamase,blaOXA-1_1_J02967|beta-lactamase,catB3_1_AJ009818|phenicol,dfrA17_1_FJ460238|trimethoprim,mph(A)_1_D16251|macrolide,sul1_1_AY224185|sulphonamide,tet(A)_4_AJ517790|tetracycline	9	0	0	0	0	1	0	1	0	0	0	0	0	0	0
LO017736.1	Escherichia coli str. 473 plasmid pRCS52, complete genome.	Escherichia coli	pRCS52	124392	circular	313	152	2016-06-10	BioProject:PRJEB9071	-	complete	2016-06-10	clinical	IncFIA_1__AP001918,IncFIB(AP001918)_1__AP001918,IncFII_1__AY458016,IncFII_1__AY458016	IncFIA,IncFIB,IncFII,IncFII	IncF,IncF,IncF,IncF	4	IncF_F31:A4:B1	FIA_4,FIB_1,FII_31	MOBF	1	MOBF	1	aac(3)-IIa_1_X51534|aminoglycoside,aac(6')Ib-cr_1_DQ303918|aminoglycoside,blaCTX-M-15_23_DQ302097|beta-lactamase,blaOXA-1_1_J02967|beta-lactamase,blaTEM-1C_5_FJ560503|beta-lactamase,catB3_1_AJ009818|phenicol,tet(A)_4_AJ517790|tetracycline	7	0	0	0	0	1	0	1	0	0	0	0	0	0	0
CP015977.1	Escherichia coli strain ICBEC72H plasmid pICBEC72Hmcr, complete sequence.	Escherichia coli	pICBEC72Hmcr	33304	circular	87	41	2016-06-09	BioProject:PRJNA322664 BioSample:SAMN05172242	-	complete	2016-06-09	clinical	IncX4_1__CP002895	IncX4	IncX	1	-	-	MOBP	1	MOBP	1	mcr-1_1_KP347127|colistin	1	0	0	0	0	0	0	0	0	0	0	0	0	0	0
KU665642.1	Klebsiella pneumoniae strain K47-25 plasmid pG12-KPC-2, complete sequence.	Klebsiella pneumoniae	pG12-KPC-2	111926	circular	251	125	2016-06-08	-	Sanger dideoxy sequencing; 454	complete	2016-06-08	clinical	IncFIB(pQil)_1_pQil_JN233705,IncFII(K)_1__CP000648	IncFIB,IncFII	IncF,IncF	2	IncF_F2:A-:B-	FIIK_2	MOBF	1	MOBF	1	blaKPC-2_1_AY034847|beta-lactamase,blaOXA-9_2_JF703130|beta-lactamase	2	0	1	0	0	0	1	0	0	0	0	0	0	0	0
KU665641.1	Klebsiella pneumoniae strain AO-15200 plasmid pG06-VIM-1, complete sequence.	Klebsiella pneumoniae	pG06-VIM-1	53618	circular	112	54	2016-06-08	-	Sanger dideoxy sequencing; 454	complete	2016-06-08	clinical	IncR_1__DQ449578	IncR	IncR	1	-	-	-	-	-	-	aadA1_5_JX185132|aminoglycoside,aadA2_2_JQ364967|aminoglycoside,aph(3')-Ia_1_V00359|aminoglycoside,blaVIM-1_1_Y18050|beta-lactamase,dfrA12_1_AB571791|trimethoprim,dfrA1_30_JQ690541|trimethoprim,mph(A)_1_D16251|macrolide,strA_1_M96392|aminoglycoside,strB_1_M96392|aminoglycoside,sul1_1_AY224185|sulphonamide	10	0	0	0	0	0	0	0	0	0	0	0	0	0	0
KU963390.1	Escherichia coli strain ECO37 plasmid ECO37P2, complete sequence.	Escherichia coli	ECO37P2	55161	circular	76	75	2016-06-09	-	-	complete	2016-06-08	clinical	pSL483_1__CP001137,pSL483_1__CP001137	pSL483,pSL483	pSL483,pSL483	2	-	-	MOBP	1	-	-	-	0	0	0	0	0	0	0	0	0	0	0	0	0	0	0
KU963389.1	Escherichia coli strain ECO37 plasmid ECO37P1, complete sequence.	Escherichia coli	ECO37P1	50867	circular	64	62	2016-06-08	-	-	complete	2016-06-08	clinical	IncU_1__DQ401103,IncU_1__DQ401103,IncX3_1__JN247852	IncU,IncU,IncX3	IncU,IncU,IncX	3	-	-	MOBQ	1	MOBP	1	blaKPC-2_1_AY034847|beta-lactamase	1	0	1	0	0	0	0	0	0	0	0	0	0	0	0
KU761328.1	Klebsiella pneumoniae strain SZ04 plasmid pNDM5_IncX3, complete sequence.	Klebsiella pneumoniae	pNDM5_IncX3	46161	circular	62	61	2016-06-09	-	Illumina	complete	2016-04-19	clinical	IncX3_1__JN247852	IncX3	IncX	1	-	-	MOBQ	1	MOBP	1	blaNDM-5_1_JN104597|beta-lactamase	1	0	0	0	0	0	0	0	0	0	0	0	0	0	0
KU761327.1	Klebsiella pneumoniae strain SZ04 plasmid pmcr1_IncX4, complete sequence.	Klebsiella pneumoniae	pmcr1_IncX4	33287	circular	42	41	2016-06-09	-	Illumina	complete	2016-04-19	clinical	IncX4_1__CP002895	IncX4	IncX	1	-	-	MOBP	1	MOBP	1	mcr-1_1_KP347127|colistin	1	0	0	0	0	0	0	0	0	0	0	0	0	0	0
KU761326.1	Escherichia coli strain SZ02 plasmid pmcr1_IncI2, complete sequence.	Escherichia coli	pmcr1_IncI2	64964	circular	82	81	2016-06-09	-	Illumina	complete	2016-04-19	clinical	IncI2_1_Delta_AP002527	IncI2	IncI	1	-	-	MOBP	1	-	-	mcr-1_1_KP347127|colistin	1	0	0	0	0	0	0	0	0	0	0	0	0	0	0
KT935446.1	Klebsiella pneumoniae strain Kp2964 plasmid 2964TF, complete sequence.	Klebsiella pneumoniae	2964TF	170244	circular	277	213	2016-06-08	-	Pacific Biosciences	complete	2016-01-03	clinical	IncA/C2_1__JN157804	IncA/C2	IncA/C	1	IncA/C_unknown	A053_1,parA_2,parB_2,repA_4	MOBP	1	MOBP	1	aac(6')-Ib_1_M21682|aminoglycoside,aadA1_2_JN815078|aminoglycoside,blaCTX-M-8_1_AF189721|beta-lactamase,catA1_1_V00622|phenicol,rmtD2_1_HQ401565|aminoglycoside,sul1_1_AY224185|sulphonamide	6	0	0	0	0	0	0	0	0	0	0	0	0	0	0
KT935445.1	Klebsiella pneumoniae strain Kp6411 plasmid 6411TF, complete sequence.	Klebsiella pneumoniae	6411TF	78828	circular	175	114	2016-06-08	-	Pacific Biosciences	complete	2016-01-03	clinical	IncL/M(pMU407)_1_pMU407_U27345	IncL/M	IncL/M	1	-	-	MOBP	1	MOBP	1	blaTEM-1A_4_HM749966|beta-lactamase,dfrA22_1_HM173356|trimethoprim,rmtD_1_DQ914960|aminoglycoside,rmtD_1_DQ914960|aminoglycoside,sul1_1_AY224185|sulphonamide	5	1	0	0	0	0	0	0	0	0	0	0	0	0	0
LT009689.1	Klebsiella pneumoniae plasmid pIT-12C73, strain 12C73, complete sequence.	Klebsiella pneumoniae	pIT-12C73	106320	circular	244	128	2016-06-07	-	-	complete	2016-06-07	clinical	IncFII(K)_1__CP000648,IncR_1__DQ449578	IncFII,IncR	IncF,IncR	2	-	-	MOBC,MOBF	2	MOBF	1	armA_1_AY220558|aminoglycoside,blaKPC-2_1_AY034847|beta-lactamase,blaOXA-9_2_JF703130|beta-lactamase,blaTEM-1A_4_HM749966|beta-lactamase,mph(E)_3_EU294228|macrolide,msr(E)_4_EU294228|macrolide	6	1	1	0	0	0	1	0	0	0	0	0	0	0	0
LT009688.1	Klebsiella pneumoniae plasmid pIT-06C07, strain O6CO7, complete sequence.	Klebsiella pneumoniae	pIT-06C07	166484	circular	218	216	2016-06-07	-	-	complete	2016-06-07	clinical	IncFIB(K)_1_Kpn3_JN233704,IncFII(K)_1__CP000648	IncFIB,IncFII	IncF,IncF	2	IncF_F2:A-:B-	FIIK_2	MOBF	1	MOBF	1	aph(3')-Ia_1_V00359|aminoglycoside,blaKPC-2_1_AY034847|beta-lactamase	2	0	1	0	0	0	0	0	0	0	0	0	0	0	0
KX034083.1	Escherichia coli strain A31-12 plasmid pA31-12, complete sequence.	Escherichia coli	pA31-12	67134	circular	186	91	2016-06-07	-	Illumina	complete	2016-06-07	clinical	IncI2_1__KP347127	IncI2	IncI	1	-	-	MOBP	1	-	-	blaCTX-M-55_2_GQ456159|beta-lactamase,mcr-1_1_KP347127|colistin	2	0	0	0	0	0	0	0	0	0	0	0	0	0	0
HG969999.1	Klebsiella pneumoniae plasmid pIT-FIPP-1, complete sequence.	Klebsiella pneumoniae	pIT-FIPP-1	78232	circular	92	71	2016-06-07	-	-	complete	2016-05-13	clinical	IncFIB(pQil)_1_pQil_JN233705	IncFIB	IncF	1	IncF_no_alleles_detected	IncF_no_alleles_detected	-	-	-	-	blaKPC-3_1_HM769262|beta-lactamase,blaOXA-9_2_JF703130|beta-lactamase,blaTEM-1A_4_HM749966|beta-lactamase	3	1	0	0	0	0	1	0	1	0	0	0	0	0	0
HG969998.1	Klebsiella pneumoniae plasmid pIT-11C07, complete sequence.	Klebsiella pneumoniae	pIT-11C07	103164	circular	105	92	2016-06-07	-	-	complete	2016-05-13	clinical	IncFIB(pQil)_1_pQil_JN233705,IncFII(K)_1__CP000648	IncFIB,IncFII	IncF,IncF	2	IncF_F2:A-:B-	FIIK_2	MOBF	1	MOBF	1	blaKPC-3_1_HM769262|beta-lactamase	1	0	0	0	0	0	0	0	1	0	0	0	0	0	0
HG969997.1	Klebsiella pneumoniae plasmid pIT-01C22, complete sequence.	Klebsiella pneumoniae	pIT-01C22	114173	circular	130	106	2016-06-07	-	-	complete	2016-05-13	clinical	IncFIB(pQil)_1_pQil_JN233705,IncFII(K)_1__CP000648	IncFIB,IncFII	IncF,IncF	2	IncF_F2:A-:B-	FIIK_2	MOBF	1	MOBF	1	blaKPC-3_1_HM769262|beta-lactamase,blaOXA-9_2_JF703130|beta-lactamase,blaTEM-1A_4_HM749966|beta-lactamase	3	1	0	0	0	0	1	0	1	0	0	0	0	0	0
HG969996.1	Klebsiella pneumoniae plasmid pIT-12C47, complete sequence.	Klebsiella pneumoniae	pIT-12C47	98184	circular	134	109	2016-06-07	-	-	complete	2016-05-13	clinical	IncFII(K)_1__CP000648,IncR_1__DQ449578	IncFII,IncR	IncF,IncR	2	-	-	MOBC,MOBF	2	MOBF	1	blaKPC-2_1_AY034847|beta-lactamase,blaOXA-9_2_JF703130|beta-lactamase,blaTEM-1A_4_HM749966|beta-lactamase	3	1	1	0	0	0	1	0	0	0	0	0	0	0	0
HG969995.1	Klebsiella pneumoniae plasmid pIT-01C03, complete sequence.	Klebsiella pneumoniae	pIT-01C03	113642	circular	130	106	2016-06-07	-	-	complete	2016-05-12	clinical	IncFIB(pQil)_1_pQil_JN233705,IncFII(K)_1__CP000648	IncFIB,IncFII	IncF,IncF	2	IncF_F2:A-:B-	FIIK_2	MOBF	1	MOBF	1	blaKPC-2_1_AY034847|beta-lactamase,blaOXA-9_2_JF703130|beta-lactamase,blaTEM-1A_4_HM749966|beta-lactamase	3	1	1	0	0	0	1	0	0	0	0	0	0	0	0
KX276657.1	Escherichia coli strain MRSN388634 plasmid pMR0516mcr, complete sequence.	Escherichia coli	pMR0516mcr	225069	circular	394	267	2016-06-02	-	Illumina; Pacific Biosciences	complete	2016-06-02	clinical	IncFIB(AP001918)_1__AP001918,IncFIC(FII)_1__AP001918,IncN_1__AY046276	IncFIB,IncFIC,IncN1	IncF,IncF,IncN	3	-	-	MOBF	1	MOBF	1	blaCTX-M-55_2_GQ456159|beta-lactamase,blaTEM-1B_1_JF910132|beta-lactamase,dfrA14_1_DQ388123|trimethoprim,mcr-1_1_KP347127|colistin,strA_4_AF321551|aminoglycoside,strB_1_M96392|aminoglycoside,sul2_2_GQ421466|sulphonamide,tet(A)_4_AJ517790|tetracycline	8	1	0	0	0	0	0	0	0	0	0	0	0	0	0
AP014807.1	Escherichia coli O119:H6 plasmid pEC404/03-4 DNA, complete sequence, strain: EC404/03.	Escherichia coli O119:H6	pEC404/03-4	8599	circular	19	7	2016-06-03	BioProject:PRJDB3456 BioSample:SAMD00026258	454 GS FLX; ABI 3730	complete	2016-03-04	clinical	ColRNAI_1__DQ298019	ColRNAI	Col	1	-	-	-	-	-	-	blaTEM-1A_4_HM749966|beta-lactamase	1	1	0	0	0	0	0	0	0	0	0	0	0	0	0
AP014806.1	Escherichia coli O119:H6 plasmid pEC404/03-3 DNA, complete sequence, strain: EC404/03.	Escherichia coli O119:H6	pEC404/03-3	46693	circular	124	59	2016-06-03	BioProject:PRJDB3456 BioSample:SAMD00026258	454 GS FLX; ABI 3730	complete	2016-03-04	clinical	IncFII_1__AY458016	IncFII	IncF	1	IncF_F2:A-:B-	FII_2	MOBF	1	MOBF	1	blaTEM-1A_4_HM749966|beta-lactamase,tet(B)_3_AP000342|tetracycline	2	1	0	0	0	0	0	0	0	0	0	0	0	0	0
AP014805.1	Escherichia coli O119:H6 plasmid pEC404/03-2 DNA, complete sequence, strain: EC404/03.	Escherichia coli O119:H6	pEC404/03-2	83606	circular	181	88	2016-06-03	BioProject:PRJDB3456 BioSample:SAMD00026258	454 GS FLX; ABI 3730	complete	2016-03-04	clinical	IncI1_1_Alpha_AP005147	IncI1	IncI	1	IncI1_unknown	ardA_4,pilL_4,repI1_1,sogS_1,trbA_16	MOBP	1	MOBP	1	blaTEM-1A_4_HM749966|beta-lactamase	1	1	0	0	0	0	0	0	0	0	0	0	0	0	0
AP014804.1	Escherichia coli O119:H6 plasmid pEC404/03-1 DNA, complete sequence, strain: EC404/03.	Escherichia coli O119:H6	pEC404/03-1	146197	circular	334	156	2016-06-03	BioProject:PRJDB3456 BioSample:SAMD00026258	454 GS FLX; ABI 3730	complete	2016-03-04	clinical	IncFIB(AP001918)_1__AP001918,IncFII(pCoo)_1_pCoo_CR942285	IncFIB,IncFII	IncF,IncF	2	IncF_F43:A-:B12	FIB_12,FII_43	MOBF	1	MOBF	1	blaTEM-1A_4_HM749966|beta-lactamase,dfrA8_1_U10186|trimethoprim	2	1	0	0	0	0	0	0	0	0	0	0	0	0	0
KR905384.1	Escherichia coli strain DV45 plasmid pDV45, complete sequence.	Escherichia coli	pDV45	85963	circular	107	95	2016-06-02	-	454	complete	2016-06-02	clinical	IncB/O/K/Z_4_FN868832	IncB/O/K/Z4	IncB/O/K/Z	1	-	-	MOBP	1	MOBP	1	blaCMY-2_1_X91840|beta-lactamase	1	0	0	0	1	0	0	0	0	0	0	0	0	0	0
KR905390.1	Escherichia coli strain DV10 plasmid pDV10, complete sequence.	Escherichia coli	pDV10	79277	circular	99	85	2016-06-02	-	454	complete	2016-06-02	clinical	IncB/O/K/Z_4_FN868832	IncB/O/K/Z4	IncB/O/K/Z	1	-	-	MOBP	1	MOBP	1	blaCMY-4_1_AF420597|beta-lactamase	1	0	0	0	0	0	0	0	0	0	0	0	0	0	0
KR905385.1	Escherichia coli strain 5312.29 plasmid p5312.29, complete sequence.	Escherichia coli	p5312.29	86455	circular	97	91	2016-06-02	-	454	complete	2016-06-02	clinical	Col(MG828)_1__NC_008486,IncB/O/K/Z_4_FN868832	Col(MG828),IncB/O/K/Z4	Col,IncB/O/K/Z	2	-	-	MOBP	1	MOBP	1	blaCMY-2_1_X91840|beta-lactamase	1	0	0	0	1	0	0	0	0	0	0	0	0	0	0
KR905386.1	Escherichia coli strain MSA1088 plasmid pTMSA1088, complete sequence.	Escherichia coli	pTMSA1088	79297	circular	98	86	2016-06-02	-	454	complete	2016-06-02	clinical	IncB/O/K/Z_4_FN868832	IncB/O/K/Z4	IncB/O/K/Z	1	-	-	MOBP	1	MOBP	1	blaCMY-2_1_X91840|beta-lactamase	1	0	0	0	1	0	0	0	0	0	0	0	0	0	0
KR905387.1	Escherichia coli strain MSA992 plasmid pTMSA992, complete sequence.	Escherichia coli	pTMSA992	79782	circular	87	81	2016-06-02	-	454	complete	2016-06-02	clinical	Col(MG828)_1__NC_008486,IncB/O/K/Z_4_FN868832	Col(MG828),IncB/O/K/Z4	Col,IncB/O/K/Z	2	-	-	MOBP	1	MOBP	1	blaCMY-2_1_X91840|beta-lactamase	1	0	0	0	1	0	0	0	0	0	0	0	0	0	0
KR905388.1	Escherichia coli strain MSA970 plasmid pTMSA970, complete sequence.	Escherichia coli	pTMSA970	79176	circular	85	81	2016-06-02	-	454	complete	2016-06-02	clinical	IncB/O/K/Z_4_FN868832	IncB/O/K/Z4	IncB/O/K/Z	1	-	-	MOBP	1	MOBP	1	blaCMY-2_1_X91840|beta-lactamase	1	0	0	0	1	0	0	0	0	0	0	0	0	0	0
KR905389.1	Escherichia coli plasmid p4809.66, complete sequence.	Escherichia coli	p4809.66	85422	circular	100	93	2016-06-02	-	454	complete	2016-06-02	clinical	IncB/O/K/Z_4_FN868832	IncB/O/K/Z4	IncB/O/K/Z	1	-	-	MOBP	1	MOBP	1	blaCMY-2_1_X91840|beta-lactamase	1	0	0	0	1	0	0	0	0	0	0	0	0	0	0
KJ541071.1	Escherichia coli strain A4Y217 plasmid pG5A4Y217, complete sequence.	Escherichia coli	pG5A4Y217	44512	circular	143	50	2016-06-02	-	Illumina	complete	2014-11-03	clinical	-	-	-	-	-	-	MOBQ	1	MOBQ	1	aacA4_1_KM278199|aminoglycoside,aadA5_1_AF137361|aminoglycoside,aadB_1_JN119852|aminoglycoside,blaGES-5_1_DQ236171|beta-lactamase,blaOXA-2_1_DQ310703|beta-lactamase,blaTEM-1B_1_JF910132|beta-lactamase,catA1_1_V00622|phenicol,sul1_1_AY224185|sulphonamide,sul1_1_AY224185|sulphonamide	9	1	0	0	0	0	0	0	0	0	0	0	0	0	0
KJ541070.1	Escherichia coli strain A4Y413 plasmid pG5A4Y413, complete sequence.	Escherichia coli	pG5A4Y413	22138	circular	62	22	2016-06-02	-	454	complete	2014-11-03	clinical	-	-	-	-	-	-	MOBQ	1	MOBQ	1	aacA4_1_KM278199|aminoglycoside,blaGES-5_1_DQ236171|beta-lactamase,sul1_1_AY224185|sulphonamide	3	0	0	0	0	0	0	0	0	0	0	0	0	0	0
KJ541069.1	Serratia marcescens strain A4Y201 plasmid pG5A4Y201, complete sequence.	Serratia marcescens	pG5A4Y201	40922	circular	114	37	2016-06-02	-	454	complete	2014-11-03	clinical	ColRNAI_1__DQ298019	ColRNAI	Col	1	-	-	MOBQ	1	MOBQ	1	aacA4_1_KM278199|aminoglycoside,blaGES-5_1_DQ236171|beta-lactamase,blaTEM-1B_1_JF910132|beta-lactamase,sul1_1_AY224185|sulphonamide	4	1	0	0	0	0	0	0	0	0	0	0	0	0	0
KJ541068.1	Serratia marcescens strain A4Y426 plasmid pG5A4Y426, complete sequence.	Serratia marcescens	pG5A4Y426	32543	circular	83	29	2016-06-02	-	454	complete	2014-11-03	clinical	-	-	-	-	-	-	MOBQ	1	MOBQ	1	aacA4_1_KM278199|aminoglycoside,blaGES-5_1_DQ236171|beta-lactamase,sul1_1_AY224185|sulphonamide	3	0	0	0	0	0	0	0	0	0	0	0	0	0	0
KT074362.1	Escherichia coli strain GDP53 plasmid pSC137, complete sequence.	Escherichia coli	pSC137	4661	circular	10	5	2016-06-01	-	Sanger dideoxy sequencing	complete	2016-06-01	clinical	ColRNAI_1__DQ298019	ColRNAI	Col	1	-	-	-	-	-	-	-	0	0	0	0	0	0	0	0	0	0	0	0	0	0	0
NZ_CP014208.1	Pantoea ananatis strain R100 plasmid, complete sequence.	Pantoea ananatis	unnamed	331058	circular	570	284	2016-05-28	BioProject:PRJNA224116 BioSample:SAMN04445753 Assembly:GCF_001543055.1	PacBio	complete	2016-05-28	non-clinical	-	-	-	-	-	-	-	-	-	-	-	0	0	0	0	0	0	0	0	0	0	0	0	0	0	0
NZ_CP013340.1	Raoultella ornithinolytica strain Yangling I2 plasmid pKPYL2, complete sequence.	Raoultella ornithinolytica	pKPYL2	140936	circular	293	146	2016-05-28	BioProject:PRJNA224116 BioSample:SAMN04296987 Assembly:GCF_001455225.1	PacBio	complete	2016-05-28	non-clinical	-	-	-	-	-	-	MOBP	1	MOBP	1	-	0	0	0	0	0	0	0	0	0	0	0	0	0	0	0
NZ_CP013339.1	Raoultella ornithinolytica strain Yangling I2 plasmid pKPYL1, complete sequence.	Raoultella ornithinolytica	pKPYL1	152010	circular	321	160	2016-05-28	BioProject:PRJNA224116 BioSample:SAMN04296987 Assembly:GCF_001455225.1	PacBio	complete	2016-05-28	non-clinical	IncFIB(K)_1_Kpn3_JN233704,IncFII_1_pKP91_CP000966	IncFIB,IncFII	IncF,IncF	2	IncF_F9:A-:B-	FIIK_9	MOBF	1	MOBF	1	-	0	0	0	0	0	0	0	0	0	0	0	0	0	0	0
NZ_CM003366.1	Pantoea ananatis strain CFH 7-1 plasmid CFH1-7plasmid2, complete sequence, whole genome shotgun sequence.	Pantoea ananatis	CFH1-7plasmid2	145629	circular	300	144	2016-05-28	BioProject:PRJNA224116 BioSample:SAMN03779113 Assembly:GCF_001187705.1	454	complete	2016-05-28	non-clinical	-	-	-	-	-	-	-	-	-	-	-	0	0	0	0	0	0	0	0	0	0	0	0	0	0	0
NZ_CM003365.1	Pantoea ananatis strain CFH 7-1 plasmid CFH1-7plasmid1, complete sequence, whole genome shotgun sequence.	Pantoea ananatis	CFH1-7plasmid1	288440	circular	503	251	2016-05-28	BioProject:PRJNA224116 BioSample:SAMN03779113 Assembly:GCF_001187705.1	454	complete	2016-05-28	non-clinical	-	-	-	-	-	-	-	-	-	-	-	0	0	0	0	0	0	0	0	0	0	0	0	0	0	0
NZ_AP014955.1	Klebsiella oxytoca plasmid pKO_JKo3_4 DNA, complete genome, strain: JKo3.	Klebsiella oxytoca	pKO_JKo3_4	3897	circular	7	3	2016-05-28	BioProject:PRJNA224116 BioSample:SAMD00039250 Assembly:GCF_001548355.1	454 GS FLX; Illumina MiSeq	complete	2016-05-28	clinical	ColRNAI_1__DQ298019	ColRNAI	Col	1	-	-	-	-	-	-	-	0	0	0	0	0	0	0	0	0	0	0	0	0	0	0
NZ_AP014954.1	Klebsiella oxytoca plasmid pKO_JKo3_3 DNA, complete genome, strain: JKo3.	Klebsiella oxytoca	pKO_JKo3_3	81481	circular	195	97	2016-05-28	BioProject:PRJNA224116 BioSample:SAMD00039250 Assembly:GCF_001548355.1	454 GS FLX; Illumina MiSeq	complete	2016-05-28	clinical	IncFII(Yp)_1_Yersenia_CP000670	IncFII	IncF	1	IncF_F4:A-:B-	FIIY_4	MOBF	1	MOBF	1	-	0	0	0	0	0	0	0	0	0	0	0	0	0	0	0
NZ_AP014953.1	Klebsiella oxytoca plasmid pKO_JKo3_2 DNA, complete genome, strain: JKo3.	Klebsiella oxytoca	pKO_JKo3_2	104259	circular	217	108	2016-05-28	BioProject:PRJNA224116 BioSample:SAMD00039250 Assembly:GCF_001548355.1	454 GS FLX; Illumina MiSeq	complete	2016-05-28	clinical	IncFIB(pHCM2)_1_pHCM2_AL513384	IncFIB	IncF	1	IncF_no_alleles_detected	IncF_no_alleles_detected	-	-	-	-	-	0	0	0	0	0	0	0	0	0	0	0	0	0	0	0
NZ_AP014952.1	Klebsiella oxytoca plasmid pKO_JKo3_1 DNA, complete genome, strain: JKo3.	Klebsiella oxytoca	pKO_JKo3_1	209081	circular	471	235	2016-05-28	BioProject:PRJNA224116 BioSample:SAMD00039250 Assembly:GCF_001548355.1	454 GS FLX; Illumina MiSeq	complete	2016-05-28	clinical	IncFIB(K)_1_Kpn3_JN233704	IncFIB	IncF	1	IncF_no_alleles_detected	IncF_no_alleles_detected	MOBF	1	MOBF	1	-	0	0	0	0	0	0	0	0	0	0	0	0	0	0	0
NC_017533.1	Pantoea ananatis AJ13355 plasmid pEA320 DNA, complete sequence.	Pantoea ananatis AJ13355	pEA320	321744	circular	554	276	2016-05-28	BioProject:PRJNA224116 Assembly:GCF_000270125.2	Sanger	complete	2012-05-02	non-clinical	-	-	-	-	-	-	-	-	-	-	-	0	0	0	0	0	0	0	0	0	0	0	0	0	0	0
KF992018.2	Klebsiella pneumoniae strain KP1 plasmid pKP1-NDM-1, complete sequence.	Klebsiella pneumoniae	pKP1-NDM1	137552	linear	168	71	2016-05-26	-	Illumina	-	2014-03-12	clinical	IncA/C2_1__JN157804	IncA/C2	IncA/C	1	IncA/C_1	A053_1,parA_1,parB_1,repA_1	MOBH	1	MOBH	1	aacA4_1_KM278199|aminoglycoside,blaCMY-6_1_AJ011293|beta-lactamase,blaNDM-1_1_FN396876|beta-lactamase,rmtC_1_AB194779|aminoglycoside,sul1_1_AY224185|sulphonamide	5	0	0	1	0	0	0	0	0	0	0	0	0	0	0
KU997026.1	Escherichia coli strain VA292 plasmid pDGO100, complete sequence.	Escherichia coli	pDGO100	217306	circular	415	196	2016-05-22	-	IonTorrent	complete	2016-05-22	clinical	IncA/C2_1__JN157804	IncA/C2	IncA/C	1	IncA/C_1	A053_1,parA_1,parB_1,repA_1	MOBH	1	MOBH	1	aadB_1_JN119852|aminoglycoside,aph(3')-Ia_1_V00359|aminoglycoside,blaTEM-1B_1_JF910132|beta-lactamase,catA1_1_V00622|phenicol,dfrA10_1_L06418|trimethoprim,dfrB3_1_X72585|trimethoprim,sul1_1_AY224185|sulphonamide,sul1_1_AY224185|sulphonamide,sul1_1_AY224185|sulphonamide	9	1	0	0	0	0	0	0	0	0	0	0	0	0	0
KU160530.1	Morganella morganii strain SE10MM plasmid pSE10MM, complete sequence.	Morganella morganii	pSE10MM	2662	circular	3	1	2016-05-16	-	Sanger dideoxy sequencing	complete	2016-05-16	non-clinical	Col3M_1__JX514065	Col3M	Col	1	-	-	-	-	-	-	QnrD_1_FJ228229|quinolone	1	0	0	0	0	0	0	0	0	0	0	0	0	0	0
NZ_CP015119.1	Yersinia pestis strain 125 B plague Bombay plasmid pMT1, complete sequence.	Yersinia pestis	pMT1	103606	circular	227	113	2016-05-12	BioProject:PRJNA224116 BioSample:SAMN03418619 Assembly:GCF_000987005.3	Illumina MiSeq	complete	2016-05-12	clinical	IncFIB(pHCM2)_1_pHCM2_AL513384	IncFIB	IncF	1	IncF_no_alleles_detected	IncF_no_alleles_detected	-	-	-	-	-	0	0	0	0	0	0	0	0	0	0	0	0	0	0	0
KR653209.1	Escherichia coli strain GDZ13 plasmid pGD0503Z13, complete sequence.	Escherichia coli	pGD0503Z13	351717	circular	503	331	2016-05-12	-	PacBio	complete	2016-05-12	clinical	IncFII_1__AY458016,IncHI2A_1__BX664015,IncHI2_1__BX664015	IncFII,IncHI2,IncHI2	IncF,IncH,IncH	3	-	-	MOBF,MOBH	2	MOBF,MOBH	2	aac(3)-IIa_1_X51534|aminoglycoside,aadA2_2_JQ364967|aminoglycoside,blaTEM-1B_1_JF910132|beta-lactamase,dfrA12_1_AB571791|trimethoprim,mph(A)_1_D16251|macrolide,oqxA_1_EU370913|quinolone,oqxB_1_EU370913|quinolone,rmtB_1_AB103506|aminoglycoside,strA_4_AF321551|aminoglycoside,strB_1_M96392|aminoglycoside,sul1_1_AY224185|sulphonamide,tet(A)_4_AJ517790|tetracycline	12	1	0	0	0	0	0	0	0	0	0	0	0	0	0
CM004293.1	Escherichia coli strain G150 plasmid pG150_1, complete sequence, whole genome shotgun sequence.	Escherichia coli	pG150_1	137382	circular	300	127	2016-05-10	BioProject:PRJNA307507 BioSample:SAMN04381847	PacBio	complete	2016-05-10	clinical	Col156_1__NC_009781,IncFIA_1__AP001918,IncFIB(AP001918)_1__AP001918,IncFII(pRSB107)_1_pRSB107_AJ851089	Col156,IncFIA,IncFIB,IncFII	Col,IncF,IncF,IncF	4	-	-	MOBF	1	MOBF	1	mph(A)_1_D16251|macrolide,strA_4_AF321551|aminoglycoside,strB_1_M96392|aminoglycoside,sul2_2_GQ421466|sulphonamide,tet(A)_4_AJ517790|tetracycline	5	0	0	0	0	0	0	0	0	0	0	0	0	0	0
KX015668.1	Enterobacter cloacae strain CY01 plasmid pCY-CTX, complete sequence.	Enterobacter cloacae	pCY-CTX	116700	circular	273	136	2016-05-09	-	-	complete	2016-05-09	clinical	IncFIB(pHCM2)_1_pHCM2_AL513384	IncFIB	IncF	1	IncF_no_alleles_detected	IncF_no_alleles_detected	-	-	-	-	blaCTX-M-3_2_EF437434|beta-lactamase,blaTEM-122_1_AY307100|beta-lactamase	2	0	0	0	0	0	0	0	0	0	0	0	0	0	0
KU987453.1	Klebsiella pneumoniae strain 05K0261 plasmid F5111, complete sequence.	Klebsiella pneumoniae	F5111	85862	circular	108	107	2016-05-09	-	Illumina	complete	2016-05-09	clinical	IncFII(Yp)_1_Yersenia_CP000670	IncFII	IncF	1	IncF_F3:A-:B-	FIIY_3	MOBF	1	MOBF	1	armA_1_AY220558|aminoglycoside,blaTEM-1B_1_JF910132|beta-lactamase,strA_1_M96392|aminoglycoside,strB_1_M96392|aminoglycoside	4	1	0	0	0	0	0	0	0	0	0	0	0	0	0
KU987452.1	Citrobacter freundii strain AC2901 plasmid AC2901, complete sequence.	Citrobacter freundii	AC2901	74385	circular	97	94	2016-05-09	-	Illumina	complete	2016-05-09	clinical	IncFII_1__AY458016	IncFII	IncF	1	IncF_F2:A-:B-	FII_2	MOBF	1	MOBF	1	blaCTX-M-14_1_AF252622|beta-lactamase	1	0	0	0	0	0	0	0	0	0	1	0	0	0	0
KU932034.1	Escherichia coli plasmid pEC16II, complete sequence.	Escherichia coli	pEC16II	7939	circular	15	12	2016-05-09	-	PacBio	complete	2016-05-09	clinical	ColRNAI_1__DQ298019	ColRNAI	Col	1	-	-	MOBP	1	-	-	-	0	0	0	0	0	0	0	0	0	0	0	0	0	0	0
KU932033.1	Escherichia coli plasmid pEC16I_2, complete sequence.	Escherichia coli	pEC16I_2	95380	circular	106	101	2016-05-09	-	PacBio	complete	2016-05-09	clinical	IncI1_1_Alpha_AP005147	IncI1	IncI	1	IncI1_3	ardA_1,pilL_2,repI1_2,sogS_1,trbA_4	MOBP	1	MOBP	1	blaSHV-12_1_AF462395|beta-lactamase	1	0	0	0	0	0	0	0	0	1	0	0	0	0	0
KU932032.1	Escherichia coli plasmid pEC16I_1, complete sequence.	Escherichia coli	pEC16I_1	94325	circular	110	104	2016-05-09	-	PacBio	complete	2016-05-09	clinical	IncI1_1_Alpha_AP005147	IncI1	IncI	1	IncI1_3	ardA_1,pilL_2,repI1_2,sogS_1,trbA_4	MOBP	1	MOBP	1	blaSHV-12_1_AF462395|beta-lactamase	1	0	0	0	0	0	0	0	0	1	0	0	0	0	0
KU932031.1	Escherichia coli plasmid pEC15II, complete sequence.	Escherichia coli	pEC15II	38611	circular	52	50	2016-05-09	-	PacBio	complete	2016-05-09	clinical	IncX1_1__EU370913,IncX3_1__JN247852	IncX1,IncX3	IncX,IncX	2	-	-	MOBQ	1	MOBP	1	blaTEM-52B_1_AF027199|beta-lactamase	1	0	0	0	0	0	0	0	0	0	0	0	0	0	0
KU932030.1	Escherichia coli plasmid pEC15I_2, complete sequence.	Escherichia coli	pEC15I_2	87767	circular	104	101	2016-05-09	-	PacBio	complete	2016-05-09	clinical	IncI1_1_Alpha_AP005147	IncI1	IncI	1	IncI1_unknown	ardA_4,pilL_6,repI1_1,sogS_9,trbA_11	MOBP	1	MOBP	1	-	0	0	0	0	0	0	0	0	0	0	0	0	0	0	0
KU932029.1	Escherichia coli plasmid pEC15I_1, complete sequence.	Escherichia coli	pEC15I_1	87811	circular	106	103	2016-05-09	-	PacBio	complete	2016-05-09	clinical	IncI1_1_Alpha_AP005147	IncI1	IncI	1	IncI1_unknown	ardA_4,pilL_6,repI1_1,sogS_9,trbA_11	MOBP	1	MOBP	1	-	0	0	0	0	0	0	0	0	0	0	0	0	0	0	0
KU932028.1	Escherichia coli plasmid pEC14III, complete sequence.	Escherichia coli	pEC14III	80057	circular	101	97	2016-05-09	-	PacBio	complete	2016-05-09	clinical	IncFII_1__AY458016	IncFII	IncF	1	IncF_F34:A-:B-	FII_34	MOBF	1	MOBF	1	-	0	0	0	0	0	0	0	0	0	0	0	0	0	0	0
KU932027.1	Escherichia coli plasmid pEC14II_2, complete sequence.	Escherichia coli	pEC14II_2	87666	circular	104	99	2016-05-09	-	PacBio	complete	2016-05-09	clinical	IncI1_1_Alpha_AP005147	IncI1	IncI	1	IncI1_unknown	ardA_4,pilL_6,repI1_1,sogS_9,trbA_11	MOBP	1	MOBP	1	-	0	0	0	0	0	0	0	0	0	0	0	0	0	0	0
KU932026.1	Escherichia coli plasmid pEC14II_1, complete sequence.	Escherichia coli	pEC14II_1	87848	circular	113	107	2016-05-09	-	PacBio	complete	2016-05-09	clinical	IncI1_1_Alpha_AP005147	IncI1	IncI	1	IncI1_unknown	ardA_4,pilL_6,repI1_1,sogS_9,trbA_11	MOBP	1	MOBP	1	-	0	0	0	0	0	0	0	0	0	0	0	0	0	0	0
KU932025.1	Escherichia coli plasmid pEC14I, complete sequence.	Escherichia coli	pEC14I	143590	circular	193	178	2016-05-09	-	PacBio	complete	2016-05-09	clinical	IncFIB(AP001918)_1__AP001918,IncFII_1__AY458016,IncQ1_1__HE654726	IncFIB,IncFII,IncQ1	IncF,IncF,IncQ	3	-	-	MOBF	1	MOBF	1	aadA1_5_JX185132|aminoglycoside,blaTEM-1B_1_JF910132|beta-lactamase,dfrA1_30_JQ690541|trimethoprim,mph(B)_1_D85892|macrolide,strA_4_AF321551|aminoglycoside,strB_1_M96392|aminoglycoside,sul1_1_AY224185|sulphonamide,sul2_3_HQ840942|sulphonamide,tet(A)_4_AJ517790|tetracycline	9	1	0	0	0	0	0	0	0	0	0	0	0	0	0
KU932024.1	Escherichia coli plasmid pEC13, complete sequence.	Escherichia coli	pEC13	71656	circular	102	96	2016-05-09	-	PacBio	complete	2016-05-09	clinical	IncFII_1__AY458016	IncFII	IncF	1	IncF_F2:A-:B-	FII_2	MOBF	1	MOBF	1	blaCTX-M-14_1_AF252622|beta-lactamase	1	0	0	0	0	0	0	0	0	0	1	0	0	0	0
KU932023.1	Escherichia coli plasmid pEC3II_2, complete sequence.	Escherichia coli	pEC3II_2	59192	circular	75	73	2016-05-09	-	PacBio	complete	2016-05-09	clinical	IncI2_1_Delta_AP002527	IncI2	IncI	1	-	-	MOBP	1	-	-	-	0	0	0	0	0	0	0	0	0	0	0	0	0	0	0
KU932022.1	Escherichia coli plasmid pEC3II_1, complete sequence.	Escherichia coli	pEC3II_1	59192	circular	77	75	2016-05-09	-	PacBio	complete	2016-05-09	clinical	IncI2_1_Delta_AP002527	IncI2	IncI	1	-	-	MOBP	1	-	-	-	0	0	0	0	0	0	0	0	0	0	0	0	0	0	0
KU932021.1	Escherichia coli plasmid pEC3I, complete sequence.	Escherichia coli	pEC3I	91885	circular	110	106	2016-05-09	-	PacBio	complete	2016-05-09	clinical	IncB/O/K/Z_2_GU256641	IncB/O/K/Z2	IncB/O/K/Z	1	-	-	MOBP	1	MOBP	1	blaTEM-1C_5_FJ560503|beta-lactamase,strA_4_AF321551|aminoglycoside,strB_1_M96392|aminoglycoside,sul2_2_GQ421466|sulphonamide	4	0	0	0	0	0	0	0	0	0	0	0	0	0	0
KX032520.1	Escherichia coli strain Af48 plasmid pAF48, complete sequence.	Escherichia coli	pAF48	31808	circular	65	44	2016-05-08	-	Illumina	complete	2016-05-08	clinical	-	-	-	-	-	-	MOBP	1	MOBP	1	mcr-1_1_KP347127|colistin	1	0	0	0	0	0	0	0	0	0	0	0	0	0	0
KX032519.1	Escherichia coli strain Af23 plasmid pAF23, complete sequence.	Escherichia coli	pAF23	61177	circular	112	79	2016-05-08	-	Illumina	complete	2016-05-08	clinical	IncI2_1__KP347127	IncI2	IncI	1	-	-	MOBP	1	-	-	mcr-1_1_KP347127|colistin	1	0	0	0	0	0	0	0	0	0	0	0	0	0	0
KX009507.1	Escherichia coli strain 06K2206 plasmid LM6771, complete sequence.	Escherichia coli	LM6771	89090	circular	120	119	2016-05-08	-	Illumina	complete	2016-05-08	clinical	IncL/M_1__AF550415	IncL/M	IncL/M	1	-	-	MOBP	1	MOBP	1	ARR-3_1_JF806499|rifampicin,aac(6')Ib-cr_2_EF636461|aminoglycoside,armA_1_AY220558|aminoglycoside,blaCTX-M-3_2_EF437434|beta-lactamase,blaOXA-1_1_J02967|beta-lactamase,blaTEM-1B_1_JF910132|beta-lactamase,catB3_1_AJ009818|phenicol,mph(E)_3_EU294228|macrolide,msr(E)_4_EU294228|macrolide,sul1_1_AY224185|sulphonamide	10	1	0	0	0	0	0	1	0	0	0	0	0	0	0
KU980950.1	Escherichia coli strain WE-0250 plasmid U2501, complete sequence.	Escherichia coli	U2501	98832	circular	120	117	2016-05-08	-	Illumina	complete	2016-05-08	clinical	IncY_1__K02380	IncY	IncY	1	-	-	-	-	-	-	blaCTX-M-15_23_DQ302097|beta-lactamase	1	0	0	0	0	1	0	0	0	0	0	0	0	0	0
KU870627.1	Escherichia coli strain VT55363 plasmid pVT553, complete sequence.	Escherichia coli	pVT553	62219	circular	124	87	2016-05-08	-	-	complete	2016-05-08	clinical	IncI2_1_Delta_AP002527	IncI2	IncI	1	-	-	MOBP	1	-	-	mcr-1_1_KP347127|colistin	1	0	0	0	0	0	0	0	0	0	0	0	0	0	0
KU743384.1	Escherichia coli strain SA26 plasmid pSA26-MCR-1, complete sequence.	Escherichia coli	pSA26-MCR-1	240367	circular	264	186	2016-05-08	-	Illumina	complete	2016-05-08	clinical	IncHI2A_1__BX664015,IncHI2_1__BX664015	IncHI2,IncHI2	IncH,IncH	2	IncHI2_4	smr0018_4,smr0199_2	MOBH	1	MOBH	1	aadA1_3_JQ414041|aminoglycoside,aadA2_1_X68227|aminoglycoside,aph(3')-Ia_1_V00359|aminoglycoside,blaTEM-1B_1_JF910132|beta-lactamase,cmlA1_1_M64556|phenicol,dfrA14_1_DQ388123|trimethoprim,floR_2_AF118107|phenicol,mcr-1_1_KP347127|colistin,mph(A)_1_D16251|macrolide,strA_4_AF321551|aminoglycoside,strB_1_M96392|aminoglycoside,sul3_2_AJ459418|sulphonamide,tet(A)_4_AJ517790|tetracycline	13	1	0	0	0	0	0	0	0	0	0	0	0	0	0
LN890286.1	Buchnera aphidicola (Tuberolachnus salignus) strain BTs genome assembly, plasmid: pLeu.	Buchnera aphidicola (Tuberolachnus salignus)	pLeu	6529	circular	23	5	2016-05-05	BioProject:PRJEB10875 BioSample:SAMEA3598223	-	complete	2016-05-05	non-clinical	-	-	-	-	-	-	-	-	-	-	-	0	0	0	0	0	0	0	0	0	0	0	0	0	0	0
NZ_CP015380.1	Hafnia alvei strain HUMV-5920 plasmid, complete sequence.	Hafnia alvei	unnamed	87576	circular	129	63	2016-05-05	BioProject:PRJNA224116 BioSample:SAMN04886742 Assembly:GCF_001636255.1	Pacific Biosciences	complete	2016-05-05	non-clinical	-	-	-	-	-	-	-	-	MOBF	1	-	0	0	0	0	0	0	0	0	0	0	0	0	0	0	0
KU166868.1	Salmonella enterica subsp. enterica serovar Enteritidis strain S1080 plasmid p2.3, complete sequence.	Salmonella enterica subsp. enterica serovar Enteritidis	p2.3	3609	circular	3	2	2016-05-04	-	Sanger dideoxy sequencing	complete	2016-05-04	clinical	ColRNAI_1__DQ298019	ColRNAI	Col	1	-	-	-	-	-	-	-	0	0	0	0	0	0	0	0	0	0	0	0	0	0	0
KC999035.4	Escherichia coli strain EC2 plasmid pEC2-NDM-3, complete sequence.	Escherichia coli	pEC2-NDM-3	160989	circular	210	91	2016-05-03	-	Illumina	complete	2013-08-26	clinical	IncA/C2_1__JN157804	IncA/C2	IncA/C	1	IncA/C_1	A053_1,parA_1,parB_1,repA_1	MOBH	1	MOBH	1	aac(3)-IId_1_EU022314|aminoglycoside,aacA4_1_KM278199|aminoglycoside,aph(3')-VIa_1_X07753|aminoglycoside,blaCMY-6_1_AJ011293|beta-lactamase,blaDHA-1_1_Y16410|beta-lactamase,blaNDM-3_1_JQ734687|beta-lactamase,rmtC_1_AB194779|aminoglycoside,sul1_1_AY224185|sulphonamide,sul1_1_AY224185|sulphonamide	9	0	0	0	0	0	0	0	0	0	0	0	0	0	0
KC887917.2	Enterobacter cloacae plasmid pECL3-NDM-1, complete sequence.	Enterobacter cloacae	pECL3-NDM-1	99435	circular	176	77	2016-05-03	-	Illumina	complete	2013-08-11	clinical	IncFIB(pB171)_1_pB171_AB024946,IncFII(Yp)_1_Yersenia_CP000670	IncFIB,IncFII	IncF,IncF	2	IncF_F4:A-:B36	FIB_36,FIIY_4	MOBF	1	MOBF	1	blaNDM-1_1_FN396876|beta-lactamase,rmtC_1_AB194779|aminoglycoside,sul1_20_JF262165|sulphonamide	3	0	0	1	0	0	0	0	0	0	0	0	0	0	0
KC887916.2	Escherichia coli strain ARL10/167 plasmid pEC4-NDM-6, complete sequence.	Escherichia coli	pEC4-NDM-6	110786	circular	214	88	2016-05-03	-	Illumina	complete	2013-08-11	clinical	IncFIB(pB171)_1_pB171_AB024946,IncFII(Yp)_1_Yersenia_CP000670	IncFIB,IncFII	IncF,IncF	2	IncF_F4:A-:B36	FIB_36,FIIY_4	MOBF	1	MOBF	1	blaNDM-6_1_JN967644|beta-lactamase,rmtC_1_AB194779|aminoglycoside,sul1_20_JF262165|sulphonamide	3	0	0	0	0	0	0	0	0	0	0	0	0	0	0
KU312044.1	Escherichia coli strain 1292 transconjugant plasmid pNVI1292, complete sequence.	Escherichia coli	pNVI1292	79298	circular	168	102	2016-04-29	-	Illumina	complete	2016-03-19	clinical	IncB/O/K/Z_4_FN868832	IncB/O/K/Z4	IncB/O/K/Z	1	-	-	MOBP	1	MOBP	1	blaCMY-2_1_X91840|beta-lactamase	1	0	0	0	1	0	0	0	0	0	0	0	0	0	0
KU341381.1	Escherichia coli strain SHP45 plasmid pHNSHP45-2, complete sequence.	Escherichia coli	pHNSHP45-2	251493	circular	637	304	2016-04-22	-	-	complete	2016-04-22	clinical	IncHI2A_1__BX664015,IncHI2_1__BX664015	IncHI2,IncHI2	IncH,IncH	2	IncHI2_3	smr0018_3,smr0199_2	MOBH	1	MOBH	1	aac(3)-IVa_1_X01385|aminoglycoside,aadA1_3_JQ414041|aminoglycoside,aadA2_1_X68227|aminoglycoside,aadA2_2_JQ364967|aminoglycoside,aph(3')-Ia_1_V00359|aminoglycoside,aph(4)-Ia_1_V01499|aminoglycoside,blaCTX-M-14_1_AF252622|beta-lactamase,cmlA1_1_M64556|phenicol,dfrA12_1_AB571791|trimethoprim,floR_2_AF118107|phenicol,fosA_14_AB522970|fosfomycin,mcr-1_1_KP347127|colistin,oqxA_1_EU370913|quinolone,oqx…	17	0	0	0	0	0	0	0	0	0	1	0	0	0	0
KT990220.1	Escherichia coli strain 42-2 plasmid p42-2, complete sequence.	Escherichia coli	p42-2	106886	circular	253	122	2016-04-26	-	-	complete	2016-04-26	clinical	IncFII(pHN7A8)_1_pHN7A8_JN232517,IncX1_1__EU370913	IncFII,IncX1	IncF,IncX	2	-	-	MOBF	1	MOBF	1	aph(3')-IIa_1_X57709|aminoglycoside,blaCTX-M-55_2_GQ456159|beta-lactamase,blaTEM-141_1_AY956335|beta-lactamase,floR_2_AF118107|phenicol,fosA_14_AB522970|fosfomycin,oqxA_1_EU370913|quinolone,oqxB_1_EU370913|quinolone,strA_4_AF321551|aminoglycoside,strB_1_M96392|aminoglycoside,sul2_2_GQ421466|sulphonamide,tet(A)_4_AJ517790|tetracycline	11	0	0	0	0	0	0	0	0	0	0	0	0	0	0
KR351290.1	Klebsiella pneumoniae subsp. pneumoniae strain K351 plasmid pK351, complete sequence.	Klebsiella pneumoniae subsp. pneumoniae	pK351	106844	circular	159	121	2016-04-22	-	Pacific Biosciences RS II	complete	2015-06-15	clinical	IncFIB(pB171)_1_pB171_AB024946,IncFII(Yp)_1_Yersenia_CP000670	IncFIB,IncFII	IncF,IncF	2	IncF_F4:A-:B36	FIB_36,FIIY_4	MOBF	1	MOBF	1	blaNDM-1_1_FN396876|beta-lactamase,rmtC_1_AB194779|aminoglycoside,sul1_8_JN581942|sulphonamide	3	0	0	1	0	0	0	0	0	0	0	0	0	0	0
NC_008791.1	Yersinia enterocolitica subsp. enterocolitica 8081 plasmid pYVe8081, complete sequence.	Yersinia enterocolitica subsp. enterocolitica 8081	pYVe8081	67721	circular	271	71	2016-04-20	BioProject:PRJNA57741	-	complete	2007-01-16	clinical	IncFII(pYVa12790)_1_pYVa12790_AY150843	IncFII	IncF	1	IncF_no_alleles_detected	IncF_no_alleles_detected	-	-	-	-	-	0	0	0	0	0	0	0	0	0	0	0	0	0	0	0
CP010513.1	Enterobacter cloacae strain colR/S plasmid, complete sequence.	Enterobacter cloacae	unnamed	23128	circular	45	19	2016-04-15	BioProject:PRJNA263343 BioSample:SAMN03099688	PacBio	complete	2016-04-15	clinical	-	-	-	-	-	-	-	-	-	-	-	0	0	0	0	0	0	0	0	0	0	0	0	0	0	0
KT070138.1	Klebsiella pneumoniae strain KP01 plasmid pGES-GZ, complete sequence.	Klebsiella pneumoniae	pGES-GZ	28548	circular	62	30	2016-04-15	-	-	complete	2015-07-28	clinical	Col(pWES)_1__DQ268764	Col(pWES)	Col	1	-	-	MOBQ	1	MOBQ	1	blaGES-5_1_DQ236171|beta-lactamase	1	0	0	0	0	0	0	0	0	0	0	0	0	0	0
KU886034.1	Klebsiella pneumoniae strain Kp1 plasmid pIMP-HZ1, complete sequence.	Klebsiella pneumoniae	pIMP-HZ1	51599	circular	120	67	2016-04-12	-	454	complete	2016-04-12	clinical	IncN_1__AY046276	IncN1	IncN	1	IncN_7	korA_2,repN_3,traJ_4	MOBF	1	MOBF	1	QnrS1_1_AB187515|quinolone,blaIMP-4_1_AF244145|beta-lactamase	2	0	0	0	0	0	0	0	0	0	0	0	0	1	0
KU355874.1	Escherichia coli strain FAM22871 plasmid pFAM22871_2, complete sequence.	Escherichia coli	pFAM22871_2	97819	circular	141	140	2016-04-12	-	Illumina	complete	2016-04-12	clinical	IncI1_1_Alpha_AP005147	IncI1	IncI	1	IncI1_37	ardA_8,pilL_7,repI1_1,sogS_3,trbA_12	MOBP	1	MOBP	1	aac(3)-IId_1_EU022314|aminoglycoside,blaCTX-M-15_23_DQ302097|beta-lactamase,blaTEM-1B_1_JF910132|beta-lactamase	3	1	0	0	0	1	0	0	0	0	0	0	0	0	0
KU355873.1	Escherichia coli strain FAM22871 plasmid pFAM22871_1, complete sequence.	Escherichia coli	pFAM22871_1	141534	circular	176	174	2016-04-12	-	Illumina	complete	2016-04-12	clinical	IncFIA_1__AP001918,IncFIB(AP001918)_1__AP001918,IncFII(pCoo)_1_pCoo_CR942285	IncFIA,IncFIB,IncFII	IncF,IncF,IncF	3	IncF_F67:A6:B38	FIA_6,FIB_38,FII_67	MOBF	1	MOBF	1	aph(3')-Ic_1_X62115|aminoglycoside,blaTEM-1B_1_JF910132|beta-lactamase,strA_1_M96392|aminoglycoside,strB_1_M96392|aminoglycoside,sul2_2_GQ421466|sulphonamide,tet(B)_3_AP000342|tetracycline	6	1	0	0	0	0	0	0	0	0	0	0	0	0	0
KU288634.1	Escherichia coli strain FAM22321 plasmid pFAM22321, complete sequence.	Escherichia coli	pFAM22321	78962	circular	112	111	2016-04-12	-	Illumina	complete	2016-04-12	clinical	IncFII_1__AY458016	IncFII	IncF	1	IncF_F2:A-:B-	FII_2	MOBF	1	MOBF	1	aac(3)-IIa_1_X51534|aminoglycoside,blaCTX-M-14_1_AF252622|beta-lactamase,blaTEM-1B_1_JF910132|beta-lactamase	3	1	0	0	0	0	0	0	0	0	1	0	0	0	0
KT988306.1	Shigella sonnei strain c8225 plasmid pABC-3, complete sequence.	Shigella sonnei	pABC-3	6779	circular	9	3	2016-03-30	-	Sanger dideoxy sequencing	complete	2016-03-30	clinical	ColRNAI_1__DQ298019	ColRNAI	Col	1	-	-	-	-	-	-	dfrA14_1_DQ388123|trimethoprim,strA_4_AF321551|aminoglycoside,strB_1_M96392|aminoglycoside,sul2_2_GQ421466|sulphonamide	4	0	0	0	0	0	0	0	0	0	0	0	0	0	0
NZ_CP014698.1	Klebsiella quasipneumoniae strain ATCC 700603 plasmid unnamed2, complete sequence.	Klebsiella quasipneumoniae	unnamed2	100196	circular	241	120	2016-03-23	BioProject:PRJNA224116 BioSample:SAMN04382091 Assembly:GCF_001596075.1	PacBio	complete	2016-03-23	clinical	IncL/M(pMU407)_1_pMU407_U27345,IncL/M(pMU407)_1_pMU407_U27345	IncL/M,IncL/M	IncL/M,IncL/M	2	-	-	MOBP	1	MOBP	1	aadB_1_JN119852|aminoglycoside,aadB_1_JN119852|aminoglycoside,blaOXA-2_1_DQ310703|beta-lactamase,blaSHV-18_1_AF132290|beta-lactamase,sul1_8_JN581942|sulphonamide	5	0	0	0	0	0	0	0	0	0	0	0	0	0	0
NZ_CP014697.1	Klebsiella quasipneumoniae strain ATCC 700603 plasmid unnamed1, complete sequence.	Klebsiella quasipneumoniae	unnamed1	172315	circular	363	181	2016-03-23	BioProject:PRJNA224116 BioSample:SAMN04382091 Assembly:GCF_001596075.1	PacBio	complete	2016-03-23	clinical	IncFIB(K)_1_Kpn3_JN233704,IncFII(K)_1__CP000648	IncFIB,IncFII	IncF,IncF	2	IncF_F1:A-:B-	FIIK_1	-	-	-	-	-	0	0	0	0	0	0	0	0	0	0	0	0	0	0	0
CP014779.1	Pluralibacter gergoviae strain FB2 plasmid pFB2.4, complete sequence.	Pluralibacter gergoviae	pFB2.4	14526	circular	37	18	2016-03-23	BioProject:PRJNA260760 BioSample:SAMN03031196	PacBio	complete	2016-03-22	non-clinical	ColRNAI_1__DQ298019,ColRNAI_1__DQ298019,ColRNAI_1__DQ298019,ColRNAI_1__DQ298019	ColRNAI,ColRNAI,ColRNAI,ColRNAI	Col,Col,Col,Col	4	-	-	-	-	-	-	-	0	0	0	0	0	0	0	0	0	0	0	0	0	0	0
CP014778.1	Pluralibacter gergoviae strain FB2 plasmid pFB2.3, complete sequence.	Pluralibacter gergoviae	pFB2.3	140505	circular	279	139	2016-03-23	BioProject:PRJNA260760 BioSample:SAMN03031196	PacBio	complete	2016-03-22	non-clinical	IncFIB(K)_1_Kpn3_JN233704	IncFIB	IncF	1	IncF_no_alleles_detected	IncF_no_alleles_detected	-	-	-	-	-	0	0	0	0	0	0	0	0	0	0	0	0	0	0	0
[truncated: 1,181 more rows]

## Sheet: Filtered plasmids 1
Plasmid_accession_id	Accession_title_description	Source_organism	Accession_size	Sequence_topology	Reason_for_exclusion
[truncated: 4,707 more rows]

## Sheet: Filtered plasmids 2
Plasmid_accession_id	Accession_title_description	Source_organism	Accession_size	Sequence_topology	Completeness_annotation	MLST_alleles_detected_if_complete	Reason_for_exclusion
[truncated: 148 more rows]

[truncated: 2 more sheets: Resistance typing (complete), Shintani et al.]
