# Supplementary material for: Ordering the mob: Insights into replicon and MOB typing schemes from analysis of a curated dataset of publicly available plasmids
Source: Plasmid. 2017 May;91:42–52. doi: 10.1016/j.plasmid.2017.03.002 (PMC5466382; doi:10.1016/j.plasmid.2017.03.002)
Supplement: Table S2 — PSI-BLAST alignments prior to best hit selection are shown. Hits involving different MOB queries aligning to the same locus on a given plasmid are indicated. [file mmc5.xlsx]

## Sheet: 1a original queries
MOB query	Subject plasmid locus	Percent identity	Alignment length	Number of mismatches	Number of gap opens	Start position in query	End position in query	Start position in subject	End position in subject	E-value	Bit score	Iteration of hit retrieval	MOB query length	Coverage score	Overall score	Start position on plasmid nucleotide sequence	End position on plasmid nucleotide sequence	Nucleotide position of plasmid CDS intersected by alignment	CDS annotation	Accession id	Inc type	Inc family	pMLST type	MOB type
MOBQ|NP_044304.1_mobilization_protein_A__plasmid__[Escherichia_coli]	AJGY01000090.1_locus1|strand-1|frame1|12571	17.62	193	128	9	8	190	4727	4898	4e-09	62.2	3	300	0.613333	0.108069	23020	23535	22527-23694	plasmid mobilization relaxase TaxC	AJGY01000090.1	IncX1	IncX	-	MOBQ
MOBQ|NP_044304.1_mobilization_protein_A__plasmid__[Escherichia_coli]	AJGY01000090.1_locus1|strand-1|frame1|12571	15.44	259	193	9	2	242	4721	4971	2e-53	195	4	300	0.833333	0.128667	22801	23553	22527-23694	plasmid mobilization relaxase TaxC	AJGY01000090.1	IncX1	IncX	-	MOBQ
MOBP|WP_011205818.1_MULTISPECIES:_protein_TraI_[Proteobacteria]	AJGY01000090.1_locus1|strand-1|frame1|12571	13.23	189	146	8	5	179	4728	4912	3e-25	112	4	300	0.603333	0.079821	22978	23532	22527-23694	plasmid mobilization relaxase TaxC	AJGY01000090.1	IncX1	IncX	-	MOBQ
MOBQ|NP_044304.1_mobilization_protein_A__plasmid__[Escherichia_coli]	AJGY01000090.1_locus1|strand-1|frame1|12571	14.38	306	235	10	2	288	4721	5018	5e-74	255	5	300	0.986667	0.141883	22660	23553	22527-23694	plasmid mobilization relaxase TaxC	AJGY01000090.1	IncX1	IncX	-	MOBQ
MOBP|WP_011205818.1_MULTISPECIES:_protein_TraI_[Proteobacteria]	AJGY01000090.1_locus1|strand-1|frame1|12571	13.23	189	146	8	5	179	4728	4912	7e-40	155	5	300	0.603333	0.079821	22978	23532	22527-23694	plasmid mobilization relaxase TaxC	AJGY01000090.1	IncX1	IncX	-	MOBQ
MOBQ|NP_044304.1_mobilization_protein_A__plasmid__[Escherichia_coli]	AJGY01000090.1_locus1|strand-1|frame1|12571	14.38	306	235	10	2	288	4721	5018	8e-82	277	6	300	0.986667	0.141883	22660	23553	22527-23694	plasmid mobilization relaxase TaxC	AJGY01000090.1	IncX1	IncX	-	MOBQ
MOBP|WP_011205818.1_MULTISPECIES:_protein_TraI_[Proteobacteria]	AJGY01000090.1_locus1|strand-1|frame1|12571	13.23	189	146	8	5	179	4728	4912	3e-38	151	6	300	0.603333	0.079821	22978	23532	22527-23694	plasmid mobilization relaxase TaxC	AJGY01000090.1	IncX1	IncX	-	MOBQ
MOBP|WP_011205818.1_MULTISPECIES:_protein_TraI_[Proteobacteria]	AJGY01000090.1_locus1|strand-1|frame1|12571	13.55	251	191	11	5	238	4728	4969	3e-39	153	7	300	0.8	0.1084	22807	23532	22527-23694	plasmid mobilization relaxase TaxC	AJGY01000090.1	IncX1	IncX	-	MOBQ
MOBP|WP_011205818.1_MULTISPECIES:_protein_TraI_[Proteobacteria]	AJGY01000090.1_locus1|strand-1|frame1|12571	13.39	254	194	11	2	238	4725	4969	1e-37	149	8	300	0.81	0.108459	22807	23541	22527-23694	plasmid mobilization relaxase TaxC	AJGY01000090.1	IncX1	IncX	-	MOBQ
MOBP|WP_011205818.1_MULTISPECIES:_protein_TraI_[Proteobacteria]	AJGY01000090.1_locus1|strand-1|frame1|12571	11.89	286	229	11	2	273	4725	5001	4e-39	153	12	300	0.916667	0.108992	22711	23541	22527-23694	plasmid mobilization relaxase TaxC	AJGY01000090.1	IncX1	IncX	-	MOBQ
MOBP|WP_011205818.1_MULTISPECIES:_protein_TraI_[Proteobacteria]	AJGY01000090.1_locus1|strand-1|frame1|12571	12.01	283	229	10	2	270	4725	5001	7e-39	153	13	300	0.91	0.109291	22711	23541	22527-23694	plasmid mobilization relaxase TaxC	AJGY01000090.1	IncX1	IncX	-	MOBQ
MOBP|WP_011205818.1_MULTISPECIES:_protein_TraI_[Proteobacteria]	CP015977.1_locus1|strand1|frame0|11101	14.37	174	125	6	20	182	1621	1781	0.002	44.3	3	300	0.56	0.080472	4861	5343	4632-5862	Relaxase/mobilization nuclease domain protein	CP015977.1	IncX4	IncX	-	MOBP
MOBQ|NP_044304.1_mobilization_protein_A__plasmid__[Escherichia_coli]	CP015977.1_locus1|strand1|frame0|11101	14.77	325	245	9	3	300	1600	1919	1e-15	82.3	4	300	1.05333	0.155577	4798	5757	4632-5862	Relaxase/mobilization nuclease domain protein	CP015977.1	IncX4	IncX	-	MOBP
MOBP|WP_011205818.1_MULTISPECIES:_protein_TraI_[Proteobacteria]	CP015977.1_locus1|strand1|frame0|11101	13.74	182	133	6	12	182	1613	1781	6e-35	141	4	300	0.586667	0.080608	4837	5343	4632-5862	Relaxase/mobilization nuclease domain protein	CP015977.1	IncX4	IncX	-	MOBP
MOBQ|NP_044304.1_mobilization_protein_A__plasmid__[Escherichia_coli]	CP015977.1_locus1|strand1|frame0|11101	14.77	325	245	9	3	300	1600	1919	3e-70	244	5	300	1.05333	0.155577	4798	5757	4632-5862	Relaxase/mobilization nuclease domain protein	CP015977.1	IncX4	IncX	-	MOBP
MOBP|WP_011205818.1_MULTISPECIES:_protein_TraI_[Proteobacteria]	CP015977.1_locus1|strand1|frame0|11101	12.5	192	144	6	2	182	1603	1781	1e-33	137	5	300	0.62	0.0775	4807	5343	4632-5862	Relaxase/mobilization nuclease domain protein	CP015977.1	IncX4	IncX	-	MOBP
MOBQ|NP_044304.1_mobilization_protein_A__plasmid__[Escherichia_coli]	CP015977.1_locus1|strand1|frame0|11101	15.12	324	245	9	3	300	1600	1919	1e-68	239	6	300	1.05	0.15876	4798	5757	4632-5862	Relaxase/mobilization nuclease domain protein	CP015977.1	IncX4	IncX	-	MOBP
MOBP|WP_011205818.1_MULTISPECIES:_protein_TraI_[Proteobacteria]	CP015977.1_locus1|strand1|frame0|11101	12.5	192	144	6	2	182	1603	1781	3e-33	136	6	300	0.62	0.0775	4807	5343	4632-5862	Relaxase/mobilization nuclease domain protein	CP015977.1	IncX4	IncX	-	MOBP
MOBP|WP_011205818.1_MULTISPECIES:_protein_TraI_[Proteobacteria]	CP015977.1_locus1|strand1|frame0|11101	11.93	327	244	10	2	299	1603	1914	3e-29	124	7	300	1.05667	0.12606	4807	5742	4632-5862	Relaxase/mobilization nuclease domain protein	CP015977.1	IncX4	IncX	-	MOBP
MOBP|WP_011205818.1_MULTISPECIES:_protein_TraI_[Proteobacteria]	CP015977.1_locus1|strand1|frame0|11101	12.19	320	251	12	2	299	1603	1914	5e-37	147	9	300	1.02667	0.125151	4807	5742	4632-5862	Relaxase/mobilization nuclease domain protein	CP015977.1	IncX4	IncX	-	MOBP
MOBP|WP_011205818.1_MULTISPECIES:_protein_TraI_[Proteobacteria]	CP015977.1_locus1|strand1|frame0|11101	12.19	320	251	12	2	299	1603	1914	3e-37	148	10	300	1.02667	0.125151	4807	5742	4632-5862	Relaxase/mobilization nuclease domain protein	CP015977.1	IncX4	IncX	-	MOBP
MOBP|WP_011205818.1_MULTISPECIES:_protein_TraI_[Proteobacteria]	CP015977.1_locus1|strand1|frame0|11101	12.19	320	251	12	2	299	1603	1914	5e-37	147	11	300	1.02667	0.125151	4807	5742	4632-5862	Relaxase/mobilization nuclease domain protein	CP015977.1	IncX4	IncX	-	MOBP
MOBP|WP_011205818.1_MULTISPECIES:_protein_TraI_[Proteobacteria]	JN194214.1_locus1|strand-1|frame0|11448	14.86	175	123	7	20	182	1752	1912	0.001	45.1	3	300	0.56	0.083216	28609	29091	28090-29320	TaxC DNA relaxase/nickase	JN194214.1	IncX4	IncX	-	MOBP
MOBQ|NP_044304.1_mobilization_protein_A__plasmid__[Escherichia_coli]	JN194214.1_locus1|strand-1|frame0|11448	14.77	325	245	9	3	300	1731	2050	4e-16	83.8	4	300	1.05333	0.155577	28195	29154	28090-29320	TaxC DNA relaxase/nickase	JN194214.1	IncX4	IncX	-	MOBP
MOBP|WP_011205818.1_MULTISPECIES:_protein_TraI_[Proteobacteria]	JN194214.1_locus1|strand-1|frame0|11448	13.74	182	133	6	12	182	1744	1912	6e-35	141	4	300	0.586667	0.080608	28609	29115	28090-29320	TaxC DNA relaxase/nickase	JN194214.1	IncX4	IncX	-	MOBP
MOBQ|NP_044304.1_mobilization_protein_A__plasmid__[Escherichia_coli]	JN194214.1_locus1|strand-1|frame0|11448	14.77	325	245	9	3	300	1731	2050	6e-71	246	5	300	1.05333	0.155577	28195	29154	28090-29320	TaxC DNA relaxase/nickase	JN194214.1	IncX4	IncX	-	MOBP
MOBP|WP_011205818.1_MULTISPECIES:_protein_TraI_[Proteobacteria]	JN194214.1_locus1|strand-1|frame0|11448	12.5	192	144	6	2	182	1734	1912	3e-34	139	5	300	0.62	0.0775	28609	29145	28090-29320	TaxC DNA relaxase/nickase	JN194214.1	IncX4	IncX	-	MOBP
MOBQ|NP_044304.1_mobilization_protein_A__plasmid__[Escherichia_coli]	JN194214.1_locus1|strand-1|frame0|11448	15.12	324	245	9	3	300	1731	2050	3e-69	241	6	300	1.05	0.15876	28195	29154	28090-29320	TaxC DNA relaxase/nickase	JN194214.1	IncX4	IncX	-	MOBP
MOBP|WP_011205818.1_MULTISPECIES:_protein_TraI_[Proteobacteria]	JN194214.1_locus1|strand-1|frame0|11448	12.5	192	144	6	2	182	1734	1912	7e-34	138	6	300	0.62	0.0775	28609	29145	28090-29320	TaxC DNA relaxase/nickase	JN194214.1	IncX4	IncX	-	MOBP
MOBP|WP_011205818.1_MULTISPECIES:_protein_TraI_[Proteobacteria]	JN194214.1_locus1|strand-1|frame0|11448	11.93	327	244	10	2	299	1734	2045	9e-30	125	7	300	1.05667	0.12606	28210	29145	28090-29320	TaxC DNA relaxase/nickase	JN194214.1	IncX4	IncX	-	MOBP
MOBP|WP_011205818.1_MULTISPECIES:_protein_TraI_[Proteobacteria]	JN194214.1_locus1|strand-1|frame0|11448	12.19	320	251	12	2	299	1734	2045	2e-37	148	9	300	1.02667	0.125151	28210	29145	28090-29320	TaxC DNA relaxase/nickase	JN194214.1	IncX4	IncX	-	MOBP
MOBP|WP_011205818.1_MULTISPECIES:_protein_TraI_[Proteobacteria]	JN194214.1_locus1|strand-1|frame0|11448	12.19	320	251	12	2	299	1734	2045	8e-38	150	10	300	1.02667	0.125151	28210	29145	28090-29320	TaxC DNA relaxase/nickase	JN194214.1	IncX4	IncX	-	MOBP
MOBP|WP_011205818.1_MULTISPECIES:_protein_TraI_[Proteobacteria]	JN194214.1_locus1|strand-1|frame0|11448	12.19	320	251	12	2	299	1734	2045	2e-37	148	11	300	1.02667	0.125151	28210	29145	28090-29320	TaxC DNA relaxase/nickase	JN194214.1	IncX4	IncX	-	MOBP
MOBQ|NP_044304.1_mobilization_protein_A__plasmid__[Escherichia_coli]	JNBM01000003.1_locus1|strand-1|frame1|14462	17.54	211	140	9	2	199	1749	1938	4e-09	62.2	3	300	0.673333	0.118103	37573	38142	37122-38283	spore coat protein CotH	JNBM01000003.1	IncX3	IncX	-	MOBQ
MOBQ|NP_044304.1_mobilization_protein_A__plasmid__[Escherichia_coli]	JNBM01000003.1_locus1|strand-1|frame1|14462	15.83	259	192	9	2	242	1749	1999	1e-56	204	4	300	0.833333	0.131917	37390	38142	37122-38283	spore coat protein CotH	JNBM01000003.1	IncX3	IncX	-	MOBQ
MOBP|WP_011205818.1_MULTISPECIES:_protein_TraI_[Proteobacteria]	JNBM01000003.1_locus1|strand-1|frame1|14462	12.7	189	147	8	5	179	1756	1940	1e-25	113	4	300	0.603333	0.0766233	37567	38121	37122-38283	spore coat protein CotH	JNBM01000003.1	IncX3	IncX	-	MOBQ
MOBQ|NP_044304.1_mobilization_protein_A__plasmid__[Escherichia_coli]	JNBM01000003.1_locus1|strand-1|frame1|14462	14.33	300	230	10	2	282	1749	2040	9e-76	260	5	300	0.966667	0.138523	37267	38142	37122-38283	spore coat protein CotH	JNBM01000003.1	IncX3	IncX	-	MOBQ
MOBP|WP_011205818.1_MULTISPECIES:_protein_TraI_[Proteobacteria]	JNBM01000003.1_locus1|strand-1|frame1|14462	12.7	189	147	8	5	179	1756	1940	1e-39	155	5	300	0.603333	0.0766233	37567	38121	37122-38283	spore coat protein CotH	JNBM01000003.1	IncX3	IncX	-	MOBQ
MOBQ|NP_044304.1_mobilization_protein_A__plasmid__[Escherichia_coli]	JNBM01000003.1_locus1|strand-1|frame1|14462	14.05	306	236	10	2	288	1749	2046	3e-82	279	6	300	0.986667	0.138627	37249	38142	37122-38283	spore coat protein CotH	JNBM01000003.1	IncX3	IncX	-	MOBQ
MOBP|WP_011205818.1_MULTISPECIES:_protein_TraI_[Proteobacteria]	JNBM01000003.1_locus1|strand-1|frame1|14462	12.7	189	147	8	5	179	1756	1940	3e-39	154	6	300	0.603333	0.0766233	37567	38121	37122-38283	spore coat protein CotH	JNBM01000003.1	IncX3	IncX	-	MOBQ
MOBP|WP_011205818.1_MULTISPECIES:_protein_TraI_[Proteobacteria]	JNBM01000003.1_locus1|strand-1|frame1|14462	12.39	234	180	10	5	221	1756	1981	7e-39	153	7	300	0.746667	0.092512	37444	38121	37122-38283	spore coat protein CotH	JNBM01000003.1	IncX3	IncX	-	MOBQ
MOBQ|NP_044304.1_mobilization_protein_A__plasmid__[Escherichia_coli]	KJ020575.1_locus2|strand1|frame1|33289	41.45	152	76	3	106	248	6224	6371	1e-23	107	1	300	0.496667	0.205868	18670	19113	18739-19477	relaxation protein MobA	KJ020575.1	ColE10,IncFII,IncN1,IncN1	Col,IncF,IncN,IncN	-	MOBF,MOBQ
MOBQ|NP_044304.1_mobilization_protein_A__plasmid__[Escherichia_coli]	KJ020575.1_locus2|strand1|frame1|33289	36.55	197	110	5	105	290	6223	6415	7e-65	228	2	300	0.64	0.23392	18667	19245	18739-19477	relaxation protein MobA	KJ020575.1	ColE10,IncFII,IncN1,IncN1	Col,IncF,IncN,IncN	-	MOBF,MOBQ
MOBQ|NP_044304.1_mobilization_protein_A__plasmid__[Escherichia_coli]	KJ020575.1_locus2|strand1|frame1|33289	36.55	197	110	5	105	290	6223	6415	6e-61	217	3	300	0.64	0.23392	18667	19245	18739-19477	relaxation protein MobA	KJ020575.1	ColE10,IncFII,IncN1,IncN1	Col,IncF,IncN,IncN	-	MOBF,MOBQ
MOBQ|NP_044304.1_mobilization_protein_A__plasmid__[Escherichia_coli]	KJ020575.1_locus2|strand1|frame1|33289	36.55	197	110	5	105	290	6223	6415	1e-59	213	4	300	0.64	0.23392	18667	19245	18739-19477	relaxation protein MobA	KJ020575.1	ColE10,IncFII,IncN1,IncN1	Col,IncF,IncN,IncN	-	MOBF,MOBQ
MOBQ|NP_044304.1_mobilization_protein_A__plasmid__[Escherichia_coli]	KJ020575.1_locus2|strand1|frame1|33289	36.36	198	111	5	105	291	6223	6416	4e-54	197	5	300	0.643333	0.233916	18667	19248	18739-19477	relaxation protein MobA	KJ020575.1	ColE10,IncFII,IncN1,IncN1	Col,IncF,IncN,IncN	-	MOBF,MOBQ
MOBP|WP_011205818.1_MULTISPECIES:_protein_TraI_[Proteobacteria]	KJ020575.1_locus2|strand1|frame1|33289	10.66	122	100	3	92	204	6213	6334	2e-09	63.3	5	300	0.396667	0.0422847	18637	19002	18739-19477	relaxation protein MobA	KJ020575.1	ColE10,IncFII,IncN1,IncN1	Col,IncF,IncN,IncN	-	MOBF,MOBQ
MOBQ|NP_044304.1_mobilization_protein_A__plasmid__[Escherichia_coli]	KJ020575.1_locus2|strand1|frame1|33289	36.36	198	111	5	105	291	6223	6416	8e-53	193	6	300	0.643333	0.233916	18667	19248	18739-19477	relaxation protein MobA	KJ020575.1	ColE10,IncFII,IncN1,IncN1	Col,IncF,IncN,IncN	-	MOBF,MOBQ
MOBP|WP_011205818.1_MULTISPECIES:_protein_TraI_[Proteobacteria]	KJ020575.1_locus2|strand1|frame1|33289	11.27	213	152	8	92	293	6213	6399	3e-21	99.9	6	300	0.683333	0.0770117	18637	19197	18739-19477	relaxation protein MobA	KJ020575.1	ColE10,IncFII,IncN1,IncN1	Col,IncF,IncN,IncN	-	MOBF,MOBQ
MOBQ|NP_044304.1_mobilization_protein_A__plasmid__[Escherichia_coli]	KJ158441.1_locus1|strand1|frame0|1422	38.57	293	153	11	1	277	95	376	1e-48	181	1	300	0.94	0.362558	283	1128	None	None	KJ158441.1	Col3M	Col	-	MOBQ
MOBQ|NP_044304.1_mobilization_protein_A__plasmid__[Escherichia_coli]	KJ158441.1_locus1|strand1|frame0|1422	37.88	293	155	10	1	277	95	376	4e-106	343	2	300	0.943333	0.357335	283	1128	None	None	KJ158441.1	Col3M	Col	-	MOBQ
MOBQ|NP_044304.1_mobilization_protein_A__plasmid__[Escherichia_coli]	KJ158441.1_locus1|strand1|frame0|1422	35.02	317	178	11	1	300	95	400	6e-98	320	3	300	1.02	0.357204	283	1200	None	None	KJ158441.1	Col3M	Col	-	MOBQ
MOBQ|NP_044304.1_mobilization_protein_A__plasmid__[Escherichia_coli]	KJ158441.1_locus1|strand1|frame0|1422	35.02	317	178	11	1	300	95	400	3e-96	315	4	300	1.02	0.357204	283	1200	None	None	KJ158441.1	Col3M	Col	-	MOBQ
MOBQ|NP_044304.1_mobilization_protein_A__plasmid__[Escherichia_coli]	KJ158441.1_locus1|strand1|frame0|1422	34.7	317	179	11	1	300	95	400	9e-90	297	5	300	1.02	0.35394	283	1200	None	None	KJ158441.1	Col3M	Col	-	MOBQ
MOBP|WP_011205818.1_MULTISPECIES:_protein_TraI_[Proteobacteria]	KJ158441.1_locus1|strand1|frame0|1422	10.83	314	231	11	1	274	95	399	8e-27	116	5	300	1.01	0.109383	283	1197	None	None	KJ158441.1	Col3M	Col	-	MOBQ
MOBQ|NP_044304.1_mobilization_protein_A__plasmid__[Escherichia_coli]	KJ158441.1_locus1|strand1|frame0|1422	34.7	317	179	11	1	300	95	400	4e-90	298	6	300	1.02	0.35394	283	1200	None	None	KJ158441.1	Col3M	Col	-	MOBQ
MOBP|WP_011205818.1_MULTISPECIES:_protein_TraI_[Proteobacteria]	KJ158441.1_locus1|strand1|frame0|1422	11.18	313	231	10	1	274	95	399	2e-50	185	6	300	1.01	0.112918	283	1197	None	None	KJ158441.1	Col3M	Col	-	MOBQ
MOBP|WP_011205818.1_MULTISPECIES:_protein_TraI_[Proteobacteria]	KJ158441.1_locus1|strand1|frame0|1422	11.18	313	231	10	1	274	95	399	2e-49	183	7	300	1.01	0.112918	283	1197	None	None	KJ158441.1	Col3M	Col	-	MOBQ
MOBP|WP_011205818.1_MULTISPECIES:_protein_TraI_[Proteobacteria]	KJ158441.1_locus1|strand1|frame0|1422	11.32	318	231	11	1	277	95	402	4e-44	167	8	300	1.02333	0.115841	283	1206	None	None	KJ158441.1	Col3M	Col	-	MOBQ
MOBP|WP_011205818.1_MULTISPECIES:_protein_TraI_[Proteobacteria]	KJ158441.1_locus1|strand1|frame0|1422	11.08	316	234	10	1	277	95	402	1e-42	163	9	300	1.02	0.113016	283	1206	None	None	KJ158441.1	Col3M	Col	-	MOBQ
MOBP|WP_011205818.1_MULTISPECIES:_protein_TraI_[Proteobacteria]	KJ158441.1_locus1|strand1|frame0|1422	11.54	312	237	10	1	277	95	402	2e-40	156	10	300	1.00667	0.116169	283	1206	None	None	KJ158441.1	Col3M	Col	-	MOBQ
MOBP|WP_011205818.1_MULTISPECIES:_protein_TraI_[Proteobacteria]	KJ158441.1_locus1|strand1|frame0|1422	11.43	315	240	10	1	280	95	405	1e-40	157	11	300	1.01667	0.116205	283	1215	None	None	KJ158441.1	Col3M	Col	-	MOBQ
MOBP|WP_011205818.1_MULTISPECIES:_protein_TraI_[Proteobacteria]	KJ158441.1_locus1|strand1|frame0|1422	11.43	315	240	10	1	280	95	405	5e-43	164	12	300	1.01667	0.116205	283	1215	None	None	KJ158441.1	Col3M	Col	-	MOBQ
MOBP|WP_011205818.1_MULTISPECIES:_protein_TraI_[Proteobacteria]	KJ158441.1_locus1|strand1|frame0|1422	11.54	312	248	8	1	300	95	390	2e-48	180	13	300	1.01333	0.116939	283	1170	None	None	KJ158441.1	Col3M	Col	-	MOBQ
MOBQ|NP_044304.1_mobilization_protein_A__plasmid__[Escherichia_coli]	KJ201886.1_locus1|strand1|frame0|15889	17.59	199	133	9	2	190	3538	3715	4e-09	62.2	3	300	0.633333	0.111403	10612	11145	10470-11637	Relaxase/mobilization nuclease domain protein	KJ201886.1	IncX1,IncX3	IncX,IncX	-	MOBQ
MOBQ|NP_044304.1_mobilization_protein_A__plasmid__[Escherichia_coli]	KJ201886.1_locus1|strand1|frame0|15889	15.83	259	192	9	2	242	3538	3788	3e-54	197	4	300	0.833333	0.131917	10612	11364	10470-11637	Relaxase/mobilization nuclease domain protein	KJ201886.1	IncX1,IncX3	IncX,IncX	-	MOBQ
MOBP|WP_011205818.1_MULTISPECIES:_protein_TraI_[Proteobacteria]	KJ201886.1_locus1|strand1|frame0|15889	13.76	189	145	8	5	179	3545	3729	8e-26	114	4	300	0.603333	0.0830187	10633	11187	10470-11637	Relaxase/mobilization nuclease domain protein	KJ201886.1	IncX1,IncX3	IncX,IncX	-	MOBQ
MOBQ|NP_044304.1_mobilization_protein_A__plasmid__[Escherichia_coli]	KJ201886.1_locus1|strand1|frame0|15889	14.71	306	234	10	2	288	3538	3835	8e-75	257	5	300	0.986667	0.145139	10612	11505	10470-11637	Relaxase/mobilization nuclease domain protein	KJ201886.1	IncX1,IncX3	IncX,IncX	-	MOBQ
MOBP|WP_011205818.1_MULTISPECIES:_protein_TraI_[Proteobacteria]	KJ201886.1_locus1|strand1|frame0|15889	13.76	189	145	8	5	179	3545	3729	2e-40	157	5	300	0.603333	0.0830187	10633	11187	10470-11637	Relaxase/mobilization nuclease domain protein	KJ201886.1	IncX1,IncX3	IncX,IncX	-	MOBQ
MOBQ|NP_044304.1_mobilization_protein_A__plasmid__[Escherichia_coli]	KJ201886.1_locus1|strand1|frame0|15889	14.71	306	234	10	2	288	3538	3835	1e-82	280	6	300	0.986667	0.145139	10612	11505	10470-11637	Relaxase/mobilization nuclease domain protein	KJ201886.1	IncX1,IncX3	IncX,IncX	-	MOBQ
MOBP|WP_011205818.1_MULTISPECIES:_protein_TraI_[Proteobacteria]	KJ201886.1_locus1|strand1|frame0|15889	13.76	189	145	8	5	179	3545	3729	7e-39	153	6	300	0.603333	0.0830187	10633	11187	10470-11637	Relaxase/mobilization nuclease domain protein	KJ201886.1	IncX1,IncX3	IncX,IncX	-	MOBQ
MOBP|WP_011205818.1_MULTISPECIES:_protein_TraI_[Proteobacteria]	KJ201886.1_locus1|strand1|frame0|15889	13.94	251	190	11	5	238	3545	3786	8e-40	155	7	300	0.8	0.11152	10633	11358	10470-11637	Relaxase/mobilization nuclease domain protein	KJ201886.1	IncX1,IncX3	IncX,IncX	-	MOBQ
MOBP|WP_011205818.1_MULTISPECIES:_protein_TraI_[Proteobacteria]	KJ201886.1_locus1|strand1|frame0|15889	13.78	254	193	11	2	238	3542	3786	3e-38	151	8	300	0.81	0.111618	10624	11358	10470-11637	Relaxase/mobilization nuclease domain protein	KJ201886.1	IncX1,IncX3	IncX,IncX	-	MOBQ
MOBP|WP_011205818.1_MULTISPECIES:_protein_TraI_[Proteobacteria]	KJ201886.1_locus1|strand1|frame0|15889	12.99	254	195	11	2	238	3542	3786	2e-36	145	9	300	0.81	0.105219	10624	11358	10470-11637	Relaxase/mobilization nuclease domain protein	KJ201886.1	IncX1,IncX3	IncX,IncX	-	MOBQ
MOBP|WP_011205818.1_MULTISPECIES:_protein_TraI_[Proteobacteria]	KJ201886.1_locus1|strand1|frame0|15889	12.24	286	228	11	2	273	3542	3818	7e-40	155	12	300	0.916667	0.1122	10624	11454	10470-11637	Relaxase/mobilization nuclease domain protein	KJ201886.1	IncX1,IncX3	IncX,IncX	-	MOBQ
MOBP|WP_011205818.1_MULTISPECIES:_protein_TraI_[Proteobacteria]	KJ201886.1_locus1|strand1|frame0|15889	12.37	283	228	10	2	270	3542	3818	1e-39	155	13	300	0.91	0.112567	10624	11454	10470-11637	Relaxase/mobilization nuclease domain protein	KJ201886.1	IncX1,IncX3	IncX,IncX	-	MOBQ
MOBQ|NP_044304.1_mobilization_protein_A__plasmid__[Escherichia_coli]	KJ541068.1_locus1|strand1|frame0|10847	42.19	237	114	9	1	219	1272	1503	7e-32	132	1	300	0.76	0.320644	3814	4509	3813-5394	MobA relaxase protein	KJ541068.1	-	-	-	MOBQ
MOBQ|NP_044304.1_mobilization_protein_A__plasmid__[Escherichia_coli]	KJ541068.1_locus1|strand1|frame0|10847	39.83	236	121	6	1	219	1272	1503	1e-79	272	2	300	0.766667	0.305363	3814	4509	3813-5394	MobA relaxase protein	KJ541068.1	-	-	-	MOBQ
MOBQ|NP_044304.1_mobilization_protein_A__plasmid__[Escherichia_coli]	KJ541068.1_locus1|strand1|frame0|10847	39.83	236	121	6	1	219	1272	1503	3e-77	264	3	300	0.766667	0.305363	3814	4509	3813-5394	MobA relaxase protein	KJ541068.1	-	-	-	MOBQ
MOBQ|NP_044304.1_mobilization_protein_A__plasmid__[Escherichia_coli]	KJ541068.1_locus1|strand1|frame0|10847	39.83	236	121	6	1	219	1272	1503	2e-74	256	4	300	0.766667	0.305363	3814	4509	3813-5394	MobA relaxase protein	KJ541068.1	-	-	-	MOBQ
MOBQ|NP_044304.1_mobilization_protein_A__plasmid__[Escherichia_coli]	KJ541068.1_locus1|strand1|frame0|10847	34.07	317	185	8	1	297	1272	1584	1e-72	251	5	300	1.03	0.350921	3814	4752	3813-5394	MobA relaxase protein	KJ541068.1	-	-	-	MOBQ
MOBP|WP_011205818.1_MULTISPECIES:_protein_TraI_[Proteobacteria]	KJ541068.1_locus1|strand1|frame0|10847	14.16	233	177	8	1	221	1272	1493	4e-22	102	5	300	0.75	0.1062	3814	4479	3813-5394	MobA relaxase protein	KJ541068.1	-	-	-	MOBQ
MOBQ|NP_044304.1_mobilization_protein_A__plasmid__[Escherichia_coli]	KJ541068.1_locus1|strand1|frame0|10847	34.07	317	185	8	1	297	1272	1584	2e-76	262	6	300	1.03	0.350921	3814	4752	3813-5394	MobA relaxase protein	KJ541068.1	-	-	-	MOBQ
MOBP|WP_011205818.1_MULTISPECIES:_protein_TraI_[Proteobacteria]	KJ541068.1_locus1|strand1|frame0|10847	13.73	233	178	8	1	221	1272	1493	5e-43	164	6	300	0.75	0.102975	3814	4479	3813-5394	MobA relaxase protein	KJ541068.1	-	-	-	MOBQ
MOBP|WP_011205818.1_MULTISPECIES:_protein_TraI_[Proteobacteria]	KJ541068.1_locus1|strand1|frame0|10847	13.73	233	178	8	1	221	1272	1493	6e-42	161	7	300	0.75	0.102975	3814	4479	3813-5394	MobA relaxase protein	KJ541068.1	-	-	-	MOBQ
MOBP|WP_011205818.1_MULTISPECIES:_protein_TraI_[Proteobacteria]	KJ541068.1_locus1|strand1|frame0|10847	13.73	233	178	8	1	221	1272	1493	2e-38	151	8	300	0.75	0.102975	3814	4479	3813-5394	MobA relaxase protein	KJ541068.1	-	-	-	MOBQ
MOBP|WP_011205818.1_MULTISPECIES:_protein_TraI_[Proteobacteria]	KJ541068.1_locus1|strand1|frame0|10847	11.99	317	247	10	1	300	1272	1573	4e-39	153	10	300	1.02333	0.122698	3814	4719	3813-5394	MobA relaxase protein	KJ541068.1	-	-	-	MOBQ
MOBQ|NP_044304.1_mobilization_protein_A__plasmid__[Escherichia_coli]	KJ541069.1_locus1|strand1|frame0|13640	41.77	237	115	8	1	219	1272	1503	9e-32	131	1	300	0.763333	0.318844	3814	4509	3813-5394	MobA relaxase protein	KJ541069.1	ColRNAI	Col	-	MOBQ
MOBQ|NP_044304.1_mobilization_protein_A__plasmid__[Escherichia_coli]	KJ541069.1_locus1|strand1|frame0|13640	39.83	236	121	6	1	219	1272	1503	1e-79	271	2	300	0.766667	0.305363	3814	4509	3813-5394	MobA relaxase protein	KJ541069.1	ColRNAI	Col	-	MOBQ
MOBQ|NP_044304.1_mobilization_protein_A__plasmid__[Escherichia_coli]	KJ541069.1_locus1|strand1|frame0|13640	39.83	236	121	6	1	219	1272	1503	5e-77	264	3	300	0.766667	0.305363	3814	4509	3813-5394	MobA relaxase protein	KJ541069.1	ColRNAI	Col	-	MOBQ
MOBQ|NP_044304.1_mobilization_protein_A__plasmid__[Escherichia_coli]	KJ541069.1_locus1|strand1|frame0|13640	39.83	236	121	6	1	219	1272	1503	7e-74	254	4	300	0.766667	0.305363	3814	4509	3813-5394	MobA relaxase protein	KJ541069.1	ColRNAI	Col	-	MOBQ
MOBQ|NP_044304.1_mobilization_protein_A__plasmid__[Escherichia_coli]	KJ541069.1_locus1|strand1|frame0|13640	34.07	317	185	8	1	297	1272	1584	1e-71	248	5	300	1.03	0.350921	3814	4752	3813-5394	MobA relaxase protein	KJ541069.1	ColRNAI	Col	-	MOBQ
MOBP|WP_011205818.1_MULTISPECIES:_protein_TraI_[Proteobacteria]	KJ541069.1_locus1|strand1|frame0|13640	14.16	233	177	8	1	221	1272	1493	9e-22	101	5	300	0.75	0.1062	3814	4479	3813-5394	MobA relaxase protein	KJ541069.1	ColRNAI	Col	-	MOBQ
MOBQ|NP_044304.1_mobilization_protein_A__plasmid__[Escherichia_coli]	KJ541069.1_locus1|strand1|frame0|13640	34.07	317	185	8	1	297	1272	1584	3e-75	259	6	300	1.03	0.350921	3814	4752	3813-5394	MobA relaxase protein	KJ541069.1	ColRNAI	Col	-	MOBQ
MOBP|WP_011205818.1_MULTISPECIES:_protein_TraI_[Proteobacteria]	KJ541069.1_locus1|strand1|frame0|13640	13.73	233	178	8	1	221	1272	1493	2e-42	163	6	300	0.75	0.102975	3814	4479	3813-5394	MobA relaxase protein	KJ541069.1	ColRNAI	Col	-	MOBQ
MOBP|WP_011205818.1_MULTISPECIES:_protein_TraI_[Proteobacteria]	KJ541069.1_locus1|strand1|frame0|13640	13.73	233	178	8	1	221	1272	1493	2e-41	160	7	300	0.75	0.102975	3814	4479	3813-5394	MobA relaxase protein	KJ541069.1	ColRNAI	Col	-	MOBQ
MOBP|WP_011205818.1_MULTISPECIES:_protein_TraI_[Proteobacteria]	KJ541069.1_locus1|strand1|frame0|13640	13.3	233	179	8	1	221	1272	1493	5e-38	150	8	300	0.75	0.09975	3814	4479	3813-5394	MobA relaxase protein	KJ541069.1	ColRNAI	Col	-	MOBQ
MOBP|WP_011205818.1_MULTISPECIES:_protein_TraI_[Proteobacteria]	KJ541069.1_locus1|strand1|frame0|13640	11.99	317	247	10	1	300	1272	1573	5e-38	150	10	300	1.02333	0.122698	3814	4719	3813-5394	MobA relaxase protein	KJ541069.1	ColRNAI	Col	-	MOBQ
MOBQ|NP_044304.1_mobilization_protein_A__plasmid__[Escherichia_coli]	KJ541070.1_locus1|strand1|frame0|7379	41.77	237	115	8	1	219	1251	1482	3e-32	133	1	300	0.763333	0.318844	3751	4446	3750-5601	MobA relaxase	KJ541070.1	-	-	-	MOBQ
MOBQ|NP_044304.1_mobilization_protein_A__plasmid__[Escherichia_coli]	KJ541070.1_locus1|strand1|frame0|7379	39.83	236	121	6	1	219	1251	1482	2e-76	262	2	300	0.766667	0.305363	3751	4446	3750-5601	MobA relaxase	KJ541070.1	-	-	-	MOBQ
MOBQ|NP_044304.1_mobilization_protein_A__plasmid__[Escherichia_coli]	KJ541070.1_locus1|strand1|frame0|7379	39.83	236	121	6	1	219	1251	1482	8e-74	254	3	300	0.766667	0.305363	3751	4446	3750-5601	MobA relaxase	KJ541070.1	-	-	-	MOBQ
MOBQ|NP_044304.1_mobilization_protein_A__plasmid__[Escherichia_coli]	KJ541070.1_locus1|strand1|frame0|7379	39.83	236	121	6	1	219	1251	1482	7e-71	246	4	300	0.766667	0.305363	3751	4446	3750-5601	MobA relaxase	KJ541070.1	-	-	-	MOBQ
MOBQ|NP_044304.1_mobilization_protein_A__plasmid__[Escherichia_coli]	KJ541070.1_locus1|strand1|frame0|7379	34.07	317	185	8	1	297	1251	1563	1e-68	239	5	300	1.03	0.350921	3751	4689	3750-5601	MobA relaxase	KJ541070.1	-	-	-	MOBQ
MOBP|WP_011205818.1_MULTISPECIES:_protein_TraI_[Proteobacteria]	KJ541070.1_locus1|strand1|frame0|7379	14.16	233	177	8	1	221	1251	1472	1e-20	97.9	5	300	0.75	0.1062	3751	4416	3750-5601	MobA relaxase	KJ541070.1	-	-	-	MOBQ
MOBQ|NP_044304.1_mobilization_protein_A__plasmid__[Escherichia_coli]	KJ541070.1_locus1|strand1|frame0|7379	34.07	317	185	8	1	297	1251	1563	2e-72	250	6	300	1.03	0.350921	3751	4689	3750-5601	MobA relaxase	KJ541070.1	-	-	-	MOBQ
MOBP|WP_011205818.1_MULTISPECIES:_protein_TraI_[Proteobacteria]	KJ541070.1_locus1|strand1|frame0|7379	13.73	233	178	8	1	221	1251	1472	2e-40	157	6	300	0.75	0.102975	3751	4416	3750-5601	MobA relaxase	KJ541070.1	-	-	-	MOBQ
MOBP|WP_011205818.1_MULTISPECIES:_protein_TraI_[Proteobacteria]	KJ541070.1_locus1|strand1|frame0|7379	13.73	233	178	8	1	221	1251	1472	3e-39	154	7	300	0.75	0.102975	3751	4416	3750-5601	MobA relaxase	KJ541070.1	-	-	-	MOBQ
MOBQ|NP_044304.1_mobilization_protein_A__plasmid__[Escherichia_coli]	KJ541071.1_locus1|strand1|frame0|14837	41.77	237	115	8	1	219	1251	1482	5e-32	132	1	300	0.763333	0.318844	3751	4446	3750-5601	MobA relaxase	KJ541071.1	-	-	-	MOBQ
MOBQ|NP_044304.1_mobilization_protein_A__plasmid__[Escherichia_coli]	KJ541071.1_locus1|strand1|frame0|14837	39.83	236	121	6	1	219	1251	1482	9e-78	266	2	300	0.766667	0.305363	3751	4446	3750-5601	MobA relaxase	KJ541071.1	-	-	-	MOBQ
MOBQ|NP_044304.1_mobilization_protein_A__plasmid__[Escherichia_coli]	KJ541071.1_locus1|strand1|frame0|14837	39.83	236	121	6	1	219	1251	1482	2e-75	259	3	300	0.766667	0.305363	3751	4446	3750-5601	MobA relaxase	KJ541071.1	-	-	-	MOBQ
MOBQ|NP_044304.1_mobilization_protein_A__plasmid__[Escherichia_coli]	KJ541071.1_locus1|strand1|frame0|14837	39.83	236	121	6	1	219	1251	1482	2e-72	250	4	300	0.766667	0.305363	3751	4446	3750-5601	MobA relaxase	KJ541071.1	-	-	-	MOBQ
MOBQ|NP_044304.1_mobilization_protein_A__plasmid__[Escherichia_coli]	KJ541071.1_locus1|strand1|frame0|14837	34.07	317	185	8	1	297	1251	1563	2e-70	244	5	300	1.03	0.350921	3751	4689	3750-5601	MobA relaxase	KJ541071.1	-	-	-	MOBQ
MOBP|WP_011205818.1_MULTISPECIES:_protein_TraI_[Proteobacteria]	KJ541071.1_locus1|strand1|frame0|14837	14.16	233	177	8	1	221	1251	1472	5e-21	99.1	5	300	0.75	0.1062	3751	4416	3750-5601	MobA relaxase	KJ541071.1	-	-	-	MOBQ
MOBQ|NP_044304.1_mobilization_protein_A__plasmid__[Escherichia_coli]	KJ541071.1_locus1|strand1|frame0|14837	34.07	317	185	8	1	297	1251	1563	4e-74	255	6	300	1.03	0.350921	3751	4689	3750-5601	MobA relaxase	KJ541071.1	-	-	-	MOBQ
MOBP|WP_011205818.1_MULTISPECIES:_protein_TraI_[Proteobacteria]	KJ541071.1_locus1|strand1|frame0|14837	13.73	233	178	8	1	221	1251	1472	2e-41	160	6	300	0.75	0.102975	3751	4416	3750-5601	MobA relaxase	KJ541071.1	-	-	-	MOBQ
MOBP|WP_011205818.1_MULTISPECIES:_protein_TraI_[Proteobacteria]	KJ541071.1_locus1|strand1|frame0|14837	13.73	233	178	8	1	221	1251	1472	3e-40	156	7	300	0.75	0.102975	3751	4416	3750-5601	MobA relaxase	KJ541071.1	-	-	-	MOBQ
MOBP|WP_011205818.1_MULTISPECIES:_protein_TraI_[Proteobacteria]	KM212169.1_locus1|strand-1|frame0|12557	14.86	175	123	7	20	182	2574	2734	0.001	45.1	3	300	0.56	0.083216	29470	29952	28951-30181	IncQ plasmid conjugative transfer DNA nicking endonuclease TraR	KM212169.1	IncX4	IncX	-	MOBP
MOBQ|NP_044304.1_mobilization_protein_A__plasmid__[Escherichia_coli]	KM212169.1_locus1|strand-1|frame0|12557	14.77	325	245	9	3	300	2553	2872	4e-16	83.8	4	300	1.05333	0.155577	29056	30015	28951-30181	IncQ plasmid conjugative transfer DNA nicking endonuclease TraR	KM212169.1	IncX4	IncX	-	MOBP
MOBP|WP_011205818.1_MULTISPECIES:_protein_TraI_[Proteobacteria]	KM212169.1_locus1|strand-1|frame0|12557	13.74	182	133	6	12	182	2566	2734	6e-35	141	4	300	0.586667	0.080608	29470	29976	28951-30181	IncQ plasmid conjugative transfer DNA nicking endonuclease TraR	KM212169.1	IncX4	IncX	-	MOBP
MOBQ|NP_044304.1_mobilization_protein_A__plasmid__[Escherichia_coli]	KM212169.1_locus1|strand-1|frame0|12557	14.77	325	245	9	3	300	2553	2872	6e-71	246	5	300	1.05333	0.155577	29056	30015	28951-30181	IncQ plasmid conjugative transfer DNA nicking endonuclease TraR	KM212169.1	IncX4	IncX	-	MOBP
MOBP|WP_011205818.1_MULTISPECIES:_protein_TraI_[Proteobacteria]	KM212169.1_locus1|strand-1|frame0|12557	12.5	192	144	6	2	182	2556	2734	3e-34	139	5	300	0.62	0.0775	29470	30006	28951-30181	IncQ plasmid conjugative transfer DNA nicking endonuclease TraR	KM212169.1	IncX4	IncX	-	MOBP
MOBQ|NP_044304.1_mobilization_protein_A__plasmid__[Escherichia_coli]	KM212169.1_locus1|strand-1|frame0|12557	15.12	324	245	9	3	300	2553	2872	3e-69	241	6	300	1.05	0.15876	29056	30015	28951-30181	IncQ plasmid conjugative transfer DNA nicking endonuclease TraR	KM212169.1	IncX4	IncX	-	MOBP
MOBP|WP_011205818.1_MULTISPECIES:_protein_TraI_[Proteobacteria]	KM212169.1_locus1|strand-1|frame0|12557	12.5	192	144	6	2	182	2556	2734	7e-34	138	6	300	0.62	0.0775	29470	30006	28951-30181	IncQ plasmid conjugative transfer DNA nicking endonuclease TraR	KM212169.1	IncX4	IncX	-	MOBP
MOBP|WP_011205818.1_MULTISPECIES:_protein_TraI_[Proteobacteria]	KM212169.1_locus1|strand-1|frame0|12557	11.93	327	244	10	2	299	2556	2867	9e-30	125	7	300	1.05667	0.12606	29071	30006	28951-30181	IncQ plasmid conjugative transfer DNA nicking endonuclease TraR	KM212169.1	IncX4	IncX	-	MOBP
MOBP|WP_011205818.1_MULTISPECIES:_protein_TraI_[Proteobacteria]	KM212169.1_locus1|strand-1|frame0|12557	12.19	320	251	12	2	299	2556	2867	2e-37	148	9	300	1.02667	0.125151	29071	30006	28951-30181	IncQ plasmid conjugative transfer DNA nicking endonuclease TraR	KM212169.1	IncX4	IncX	-	MOBP
MOBP|WP_011205818.1_MULTISPECIES:_protein_TraI_[Proteobacteria]	KM212169.1_locus1|strand-1|frame0|12557	12.19	320	251	12	2	299	2556	2867	8e-38	150	10	300	1.02667	0.125151	29071	30006	28951-30181	IncQ plasmid conjugative transfer DNA nicking endonuclease TraR	KM212169.1	IncX4	IncX	-	MOBP
MOBP|WP_011205818.1_MULTISPECIES:_protein_TraI_[Proteobacteria]	KM212169.1_locus1|strand-1|frame0|12557	12.19	320	251	12	2	299	2556	2867	2e-37	148	11	300	1.02667	0.125151	29071	30006	28951-30181	IncQ plasmid conjugative transfer DNA nicking endonuclease TraR	KM212169.1	IncX4	IncX	-	MOBP
MOBQ|NP_044304.1_mobilization_protein_A__plasmid__[Escherichia_coli]	KM287568.1_locus1|strand1|frame2|2372	31.36	287	156	6	1	272	1643	1903	2e-29	124	1	300	0.936667	0.293739	4927	5709	None	None	KM287568.1	Col156	Col	-	MOBQ
MOBQ|NP_044304.1_mobilization_protein_A__plasmid__[Escherichia_coli]	KM287568.1_locus1|strand1|frame2|2372	30.88	285	160	5	1	272	1643	1903	6e-92	306	2	300	0.933333	0.288213	4927	5709	None	None	KM287568.1	Col156	Col	-	MOBQ
MOBQ|NP_044304.1_mobilization_protein_A__plasmid__[Escherichia_coli]	KM287568.1_locus1|strand1|frame2|2372	30.88	285	160	5	1	272	1643	1903	1e-85	288	3	300	0.933333	0.288213	4927	5709	None	None	KM287568.1	Col156	Col	-	MOBQ
MOBQ|NP_044304.1_mobilization_protein_A__plasmid__[Escherichia_coli]	KM287568.1_locus1|strand1|frame2|2372	30.48	292	166	5	1	279	1643	1910	2e-83	281	4	300	0.956667	0.291592	4927	5730	None	None	KM287568.1	Col156	Col	-	MOBQ
MOBQ|NP_044304.1_mobilization_protein_A__plasmid__[Escherichia_coli]	KM287568.1_locus1|strand1|frame2|2372	31.06	293	165	6	1	280	1643	1911	5e-78	266	5	300	0.956667	0.297141	4927	5733	None	None	KM287568.1	Col156	Col	-	MOBQ
MOBP|WP_011205818.1_MULTISPECIES:_protein_TraI_[Proteobacteria]	KM287568.1_locus1|strand1|frame2|2372	17.16	169	115	9	1	147	1643	1808	0.07	39.4	5	300	0.533333	0.09152	4927	5424	None	None	KM287568.1	Col156	Col	-	MOBQ
MOBQ|NP_044304.1_mobilization_protein_A__plasmid__[Escherichia_coli]	KM287568.1_locus1|strand1|frame2|2372	31.06	293	165	6	1	280	1643	1911	7e-79	268	6	300	0.956667	0.297141	4927	5733	None	None	KM287568.1	Col156	Col	-	MOBQ
MOBP|WP_011205818.1_MULTISPECIES:_protein_TraI_[Proteobacteria]	KM287568.1_locus1|strand1|frame2|2372	12.85	249	186	8	1	224	1643	1885	3e-29	123	6	300	0.803333	0.103228	4927	5655	None	None	KM287568.1	Col156	Col	-	MOBQ
MOBP|WP_011205818.1_MULTISPECIES:_protein_TraI_[Proteobacteria]	KM287568.1_locus1|strand1|frame2|2372	13.75	269	196	9	1	244	1643	1900	2e-42	162	7	300	0.866667	0.119167	4927	5700	None	None	KM287568.1	Col156	Col	-	MOBQ
MOBP|WP_011205818.1_MULTISPECIES:_protein_TraI_[Proteobacteria]	KM287568.1_locus1|strand1|frame2|2372	12.5	280	214	8	1	255	1643	1916	2e-38	151	8	300	0.906667	0.113333	4927	5748	None	None	KM287568.1	Col156	Col	-	MOBQ
MOBP|WP_011205818.1_MULTISPECIES:_protein_TraI_[Proteobacteria]	KM287568.1_locus1|strand1|frame2|2372	12.5	280	214	8	1	255	1643	1916	2e-38	151	9	300	0.906667	0.113333	4927	5748	None	None	KM287568.1	Col156	Col	-	MOBQ
MOBQ|NP_044304.1_mobilization_protein_A__plasmid__[Escherichia_coli]	KM400601.1_locus1|strand-1|frame0|15417	17.54	211	140	9	2	199	2312	2501	3e-09	62.6	3	300	0.673333	0.118103	38749	39318	38300-39461	TaxB	KM400601.1	IncX3	IncX	-	MOBQ
MOBQ|NP_044304.1_mobilization_protein_A__plasmid__[Escherichia_coli]	KM400601.1_locus1|strand-1|frame0|15417	15.83	259	192	9	2	242	2312	2562	5e-57	206	4	300	0.833333	0.131917	38566	39318	38300-39461	TaxB	KM400601.1	IncX3	IncX	-	MOBQ
MOBP|WP_011205818.1_MULTISPECIES:_protein_TraI_[Proteobacteria]	KM400601.1_locus1|strand-1|frame0|15417	12.7	189	147	8	5	179	2319	2503	3e-26	115	4	300	0.603333	0.0766233	38743	39297	38300-39461	TaxB	KM400601.1	IncX3	IncX	-	MOBQ
MOBQ|NP_044304.1_mobilization_protein_A__plasmid__[Escherichia_coli]	KM400601.1_locus1|strand-1|frame0|15417	14.33	300	230	10	2	282	2312	2603	9e-76	260	5	300	0.966667	0.138523	38443	39318	38300-39461	TaxB	KM400601.1	IncX3	IncX	-	MOBQ
MOBP|WP_011205818.1_MULTISPECIES:_protein_TraI_[Proteobacteria]	KM400601.1_locus1|strand-1|frame0|15417	12.7	189	147	8	5	179	2319	2503	1e-40	158	5	300	0.603333	0.0766233	38743	39297	38300-39461	TaxB	KM400601.1	IncX3	IncX	-	MOBQ
MOBQ|NP_044304.1_mobilization_protein_A__plasmid__[Escherichia_coli]	KM400601.1_locus1|strand-1|frame0|15417	14.05	306	236	10	2	288	2312	2609	1e-82	280	6	300	0.986667	0.138627	38425	39318	38300-39461	TaxB	KM400601.1	IncX3	IncX	-	MOBQ
MOBP|WP_011205818.1_MULTISPECIES:_protein_TraI_[Proteobacteria]	KM400601.1_locus1|strand-1|frame0|15417	12.7	189	147	8	5	179	2319	2503	9e-40	155	6	300	0.603333	0.0766233	38743	39297	38300-39461	TaxB	KM400601.1	IncX3	IncX	-	MOBQ
MOBP|WP_011205818.1_MULTISPECIES:_protein_TraI_[Proteobacteria]	KM400601.1_locus1|strand-1|frame0|15417	12.39	234	180	10	5	221	2319	2544	4e-40	156	7	300	0.746667	0.092512	38620	39297	38300-39461	TaxB	KM400601.1	IncX3	IncX	-	MOBQ
MOBP|WP_011205818.1_MULTISPECIES:_protein_TraI_[Proteobacteria]	KM400601.1_locus1|strand-1|frame0|15417	11.54	286	230	11	2	273	2316	2592	1e-39	155	12	300	0.916667	0.105783	38476	39306	38300-39461	TaxB	KM400601.1	IncX3	IncX	-	MOBQ
MOBP|WP_011205818.1_MULTISPECIES:_protein_TraI_[Proteobacteria]	KM400601.1_locus1|strand-1|frame0|15417	11.66	283	230	10	2	270	2316	2592	2e-39	154	13	300	0.91	0.106106	38476	39306	38300-39461	TaxB	KM400601.1	IncX3	IncX	-	MOBQ
MOBP|WP_011205818.1_MULTISPECIES:_protein_TraI_[Proteobacteria]	KM580532.1_locus1|strand-1|frame1|13881	14.86	175	123	7	20	182	3654	3814	0.001	45.1	3	300	0.56	0.083216	30202	30684	29684-30914	TaxC DNA relaxase/nickase	KM580532.1	IncX4	IncX	-	MOBP
MOBQ|NP_044304.1_mobilization_protein_A__plasmid__[Escherichia_coli]	KM580532.1_locus1|strand-1|frame1|13881	14.77	325	245	9	3	300	3633	3952	4e-16	83.8	4	300	1.05333	0.155577	29788	30747	29684-30914	TaxC DNA relaxase/nickase	KM580532.1	IncX4	IncX	-	MOBP
MOBP|WP_011205818.1_MULTISPECIES:_protein_TraI_[Proteobacteria]	KM580532.1_locus1|strand-1|frame1|13881	13.74	182	133	6	12	182	3646	3814	6e-35	141	4	300	0.586667	0.080608	30202	30708	29684-30914	TaxC DNA relaxase/nickase	KM580532.1	IncX4	IncX	-	MOBP
MOBQ|NP_044304.1_mobilization_protein_A__plasmid__[Escherichia_coli]	KM580532.1_locus1|strand-1|frame1|13881	14.77	325	245	9	3	300	3633	3952	6e-71	246	5	300	1.05333	0.155577	29788	30747	29684-30914	TaxC DNA relaxase/nickase	KM580532.1	IncX4	IncX	-	MOBP
MOBP|WP_011205818.1_MULTISPECIES:_protein_TraI_[Proteobacteria]	KM580532.1_locus1|strand-1|frame1|13881	12.5	192	144	6	2	182	3636	3814	3e-34	139	5	300	0.62	0.0775	30202	30738	29684-30914	TaxC DNA relaxase/nickase	KM580532.1	IncX4	IncX	-	MOBP
MOBQ|NP_044304.1_mobilization_protein_A__plasmid__[Escherichia_coli]	KM580532.1_locus1|strand-1|frame1|13881	15.12	324	245	9	3	300	3633	3952	3e-69	241	6	300	1.05	0.15876	29788	30747	29684-30914	TaxC DNA relaxase/nickase	KM580532.1	IncX4	IncX	-	MOBP
MOBP|WP_011205818.1_MULTISPECIES:_protein_TraI_[Proteobacteria]	KM580532.1_locus1|strand-1|frame1|13881	12.5	192	144	6	2	182	3636	3814	7e-34	138	6	300	0.62	0.0775	30202	30738	29684-30914	TaxC DNA relaxase/nickase	KM580532.1	IncX4	IncX	-	MOBP
MOBP|WP_011205818.1_MULTISPECIES:_protein_TraI_[Proteobacteria]	KM580532.1_locus1|strand-1|frame1|13881	11.93	327	244	10	2	299	3636	3947	9e-30	125	7	300	1.05667	0.12606	29803	30738	29684-30914	TaxC DNA relaxase/nickase	KM580532.1	IncX4	IncX	-	MOBP
MOBP|WP_011205818.1_MULTISPECIES:_protein_TraI_[Proteobacteria]	KM580532.1_locus1|strand-1|frame1|13881	12.19	320	251	12	2	299	3636	3947	2e-37	148	9	300	1.02667	0.125151	29803	30738	29684-30914	TaxC DNA relaxase/nickase	KM580532.1	IncX4	IncX	-	MOBP
MOBP|WP_011205818.1_MULTISPECIES:_protein_TraI_[Proteobacteria]	KM580532.1_locus1|strand-1|frame1|13881	12.19	320	251	12	2	299	3636	3947	8e-38	150	10	300	1.02667	0.125151	29803	30738	29684-30914	TaxC DNA relaxase/nickase	KM580532.1	IncX4	IncX	-	MOBP
MOBP|WP_011205818.1_MULTISPECIES:_protein_TraI_[Proteobacteria]	KM580532.1_locus1|strand-1|frame1|13881	12.19	320	251	12	2	299	3636	3947	2e-37	148	11	300	1.02667	0.125151	29803	30738	29684-30914	TaxC DNA relaxase/nickase	KM580532.1	IncX4	IncX	-	MOBP
MOBP|WP_011205818.1_MULTISPECIES:_protein_TraI_[Proteobacteria]	KM580533.1_locus1|strand-1|frame0|12801	14.86	175	123	7	20	182	2574	2734	0.001	45.1	3	300	0.56	0.083216	30202	30684	29684-30914	TaxC DNA relaxase/nickase	KM580533.1	IncX4	IncX	-	MOBP
MOBQ|NP_044304.1_mobilization_protein_A__plasmid__[Escherichia_coli]	KM580533.1_locus1|strand-1|frame0|12801	14.77	325	245	9	3	300	2553	2872	4e-16	83.8	4	300	1.05333	0.155577	29788	30747	29684-30914	TaxC DNA relaxase/nickase	KM580533.1	IncX4	IncX	-	MOBP
MOBP|WP_011205818.1_MULTISPECIES:_protein_TraI_[Proteobacteria]	KM580533.1_locus1|strand-1|frame0|12801	13.74	182	133	6	12	182	2566	2734	6e-35	141	4	300	0.586667	0.080608	30202	30708	29684-30914	TaxC DNA relaxase/nickase	KM580533.1	IncX4	IncX	-	MOBP
MOBQ|NP_044304.1_mobilization_protein_A__plasmid__[Escherichia_coli]	KM580533.1_locus1|strand-1|frame0|12801	14.77	325	245	9	3	300	2553	2872	6e-71	246	5	300	1.05333	0.155577	29788	30747	29684-30914	TaxC DNA relaxase/nickase	KM580533.1	IncX4	IncX	-	MOBP
MOBP|WP_011205818.1_MULTISPECIES:_protein_TraI_[Proteobacteria]	KM580533.1_locus1|strand-1|frame0|12801	12.5	192	144	6	2	182	2556	2734	3e-34	139	5	300	0.62	0.0775	30202	30738	29684-30914	TaxC DNA relaxase/nickase	KM580533.1	IncX4	IncX	-	MOBP
MOBQ|NP_044304.1_mobilization_protein_A__plasmid__[Escherichia_coli]	KM580533.1_locus1|strand-1|frame0|12801	15.12	324	245	9	3	300	2553	2872	3e-69	241	6	300	1.05	0.15876	29788	30747	29684-30914	TaxC DNA relaxase/nickase	KM580533.1	IncX4	IncX	-	MOBP
MOBP|WP_011205818.1_MULTISPECIES:_protein_TraI_[Proteobacteria]	KM580533.1_locus1|strand-1|frame0|12801	12.5	192	144	6	2	182	2556	2734	7e-34	138	6	300	0.62	0.0775	30202	30738	29684-30914	TaxC DNA relaxase/nickase	KM580533.1	IncX4	IncX	-	MOBP
MOBP|WP_011205818.1_MULTISPECIES:_protein_TraI_[Proteobacteria]	KM580533.1_locus1|strand-1|frame0|12801	11.93	327	244	10	2	299	2556	2867	9e-30	125	7	300	1.05667	0.12606	29803	30738	29684-30914	TaxC DNA relaxase/nickase	KM580533.1	IncX4	IncX	-	MOBP
MOBP|WP_011205818.1_MULTISPECIES:_protein_TraI_[Proteobacteria]	KM580533.1_locus1|strand-1|frame0|12801	12.19	320	251	12	2	299	2556	2867	2e-37	148	9	300	1.02667	0.125151	29803	30738	29684-30914	TaxC DNA relaxase/nickase	KM580533.1	IncX4	IncX	-	MOBP
MOBP|WP_011205818.1_MULTISPECIES:_protein_TraI_[Proteobacteria]	KM580533.1_locus1|strand-1|frame0|12801	12.19	320	251	12	2	299	2556	2867	8e-38	150	10	300	1.02667	0.125151	29803	30738	29684-30914	TaxC DNA relaxase/nickase	KM580533.1	IncX4	IncX	-	MOBP
MOBP|WP_011205818.1_MULTISPECIES:_protein_TraI_[Proteobacteria]	KM580533.1_locus1|strand-1|frame0|12801	12.19	320	251	12	2	299	2556	2867	2e-37	148	11	300	1.02667	0.125151	29803	30738	29684-30914	TaxC DNA relaxase/nickase	KM580533.1	IncX4	IncX	-	MOBP
MOBQ|NP_044304.1_mobilization_protein_A__plasmid__[Escherichia_coli]	KP008371.1_locus1|strand1|frame0|42656	30.23	215	118	6	1	201	24691	24887	7e-12	70.5	1	300	0.696667	0.210602	74071	74661	None	None	KP008371.1	IncFII,IncR	IncF,IncR	-	MOBF,MOBQ
MOBQ|NP_044304.1_mobilization_protein_A__plasmid__[Escherichia_coli]	KP008371.1_locus1|strand1|frame0|42656	23.2	306	190	9	1	289	24691	24968	2e-62	222	2	300	0.99	0.22968	74071	74904	None	None	KP008371.1	IncFII,IncR	IncF,IncR	-	MOBF,MOBQ
MOBQ|NP_044304.1_mobilization_protein_A__plasmid__[Escherichia_coli]	KP008371.1_locus1|strand1|frame0|42656	22.22	306	193	8	1	289	24691	24968	4e-74	255	3	300	0.993333	0.220719	74071	74904	None	None	KP008371.1	IncFII,IncR	IncF,IncR	-	MOBF,MOBQ
MOBQ|NP_044304.1_mobilization_protein_A__plasmid__[Escherichia_coli]	KP008371.1_locus1|strand1|frame0|42656	22.22	306	193	8	1	289	24691	24968	5e-68	237	4	300	0.993333	0.220719	74071	74904	None	None	KP008371.1	IncFII,IncR	IncF,IncR	-	MOBF,MOBQ
MOBQ|NP_044304.1_mobilization_protein_A__plasmid__[Escherichia_coli]	KP008371.1_locus1|strand1|frame0|42656	22.22	306	193	8	1	289	24691	24968	6e-60	214	5	300	0.993333	0.220719	74071	74904	None	None	KP008371.1	IncFII,IncR	IncF,IncR	-	MOBF,MOBQ
MOBQ|NP_044304.1_mobilization_protein_A__plasmid__[Escherichia_coli]	KP008371.1_locus1|strand1|frame0|42656	22.22	306	193	8	1	289	24691	24968	2e-59	213	6	300	0.993333	0.220719	74071	74904	None	None	KP008371.1	IncFII,IncR	IncF,IncR	-	MOBF,MOBQ
MOBP|WP_011205818.1_MULTISPECIES:_protein_TraI_[Proteobacteria]	KP008371.1_locus1|strand1|frame0|42656	12.85	249	181	9	1	218	24691	24934	2e-10	66	6	300	0.8	0.1028	74071	74802	None	None	KP008371.1	IncFII,IncR	IncF,IncR	-	MOBF,MOBQ
MOBP|WP_011205818.1_MULTISPECIES:_protein_TraI_[Proteobacteria]	KP008371.1_locus1|strand1|frame0|42656	12.85	249	181	9	1	218	24691	24934	1e-31	131	7	300	0.8	0.1028	74071	74802	None	None	KP008371.1	IncFII,IncR	IncF,IncR	-	MOBF,MOBQ
MOBQ|NP_044304.1_mobilization_protein_A__plasmid__[Escherichia_coli]	KP205272.1_locus1|strand1|frame1|2308	100	300	0	0	1	300	221	520	0	613	1	300	1	1	661	1560	661-2791	mobilization protein A	KP205272.1	IncQ1	IncQ	-	MOBQ
MOBQ|NP_044304.1_mobilization_protein_A__plasmid__[Escherichia_coli]	KP205272.1_locus1|strand1|frame1|2308	100	300	0	0	1	300	221	520	5e-128	409	2	300	1	1	661	1560	661-2791	mobilization protein A	KP205272.1	IncQ1	IncQ	-	MOBQ
MOBQ|NP_044304.1_mobilization_protein_A__plasmid__[Escherichia_coli]	KP205272.1_locus1|strand1|frame1|2308	100	300	0	0	1	300	221	520	5e-111	360	3	300	1	1	661	1560	661-2791	mobilization protein A	KP205272.1	IncQ1	IncQ	-	MOBQ
MOBQ|NP_044304.1_mobilization_protein_A__plasmid__[Escherichia_coli]	KP205272.1_locus1|strand1|frame1|2308	100	300	0	0	1	300	221	520	1e-107	351	4	300	1	1	661	1560	661-2791	mobilization protein A	KP205272.1	IncQ1	IncQ	-	MOBQ
MOBQ|NP_044304.1_mobilization_protein_A__plasmid__[Escherichia_coli]	KP205272.1_locus1|strand1|frame1|2308	100	300	0	0	1	300	221	520	4e-102	335	5	300	1	1	661	1560	661-2791	mobilization protein A	KP205272.1	IncQ1	IncQ	-	MOBQ
MOBP|WP_011205818.1_MULTISPECIES:_protein_TraI_[Proteobacteria]	KP205272.1_locus1|strand1|frame1|2308	11.72	273	214	9	1	265	221	474	3e-12	71.3	5	300	0.88	0.103136	661	1422	661-2791	mobilization protein A	KP205272.1	IncQ1	IncQ	-	MOBQ
MOBQ|NP_044304.1_mobilization_protein_A__plasmid__[Escherichia_coli]	KP205272.1_locus1|strand1|frame1|2308	100	300	0	0	1	300	221	520	2e-100	330	6	300	1	1	661	1560	661-2791	mobilization protein A	KP205272.1	IncQ1	IncQ	-	MOBQ
MOBP|WP_011205818.1_MULTISPECIES:_protein_TraI_[Proteobacteria]	KP205272.1_locus1|strand1|frame1|2308	11.72	273	214	9	1	265	221	474	1e-38	152	6	300	0.88	0.103136	661	1422	661-2791	mobilization protein A	KP205272.1	IncQ1	IncQ	-	MOBQ
MOBP|WP_011205818.1_MULTISPECIES:_protein_TraI_[Proteobacteria]	KP205272.1_locus1|strand1|frame1|2308	11.07	298	234	10	1	290	221	495	1e-42	163	7	300	0.96	0.106272	661	1485	661-2791	mobilization protein A	KP205272.1	IncQ1	IncQ	-	MOBQ
MOBQ|NP_044304.1_mobilization_protein_A__plasmid__[Escherichia_coli]	KP324830.1_locus2|strand-1|frame1|27602	18.46	298	217	9	8	288	3840	4128	1e-12	72.5	2	300	0.963333	0.177831	70423	71289	70413-71406	Type IV secretory pathway VirD2 component	KP324830.1	-	-	-	MOBP,MOBQ
MOBP|WP_011205818.1_MULTISPECIES:_protein_TraI_[Proteobacteria]	KP324830.1_locus2|strand-1|frame1|27602	25	64	42	2	58	121	3896	3953	0.001	45.4	2	300	0.206667	0.0516667	70948	71121	70413-71406	Type IV secretory pathway VirD2 component	KP324830.1	-	-	-	MOBP,MOBQ
MOBQ|NP_044304.1_mobilization_protein_A__plasmid__[Escherichia_coli]	KP324830.1_locus2|strand-1|frame1|27602	18.27	312	227	10	8	300	3840	4142	2e-71	247	3	300	1.00667	0.183918	70381	71289	70413-71406	Type IV secretory pathway VirD2 component	KP324830.1	-	-	-	MOBP,MOBQ
MOBP|WP_011205818.1_MULTISPECIES:_protein_TraI_[Proteobacteria]	KP324830.1_locus2|strand-1|frame1|27602	21.95	123	82	4	20	142	3856	3964	6e-16	83.2	3	300	0.396667	0.0870683	70915	71241	70413-71406	Type IV secretory pathway VirD2 component	KP324830.1	-	-	-	MOBP,MOBQ
MOBQ|NP_044304.1_mobilization_protein_A__plasmid__[Escherichia_coli]	KP324830.1_locus2|strand-1|frame1|27602	17.78	315	231	10	5	300	3837	4142	8e-65	228	4	300	1.01667	0.180763	70381	71298	70413-71406	Type IV secretory pathway VirD2 component	KP324830.1	-	-	-	MOBP,MOBQ
MOBP|WP_011205818.1_MULTISPECIES:_protein_TraI_[Proteobacteria]	KP324830.1_locus2|strand-1|frame1|27602	20.27	148	97	6	2	142	3831	3964	2e-26	115	4	300	0.473333	0.0959447	70915	71316	70413-71406	Type IV secretory pathway VirD2 component	KP324830.1	-	-	-	MOBP,MOBQ
MOBQ|NP_044304.1_mobilization_protein_A__plasmid__[Escherichia_coli]	KP324830.1_locus2|strand-1|frame1|27602	16.72	317	232	9	5	300	3837	4142	2e-58	210	5	300	1.02667	0.171659	70381	71298	70413-71406	Type IV secretory pathway VirD2 component	KP324830.1	-	-	-	MOBP,MOBQ
MOBP|WP_011205818.1_MULTISPECIES:_protein_TraI_[Proteobacteria]	KP324830.1_locus2|strand-1|frame1|27602	17.26	168	127	5	5	165	3841	4003	9e-25	111	5	300	0.543333	0.0937793	70798	71286	70413-71406	Type IV secretory pathway VirD2 component	KP324830.1	-	-	-	MOBP,MOBQ
MOBQ|NP_044304.1_mobilization_protein_A__plasmid__[Escherichia_coli]	KP324830.1_locus2|strand-1|frame1|27602	16.72	317	232	9	5	300	3837	4142	2e-57	207	6	300	1.02667	0.171659	70381	71298	70413-71406	Type IV secretory pathway VirD2 component	KP324830.1	-	-	-	MOBP,MOBQ
MOBP|WP_011205818.1_MULTISPECIES:_protein_TraI_[Proteobacteria]	KP324830.1_locus2|strand-1|frame1|27602	15	300	236	8	5	295	3841	4130	5e-52	191	6	300	0.973333	0.146	70417	71286	70413-71406	Type IV secretory pathway VirD2 component	KP324830.1	-	-	-	MOBP,MOBQ
MOBP|WP_011205818.1_MULTISPECIES:_protein_TraI_[Proteobacteria]	KP324830.1_locus2|strand-1|frame1|27602	15	300	236	8	5	295	3841	4130	6e-48	179	7	300	0.973333	0.146	70417	71286	70413-71406	Type IV secretory pathway VirD2 component	KP324830.1	-	-	-	MOBP,MOBQ
MOBP|WP_011205818.1_MULTISPECIES:_protein_TraI_[Proteobacteria]	KP324830.1_locus2|strand-1|frame1|27602	14.72	299	238	7	5	296	3841	4129	3e-40	157	8	300	0.973333	0.143275	70420	71286	70413-71406	Type IV secretory pathway VirD2 component	KP324830.1	-	-	-	MOBP,MOBQ
MOBP|WP_011205818.1_MULTISPECIES:_protein_TraI_[Proteobacteria]	KP324830.1_locus2|strand-1|frame1|27602	13.95	301	244	6	2	296	3838	4129	4e-39	153	9	300	0.983333	0.137175	70420	71295	70413-71406	Type IV secretory pathway VirD2 component	KP324830.1	-	-	-	MOBP,MOBQ
MOBP|WP_011205818.1_MULTISPECIES:_protein_TraI_[Proteobacteria]	KP324830.1_locus2|strand-1|frame1|27602	13.95	301	244	6	2	296	3838	4129	6e-38	150	10	300	0.983333	0.137175	70420	71295	70413-71406	Type IV secretory pathway VirD2 component	KP324830.1	-	-	-	MOBP,MOBQ
MOBP|WP_011205818.1_MULTISPECIES:_protein_TraI_[Proteobacteria]	KP324830.1_locus2|strand-1|frame1|27602	13.95	301	244	6	2	296	3838	4129	6e-37	147	11	300	0.983333	0.137175	70420	71295	70413-71406	Type IV secretory pathway VirD2 component	KP324830.1	-	-	-	MOBP,MOBQ
MOBQ|NP_044304.1_mobilization_protein_A__plasmid__[Escherichia_coli]	KP400525.1_locus1|strand-1|frame2|17159	17.54	211	140	9	2	199	9202	9391	3e-09	62.6	3	300	0.673333	0.118103	23305	23874	22854-24015	Relaxase/Mobilization nuclease domain protein	KP400525.1	ColKP3,IncX3	Col,IncX	-	MOBQ
MOBQ|NP_044304.1_mobilization_protein_A__plasmid__[Escherichia_coli]	KP400525.1_locus1|strand-1|frame2|17159	15.83	259	192	9	2	242	9202	9452	5e-57	206	4	300	0.833333	0.131917	23122	23874	22854-24015	Relaxase/Mobilization nuclease domain protein	KP400525.1	ColKP3,IncX3	Col,IncX	-	MOBQ
MOBP|WP_011205818.1_MULTISPECIES:_protein_TraI_[Proteobacteria]	KP400525.1_locus1|strand-1|frame2|17159	12.7	189	147	8	5	179	9209	9393	3e-26	115	4	300	0.603333	0.0766233	23299	23853	22854-24015	Relaxase/Mobilization nuclease domain protein	KP400525.1	ColKP3,IncX3	Col,IncX	-	MOBQ
MOBQ|NP_044304.1_mobilization_protein_A__plasmid__[Escherichia_coli]	KP400525.1_locus1|strand-1|frame2|17159	14.33	300	230	10	2	282	9202	9493	9e-76	260	5	300	0.966667	0.138523	22999	23874	22854-24015	Relaxase/Mobilization nuclease domain protein	KP400525.1	ColKP3,IncX3	Col,IncX	-	MOBQ
MOBP|WP_011205818.1_MULTISPECIES:_protein_TraI_[Proteobacteria]	KP400525.1_locus1|strand-1|frame2|17159	12.7	189	147	8	5	179	9209	9393	1e-40	158	5	300	0.603333	0.0766233	23299	23853	22854-24015	Relaxase/Mobilization nuclease domain protein	KP400525.1	ColKP3,IncX3	Col,IncX	-	MOBQ
MOBQ|NP_044304.1_mobilization_protein_A__plasmid__[Escherichia_coli]	KP400525.1_locus1|strand-1|frame2|17159	14.05	306	236	10	2	288	9202	9499	1e-82	280	6	300	0.986667	0.138627	22981	23874	22854-24015	Relaxase/Mobilization nuclease domain protein	KP400525.1	ColKP3,IncX3	Col,IncX	-	MOBQ
MOBP|WP_011205818.1_MULTISPECIES:_protein_TraI_[Proteobacteria]	KP400525.1_locus1|strand-1|frame2|17159	12.7	189	147	8	5	179	9209	9393	9e-40	155	6	300	0.603333	0.0766233	23299	23853	22854-24015	Relaxase/Mobilization nuclease domain protein	KP400525.1	ColKP3,IncX3	Col,IncX	-	MOBQ
MOBP|WP_011205818.1_MULTISPECIES:_protein_TraI_[Proteobacteria]	KP400525.1_locus1|strand-1|frame2|17159	12.39	234	180	10	5	221	9209	9434	4e-40	156	7	300	0.746667	0.092512	23176	23853	22854-24015	Relaxase/Mobilization nuclease domain protein	KP400525.1	ColKP3,IncX3	Col,IncX	-	MOBQ
MOBP|WP_011205818.1_MULTISPECIES:_protein_TraI_[Proteobacteria]	KP400525.1_locus1|strand-1|frame2|17159	11.54	286	230	11	2	273	9206	9482	1e-39	155	12	300	0.916667	0.105783	23032	23862	22854-24015	Relaxase/Mobilization nuclease domain protein	KP400525.1	ColKP3,IncX3	Col,IncX	-	MOBQ
MOBP|WP_011205818.1_MULTISPECIES:_protein_TraI_[Proteobacteria]	KP400525.1_locus1|strand-1|frame2|17159	11.66	283	230	10	2	270	9206	9482	2e-39	154	13	300	0.91	0.106106	23032	23862	22854-24015	Relaxase/Mobilization nuclease domain protein	KP400525.1	ColKP3,IncX3	Col,IncX	-	MOBQ
MOBQ|NP_044304.1_mobilization_protein_A__plasmid__[Escherichia_coli]	KP689347.1_locus1|strand1|frame2|3261	100	300	0	0	1	300	826	1125	0	620	1	300	1	1	2476	3375	2477-4607	mobilization protein A	KP689347.1	IncQ1	IncQ	-	MOBQ
MOBQ|NP_044304.1_mobilization_protein_A__plasmid__[Escherichia_coli]	KP689347.1_locus1|strand1|frame2|3261	100	300	0	0	1	300	826	1125	1e-130	417	2	300	1	1	2476	3375	2477-4607	mobilization protein A	KP689347.1	IncQ1	IncQ	-	MOBQ
MOBQ|NP_044304.1_mobilization_protein_A__plasmid__[Escherichia_coli]	KP689347.1_locus1|strand1|frame2|3261	100	300	0	0	1	300	826	1125	2e-113	368	3	300	1	1	2476	3375	2477-4607	mobilization protein A	KP689347.1	IncQ1	IncQ	-	MOBQ
MOBQ|NP_044304.1_mobilization_protein_A__plasmid__[Escherichia_coli]	KP689347.1_locus1|strand1|frame2|3261	100	300	0	0	1	300	826	1125	4e-110	358	4	300	1	1	2476	3375	2477-4607	mobilization protein A	KP689347.1	IncQ1	IncQ	-	MOBQ
MOBQ|NP_044304.1_mobilization_protein_A__plasmid__[Escherichia_coli]	KP689347.1_locus1|strand1|frame2|3261	100	300	0	0	1	300	826	1125	3e-105	344	5	300	1	1	2476	3375	2477-4607	mobilization protein A	KP689347.1	IncQ1	IncQ	-	MOBQ
MOBP|WP_011205818.1_MULTISPECIES:_protein_TraI_[Proteobacteria]	KP689347.1_locus1|strand1|frame2|3261	11.72	273	214	9	1	265	826	1079	4e-13	74	5	300	0.88	0.103136	2476	3237	2477-4607	mobilization protein A	KP689347.1	IncQ1	IncQ	-	MOBQ
MOBQ|NP_044304.1_mobilization_protein_A__plasmid__[Escherichia_coli]	KP689347.1_locus1|strand1|frame2|3261	100	300	0	0	1	300	826	1125	2e-103	339	6	300	1	1	2476	3375	2477-4607	mobilization protein A	KP689347.1	IncQ1	IncQ	-	MOBQ
MOBP|WP_011205818.1_MULTISPECIES:_protein_TraI_[Proteobacteria]	KP689347.1_locus1|strand1|frame2|3261	11.07	298	234	10	1	290	826	1100	2e-40	157	6	300	0.96	0.106272	2476	3300	2477-4607	mobilization protein A	KP689347.1	IncQ1	IncQ	-	MOBQ
MOBP|WP_011205818.1_MULTISPECIES:_protein_TraI_[Proteobacteria]	KP689347.1_locus1|strand1|frame2|3261	11.07	298	234	10	1	290	826	1100	1e-44	169	7	300	0.96	0.106272	2476	3300	2477-4607	mobilization protein A	KP689347.1	IncQ1	IncQ	-	MOBQ
MOBP|WP_011205818.1_MULTISPECIES:_protein_TraI_[Proteobacteria]	KP689347.1_locus1|strand1|frame2|3261	11.3	301	234	11	1	292	826	1102	1e-37	149	8	300	0.966667	0.109233	2476	3306	2477-4607	mobilization protein A	KP689347.1	IncQ1	IncQ	-	MOBQ
MOBQ|NP_044304.1_mobilization_protein_A__plasmid__[Escherichia_coli]	KP726894.1_locus1|strand1|frame0|13772	13.86	267	201	10	2	247	5964	6222	2e-27	118	4	300	0.856667	0.118734	17890	18666	17727-18918	spore coat protein CotH	KP726894.1	-	-	-	MOBQ
MOBP|WP_011205818.1_MULTISPECIES:_protein_TraI_[Proteobacteria]	KP726894.1_locus1|strand1|frame0|13772	12.7	189	146	8	9	184	5975	6157	3e-11	68.6	4	300	0.603333	0.0766233	17923	18471	17727-18918	spore coat protein CotH	KP726894.1	-	-	-	MOBQ
MOBQ|NP_044304.1_mobilization_protein_A__plasmid__[Escherichia_coli]	KP726894.1_locus1|strand1|frame0|13772	13.74	313	239	12	2	291	5964	6268	2e-63	224	5	300	1.00333	0.137858	17890	18804	17727-18918	spore coat protein CotH	KP726894.1	-	-	-	MOBQ
MOBP|WP_011205818.1_MULTISPECIES:_protein_TraI_[Proteobacteria]	KP726894.1_locus1|strand1|frame0|13772	12.44	193	150	8	5	184	5971	6157	1e-29	125	5	300	0.616667	0.0767133	17911	18471	17727-18918	spore coat protein CotH	KP726894.1	-	-	-	MOBQ
MOBQ|NP_044304.1_mobilization_protein_A__plasmid__[Escherichia_coli]	KP726894.1_locus1|strand1|frame0|13772	13.42	313	240	12	2	291	5964	6268	3e-68	238	6	300	1.00333	0.134647	17890	18804	17727-18918	spore coat protein CotH	KP726894.1	-	-	-	MOBQ
MOBP|WP_011205818.1_MULTISPECIES:_protein_TraI_[Proteobacteria]	KP726894.1_locus1|strand1|frame0|13772	12.38	202	158	8	5	190	5971	6169	3e-27	118	6	300	0.646667	0.0800573	17911	18507	17727-18918	spore coat protein CotH	KP726894.1	-	-	-	MOBQ
MOBQ|NP_044304.1_mobilization_protein_A__plasmid__[Escherichia_coli]	KP765744.1_locus1|strand1|frame2|17808	17.54	211	140	9	2	199	5202	5391	4e-09	62.2	3	300	0.673333	0.118103	15604	16173	15464-16625	relaxase/mobilization nuclease domain protein	KP765744.1	IncX3	IncX	-	MOBQ
MOBQ|NP_044304.1_mobilization_protein_A__plasmid__[Escherichia_coli]	KP765744.1_locus1|strand1|frame2|17808	15.83	259	192	9	2	242	5202	5452	1e-56	204	4	300	0.833333	0.131917	15604	16356	15464-16625	relaxase/mobilization nuclease domain protein	KP765744.1	IncX3	IncX	-	MOBQ
MOBP|WP_011205818.1_MULTISPECIES:_protein_TraI_[Proteobacteria]	KP765744.1_locus1|strand1|frame2|17808	12.7	189	147	8	5	179	5209	5393	1e-25	113	4	300	0.603333	0.0766233	15625	16179	15464-16625	relaxase/mobilization nuclease domain protein	KP765744.1	IncX3	IncX	-	MOBQ
MOBQ|NP_044304.1_mobilization_protein_A__plasmid__[Escherichia_coli]	KP765744.1_locus1|strand1|frame2|17808	14.33	300	230	10	2	282	5202	5493	9e-76	260	5	300	0.966667	0.138523	15604	16479	15464-16625	relaxase/mobilization nuclease domain protein	KP765744.1	IncX3	IncX	-	MOBQ
MOBP|WP_011205818.1_MULTISPECIES:_protein_TraI_[Proteobacteria]	KP765744.1_locus1|strand1|frame2|17808	12.7	189	147	8	5	179	5209	5393	1e-39	155	5	300	0.603333	0.0766233	15625	16179	15464-16625	relaxase/mobilization nuclease domain protein	KP765744.1	IncX3	IncX	-	MOBQ
MOBQ|NP_044304.1_mobilization_protein_A__plasmid__[Escherichia_coli]	KP765744.1_locus1|strand1|frame2|17808	14.05	306	236	10	2	288	5202	5499	2e-82	279	6	300	0.986667	0.138627	15604	16497	15464-16625	relaxase/mobilization nuclease domain protein	KP765744.1	IncX3	IncX	-	MOBQ
MOBP|WP_011205818.1_MULTISPECIES:_protein_TraI_[Proteobacteria]	KP765744.1_locus1|strand1|frame2|17808	12.7	189	147	8	5	179	5209	5393	3e-39	153	6	300	0.603333	0.0766233	15625	16179	15464-16625	relaxase/mobilization nuclease domain protein	KP765744.1	IncX3	IncX	-	MOBQ
MOBP|WP_011205818.1_MULTISPECIES:_protein_TraI_[Proteobacteria]	KP765744.1_locus1|strand1|frame2|17808	12.39	234	180	10	5	221	5209	5434	6e-39	153	7	300	0.746667	0.092512	15625	16302	15464-16625	relaxase/mobilization nuclease domain protein	KP765744.1	IncX3	IncX	-	MOBQ
MOBP|WP_011205818.1_MULTISPECIES:_protein_TraI_[Proteobacteria]	KP765744.1_locus1|strand1|frame2|17808	11.54	286	230	11	2	273	5206	5482	8e-39	152	12	300	0.916667	0.105783	15616	16446	15464-16625	relaxase/mobilization nuclease domain protein	KP765744.1	IncX3	IncX	-	MOBQ
MOBP|WP_011205818.1_MULTISPECIES:_protein_TraI_[Proteobacteria]	KP765744.1_locus1|strand1|frame2|17808	11.66	283	230	10	2	270	5206	5482	4e-38	150	13	300	0.91	0.106106	15616	16446	15464-16625	relaxase/mobilization nuclease domain protein	KP765744.1	IncX3	IncX	-	MOBQ
MOBQ|NP_044304.1_mobilization_protein_A__plasmid__[Escherichia_coli]	KP776609.1_locus1|strand-1|frame0|15040	17.54	211	140	9	2	199	5837	6026	3e-09	62.6	3	300	0.673333	0.118103	27043	27612	26594-27755	relaxase/mobilization nuclease domain protein taxC	KP776609.1	IncX3	IncX	-	MOBQ
MOBQ|NP_044304.1_mobilization_protein_A__plasmid__[Escherichia_coli]	KP776609.1_locus1|strand-1|frame0|15040	15.83	259	192	9	2	242	5837	6087	5e-57	206	4	300	0.833333	0.131917	26860	27612	26594-27755	relaxase/mobilization nuclease domain protein taxC	KP776609.1	IncX3	IncX	-	MOBQ
MOBP|WP_011205818.1_MULTISPECIES:_protein_TraI_[Proteobacteria]	KP776609.1_locus1|strand-1|frame0|15040	12.7	189	147	8	5	179	5844	6028	3e-26	115	4	300	0.603333	0.0766233	27037	27591	26594-27755	relaxase/mobilization nuclease domain protein taxC	KP776609.1	IncX3	IncX	-	MOBQ
MOBQ|NP_044304.1_mobilization_protein_A__plasmid__[Escherichia_coli]	KP776609.1_locus1|strand-1|frame0|15040	14.33	300	230	10	2	282	5837	6128	9e-76	260	5	300	0.966667	0.138523	26737	27612	26594-27755	relaxase/mobilization nuclease domain protein taxC	KP776609.1	IncX3	IncX	-	MOBQ
MOBP|WP_011205818.1_MULTISPECIES:_protein_TraI_[Proteobacteria]	KP776609.1_locus1|strand-1|frame0|15040	12.7	189	147	8	5	179	5844	6028	1e-40	158	5	300	0.603333	0.0766233	27037	27591	26594-27755	relaxase/mobilization nuclease domain protein taxC	KP776609.1	IncX3	IncX	-	MOBQ
MOBQ|NP_044304.1_mobilization_protein_A__plasmid__[Escherichia_coli]	KP776609.1_locus1|strand-1|frame0|15040	14.05	306	236	10	2	288	5837	6134	1e-82	280	6	300	0.986667	0.138627	26719	27612	26594-27755	relaxase/mobilization nuclease domain protein taxC	KP776609.1	IncX3	IncX	-	MOBQ
MOBP|WP_011205818.1_MULTISPECIES:_protein_TraI_[Proteobacteria]	KP776609.1_locus1|strand-1|frame0|15040	12.7	189	147	8	5	179	5844	6028	9e-40	155	6	300	0.603333	0.0766233	27037	27591	26594-27755	relaxase/mobilization nuclease domain protein taxC	KP776609.1	IncX3	IncX	-	MOBQ
MOBP|WP_011205818.1_MULTISPECIES:_protein_TraI_[Proteobacteria]	KP776609.1_locus1|strand-1|frame0|15040	12.39	234	180	10	5	221	5844	6069	4e-40	156	7	300	0.746667	0.092512	26914	27591	26594-27755	relaxase/mobilization nuclease domain protein taxC	KP776609.1	IncX3	IncX	-	MOBQ
MOBP|WP_011205818.1_MULTISPECIES:_protein_TraI_[Proteobacteria]	KP776609.1_locus1|strand-1|frame0|15040	12.7	252	194	11	2	236	5841	6083	1e-37	149	8	300	0.803333	0.102023	26872	27600	26594-27755	relaxase/mobilization nuclease domain protein taxC	KP776609.1	IncX3	IncX	-	MOBQ
MOBP|WP_011205818.1_MULTISPECIES:_protein_TraI_[Proteobacteria]	KP776609.1_locus1|strand-1|frame0|15040	11.54	286	230	11	2	273	5841	6117	1e-39	155	12	300	0.916667	0.105783	26770	27600	26594-27755	relaxase/mobilization nuclease domain protein taxC	KP776609.1	IncX3	IncX	-	MOBQ
MOBP|WP_011205818.1_MULTISPECIES:_protein_TraI_[Proteobacteria]	KP776609.1_locus1|strand-1|frame0|15040	11.66	283	230	10	2	270	5841	6117	2e-39	154	13	300	0.91	0.106106	26770	27600	26594-27755	relaxase/mobilization nuclease domain protein taxC	KP776609.1	IncX3	IncX	-	MOBQ
MOBQ|NP_044304.1_mobilization_protein_A__plasmid__[Escherichia_coli]	KP900015.1_locus1|strand1|frame0|15523	44.44	207	106	4	1	201	178	381	7e-47	176	1	300	0.676667	0.300711	532	1143	453-3444	putative conjugal transfer protein TraA	KP900015.1	-	-	-	MOBQ
MOBQ|NP_044304.1_mobilization_protein_A__plasmid__[Escherichia_coli]	KP900015.1_locus1|strand1|frame0|15523	37.32	284	159	7	1	276	178	450	9e-83	280	2	300	0.923333	0.344588	532	1350	453-3444	putative conjugal transfer protein TraA	KP900015.1	-	-	-	MOBQ
MOBQ|NP_044304.1_mobilization_protein_A__plasmid__[Escherichia_coli]	KP900015.1_locus1|strand1|frame0|15523	37.32	284	159	7	1	276	178	450	5e-88	296	3	300	0.923333	0.344588	532	1350	453-3444	putative conjugal transfer protein TraA	KP900015.1	-	-	-	MOBQ
MOBQ|NP_044304.1_mobilization_protein_A__plasmid__[Escherichia_coli]	KP900015.1_locus1|strand1|frame0|15523	37.32	284	159	7	1	276	178	450	4e-85	287	4	300	0.923333	0.344588	532	1350	453-3444	putative conjugal transfer protein TraA	KP900015.1	-	-	-	MOBQ
MOBQ|NP_044304.1_mobilization_protein_A__plasmid__[Escherichia_coli]	KP900015.1_locus1|strand1|frame0|15523	37.32	284	159	7	1	276	178	450	4e-78	267	5	300	0.923333	0.344588	532	1350	453-3444	putative conjugal transfer protein TraA	KP900015.1	-	-	-	MOBQ
MOBP|WP_011205818.1_MULTISPECIES:_protein_TraI_[Proteobacteria]	KP900015.1_locus1|strand1|frame0|15523	13.03	307	233	11	1	285	178	472	9e-16	82.5	5	300	0.986667	0.128563	532	1416	453-3444	putative conjugal transfer protein TraA	KP900015.1	-	-	-	MOBQ
MOBQ|NP_044304.1_mobilization_protein_A__plasmid__[Escherichia_coli]	KP900015.1_locus1|strand1|frame0|15523	37.32	284	159	7	1	276	178	450	3e-77	264	6	300	0.923333	0.344588	532	1350	453-3444	putative conjugal transfer protein TraA	KP900015.1	-	-	-	MOBQ
MOBP|WP_011205818.1_MULTISPECIES:_protein_TraI_[Proteobacteria]	KP900015.1_locus1|strand1|frame0|15523	12.7	307	234	11	1	285	178	472	7e-49	182	6	300	0.986667	0.125307	532	1416	453-3444	putative conjugal transfer protein TraA	KP900015.1	-	-	-	MOBQ
MOBP|WP_011205818.1_MULTISPECIES:_protein_TraI_[Proteobacteria]	KP900015.1_locus1|strand1|frame0|15523	13.03	307	233	11	1	285	178	472	8e-48	179	7	300	0.986667	0.128563	532	1416	453-3444	putative conjugal transfer protein TraA	KP900015.1	-	-	-	MOBQ
MOBP|WP_011205818.1_MULTISPECIES:_protein_TraI_[Proteobacteria]	KP900015.1_locus1|strand1|frame0|15523	13.03	307	233	11	1	285	178	472	4e-43	165	8	300	0.986667	0.128563	532	1416	453-3444	putative conjugal transfer protein TraA	KP900015.1	-	-	-	MOBQ
MOBP|WP_011205818.1_MULTISPECIES:_protein_TraI_[Proteobacteria]	KP900015.1_locus1|strand1|frame0|15523	13.36	307	232	11	1	285	178	472	2e-37	148	9	300	0.986667	0.131819	532	1416	453-3444	putative conjugal transfer protein TraA	KP900015.1	-	-	-	MOBQ
MOBP|WP_011205818.1_MULTISPECIES:_protein_TraI_[Proteobacteria]	KP900015.1_locus1|strand1|frame0|15523	13.11	305	235	10	1	285	178	472	3e-37	148	10	300	0.983333	0.128915	532	1416	453-3444	putative conjugal transfer protein TraA	KP900015.1	-	-	-	MOBQ
MOBP|WP_011205818.1_MULTISPECIES:_protein_TraI_[Proteobacteria]	KP900015.1_locus1|strand1|frame0|15523	13.11	305	235	10	1	285	178	472	4e-37	147	11	300	0.983333	0.128915	532	1416	453-3444	putative conjugal transfer protein TraA	KP900015.1	-	-	-	MOBQ
MOBQ|NP_044304.1_mobilization_protein_A__plasmid__[Escherichia_coli]	KP970685.1_locus1|strand1|frame2|2004	42.44	238	118	9	1	227	396	625	7e-42	161	1	300	0.763333	0.323959	1186	1875	1313-2114	mobilization protein	KP970685.1	Col156	Col	-	MOBQ
MOBQ|NP_044304.1_mobilization_protein_A__plasmid__[Escherichia_coli]	KP970685.1_locus1|strand1|frame2|2004	35.58	312	180	10	1	300	396	698	2e-105	344	2	300	1.00667	0.358172	1186	2094	1313-2114	mobilization protein	KP970685.1	Col156	Col	-	MOBQ
MOBQ|NP_044304.1_mobilization_protein_A__plasmid__[Escherichia_coli]	KP970685.1_locus1|strand1|frame2|2004	35.26	312	181	10	1	300	396	698	3e-105	343	3	300	1.00667	0.354951	1186	2094	1313-2114	mobilization protein	KP970685.1	Col156	Col	-	MOBQ
MOBQ|NP_044304.1_mobilization_protein_A__plasmid__[Escherichia_coli]	KP970685.1_locus1|strand1|frame2|2004	35.26	312	181	10	1	300	396	698	2e-98	324	4	300	1.00667	0.354951	1186	2094	1313-2114	mobilization protein	KP970685.1	Col156	Col	-	MOBQ
MOBP|WP_011205818.1_MULTISPECIES:_protein_TraI_[Proteobacteria]	KP970685.1_locus1|strand1|frame2|2004	11.73	196	142	6	5	172	400	592	0.1	38.9	4	300	0.633333	0.07429	1198	1776	1313-2114	mobilization protein	KP970685.1	Col156	Col	-	MOBQ
MOBQ|NP_044304.1_mobilization_protein_A__plasmid__[Escherichia_coli]	KP970685.1_locus1|strand1|frame2|2004	35.26	312	181	10	1	300	396	698	7e-92	305	5	300	1.00667	0.354951	1186	2094	1313-2114	mobilization protein	KP970685.1	Col156	Col	-	MOBQ
MOBP|WP_011205818.1_MULTISPECIES:_protein_TraI_[Proteobacteria]	KP970685.1_locus1|strand1|frame2|2004	12.58	310	227	11	1	274	396	697	3e-45	171	5	300	0.996667	0.125381	1186	2091	1313-2114	mobilization protein	KP970685.1	Col156	Col	-	MOBQ
MOBQ|NP_044304.1_mobilization_protein_A__plasmid__[Escherichia_coli]	KP970685.1_locus1|strand1|frame2|2004	35.26	312	181	10	1	300	396	698	2e-91	304	6	300	1.00667	0.354951	1186	2094	1313-2114	mobilization protein	KP970685.1	Col156	Col	-	MOBQ
MOBP|WP_011205818.1_MULTISPECIES:_protein_TraI_[Proteobacteria]	KP970685.1_locus1|strand1|frame2|2004	12.9	310	226	11	1	274	396	697	4e-57	205	6	300	0.996667	0.12857	1186	2091	1313-2114	mobilization protein	KP970685.1	Col156	Col	-	MOBQ
MOBP|WP_011205818.1_MULTISPECIES:_protein_TraI_[Proteobacteria]	KP970685.1_locus1|strand1|frame2|2004	11.97	309	230	9	1	274	396	697	3e-53	194	7	300	1	0.1197	1186	2091	1313-2114	mobilization protein	KP970685.1	Col156	Col	-	MOBQ
MOBP|WP_011205818.1_MULTISPECIES:_protein_TraI_[Proteobacteria]	KP970685.1_locus1|strand1|frame2|2004	11.86	312	233	9	1	277	396	700	1e-48	181	8	300	1.01	0.119786	1186	2100	1313-2114	mobilization protein	KP970685.1	Col156	Col	-	MOBQ
MOBP|WP_011205818.1_MULTISPECIES:_protein_TraI_[Proteobacteria]	KP970685.1_locus1|strand1|frame2|2004	11.86	312	233	9	1	277	396	700	4e-48	179	9	300	1.01	0.119786	1186	2100	1313-2114	mobilization protein	KP970685.1	Col156	Col	-	MOBQ
MOBP|WP_011205818.1_MULTISPECIES:_protein_TraI_[Proteobacteria]	KP970685.1_locus1|strand1|frame2|2004	12.7	315	227	9	1	277	396	700	6e-46	173	10	300	1.02	0.12954	1186	2100	1313-2114	mobilization protein	KP970685.1	Col156	Col	-	MOBQ
MOBP|WP_011205818.1_MULTISPECIES:_protein_TraI_[Proteobacteria]	KP970685.1_locus1|strand1|frame2|2004	11.97	309	236	8	1	277	396	700	2e-44	168	11	300	1.00333	0.120099	1186	2100	1313-2114	mobilization protein	KP970685.1	Col156	Col	-	MOBQ
MOBP|WP_011205818.1_MULTISPECIES:_protein_TraI_[Proteobacteria]	KP970685.1_locus1|strand1|frame2|2004	11.97	309	236	8	1	277	396	700	4e-47	176	12	300	1.00333	0.120099	1186	2100	1313-2114	mobilization protein	KP970685.1	Col156	Col	-	MOBQ
MOBP|WP_011205818.1_MULTISPECIES:_protein_TraI_[Proteobacteria]	KP970685.1_locus1|strand1|frame2|2004	11.97	309	236	8	1	277	396	700	8e-48	178	13	300	1.00333	0.120099	1186	2100	1313-2114	mobilization protein	KP970685.1	Col156	Col	-	MOBQ
MOBQ|NP_044304.1_mobilization_protein_A__plasmid__[Escherichia_coli]	KP979588.1_locus1|strand1|frame0|2242	30.42	286	162	5	1	273	410	671	3e-27	117	1	300	0.936667	0.284934	1228	2013	1227-3447	conjugal transfer protein	KP979588.1	Col156	Col	-	MOBQ
MOBQ|NP_044304.1_mobilization_protein_A__plasmid__[Escherichia_coli]	KP979588.1_locus1|strand1|frame0|2242	30.42	286	162	5	1	273	410	671	2e-88	295	2	300	0.936667	0.284934	1228	2013	1227-3447	conjugal transfer protein	KP979588.1	Col156	Col	-	MOBQ
MOBQ|NP_044304.1_mobilization_protein_A__plasmid__[Escherichia_coli]	KP979588.1_locus1|strand1|frame0|2242	30.14	292	167	5	1	279	410	677	7e-84	282	3	300	0.956667	0.288339	1228	2031	1227-3447	conjugal transfer protein	KP979588.1	Col156	Col	-	MOBQ
MOBQ|NP_044304.1_mobilization_protein_A__plasmid__[Escherichia_coli]	KP979588.1_locus1|strand1|frame0|2242	29.79	292	168	4	1	279	410	677	2e-82	278	4	300	0.96	0.285984	1228	2031	1227-3447	conjugal transfer protein	KP979588.1	Col156	Col	-	MOBQ
MOBQ|NP_044304.1_mobilization_protein_A__plasmid__[Escherichia_coli]	KP979588.1_locus1|strand1|frame0|2242	29.35	293	170	4	1	280	410	678	5e-78	266	5	300	0.963333	0.282738	1228	2034	1227-3447	conjugal transfer protein	KP979588.1	Col156	Col	-	MOBQ
MOBP|WP_011205818.1_MULTISPECIES:_protein_TraI_[Proteobacteria]	KP979588.1_locus1|strand1|frame0|2242	12.85	249	184	9	1	223	410	651	0.11	38.6	5	300	0.8	0.1028	1228	1953	1227-3447	conjugal transfer protein	KP979588.1	Col156	Col	-	MOBQ
MOBQ|NP_044304.1_mobilization_protein_A__plasmid__[Escherichia_coli]	KP979588.1_locus1|strand1|frame0|2242	30.38	293	167	6	1	280	410	678	2e-78	267	6	300	0.956667	0.290635	1228	2034	1227-3447	conjugal transfer protein	KP979588.1	Col156	Col	-	MOBQ
MOBP|WP_011205818.1_MULTISPECIES:_protein_TraI_[Proteobacteria]	KP979588.1_locus1|strand1|frame0|2242	12.5	248	186	8	1	223	410	651	1e-27	119	6	300	0.8	0.1	1228	1953	1227-3447	conjugal transfer protein	KP979588.1	Col156	Col	-	MOBQ
MOBP|WP_011205818.1_MULTISPECIES:_protein_TraI_[Proteobacteria]	KP979588.1_locus1|strand1|frame0|2242	13.01	269	198	9	1	244	410	667	1e-39	154	7	300	0.866667	0.112753	1228	2001	1227-3447	conjugal transfer protein	KP979588.1	Col156	Col	-	MOBQ
MOBP|WP_011205818.1_MULTISPECIES:_protein_TraI_[Proteobacteria]	KP979588.1_locus1|strand1|frame0|2242	11.79	280	216	8	1	255	410	683	3e-36	145	9	300	0.906667	0.106896	1228	2049	1227-3447	conjugal transfer protein	KP979588.1	Col156	Col	-	MOBQ
MOBQ|NP_044304.1_mobilization_protein_A__plasmid__[Escherichia_coli]	KP979589.1_locus1|strand1|frame0|2251	30.9	288	158	6	1	273	642	903	1e-27	119	1	300	0.94	0.29046	1924	2709	1923-4143	MobA/MobL family protein	KP979589.1	Col156	Col	-	MOBQ
MOBQ|NP_044304.1_mobilization_protein_A__plasmid__[Escherichia_coli]	KP979589.1_locus1|strand1|frame0|2251	30.42	286	162	5	1	273	642	903	4e-89	298	2	300	0.936667	0.284934	1924	2709	1923-4143	MobA/MobL family protein	KP979589.1	Col156	Col	-	MOBQ
MOBQ|NP_044304.1_mobilization_protein_A__plasmid__[Escherichia_coli]	KP979589.1_locus1|strand1|frame0|2251	30.14	292	167	5	1	279	642	909	1e-84	284	3	300	0.956667	0.288339	1924	2727	1923-4143	MobA/MobL family protein	KP979589.1	Col156	Col	-	MOBQ
MOBQ|NP_044304.1_mobilization_protein_A__plasmid__[Escherichia_coli]	KP979589.1_locus1|strand1|frame0|2251	30.14	292	167	5	1	279	642	909	4e-83	280	4	300	0.956667	0.288339	1924	2727	1923-4143	MobA/MobL family protein	KP979589.1	Col156	Col	-	MOBQ
MOBQ|NP_044304.1_mobilization_protein_A__plasmid__[Escherichia_coli]	KP979589.1_locus1|strand1|frame0|2251	29.69	293	169	4	1	280	642	910	6e-78	266	5	300	0.963333	0.286014	1924	2730	1923-4143	MobA/MobL family protein	KP979589.1	Col156	Col	-	MOBQ
MOBP|WP_011205818.1_MULTISPECIES:_protein_TraI_[Proteobacteria]	KP979589.1_locus1|strand1|frame0|2251	15.48	168	119	8	1	147	642	807	0.12	38.6	5	300	0.533333	0.08256	1924	2421	1923-4143	MobA/MobL family protein	KP979589.1	Col156	Col	-	MOBQ
MOBQ|NP_044304.1_mobilization_protein_A__plasmid__[Escherichia_coli]	KP979589.1_locus1|strand1|frame0|2251	30.72	293	166	6	1	280	642	910	1e-78	267	6	300	0.956667	0.293888	1924	2730	1923-4143	MobA/MobL family protein	KP979589.1	Col156	Col	-	MOBQ
MOBP|WP_011205818.1_MULTISPECIES:_protein_TraI_[Proteobacteria]	KP979589.1_locus1|strand1|frame0|2251	12.85	249	186	8	1	224	642	884	1e-28	122	6	300	0.803333	0.103228	1924	2652	1923-4143	MobA/MobL family protein	KP979589.1	Col156	Col	-	MOBQ
MOBP|WP_011205818.1_MULTISPECIES:_protein_TraI_[Proteobacteria]	KP979589.1_locus1|strand1|frame0|2251	13.75	269	196	9	1	244	642	899	6e-42	161	7	300	0.866667	0.119167	1924	2697	1923-4143	MobA/MobL family protein	KP979589.1	Col156	Col	-	MOBQ
MOBP|WP_011205818.1_MULTISPECIES:_protein_TraI_[Proteobacteria]	KP979589.1_locus1|strand1|frame0|2251	13.72	277	201	10	1	252	642	905	8e-38	149	8	300	0.89	0.122108	1924	2715	1923-4143	MobA/MobL family protein	KP979589.1	Col156	Col	-	MOBQ
MOBP|WP_011205818.1_MULTISPECIES:_protein_TraI_[Proteobacteria]	KP979589.1_locus1|strand1|frame0|2251	12.14	280	215	8	1	255	642	915	5e-38	150	9	300	0.906667	0.110069	1924	2745	1923-4143	MobA/MobL family protein	KP979589.1	Col156	Col	-	MOBQ
MOBQ|NP_044304.1_mobilization_protein_A__plasmid__[Escherichia_coli]	KP987216.1_locus1|strand-1|frame0|17829	17.54	211	140	9	2	199	1747	1936	3e-09	62.2	3	300	0.673333	0.118103	47680	48249	47231-48392	relaxase/mobilization protein taxc	KP987216.1	IncX3	IncX	-	MOBQ
MOBQ|NP_044304.1_mobilization_protein_A__plasmid__[Escherichia_coli]	KP987216.1_locus1|strand-1|frame0|17829	15.83	259	192	9	2	242	1747	1997	9e-57	205	4	300	0.833333	0.131917	47497	48249	47231-48392	relaxase/mobilization protein taxc	KP987216.1	IncX3	IncX	-	MOBQ
MOBP|WP_011205818.1_MULTISPECIES:_protein_TraI_[Proteobacteria]	KP987216.1_locus1|strand-1|frame0|17829	12.7	189	147	8	5	179	1754	1938	1e-25	113	4	300	0.603333	0.0766233	47674	48228	47231-48392	relaxase/mobilization protein taxc	KP987216.1	IncX3	IncX	-	MOBQ
MOBQ|NP_044304.1_mobilization_protein_A__plasmid__[Escherichia_coli]	KP987216.1_locus1|strand-1|frame0|17829	14.33	300	230	10	2	282	1747	2038	9e-76	260	5	300	0.966667	0.138523	47374	48249	47231-48392	relaxase/mobilization protein taxc	KP987216.1	IncX3	IncX	-	MOBQ
MOBP|WP_011205818.1_MULTISPECIES:_protein_TraI_[Proteobacteria]	KP987216.1_locus1|strand-1|frame0|17829	12.7	189	147	8	5	179	1754	1938	1e-39	155	5	300	0.603333	0.0766233	47674	48228	47231-48392	relaxase/mobilization protein taxc	KP987216.1	IncX3	IncX	-	MOBQ
MOBQ|NP_044304.1_mobilization_protein_A__plasmid__[Escherichia_coli]	KP987216.1_locus1|strand-1|frame0|17829	14.05	306	236	10	2	288	1747	2044	1e-82	280	6	300	0.986667	0.138627	47356	48249	47231-48392	relaxase/mobilization protein taxc	KP987216.1	IncX3	IncX	-	MOBQ
MOBP|WP_011205818.1_MULTISPECIES:_protein_TraI_[Proteobacteria]	KP987216.1_locus1|strand-1|frame0|17829	12.7	189	147	8	5	179	1754	1938	3e-39	154	6	300	0.603333	0.0766233	47674	48228	47231-48392	relaxase/mobilization protein taxc	KP987216.1	IncX3	IncX	-	MOBQ
MOBP|WP_011205818.1_MULTISPECIES:_protein_TraI_[Proteobacteria]	KP987216.1_locus1|strand-1|frame0|17829	12.39	234	180	10	5	221	1754	1979	5e-39	153	7	300	0.746667	0.092512	47551	48228	47231-48392	relaxase/mobilization protein taxc	KP987216.1	IncX3	IncX	-	MOBQ
MOBP|WP_011205818.1_MULTISPECIES:_protein_TraI_[Proteobacteria]	KP987216.1_locus1|strand-1|frame0|17829	11.54	286	230	11	2	273	1751	2027	6e-39	153	12	300	0.916667	0.105783	47407	48237	47231-48392	relaxase/mobilization protein taxc	KP987216.1	IncX3	IncX	-	MOBQ
MOBP|WP_011205818.1_MULTISPECIES:_protein_TraI_[Proteobacteria]	KP987216.1_locus1|strand-1|frame0|17829	11.66	283	230	10	2	270	1751	2027	3e-38	151	13	300	0.91	0.106106	47407	48237	47231-48392	relaxase/mobilization protein taxc	KP987216.1	IncX3	IncX	-	MOBQ
MOBQ|NP_044304.1_mobilization_protein_A__plasmid__[Escherichia_coli]	KR779901.1_locus1|strand1|frame1|11294	18.46	298	217	9	8	288	4391	4679	1e-12	72.5	2	300	0.963333	0.177831	13171	14037	13054-14047	Type IV secretory pathway VirD2 component	KR779901.1	-	-	-	MOBQ
MOBP|WP_011205818.1_MULTISPECIES:_protein_TraI_[Proteobacteria]	KR779901.1_locus1|strand1|frame1|11294	25	64	42	2	58	121	4447	4504	0.001	45.4	2	300	0.206667	0.0516667	13339	13512	13054-14047	Type IV secretory pathway VirD2 component	KR779901.1	-	-	-	MOBQ
MOBQ|NP_044304.1_mobilization_protein_A__plasmid__[Escherichia_coli]	KR779901.1_locus1|strand1|frame1|11294	18.27	312	227	10	8	300	4391	4693	2e-71	247	3	300	1.00667	0.183918	13171	14079	13054-14047	Type IV secretory pathway VirD2 component	KR779901.1	-	-	-	MOBQ
MOBP|WP_011205818.1_MULTISPECIES:_protein_TraI_[Proteobacteria]	KR779901.1_locus1|strand1|frame1|11294	21.95	123	82	4	20	142	4407	4515	6e-16	83.2	3	300	0.396667	0.0870683	13219	13545	13054-14047	Type IV secretory pathway VirD2 component	KR779901.1	-	-	-	MOBQ
MOBQ|NP_044304.1_mobilization_protein_A__plasmid__[Escherichia_coli]	KR779901.1_locus1|strand1|frame1|11294	17.78	315	231	10	5	300	4388	4693	8e-65	228	4	300	1.01667	0.180763	13162	14079	13054-14047	Type IV secretory pathway VirD2 component	KR779901.1	-	-	-	MOBQ
MOBP|WP_011205818.1_MULTISPECIES:_protein_TraI_[Proteobacteria]	KR779901.1_locus1|strand1|frame1|11294	20.27	148	97	6	2	142	4382	4515	2e-26	115	4	300	0.473333	0.0959447	13144	13545	13054-14047	Type IV secretory pathway VirD2 component	KR779901.1	-	-	-	MOBQ
MOBQ|NP_044304.1_mobilization_protein_A__plasmid__[Escherichia_coli]	KR779901.1_locus1|strand1|frame1|11294	16.72	317	232	9	5	300	4388	4693	2e-58	210	5	300	1.02667	0.171659	13162	14079	13054-14047	Type IV secretory pathway VirD2 component	KR779901.1	-	-	-	MOBQ
MOBP|WP_011205818.1_MULTISPECIES:_protein_TraI_[Proteobacteria]	KR779901.1_locus1|strand1|frame1|11294	17.26	168	127	5	5	165	4392	4554	8e-25	111	5	300	0.543333	0.0937793	13174	13662	13054-14047	Type IV secretory pathway VirD2 component	KR779901.1	-	-	-	MOBQ
MOBQ|NP_044304.1_mobilization_protein_A__plasmid__[Escherichia_coli]	KR779901.1_locus1|strand1|frame1|11294	16.72	317	232	9	5	300	4388	4693	2e-57	207	6	300	1.02667	0.171659	13162	14079	13054-14047	Type IV secretory pathway VirD2 component	KR779901.1	-	-	-	MOBQ
MOBP|WP_011205818.1_MULTISPECIES:_protein_TraI_[Proteobacteria]	KR779901.1_locus1|strand1|frame1|11294	15	300	236	8	5	295	4392	4681	5e-52	191	6	300	0.973333	0.146	13174	14043	13054-14047	Type IV secretory pathway VirD2 component	KR779901.1	-	-	-	MOBQ
MOBP|WP_011205818.1_MULTISPECIES:_protein_TraI_[Proteobacteria]	KR779901.1_locus1|strand1|frame1|11294	15	300	236	8	5	295	4392	4681	6e-48	179	7	300	0.973333	0.146	13174	14043	13054-14047	Type IV secretory pathway VirD2 component	KR779901.1	-	-	-	MOBQ
MOBP|WP_011205818.1_MULTISPECIES:_protein_TraI_[Proteobacteria]	KR779901.1_locus1|strand1|frame1|11294	14.72	299	238	7	5	296	4392	4680	3e-40	157	8	300	0.973333	0.143275	13174	14040	13054-14047	Type IV secretory pathway VirD2 component	KR779901.1	-	-	-	MOBQ
MOBP|WP_011205818.1_MULTISPECIES:_protein_TraI_[Proteobacteria]	KR779901.1_locus1|strand1|frame1|11294	13.95	301	244	6	2	296	4389	4680	4e-39	153	9	300	0.983333	0.137175	13165	14040	13054-14047	Type IV secretory pathway VirD2 component	KR779901.1	-	-	-	MOBQ
MOBP|WP_011205818.1_MULTISPECIES:_protein_TraI_[Proteobacteria]	KR779901.1_locus1|strand1|frame1|11294	13.95	301	244	6	2	296	4389	4680	6e-38	150	10	300	0.983333	0.137175	13165	14040	13054-14047	Type IV secretory pathway VirD2 component	KR779901.1	-	-	-	MOBQ
MOBP|WP_011205818.1_MULTISPECIES:_protein_TraI_[Proteobacteria]	KR779901.1_locus1|strand1|frame1|11294	13.95	301	244	6	2	296	4389	4680	5e-37	147	11	300	0.983333	0.137175	13165	14040	13054-14047	Type IV secretory pathway VirD2 component	KR779901.1	-	-	-	MOBQ
MOBQ|NP_044304.1_mobilization_protein_A__plasmid__[Escherichia_coli]	KR822247.1_locus1|strand-1|frame0|24950	17.54	211	140	9	2	199	1511	1700	7e-09	61.5	3	300	0.673333	0.118103	69751	70320	69302-70463	Plasmid conjugative transfer DNA nicking endonuclease TaxC	KR822247.1	IncX3	IncX	-	MOBQ
MOBQ|NP_044304.1_mobilization_protein_A__plasmid__[Escherichia_coli]	KR822247.1_locus1|strand-1|frame0|24950	15.83	259	192	9	2	242	1511	1761	2e-56	204	4	300	0.833333	0.131917	69568	70320	69302-70463	Plasmid conjugative transfer DNA nicking endonuclease TaxC	KR822247.1	IncX3	IncX	-	MOBQ
MOBP|WP_011205818.1_MULTISPECIES:_protein_TraI_[Proteobacteria]	KR822247.1_locus1|strand-1|frame0|24950	12.7	189	147	8	5	179	1518	1702	6e-26	114	4	300	0.603333	0.0766233	69745	70299	69302-70463	Plasmid conjugative transfer DNA nicking endonuclease TaxC	KR822247.1	IncX3	IncX	-	MOBQ
MOBQ|NP_044304.1_mobilization_protein_A__plasmid__[Escherichia_coli]	KR822247.1_locus1|strand-1|frame0|24950	14.98	307	233	11	2	288	1511	1809	4e-76	261	5	300	0.986667	0.147803	69424	70320	69302-70463	Plasmid conjugative transfer DNA nicking endonuclease TaxC	KR822247.1	IncX3	IncX	-	MOBQ
MOBP|WP_011205818.1_MULTISPECIES:_protein_TraI_[Proteobacteria]	KR822247.1_locus1|strand-1|frame0|24950	12.7	189	147	8	5	179	1518	1702	2e-39	154	5	300	0.603333	0.0766233	69745	70299	69302-70463	Plasmid conjugative transfer DNA nicking endonuclease TaxC	KR822247.1	IncX3	IncX	-	MOBQ
MOBQ|NP_044304.1_mobilization_protein_A__plasmid__[Escherichia_coli]	KR822247.1_locus1|strand-1|frame0|24950	14.05	306	236	10	2	288	1511	1808	1e-82	280	6	300	0.986667	0.138627	69427	70320	69302-70463	Plasmid conjugative transfer DNA nicking endonuclease TaxC	KR822247.1	IncX3	IncX	-	MOBQ
MOBP|WP_011205818.1_MULTISPECIES:_protein_TraI_[Proteobacteria]	KR822247.1_locus1|strand-1|frame0|24950	12.7	189	147	8	5	179	1518	1702	7e-39	153	6	300	0.603333	0.0766233	69745	70299	69302-70463	Plasmid conjugative transfer DNA nicking endonuclease TaxC	KR822247.1	IncX3	IncX	-	MOBQ
MOBP|WP_011205818.1_MULTISPECIES:_protein_TraI_[Proteobacteria]	KR822247.1_locus1|strand-1|frame0|24950	12.39	234	180	10	5	221	1518	1743	7e-39	153	7	300	0.746667	0.092512	69622	70299	69302-70463	Plasmid conjugative transfer DNA nicking endonuclease TaxC	KR822247.1	IncX3	IncX	-	MOBQ
MOBP|WP_011205818.1_MULTISPECIES:_protein_TraI_[Proteobacteria]	KR822247.1_locus1|strand-1|frame0|24950	11.54	286	230	11	2	273	1515	1791	8e-39	152	12	300	0.916667	0.105783	69478	70308	69302-70463	Plasmid conjugative transfer DNA nicking endonuclease TaxC	KR822247.1	IncX3	IncX	-	MOBQ
MOBP|WP_011205818.1_MULTISPECIES:_protein_TraI_[Proteobacteria]	KR822247.1_locus1|strand-1|frame0|24950	11.66	283	230	10	2	270	1515	1791	6e-38	150	13	300	0.91	0.106106	69478	70308	69302-70463	Plasmid conjugative transfer DNA nicking endonuclease TaxC	KR822247.1	IncX3	IncX	-	MOBQ
MOBQ|NP_044304.1_mobilization_protein_A__plasmid__[Escherichia_coli]	KT005457.1_locus1|strand1|frame0|17160	17.54	211	140	9	2	199	48	237	3e-09	62.6	3	300	0.673333	0.118103	142	711	0-1161	taxC	KT005457.1	ColKP3,IncX3	Col,IncX	-	MOBQ
MOBQ|NP_044304.1_mobilization_protein_A__plasmid__[Escherichia_coli]	KT005457.1_locus1|strand1|frame0|17160	15.83	259	192	9	2	242	48	298	5e-57	206	4	300	0.833333	0.131917	142	894	0-1161	taxC	KT005457.1	ColKP3,IncX3	Col,IncX	-	MOBQ
MOBP|WP_011205818.1_MULTISPECIES:_protein_TraI_[Proteobacteria]	KT005457.1_locus1|strand1|frame0|17160	12.7	189	147	8	5	179	55	239	3e-26	115	4	300	0.603333	0.0766233	163	717	0-1161	taxC	KT005457.1	ColKP3,IncX3	Col,IncX	-	MOBQ
MOBQ|NP_044304.1_mobilization_protein_A__plasmid__[Escherichia_coli]	KT005457.1_locus1|strand1|frame0|17160	14.33	300	230	10	2	282	48	339	9e-76	260	5	300	0.966667	0.138523	142	1017	0-1161	taxC	KT005457.1	ColKP3,IncX3	Col,IncX	-	MOBQ
MOBP|WP_011205818.1_MULTISPECIES:_protein_TraI_[Proteobacteria]	KT005457.1_locus1|strand1|frame0|17160	12.7	189	147	8	5	179	55	239	1e-40	158	5	300	0.603333	0.0766233	163	717	0-1161	taxC	KT005457.1	ColKP3,IncX3	Col,IncX	-	MOBQ
MOBQ|NP_044304.1_mobilization_protein_A__plasmid__[Escherichia_coli]	KT005457.1_locus1|strand1|frame0|17160	14.05	306	236	10	2	288	48	345	1e-82	280	6	300	0.986667	0.138627	142	1035	0-1161	taxC	KT005457.1	ColKP3,IncX3	Col,IncX	-	MOBQ
MOBP|WP_011205818.1_MULTISPECIES:_protein_TraI_[Proteobacteria]	KT005457.1_locus1|strand1|frame0|17160	12.7	189	147	8	5	179	55	239	9e-40	155	6	300	0.603333	0.0766233	163	717	0-1161	taxC	KT005457.1	ColKP3,IncX3	Col,IncX	-	MOBQ
MOBP|WP_011205818.1_MULTISPECIES:_protein_TraI_[Proteobacteria]	KT005457.1_locus1|strand1|frame0|17160	12.39	234	180	10	5	221	55	280	4e-40	156	7	300	0.746667	0.092512	163	840	0-1161	taxC	KT005457.1	ColKP3,IncX3	Col,IncX	-	MOBQ
MOBP|WP_011205818.1_MULTISPECIES:_protein_TraI_[Proteobacteria]	KT005457.1_locus1|strand1|frame0|17160	11.54	286	230	11	2	273	52	328	1e-39	155	12	300	0.916667	0.105783	154	984	0-1161	taxC	KT005457.1	ColKP3,IncX3	Col,IncX	-	MOBQ
MOBP|WP_011205818.1_MULTISPECIES:_protein_TraI_[Proteobacteria]	KT005457.1_locus1|strand1|frame0|17160	11.66	283	230	10	2	270	52	328	2e-39	154	13	300	0.91	0.106106	154	984	0-1161	taxC	KT005457.1	ColKP3,IncX3	Col,IncX	-	MOBQ
MOBQ|NP_044304.1_mobilization_protein_A__plasmid__[Escherichia_coli]	KT317614.1_locus1|strand-1|frame1|11513	17.59	199	133	9	2	190	1628	1805	3e-09	62.2	3	300	0.633333	0.111403	29125	29658	28633-29800	spore coat protein CotH	KT317614.1	IncX1	IncX	-	MOBQ
MOBQ|NP_044304.1_mobilization_protein_A__plasmid__[Escherichia_coli]	KT317614.1_locus1|strand-1|frame1|11513	15.83	259	192	9	2	242	1628	1878	3e-54	197	4	300	0.833333	0.131917	28906	29658	28633-29800	spore coat protein CotH	KT317614.1	IncX1	IncX	-	MOBQ
MOBP|WP_011205818.1_MULTISPECIES:_protein_TraI_[Proteobacteria]	KT317614.1_locus1|strand-1|frame1|11513	13.23	189	146	8	5	179	1635	1819	8e-26	114	4	300	0.603333	0.079821	29083	29637	28633-29800	spore coat protein CotH	KT317614.1	IncX1	IncX	-	MOBQ
MOBQ|NP_044304.1_mobilization_protein_A__plasmid__[Escherichia_coli]	KT317614.1_locus1|strand-1|frame1|11513	14.71	306	234	10	2	288	1628	1925	9e-75	257	5	300	0.986667	0.145139	28765	29658	28633-29800	spore coat protein CotH	KT317614.1	IncX1	IncX	-	MOBQ
MOBP|WP_011205818.1_MULTISPECIES:_protein_TraI_[Proteobacteria]	KT317614.1_locus1|strand-1|frame1|11513	13.23	189	146	8	5	179	1635	1819	2e-40	157	5	300	0.603333	0.079821	29083	29637	28633-29800	spore coat protein CotH	KT317614.1	IncX1	IncX	-	MOBQ
MOBQ|NP_044304.1_mobilization_protein_A__plasmid__[Escherichia_coli]	KT317614.1_locus1|strand-1|frame1|11513	14.71	306	234	10	2	288	1628	1925	1e-82	280	6	300	0.986667	0.145139	28765	29658	28633-29800	spore coat protein CotH	KT317614.1	IncX1	IncX	-	MOBQ
MOBP|WP_011205818.1_MULTISPECIES:_protein_TraI_[Proteobacteria]	KT317614.1_locus1|strand-1|frame1|11513	13.23	189	146	8	5	179	1635	1819	9e-39	152	6	300	0.603333	0.079821	29083	29637	28633-29800	spore coat protein CotH	KT317614.1	IncX1	IncX	-	MOBQ
MOBP|WP_011205818.1_MULTISPECIES:_protein_TraI_[Proteobacteria]	KT317614.1_locus1|strand-1|frame1|11513	13.55	251	191	11	5	238	1635	1876	1e-39	155	7	300	0.8	0.1084	28912	29637	28633-29800	spore coat protein CotH	KT317614.1	IncX1	IncX	-	MOBQ
MOBP|WP_011205818.1_MULTISPECIES:_protein_TraI_[Proteobacteria]	KT317614.1_locus1|strand-1|frame1|11513	13.39	254	194	11	2	238	1632	1876	4e-38	150	8	300	0.81	0.108459	28912	29646	28633-29800	spore coat protein CotH	KT317614.1	IncX1	IncX	-	MOBQ
MOBP|WP_011205818.1_MULTISPECIES:_protein_TraI_[Proteobacteria]	KT317614.1_locus1|strand-1|frame1|11513	12.6	254	196	11	2	238	1632	1876	3e-36	145	9	300	0.81	0.10206	28912	29646	28633-29800	spore coat protein CotH	KT317614.1	IncX1	IncX	-	MOBQ
MOBP|WP_011205818.1_MULTISPECIES:_protein_TraI_[Proteobacteria]	KT317614.1_locus1|strand-1|frame1|11513	11.89	286	229	11	2	273	1632	1908	9e-40	155	12	300	0.916667	0.108992	28816	29646	28633-29800	spore coat protein CotH	KT317614.1	IncX1	IncX	-	MOBQ
MOBP|WP_011205818.1_MULTISPECIES:_protein_TraI_[Proteobacteria]	KT317614.1_locus1|strand-1|frame1|11513	12.01	283	229	10	2	270	1632	1908	2e-39	154	13	300	0.91	0.109291	28816	29646	28633-29800	spore coat protein CotH	KT317614.1	IncX1	IncX	-	MOBQ
MOBQ|NP_044304.1_mobilization_protein_A__plasmid__[Escherichia_coli]	KT351737.1_locus1|strand-1|frame2|3543	50	224	97	6	1	213	2256	2475	5e-58	208	1	300	0.726667	0.363333	3205	3864	2748-3864	DNA strand transferase	KT351737.1	ColE10	Col	-	MOBQ
MOBQ|NP_044304.1_mobilization_protein_A__plasmid__[Escherichia_coli]	KT351737.1_locus1|strand-1|frame2|3543	39.6	303	162	9	1	290	2256	2550	4e-114	370	2	300	0.98	0.38808	2980	3864	2748-3864	DNA strand transferase	KT351737.1	ColE10	Col	-	MOBQ
MOBQ|NP_044304.1_mobilization_protein_A__plasmid__[Escherichia_coli]	KT351737.1_locus1|strand-1|frame2|3543	39.27	303	163	9	1	290	2256	2550	2e-111	362	3	300	0.98	0.384846	2980	3864	2748-3864	DNA strand transferase	KT351737.1	ColE10	Col	-	MOBQ
MOBP|WP_011205818.1_MULTISPECIES:_protein_TraI_[Proteobacteria]	KT351737.1_locus1|strand-1|frame2|3543	12.5	128	101	3	1	119	2256	2381	0.11	38.9	3	300	0.416667	0.0520833	3487	3864	2748-3864	DNA strand transferase	KT351737.1	ColE10	Col	-	MOBQ
MOBQ|NP_044304.1_mobilization_protein_A__plasmid__[Escherichia_coli]	KT351737.1_locus1|strand-1|frame2|3543	39.27	303	163	9	1	290	2256	2550	2e-108	353	4	300	0.98	0.384846	2980	3864	2748-3864	DNA strand transferase	KT351737.1	ColE10	Col	-	MOBQ
MOBP|WP_011205818.1_MULTISPECIES:_protein_TraI_[Proteobacteria]	KT351737.1_locus1|strand-1|frame2|3543	13.28	128	100	3	1	119	2256	2381	0.047	40.1	4	300	0.416667	0.0553333	3487	3864	2748-3864	DNA strand transferase	KT351737.1	ColE10	Col	-	MOBQ
MOBQ|NP_044304.1_mobilization_protein_A__plasmid__[Escherichia_coli]	KT351737.1_locus1|strand-1|frame2|3543	39.14	304	164	9	1	291	2256	2551	4e-101	333	5	300	0.983333	0.384877	2977	3864	2748-3864	DNA strand transferase	KT351737.1	ColE10	Col	-	MOBQ
MOBP|WP_011205818.1_MULTISPECIES:_protein_TraI_[Proteobacteria]	KT351737.1_locus1|strand-1|frame2|3543	11.11	216	178	5	1	204	2256	2469	2e-35	142	5	300	0.703333	0.0781403	3223	3864	2748-3864	DNA strand transferase	KT351737.1	ColE10	Col	-	MOBQ
MOBQ|NP_044304.1_mobilization_protein_A__plasmid__[Escherichia_coli]	KT351737.1_locus1|strand-1|frame2|3543	39.14	304	164	9	1	291	2256	2551	4e-101	333	6	300	0.983333	0.384877	2977	3864	2748-3864	DNA strand transferase	KT351737.1	ColE10	Col	-	MOBQ
MOBP|WP_011205818.1_MULTISPECIES:_protein_TraI_[Proteobacteria]	KT351737.1_locus1|strand-1|frame2|3543	10.97	310	234	7	1	296	2256	2537	4e-59	211	6	300	1.01	0.110797	3019	3864	2748-3864	DNA strand transferase	KT351737.1	ColE10	Col	-	MOBQ
MOBP|WP_011205818.1_MULTISPECIES:_protein_TraI_[Proteobacteria]	KT351737.1_locus1|strand-1|frame2|3543	10.97	310	234	7	1	296	2256	2537	7e-67	234	7	300	1.01	0.110797	3019	3864	2748-3864	DNA strand transferase	KT351737.1	ColE10	Col	-	MOBQ
MOBP|WP_011205818.1_MULTISPECIES:_protein_TraI_[Proteobacteria]	KT351737.1_locus1|strand-1|frame2|3543	11.29	310	233	9	1	296	2256	2537	1e-62	222	8	300	1.00333	0.113276	3019	3864	2748-3864	DNA strand transferase	KT351737.1	ColE10	Col	-	MOBQ
MOBP|WP_011205818.1_MULTISPECIES:_protein_TraI_[Proteobacteria]	KT351737.1_locus1|strand-1|frame2|3543	11.29	310	233	9	1	296	2256	2537	4e-59	211	9	300	1.00333	0.113276	3019	3864	2748-3864	DNA strand transferase	KT351737.1	ColE10	Col	-	MOBQ
MOBP|WP_011205818.1_MULTISPECIES:_protein_TraI_[Proteobacteria]	KT351737.1_locus1|strand-1|frame2|3543	11.29	310	233	9	1	296	2256	2537	2e-56	203	10	300	1.00333	0.113276	3019	3864	2748-3864	DNA strand transferase	KT351737.1	ColE10	Col	-	MOBQ
MOBP|WP_011205818.1_MULTISPECIES:_protein_TraI_[Proteobacteria]	KT351737.1_locus1|strand-1|frame2|3543	11.29	310	233	9	1	296	2256	2537	3e-55	200	11	300	1.00333	0.113276	3019	3864	2748-3864	DNA strand transferase	KT351737.1	ColE10	Col	-	MOBQ
MOBP|WP_011205818.1_MULTISPECIES:_protein_TraI_[Proteobacteria]	KT351737.1_locus1|strand-1|frame2|3543	11.04	308	236	8	1	298	2256	2535	4e-55	200	12	300	1	0.1104	3025	3864	2748-3864	DNA strand transferase	KT351737.1	ColE10	Col	-	MOBQ
MOBP|WP_011205818.1_MULTISPECIES:_protein_TraI_[Proteobacteria]	KT351737.1_locus1|strand-1|frame2|3543	11.04	308	236	8	1	298	2256	2535	3e-56	203	13	300	1	0.1104	3025	3864	2748-3864	DNA strand transferase	KT351737.1	ColE10	Col	-	MOBQ
MOBQ|NP_044304.1_mobilization_protein_A__plasmid__[Escherichia_coli]	KT362706.1_locus1|strand-1|frame0|21067	17.54	211	140	9	2	199	1747	1936	9e-09	61.1	3	300	0.673333	0.118103	57394	57963	56945-58106	TaxC	KT362706.1	IncX3	IncX	-	MOBQ
MOBQ|NP_044304.1_mobilization_protein_A__plasmid__[Escherichia_coli]	KT362706.1_locus1|strand-1|frame0|21067	15.83	259	192	9	2	242	1747	1997	6e-56	202	4	300	0.833333	0.131917	57211	57963	56945-58106	TaxC	KT362706.1	IncX3	IncX	-	MOBQ
MOBP|WP_011205818.1_MULTISPECIES:_protein_TraI_[Proteobacteria]	KT362706.1_locus1|strand-1|frame0|21067	12.7	189	147	8	5	179	1754	1938	3e-25	112	4	300	0.603333	0.0766233	57388	57942	56945-58106	TaxC	KT362706.1	IncX3	IncX	-	MOBQ
MOBQ|NP_044304.1_mobilization_protein_A__plasmid__[Escherichia_coli]	KT362706.1_locus1|strand-1|frame0|21067	14.33	300	230	10	2	282	1747	2038	9e-76	260	5	300	0.966667	0.138523	57088	57963	56945-58106	TaxC	KT362706.1	IncX3	IncX	-	MOBQ
MOBP|WP_011205818.1_MULTISPECIES:_protein_TraI_[Proteobacteria]	KT362706.1_locus1|strand-1|frame0|21067	12.7	189	147	8	5	179	1754	1938	7e-39	153	5	300	0.603333	0.0766233	57388	57942	56945-58106	TaxC	KT362706.1	IncX3	IncX	-	MOBQ
MOBQ|NP_044304.1_mobilization_protein_A__plasmid__[Escherichia_coli]	KT362706.1_locus1|strand-1|frame0|21067	14.05	306	236	10	2	288	1747	2044	3e-82	279	6	300	0.986667	0.138627	57070	57963	56945-58106	TaxC	KT362706.1	IncX3	IncX	-	MOBQ
MOBP|WP_011205818.1_MULTISPECIES:_protein_TraI_[Proteobacteria]	KT362706.1_locus1|strand-1|frame0|21067	12.7	189	147	8	5	179	1754	1938	2e-38	151	6	300	0.603333	0.0766233	57388	57942	56945-58106	TaxC	KT362706.1	IncX3	IncX	-	MOBQ
MOBP|WP_011205818.1_MULTISPECIES:_protein_TraI_[Proteobacteria]	KT362706.1_locus1|strand-1|frame0|21067	12.39	234	180	10	5	221	1754	1979	4e-38	150	7	300	0.746667	0.092512	57265	57942	56945-58106	TaxC	KT362706.1	IncX3	IncX	-	MOBQ
MOBQ|NP_044304.1_mobilization_protein_A__plasmid__[Escherichia_coli]	KT693143.1_locus1|strand-1|frame0|1360	33.6	253	133	7	1	238	29	261	2e-26	115	1	300	0.82	0.27552	3298	3996	1838-3998	relaxase mobA	KT693143.1	Col8282	Col	-	MOBQ
MOBQ|NP_044304.1_mobilization_protein_A__plasmid__[Escherichia_coli]	KT693143.1_locus1|strand-1|frame0|1360	31.87	273	154	6	1	259	29	283	5e-85	283	2	300	0.89	0.283643	3232	3996	1838-3998	relaxase mobA	KT693143.1	Col8282	Col	-	MOBQ
MOBQ|NP_044304.1_mobilization_protein_A__plasmid__[Escherichia_coli]	KT693143.1_locus1|strand-1|frame0|1360	31.5	273	155	6	1	259	29	283	9e-83	277	3	300	0.89	0.28035	3232	3996	1838-3998	relaxase mobA	KT693143.1	Col8282	Col	-	MOBQ
MOBQ|NP_044304.1_mobilization_protein_A__plasmid__[Escherichia_coli]	KT693143.1_locus1|strand-1|frame0|1360	31.5	273	155	6	1	259	29	283	5e-80	269	4	300	0.89	0.28035	3232	3996	1838-3998	relaxase mobA	KT693143.1	Col8282	Col	-	MOBQ
MOBQ|NP_044304.1_mobilization_protein_A__plasmid__[Escherichia_coli]	KT693143.1_locus1|strand-1|frame0|1360	31.5	273	155	6	1	259	29	283	3e-75	256	5	300	0.89	0.28035	3232	3996	1838-3998	relaxase mobA	KT693143.1	Col8282	Col	-	MOBQ
MOBP|WP_011205818.1_MULTISPECIES:_protein_TraI_[Proteobacteria]	KT693143.1_locus1|strand-1|frame0|1360	12.96	247	184	9	1	222	29	269	0.0003	46.7	5	300	0.793333	0.102816	3274	3996	1838-3998	relaxase mobA	KT693143.1	Col8282	Col	-	MOBQ
MOBQ|NP_044304.1_mobilization_protein_A__plasmid__[Escherichia_coli]	KT693143.1_locus1|strand-1|frame0|1360	31.5	273	155	6	1	259	29	283	4e-75	256	6	300	0.89	0.28035	3232	3996	1838-3998	relaxase mobA	KT693143.1	Col8282	Col	-	MOBQ
MOBP|WP_011205818.1_MULTISPECIES:_protein_TraI_[Proteobacteria]	KT693143.1_locus1|strand-1|frame0|1360	12.19	320	246	11	1	291	29	342	3e-44	168	6	300	1.03	0.125557	3055	3996	1838-3998	relaxase mobA	KT693143.1	Col8282	Col	-	MOBQ
MOBP|WP_011205818.1_MULTISPECIES:_protein_TraI_[Proteobacteria]	KT693143.1_locus1|strand-1|frame0|1360	11.56	320	248	10	1	291	29	342	1e-49	183	7	300	1.03333	0.119453	3055	3996	1838-3998	relaxase mobA	KT693143.1	Col8282	Col	-	MOBQ
MOBP|WP_011205818.1_MULTISPECIES:_protein_TraI_[Proteobacteria]	KT693143.1_locus1|strand-1|frame0|1360	11.56	320	248	10	1	291	29	342	6e-47	175	8	300	1.03333	0.119453	3055	3996	1838-3998	relaxase mobA	KT693143.1	Col8282	Col	-	MOBQ
MOBP|WP_011205818.1_MULTISPECIES:_protein_TraI_[Proteobacteria]	KT693143.1_locus1|strand-1|frame0|1360	11.56	320	248	10	1	291	29	342	6e-44	166	9	300	1.03333	0.119453	3055	3996	1838-3998	relaxase mobA	KT693143.1	Col8282	Col	-	MOBQ
MOBP|WP_011205818.1_MULTISPECIES:_protein_TraI_[Proteobacteria]	KT693143.1_locus1|strand-1|frame0|1360	11.56	320	248	10	1	291	29	342	1e-39	154	10	300	1.03333	0.119453	3055	3996	1838-3998	relaxase mobA	KT693143.1	Col8282	Col	-	MOBQ
MOBP|WP_011205818.1_MULTISPECIES:_protein_TraI_[Proteobacteria]	KT693143.1_locus1|strand-1|frame0|1360	11.56	320	248	10	1	291	29	342	1e-39	154	11	300	1.03333	0.119453	3055	3996	1838-3998	relaxase mobA	KT693143.1	Col8282	Col	-	MOBQ
MOBP|WP_011205818.1_MULTISPECIES:_protein_TraI_[Proteobacteria]	KT693143.1_locus1|strand-1|frame0|1360	11.56	320	248	10	1	291	29	342	2e-39	153	12	300	1.03333	0.119453	3055	3996	1838-3998	relaxase mobA	KT693143.1	Col8282	Col	-	MOBQ
MOBP|WP_011205818.1_MULTISPECIES:_protein_TraI_[Proteobacteria]	KT693143.1_locus1|strand-1|frame0|1360	11.36	317	252	9	1	291	29	342	2e-40	156	13	300	1.02667	0.116629	3055	3996	1838-3998	relaxase mobA	KT693143.1	Col8282	Col	-	MOBQ
MOBQ|NP_044304.1_mobilization_protein_A__plasmid__[Escherichia_coli]	KT693144.1_locus1|strand1|frame0|1360	34.26	251	134	8	1	238	797	1029	3e-27	117	1	300	0.81	0.277506	2389	3087	None	None	KT693144.1	Col8282	Col	-	MOBQ
MOBQ|NP_044304.1_mobilization_protein_A__plasmid__[Escherichia_coli]	KT693144.1_locus1|strand1|frame0|1360	31.5	273	155	6	1	259	797	1051	6e-85	283	2	300	0.89	0.28035	2389	3153	None	None	KT693144.1	Col8282	Col	-	MOBQ
MOBQ|NP_044304.1_mobilization_protein_A__plasmid__[Escherichia_coli]	KT693144.1_locus1|strand1|frame0|1360	31.5	273	155	6	1	259	797	1051	3e-83	278	3	300	0.89	0.28035	2389	3153	None	None	KT693144.1	Col8282	Col	-	MOBQ
MOBQ|NP_044304.1_mobilization_protein_A__plasmid__[Escherichia_coli]	KT693144.1_locus1|strand1|frame0|1360	31.5	273	155	6	1	259	797	1051	9e-81	271	4	300	0.89	0.28035	2389	3153	None	None	KT693144.1	Col8282	Col	-	MOBQ
MOBQ|NP_044304.1_mobilization_protein_A__plasmid__[Escherichia_coli]	KT693144.1_locus1|strand1|frame0|1360	31.5	273	155	6	1	259	797	1051	4e-76	259	5	300	0.89	0.28035	2389	3153	None	None	KT693144.1	Col8282	Col	-	MOBQ
MOBP|WP_011205818.1_MULTISPECIES:_protein_TraI_[Proteobacteria]	KT693144.1_locus1|strand1|frame0|1360	12.96	247	184	9	1	222	797	1037	0.0002	47.5	5	300	0.793333	0.102816	2389	3111	None	None	KT693144.1	Col8282	Col	-	MOBQ
MOBQ|NP_044304.1_mobilization_protein_A__plasmid__[Escherichia_coli]	KT693144.1_locus1|strand1|frame0|1360	31.5	273	155	6	1	259	797	1051	5e-76	258	6	300	0.89	0.28035	2389	3153	None	None	KT693144.1	Col8282	Col	-	MOBQ
MOBP|WP_011205818.1_MULTISPECIES:_protein_TraI_[Proteobacteria]	KT693144.1_locus1|strand1|frame0|1360	12.19	320	246	11	1	291	797	1110	8e-45	169	6	300	1.03	0.125557	2389	3330	None	None	KT693144.1	Col8282	Col	-	MOBQ
MOBP|WP_011205818.1_MULTISPECIES:_protein_TraI_[Proteobacteria]	KT693144.1_locus1|strand1|frame0|1360	11.56	320	248	10	1	291	797	1110	6e-50	184	7	300	1.03333	0.119453	2389	3330	None	None	KT693144.1	Col8282	Col	-	MOBQ
MOBP|WP_011205818.1_MULTISPECIES:_protein_TraI_[Proteobacteria]	KT693144.1_locus1|strand1|frame0|1360	11.56	320	248	10	1	291	797	1110	6e-47	175	8	300	1.03333	0.119453	2389	3330	None	None	KT693144.1	Col8282	Col	-	MOBQ
MOBP|WP_011205818.1_MULTISPECIES:_protein_TraI_[Proteobacteria]	KT693144.1_locus1|strand1|frame0|1360	11.56	320	248	10	1	291	797	1110	2e-44	168	9	300	1.03333	0.119453	2389	3330	None	None	KT693144.1	Col8282	Col	-	MOBQ
MOBP|WP_011205818.1_MULTISPECIES:_protein_TraI_[Proteobacteria]	KT693144.1_locus1|strand1|frame0|1360	11.56	320	248	10	1	291	797	1110	3e-40	155	10	300	1.03333	0.119453	2389	3330	None	None	KT693144.1	Col8282	Col	-	MOBQ
MOBP|WP_011205818.1_MULTISPECIES:_protein_TraI_[Proteobacteria]	KT693144.1_locus1|strand1|frame0|1360	11.56	320	248	10	1	291	797	1110	4e-40	155	11	300	1.03333	0.119453	2389	3330	None	None	KT693144.1	Col8282	Col	-	MOBQ
MOBP|WP_011205818.1_MULTISPECIES:_protein_TraI_[Proteobacteria]	KT693144.1_locus1|strand1|frame0|1360	11.56	320	248	10	1	291	797	1110	5e-40	155	12	300	1.03333	0.119453	2389	3330	None	None	KT693144.1	Col8282	Col	-	MOBQ
MOBP|WP_011205818.1_MULTISPECIES:_protein_TraI_[Proteobacteria]	KT693144.1_locus1|strand1|frame0|1360	11.36	317	252	9	1	291	797	1110	7e-41	158	13	300	1.02667	0.116629	2389	3330	None	None	KT693144.1	Col8282	Col	-	MOBQ
MOBQ|NP_044304.1_mobilization_protein_A__plasmid__[Escherichia_coli]	KT693145.1_locus1|strand1|frame1|1376	34.66	251	133	8	1	238	276	508	4e-28	120	1	300	0.81	0.280746	826	1524	826-2986	relaxase mobA	KT693145.1	Col8282	Col	-	MOBQ
MOBQ|NP_044304.1_mobilization_protein_A__plasmid__[Escherichia_coli]	KT693145.1_locus1|strand1|frame1|1376	32.23	273	153	6	1	259	276	530	7e-86	286	2	300	0.89	0.286847	826	1590	826-2986	relaxase mobA	KT693145.1	Col8282	Col	-	MOBQ
MOBQ|NP_044304.1_mobilization_protein_A__plasmid__[Escherichia_coli]	KT693145.1_locus1|strand1|frame1|1376	31.87	273	154	6	1	259	276	530	9e-84	280	3	300	0.89	0.283643	826	1590	826-2986	relaxase mobA	KT693145.1	Col8282	Col	-	MOBQ
MOBQ|NP_044304.1_mobilization_protein_A__plasmid__[Escherichia_coli]	KT693145.1_locus1|strand1|frame1|1376	31.87	273	154	6	1	259	276	530	3e-81	273	4	300	0.89	0.283643	826	1590	826-2986	relaxase mobA	KT693145.1	Col8282	Col	-	MOBQ
MOBQ|NP_044304.1_mobilization_protein_A__plasmid__[Escherichia_coli]	KT693145.1_locus1|strand1|frame1|1376	31.87	273	154	6	1	259	276	530	1e-76	260	5	300	0.89	0.283643	826	1590	826-2986	relaxase mobA	KT693145.1	Col8282	Col	-	MOBQ
MOBP|WP_011205818.1_MULTISPECIES:_protein_TraI_[Proteobacteria]	KT693145.1_locus1|strand1|frame1|1376	12.96	247	184	9	1	222	276	516	0.0001	48.2	5	300	0.793333	0.102816	826	1548	826-2986	relaxase mobA	KT693145.1	Col8282	Col	-	MOBQ
MOBQ|NP_044304.1_mobilization_protein_A__plasmid__[Escherichia_coli]	KT693145.1_locus1|strand1|frame1|1376	31.87	273	154	6	1	259	276	530	2e-76	260	6	300	0.89	0.283643	826	1590	826-2986	relaxase mobA	KT693145.1	Col8282	Col	-	MOBQ
MOBP|WP_011205818.1_MULTISPECIES:_protein_TraI_[Proteobacteria]	KT693145.1_locus1|strand1|frame1|1376	12.19	320	246	11	1	291	276	589	2e-45	171	6	300	1.03	0.125557	826	1767	826-2986	relaxase mobA	KT693145.1	Col8282	Col	-	MOBQ
MOBP|WP_011205818.1_MULTISPECIES:_protein_TraI_[Proteobacteria]	KT693145.1_locus1|strand1|frame1|1376	11.56	320	248	10	1	291	276	589	2e-50	185	7	300	1.03333	0.119453	826	1767	826-2986	relaxase mobA	KT693145.1	Col8282	Col	-	MOBQ
MOBP|WP_011205818.1_MULTISPECIES:_protein_TraI_[Proteobacteria]	KT693145.1_locus1|strand1|frame1|1376	11.56	320	248	10	1	291	276	589	2e-47	177	8	300	1.03333	0.119453	826	1767	826-2986	relaxase mobA	KT693145.1	Col8282	Col	-	MOBQ
MOBP|WP_011205818.1_MULTISPECIES:_protein_TraI_[Proteobacteria]	KT693145.1_locus1|strand1|frame1|1376	11.56	320	248	10	1	291	276	589	9e-45	169	9	300	1.03333	0.119453	826	1767	826-2986	relaxase mobA	KT693145.1	Col8282	Col	-	MOBQ
MOBP|WP_011205818.1_MULTISPECIES:_protein_TraI_[Proteobacteria]	KT693145.1_locus1|strand1|frame1|1376	11.56	320	248	10	1	291	276	589	1e-40	156	10	300	1.03333	0.119453	826	1767	826-2986	relaxase mobA	KT693145.1	Col8282	Col	-	MOBQ
MOBP|WP_011205818.1_MULTISPECIES:_protein_TraI_[Proteobacteria]	KT693145.1_locus1|strand1|frame1|1376	11.56	320	248	10	1	291	276	589	2e-40	156	11	300	1.03333	0.119453	826	1767	826-2986	relaxase mobA	KT693145.1	Col8282	Col	-	MOBQ
MOBP|WP_011205818.1_MULTISPECIES:_protein_TraI_[Proteobacteria]	KT693145.1_locus1|strand1|frame1|1376	11.56	320	248	10	1	291	276	589	2e-40	156	12	300	1.03333	0.119453	826	1767	826-2986	relaxase mobA	KT693145.1	Col8282	Col	-	MOBQ
MOBP|WP_011205818.1_MULTISPECIES:_protein_TraI_[Proteobacteria]	KT693145.1_locus1|strand1|frame1|1376	11.36	317	252	9	1	291	276	589	2e-41	159	13	300	1.02667	0.116629	826	1767	826-2986	relaxase mobA	KT693145.1	Col8282	Col	-	MOBQ
MOBQ|NP_044304.1_mobilization_protein_A__plasmid__[Escherichia_coli]	KT754163.1_locus1|strand1|frame1|19623	17.09	199	134	9	2	190	5619	5796	2e-08	59.9	3	300	0.633333	0.108237	16855	17388	16714-17881	IncQ plasmid conjugative transfer DNA nicking endonuclease TraR	KT754163.1	IncX1	IncX	-	MOBQ
MOBQ|NP_044304.1_mobilization_protein_A__plasmid__[Escherichia_coli]	KT754163.1_locus1|strand1|frame1|19623	15.44	259	193	9	2	242	5619	5869	1e-53	196	4	300	0.833333	0.128667	16855	17607	16714-17881	IncQ plasmid conjugative transfer DNA nicking endonuclease TraR	KT754163.1	IncX1	IncX	-	MOBQ
MOBP|WP_011205818.1_MULTISPECIES:_protein_TraI_[Proteobacteria]	KT754163.1_locus1|strand1|frame1|19623	12.7	189	147	8	5	179	5626	5810	1e-25	113	4	300	0.603333	0.0766233	16876	17430	16714-17881	IncQ plasmid conjugative transfer DNA nicking endonuclease TraR	KT754163.1	IncX1	IncX	-	MOBQ
MOBQ|NP_044304.1_mobilization_protein_A__plasmid__[Escherichia_coli]	KT754163.1_locus1|strand1|frame1|19623	14.38	306	235	10	2	288	5619	5916	6e-74	255	5	300	0.986667	0.141883	16855	17748	16714-17881	IncQ plasmid conjugative transfer DNA nicking endonuclease TraR	KT754163.1	IncX1	IncX	-	MOBQ
MOBP|WP_011205818.1_MULTISPECIES:_protein_TraI_[Proteobacteria]	KT754163.1_locus1|strand1|frame1|19623	12.7	189	147	8	5	179	5626	5810	6e-40	156	5	300	0.603333	0.0766233	16876	17430	16714-17881	IncQ plasmid conjugative transfer DNA nicking endonuclease TraR	KT754163.1	IncX1	IncX	-	MOBQ
MOBQ|NP_044304.1_mobilization_protein_A__plasmid__[Escherichia_coli]	KT754163.1_locus1|strand1|frame1|19623	14.38	306	235	10	2	288	5619	5916	1e-81	277	6	300	0.986667	0.141883	16855	17748	16714-17881	IncQ plasmid conjugative transfer DNA nicking endonuclease TraR	KT754163.1	IncX1	IncX	-	MOBQ
MOBP|WP_011205818.1_MULTISPECIES:_protein_TraI_[Proteobacteria]	KT754163.1_locus1|strand1|frame1|19623	12.7	189	147	8	5	179	5626	5810	2e-38	151	6	300	0.603333	0.0766233	16876	17430	16714-17881	IncQ plasmid conjugative transfer DNA nicking endonuclease TraR	KT754163.1	IncX1	IncX	-	MOBQ
MOBP|WP_011205818.1_MULTISPECIES:_protein_TraI_[Proteobacteria]	KT754163.1_locus1|strand1|frame1|19623	13.15	251	192	11	5	238	5626	5867	2e-39	154	7	300	0.8	0.1052	16876	17601	16714-17881	IncQ plasmid conjugative transfer DNA nicking endonuclease TraR	KT754163.1	IncX1	IncX	-	MOBQ
MOBP|WP_011205818.1_MULTISPECIES:_protein_TraI_[Proteobacteria]	KT754163.1_locus1|strand1|frame1|19623	12.99	254	195	11	2	238	5623	5867	9e-38	149	8	300	0.81	0.105219	16867	17601	16714-17881	IncQ plasmid conjugative transfer DNA nicking endonuclease TraR	KT754163.1	IncX1	IncX	-	MOBQ
MOBP|WP_011205818.1_MULTISPECIES:_protein_TraI_[Proteobacteria]	KT754163.1_locus1|strand1|frame1|19623	11.54	286	230	11	2	273	5623	5899	2e-39	154	12	300	0.916667	0.105783	16867	17697	16714-17881	IncQ plasmid conjugative transfer DNA nicking endonuclease TraR	KT754163.1	IncX1	IncX	-	MOBQ
MOBP|WP_011205818.1_MULTISPECIES:_protein_TraI_[Proteobacteria]	KT754163.1_locus1|strand1|frame1|19623	11.66	283	230	10	2	270	5623	5899	4e-39	153	13	300	0.91	0.106106	16867	17697	16714-17881	IncQ plasmid conjugative transfer DNA nicking endonuclease TraR	KT754163.1	IncX1	IncX	-	MOBQ
MOBP|WP_011205818.1_MULTISPECIES:_protein_TraI_[Proteobacteria]	KT754165.1_locus1|strand-1|frame0|11483	14.86	175	123	7	20	182	9683	9843	0.002	44.3	3	300	0.56	0.083216	4921	5403	4401-5631	IncQ plasmid conjugative transfer DNA nicking endonuclease TraR	KT754165.1	IncX4	IncX	-	MOBP
MOBQ|NP_044304.1_mobilization_protein_A__plasmid__[Escherichia_coli]	KT754165.1_locus1|strand-1|frame0|11483	14.77	325	245	10	3	300	9662	9981	2e-16	84.6	4	300	1.05	0.155085	4507	5466	4401-5631	IncQ plasmid conjugative transfer DNA nicking endonuclease TraR	KT754165.1	IncX4	IncX	-	MOBP
MOBP|WP_011205818.1_MULTISPECIES:_protein_TraI_[Proteobacteria]	KT754165.1_locus1|strand-1|frame0|11483	13.74	182	133	6	12	182	9675	9843	1e-34	140	4	300	0.586667	0.080608	4921	5427	4401-5631	IncQ plasmid conjugative transfer DNA nicking endonuclease TraR	KT754165.1	IncX4	IncX	-	MOBP
MOBQ|NP_044304.1_mobilization_protein_A__plasmid__[Escherichia_coli]	KT754165.1_locus1|strand-1|frame0|11483	14.77	325	245	10	3	300	9662	9981	2e-71	247	5	300	1.05	0.155085	4507	5466	4401-5631	IncQ plasmid conjugative transfer DNA nicking endonuclease TraR	KT754165.1	IncX4	IncX	-	MOBP
MOBP|WP_011205818.1_MULTISPECIES:_protein_TraI_[Proteobacteria]	KT754165.1_locus1|strand-1|frame0|11483	12.5	192	144	6	2	182	9665	9843	5e-34	138	5	300	0.62	0.0775	4921	5457	4401-5631	IncQ plasmid conjugative transfer DNA nicking endonuclease TraR	KT754165.1	IncX4	IncX	-	MOBP
MOBQ|NP_044304.1_mobilization_protein_A__plasmid__[Escherichia_coli]	KT754165.1_locus1|strand-1|frame0|11483	15.12	324	245	10	3	300	9662	9981	1e-69	242	6	300	1.04667	0.158256	4507	5466	4401-5631	IncQ plasmid conjugative transfer DNA nicking endonuclease TraR	KT754165.1	IncX4	IncX	-	MOBP
MOBP|WP_011205818.1_MULTISPECIES:_protein_TraI_[Proteobacteria]	KT754165.1_locus1|strand-1|frame0|11483	12.5	192	144	6	2	182	9665	9843	1e-33	137	6	300	0.62	0.0775	4921	5457	4401-5631	IncQ plasmid conjugative transfer DNA nicking endonuclease TraR	KT754165.1	IncX4	IncX	-	MOBP
MOBP|WP_011205818.1_MULTISPECIES:_protein_TraI_[Proteobacteria]	KT754165.1_locus1|strand-1|frame0|11483	11.93	327	244	10	2	299	9665	9976	3e-29	124	7	300	1.05667	0.12606	4522	5457	4401-5631	IncQ plasmid conjugative transfer DNA nicking endonuclease TraR	KT754165.1	IncX4	IncX	-	MOBP
MOBP|WP_011205818.1_MULTISPECIES:_protein_TraI_[Proteobacteria]	KT754165.1_locus1|strand-1|frame0|11483	12.19	320	251	12	2	299	9665	9976	5e-37	147	9	300	1.02667	0.125151	4522	5457	4401-5631	IncQ plasmid conjugative transfer DNA nicking endonuclease TraR	KT754165.1	IncX4	IncX	-	MOBP
MOBP|WP_011205818.1_MULTISPECIES:_protein_TraI_[Proteobacteria]	KT754165.1_locus1|strand-1|frame0|11483	12.19	320	251	12	2	299	9665	9976	2e-37	148	10	300	1.02667	0.125151	4522	5457	4401-5631	IncQ plasmid conjugative transfer DNA nicking endonuclease TraR	KT754165.1	IncX4	IncX	-	MOBP
MOBP|WP_011205818.1_MULTISPECIES:_protein_TraI_[Proteobacteria]	KT754165.1_locus1|strand-1|frame0|11483	12.19	320	251	12	2	299	9665	9976	4e-37	147	11	300	1.02667	0.125151	4522	5457	4401-5631	IncQ plasmid conjugative transfer DNA nicking endonuclease TraR	KT754165.1	IncX4	IncX	-	MOBP
MOBQ|NP_044304.1_mobilization_protein_A__plasmid__[Escherichia_coli]	KT824791.1_locus1|strand-1|frame2|15387	17.54	211	140	9	2	199	2263	2452	3e-09	62.6	3	300	0.673333	0.118103	38806	39375	38356-39517	Nickase	KT824791.1	IncX3	IncX	-	MOBQ
MOBQ|NP_044304.1_mobilization_protein_A__plasmid__[Escherichia_coli]	KT824791.1_locus1|strand-1|frame2|15387	15.83	259	192	9	2	242	2263	2513	5e-57	206	4	300	0.833333	0.131917	38623	39375	38356-39517	Nickase	KT824791.1	IncX3	IncX	-	MOBQ
MOBP|WP_011205818.1_MULTISPECIES:_protein_TraI_[Proteobacteria]	KT824791.1_locus1|strand-1|frame2|15387	12.7	189	147	8	5	179	2270	2454	3e-26	115	4	300	0.603333	0.0766233	38800	39354	38356-39517	Nickase	KT824791.1	IncX3	IncX	-	MOBQ
MOBQ|NP_044304.1_mobilization_protein_A__plasmid__[Escherichia_coli]	KT824791.1_locus1|strand-1|frame2|15387	14.33	300	230	10	2	282	2263	2554	9e-76	260	5	300	0.966667	0.138523	38500	39375	38356-39517	Nickase	KT824791.1	IncX3	IncX	-	MOBQ
MOBP|WP_011205818.1_MULTISPECIES:_protein_TraI_[Proteobacteria]	KT824791.1_locus1|strand-1|frame2|15387	12.7	189	147	8	5	179	2270	2454	2e-40	157	5	300	0.603333	0.0766233	38800	39354	38356-39517	Nickase	KT824791.1	IncX3	IncX	-	MOBQ
MOBQ|NP_044304.1_mobilization_protein_A__plasmid__[Escherichia_coli]	KT824791.1_locus1|strand-1|frame2|15387	14.05	306	236	10	2	288	2263	2560	1e-82	280	6	300	0.986667	0.138627	38482	39375	38356-39517	Nickase	KT824791.1	IncX3	IncX	-	MOBQ
MOBP|WP_011205818.1_MULTISPECIES:_protein_TraI_[Proteobacteria]	KT824791.1_locus1|strand-1|frame2|15387	12.7	189	147	8	5	179	2270	2454	9e-40	155	6	300	0.603333	0.0766233	38800	39354	38356-39517	Nickase	KT824791.1	IncX3	IncX	-	MOBQ
MOBP|WP_011205818.1_MULTISPECIES:_protein_TraI_[Proteobacteria]	KT824791.1_locus1|strand-1|frame2|15387	12.39	234	180	10	5	221	2270	2495	6e-40	156	7	300	0.746667	0.092512	38677	39354	38356-39517	Nickase	KT824791.1	IncX3	IncX	-	MOBQ
MOBP|WP_011205818.1_MULTISPECIES:_protein_TraI_[Proteobacteria]	KT824791.1_locus1|strand-1|frame2|15387	11.54	286	230	11	2	273	2267	2543	1e-39	155	12	300	0.916667	0.105783	38533	39363	38356-39517	Nickase	KT824791.1	IncX3	IncX	-	MOBQ
MOBP|WP_011205818.1_MULTISPECIES:_protein_TraI_[Proteobacteria]	KT824791.1_locus1|strand-1|frame2|15387	11.66	283	230	10	2	270	2267	2543	5e-39	153	13	300	0.91	0.106106	38533	39363	38356-39517	Nickase	KT824791.1	IncX3	IncX	-	MOBQ
MOBQ|NP_044304.1_mobilization_protein_A__plasmid__[Escherichia_coli]	KU254580.1_locus1|strand-1|frame2|14934	15.35	228	162	9	2	210	7950	8165	5e-07	55.7	3	300	0.73	0.112055	20308	20955	19940-21098	TaxC	KU254580.1	IncX1	IncX	-	MOBQ
MOBQ|NP_044304.1_mobilization_protein_A__plasmid__[Escherichia_coli]	KU254580.1_locus1|strand-1|frame2|14934	15.06	259	194	9	2	242	7950	8200	2e-53	195	4	300	0.833333	0.1255	20203	20955	19940-21098	TaxC	KU254580.1	IncX1	IncX	-	MOBQ
MOBP|WP_011205818.1_MULTISPECIES:_protein_TraI_[Proteobacteria]	KU254580.1_locus1|strand-1|frame2|14934	12.7	189	147	8	5	179	7957	8141	1e-21	101	4	300	0.603333	0.0766233	20380	20934	19940-21098	TaxC	KU254580.1	IncX1	IncX	-	MOBQ
MOBQ|NP_044304.1_mobilization_protein_A__plasmid__[Escherichia_coli]	KU254580.1_locus1|strand-1|frame2|14934	14.62	301	230	10	2	283	7950	8242	2e-71	247	5	300	0.97	0.141814	20077	20955	19940-21098	TaxC	KU254580.1	IncX1	IncX	-	MOBQ
MOBP|WP_011205818.1_MULTISPECIES:_protein_TraI_[Proteobacteria]	KU254580.1_locus1|strand-1|frame2|14934	12.7	189	147	8	5	179	7957	8141	1e-36	146	5	300	0.603333	0.0766233	20380	20934	19940-21098	TaxC	KU254580.1	IncX1	IncX	-	MOBQ
MOBQ|NP_044304.1_mobilization_protein_A__plasmid__[Escherichia_coli]	KU254580.1_locus1|strand-1|frame2|14934	14.62	301	230	10	2	283	7950	8242	6e-77	263	6	300	0.97	0.141814	20077	20955	19940-21098	TaxC	KU254580.1	IncX1	IncX	-	MOBQ
MOBP|WP_011205818.1_MULTISPECIES:_protein_TraI_[Proteobacteria]	KU254580.1_locus1|strand-1|frame2|14934	13.25	249	190	11	5	236	7957	8196	9e-36	143	6	300	0.793333	0.105117	20215	20934	19940-21098	TaxC	KU254580.1	IncX1	IncX	-	MOBQ
MOBP|WP_011205818.1_MULTISPECIES:_protein_TraI_[Proteobacteria]	KU254580.1_locus1|strand-1|frame2|14934	13.25	249	190	11	5	236	7957	8196	7e-39	153	7	300	0.793333	0.105117	20215	20934	19940-21098	TaxC	KU254580.1	IncX1	IncX	-	MOBQ
MOBQ|NP_044304.1_mobilization_protein_A__plasmid__[Escherichia_coli]	KU295136.1_locus1|strand-1|frame0|5642	44.59	222	100	9	1	204	445	661	6e-35	141	1	300	0.71	0.316589	14944	15594	14154-15594	hypothetical protein	KU295136.1	-	-	-	MOBQ
MOBQ|NP_044304.1_mobilization_protein_A__plasmid__[Escherichia_coli]	KU295136.1_locus1|strand-1|frame0|5642	34.31	306	177	9	1	286	445	746	2e-76	262	2	300	0.99	0.339669	14689	15594	14154-15594	hypothetical protein	KU295136.1	-	-	-	MOBQ
MOBQ|NP_044304.1_mobilization_protein_A__plasmid__[Escherichia_coli]	KU295136.1_locus1|strand-1|frame0|5642	33.44	320	189	9	1	300	445	760	1e-83	283	3	300	1.03667	0.346661	14647	15594	14154-15594	hypothetical protein	KU295136.1	-	-	-	MOBQ
MOBQ|NP_044304.1_mobilization_protein_A__plasmid__[Escherichia_coli]	KU295136.1_locus1|strand-1|frame0|5642	33.44	320	189	9	1	300	445	760	6e-84	283	4	300	1.03667	0.346661	14647	15594	14154-15594	hypothetical protein	KU295136.1	-	-	-	MOBQ
MOBQ|NP_044304.1_mobilization_protein_A__plasmid__[Escherichia_coli]	KU295136.1_locus1|strand-1|frame0|5642	33.75	320	188	9	1	300	445	760	9e-80	271	5	300	1.03667	0.349875	14647	15594	14154-15594	hypothetical protein	KU295136.1	-	-	-	MOBQ
MOBP|WP_011205818.1_MULTISPECIES:_protein_TraI_[Proteobacteria]	KU295136.1_locus1|strand-1|frame0|5642	12.54	335	247	11	1	298	445	770	1e-16	85.2	5	300	1.08	0.135432	14617	15594	14154-15594	hypothetical protein	KU295136.1	-	-	-	MOBQ
MOBQ|NP_044304.1_mobilization_protein_A__plasmid__[Escherichia_coli]	KU295136.1_locus1|strand-1|frame0|5642	33.75	320	188	9	1	300	445	760	2e-79	270	6	300	1.03667	0.349875	14647	15594	14154-15594	hypothetical protein	KU295136.1	-	-	-	MOBQ
MOBP|WP_011205818.1_MULTISPECIES:_protein_TraI_[Proteobacteria]	KU295136.1_locus1|strand-1|frame0|5642	12.54	335	247	12	1	298	445	770	1e-44	169	6	300	1.07667	0.135014	14617	15594	14154-15594	hypothetical protein	KU295136.1	-	-	-	MOBQ
MOBP|WP_011205818.1_MULTISPECIES:_protein_TraI_[Proteobacteria]	KU295136.1_locus1|strand-1|frame0|5642	11.94	335	249	11	1	298	445	770	3e-44	168	7	300	1.08	0.128952	14617	15594	14154-15594	hypothetical protein	KU295136.1	-	-	-	MOBQ
MOBP|WP_011205818.1_MULTISPECIES:_protein_TraI_[Proteobacteria]	KU295136.1_locus1|strand-1|frame0|5642	12.24	335	248	12	1	298	445	770	2e-39	154	8	300	1.07667	0.131784	14617	15594	14154-15594	hypothetical protein	KU295136.1	-	-	-	MOBQ
MOBP|WP_011205818.1_MULTISPECIES:_protein_TraI_[Proteobacteria]	KU295136.1_locus1|strand-1|frame0|5642	12.84	335	246	12	1	298	445	770	2e-37	148	9	300	1.07667	0.138244	14617	15594	14154-15594	hypothetical protein	KU295136.1	-	-	-	MOBQ
MOBQ|NP_044304.1_mobilization_protein_A__plasmid__[Escherichia_coli]	KU302800.1_locus1|strand-1|frame1|14444	13.86	332	248	11	2	298	1955	2283	2e-13	74.9	4	300	1.07	0.148302	36484	37470	36456-37626	taxC	KU302800.1	-	-	-	MOBQ
MOBP|WP_011205818.1_MULTISPECIES:_protein_TraI_[Proteobacteria]	KU302800.1_locus1|strand-1|frame1|14444	11.31	168	140	6	15	175	1972	2137	2e-09	62.8	4	300	0.54	0.061074	36922	37419	36456-37626	taxC	KU302800.1	-	-	-	MOBQ
MOBQ|NP_044304.1_mobilization_protein_A__plasmid__[Escherichia_coli]	KU302800.1_locus1|strand-1|frame1|14444	13.86	332	248	11	2	298	1955	2283	2e-59	213	5	300	1.07	0.148302	36484	37470	36456-37626	taxC	KU302800.1	-	-	-	MOBQ
MOBP|WP_011205818.1_MULTISPECIES:_protein_TraI_[Proteobacteria]	KU302800.1_locus1|strand-1|frame1|14444	10.67	178	150	6	5	175	1962	2137	2e-30	127	5	300	0.573333	0.0611747	36922	37449	36456-37626	taxC	KU302800.1	-	-	-	MOBQ
MOBQ|NP_044304.1_mobilization_protein_A__plasmid__[Escherichia_coli]	KU302800.1_locus1|strand-1|frame1|14444	13.86	332	248	11	2	298	1955	2283	1e-57	207	6	300	1.07	0.148302	36484	37470	36456-37626	taxC	KU302800.1	-	-	-	MOBQ
MOBP|WP_011205818.1_MULTISPECIES:_protein_TraI_[Proteobacteria]	KU302800.1_locus1|strand-1|frame1|14444	10.67	178	150	6	5	175	1962	2137	2e-32	133	6	300	0.573333	0.0611747	36922	37449	36456-37626	taxC	KU302800.1	-	-	-	MOBQ
MOBP|WP_011205818.1_MULTISPECIES:_protein_TraI_[Proteobacteria]	KU302800.1_locus1|strand-1|frame1|14444	10.46	239	203	8	5	236	1962	2196	4e-31	129	7	300	0.77	0.080542	36745	37449	36456-37626	taxC	KU302800.1	-	-	-	MOBQ
MOBQ|NP_044304.1_mobilization_protein_A__plasmid__[Escherichia_coli]	KU314941.1_locus1|strand-1|frame0|18011	17.54	211	140	9	2	199	1747	1936	3e-09	62.6	3	300	0.673333	0.118103	48226	48795	47776-48937	spore coat protein CotH	KU314941.1	IncX3	IncX	-	MOBQ
MOBQ|NP_044304.1_mobilization_protein_A__plasmid__[Escherichia_coli]	KU314941.1_locus1|strand-1|frame0|18011	15.83	259	192	9	2	242	1747	1997	7e-57	205	4	300	0.833333	0.131917	48043	48795	47776-48937	spore coat protein CotH	KU314941.1	IncX3	IncX	-	MOBQ
MOBP|WP_011205818.1_MULTISPECIES:_protein_TraI_[Proteobacteria]	KU314941.1_locus1|strand-1|frame0|18011	12.7	189	147	8	5	179	1754	1938	1e-25	113	4	300	0.603333	0.0766233	48220	48774	47776-48937	spore coat protein CotH	KU314941.1	IncX3	IncX	-	MOBQ
MOBQ|NP_044304.1_mobilization_protein_A__plasmid__[Escherichia_coli]	KU314941.1_locus1|strand-1|frame0|18011	14.33	300	230	10	2	282	1747	2038	9e-76	260	5	300	0.966667	0.138523	47920	48795	47776-48937	spore coat protein CotH	KU314941.1	IncX3	IncX	-	MOBQ
MOBP|WP_011205818.1_MULTISPECIES:_protein_TraI_[Proteobacteria]	KU314941.1_locus1|strand-1|frame0|18011	12.7	189	147	8	5	179	1754	1938	1e-39	155	5	300	0.603333	0.0766233	48220	48774	47776-48937	spore coat protein CotH	KU314941.1	IncX3	IncX	-	MOBQ
MOBQ|NP_044304.1_mobilization_protein_A__plasmid__[Escherichia_coli]	KU314941.1_locus1|strand-1|frame0|18011	14.05	306	236	10	2	288	1747	2044	1e-82	280	6	300	0.986667	0.138627	47902	48795	47776-48937	spore coat protein CotH	KU314941.1	IncX3	IncX	-	MOBQ
MOBP|WP_011205818.1_MULTISPECIES:_protein_TraI_[Proteobacteria]	KU314941.1_locus1|strand-1|frame0|18011	12.7	189	147	8	5	179	1754	1938	3e-39	154	6	300	0.603333	0.0766233	48220	48774	47776-48937	spore coat protein CotH	KU314941.1	IncX3	IncX	-	MOBQ
MOBP|WP_011205818.1_MULTISPECIES:_protein_TraI_[Proteobacteria]	KU314941.1_locus1|strand-1|frame0|18011	12.39	234	180	10	5	221	1754	1979	4e-39	153	7	300	0.746667	0.092512	48097	48774	47776-48937	spore coat protein CotH	KU314941.1	IncX3	IncX	-	MOBQ
MOBP|WP_011205818.1_MULTISPECIES:_protein_TraI_[Proteobacteria]	KU314941.1_locus1|strand-1|frame0|18011	11.54	286	230	11	2	273	1751	2027	4e-39	153	12	300	0.916667	0.105783	47953	48783	47776-48937	spore coat protein CotH	KU314941.1	IncX3	IncX	-	MOBQ
MOBP|WP_011205818.1_MULTISPECIES:_protein_TraI_[Proteobacteria]	KU314941.1_locus1|strand-1|frame0|18011	11.66	283	230	10	2	270	1751	2027	2e-38	151	13	300	0.91	0.106106	47953	48783	47776-48937	spore coat protein CotH	KU314941.1	IncX3	IncX	-	MOBQ
MOBP|WP_011205818.1_MULTISPECIES:_protein_TraI_[Proteobacteria]	KU743383.1_locus1|strand1|frame2|11103	14.86	175	123	7	20	182	1952	2112	0.001	45.1	3	300	0.56	0.083216	5854	6336	5627-6857	TaxC	KU743383.1	IncX4	IncX	-	MOBP
MOBQ|NP_044304.1_mobilization_protein_A__plasmid__[Escherichia_coli]	KU743383.1_locus1|strand1|frame2|11103	14.77	325	245	9	3	300	1931	2250	4e-16	83.8	4	300	1.05333	0.155577	5791	6750	5627-6857	TaxC	KU743383.1	IncX4	IncX	-	MOBP
MOBP|WP_011205818.1_MULTISPECIES:_protein_TraI_[Proteobacteria]	KU743383.1_locus1|strand1|frame2|11103	13.74	182	133	6	12	182	1944	2112	6e-35	141	4	300	0.586667	0.080608	5830	6336	5627-6857	TaxC	KU743383.1	IncX4	IncX	-	MOBP
MOBQ|NP_044304.1_mobilization_protein_A__plasmid__[Escherichia_coli]	KU743383.1_locus1|strand1|frame2|11103	14.77	325	245	9	3	300	1931	2250	6e-71	246	5	300	1.05333	0.155577	5791	6750	5627-6857	TaxC	KU743383.1	IncX4	IncX	-	MOBP
MOBP|WP_011205818.1_MULTISPECIES:_protein_TraI_[Proteobacteria]	KU743383.1_locus1|strand1|frame2|11103	12.5	192	144	6	2	182	1934	2112	3e-34	139	5	300	0.62	0.0775	5800	6336	5627-6857	TaxC	KU743383.1	IncX4	IncX	-	MOBP
MOBQ|NP_044304.1_mobilization_protein_A__plasmid__[Escherichia_coli]	KU743383.1_locus1|strand1|frame2|11103	15.12	324	245	9	3	300	1931	2250	3e-69	241	6	300	1.05	0.15876	5791	6750	5627-6857	TaxC	KU743383.1	IncX4	IncX	-	MOBP
MOBP|WP_011205818.1_MULTISPECIES:_protein_TraI_[Proteobacteria]	KU743383.1_locus1|strand1|frame2|11103	12.5	192	144	6	2	182	1934	2112	7e-34	138	6	300	0.62	0.0775	5800	6336	5627-6857	TaxC	KU743383.1	IncX4	IncX	-	MOBP
MOBP|WP_011205818.1_MULTISPECIES:_protein_TraI_[Proteobacteria]	KU743383.1_locus1|strand1|frame2|11103	11.93	327	244	10	2	299	1934	2245	9e-30	125	7	300	1.05667	0.12606	5800	6735	5627-6857	TaxC	KU743383.1	IncX4	IncX	-	MOBP
MOBP|WP_011205818.1_MULTISPECIES:_protein_TraI_[Proteobacteria]	KU743383.1_locus1|strand1|frame2|11103	12.19	320	251	12	2	299	1934	2245	2e-37	148	9	300	1.02667	0.125151	5800	6735	5627-6857	TaxC	KU743383.1	IncX4	IncX	-	MOBP
MOBP|WP_011205818.1_MULTISPECIES:_protein_TraI_[Proteobacteria]	KU743383.1_locus1|strand1|frame2|11103	12.19	320	251	12	2	299	1934	2245	8e-38	150	10	300	1.02667	0.125151	5800	6735	5627-6857	TaxC	KU743383.1	IncX4	IncX	-	MOBP
MOBP|WP_011205818.1_MULTISPECIES:_protein_TraI_[Proteobacteria]	KU743383.1_locus1|strand1|frame2|11103	12.19	320	251	12	2	299	1934	2245	2e-37	148	11	300	1.02667	0.125151	5800	6735	5627-6857	TaxC	KU743383.1	IncX4	IncX	-	MOBP
MOBP|WP_011205818.1_MULTISPECIES:_protein_TraI_[Proteobacteria]	KU761327.1_locus1|strand-1|frame2|11095	14.86	175	123	7	20	182	2066	2226	0.001	45.1	3	300	0.56	0.083216	26608	27090	26088-27318	taxC	KU761327.1	IncX4	IncX	-	MOBP
MOBQ|NP_044304.1_mobilization_protein_A__plasmid__[Escherichia_coli]	KU761327.1_locus1|strand-1|frame2|11095	14.77	325	245	9	3	300	2045	2364	4e-16	83.8	4	300	1.05333	0.155577	26194	27153	26088-27318	taxC	KU761327.1	IncX4	IncX	-	MOBP
MOBP|WP_011205818.1_MULTISPECIES:_protein_TraI_[Proteobacteria]	KU761327.1_locus1|strand-1|frame2|11095	13.74	182	133	6	12	182	2058	2226	6e-35	141	4	300	0.586667	0.080608	26608	27114	26088-27318	taxC	KU761327.1	IncX4	IncX	-	MOBP
MOBQ|NP_044304.1_mobilization_protein_A__plasmid__[Escherichia_coli]	KU761327.1_locus1|strand-1|frame2|11095	14.77	325	245	9	3	300	2045	2364	6e-71	246	5	300	1.05333	0.155577	26194	27153	26088-27318	taxC	KU761327.1	IncX4	IncX	-	MOBP
MOBP|WP_011205818.1_MULTISPECIES:_protein_TraI_[Proteobacteria]	KU761327.1_locus1|strand-1|frame2|11095	12.5	192	144	6	2	182	2048	2226	3e-34	139	5	300	0.62	0.0775	26608	27144	26088-27318	taxC	KU761327.1	IncX4	IncX	-	MOBP
MOBQ|NP_044304.1_mobilization_protein_A__plasmid__[Escherichia_coli]	KU761327.1_locus1|strand-1|frame2|11095	15.12	324	245	9	3	300	2045	2364	3e-69	241	6	300	1.05	0.15876	26194	27153	26088-27318	taxC	KU761327.1	IncX4	IncX	-	MOBP
MOBP|WP_011205818.1_MULTISPECIES:_protein_TraI_[Proteobacteria]	KU761327.1_locus1|strand-1|frame2|11095	12.5	192	144	6	2	182	2048	2226	7e-34	138	6	300	0.62	0.0775	26608	27144	26088-27318	taxC	KU761327.1	IncX4	IncX	-	MOBP
MOBP|WP_011205818.1_MULTISPECIES:_protein_TraI_[Proteobacteria]	KU761327.1_locus1|strand-1|frame2|11095	11.93	327	244	10	2	299	2048	2359	9e-30	125	7	300	1.05667	0.12606	26209	27144	26088-27318	taxC	KU761327.1	IncX4	IncX	-	MOBP
MOBP|WP_011205818.1_MULTISPECIES:_protein_TraI_[Proteobacteria]	KU761327.1_locus1|strand-1|frame2|11095	12.19	320	251	12	2	299	2048	2359	2e-37	148	9	300	1.02667	0.125151	26209	27144	26088-27318	taxC	KU761327.1	IncX4	IncX	-	MOBP
MOBP|WP_011205818.1_MULTISPECIES:_protein_TraI_[Proteobacteria]	KU761327.1_locus1|strand-1|frame2|11095	12.19	320	251	12	2	299	2048	2359	8e-38	150	10	300	1.02667	0.125151	26209	27144	26088-27318	taxC	KU761327.1	IncX4	IncX	-	MOBP
MOBP|WP_011205818.1_MULTISPECIES:_protein_TraI_[Proteobacteria]	KU761327.1_locus1|strand-1|frame2|11095	12.19	320	251	12	2	299	2048	2359	2e-37	148	11	300	1.02667	0.125151	26209	27144	26088-27318	taxC	KU761327.1	IncX4	IncX	-	MOBP
MOBQ|NP_044304.1_mobilization_protein_A__plasmid__[Escherichia_coli]	KU761328.1_locus1|strand-1|frame0|15387	17.54	211	140	9	2	199	1747	1936	3e-09	62.6	3	300	0.673333	0.118103	40354	40923	39903-41064	TaxC	KU761328.1	IncX3	IncX	-	MOBQ
MOBQ|NP_044304.1_mobilization_protein_A__plasmid__[Escherichia_coli]	KU761328.1_locus1|strand-1|frame0|15387	15.83	259	192	9	2	242	1747	1997	5e-57	206	4	300	0.833333	0.131917	40171	40923	39903-41064	TaxC	KU761328.1	IncX3	IncX	-	MOBQ
MOBP|WP_011205818.1_MULTISPECIES:_protein_TraI_[Proteobacteria]	KU761328.1_locus1|strand-1|frame0|15387	12.7	189	147	8	5	179	1754	1938	3e-26	115	4	300	0.603333	0.0766233	40348	40902	39903-41064	TaxC	KU761328.1	IncX3	IncX	-	MOBQ
MOBQ|NP_044304.1_mobilization_protein_A__plasmid__[Escherichia_coli]	KU761328.1_locus1|strand-1|frame0|15387	14.33	300	230	10	2	282	1747	2038	9e-76	260	5	300	0.966667	0.138523	40048	40923	39903-41064	TaxC	KU761328.1	IncX3	IncX	-	MOBQ
MOBP|WP_011205818.1_MULTISPECIES:_protein_TraI_[Proteobacteria]	KU761328.1_locus1|strand-1|frame0|15387	12.7	189	147	8	5	179	1754	1938	1e-40	158	5	300	0.603333	0.0766233	40348	40902	39903-41064	TaxC	KU761328.1	IncX3	IncX	-	MOBQ
MOBQ|NP_044304.1_mobilization_protein_A__plasmid__[Escherichia_coli]	KU761328.1_locus1|strand-1|frame0|15387	14.05	306	236	10	2	288	1747	2044	1e-82	280	6	300	0.986667	0.138627	40030	40923	39903-41064	TaxC	KU761328.1	IncX3	IncX	-	MOBQ
MOBP|WP_011205818.1_MULTISPECIES:_protein_TraI_[Proteobacteria]	KU761328.1_locus1|strand-1|frame0|15387	12.7	189	147	8	5	179	1754	1938	9e-40	155	6	300	0.603333	0.0766233	40348	40902	39903-41064	TaxC	KU761328.1	IncX3	IncX	-	MOBQ
MOBP|WP_011205818.1_MULTISPECIES:_protein_TraI_[Proteobacteria]	KU761328.1_locus1|strand-1|frame0|15387	12.39	234	180	10	5	221	1754	1979	4e-40	156	7	300	0.746667	0.092512	40225	40902	39903-41064	TaxC	KU761328.1	IncX3	IncX	-	MOBQ
MOBP|WP_011205818.1_MULTISPECIES:_protein_TraI_[Proteobacteria]	KU761328.1_locus1|strand-1|frame0|15387	11.54	286	230	11	2	273	1751	2027	1e-39	155	12	300	0.916667	0.105783	40081	40911	39903-41064	TaxC	KU761328.1	IncX3	IncX	-	MOBQ
MOBP|WP_011205818.1_MULTISPECIES:_protein_TraI_[Proteobacteria]	KU761328.1_locus1|strand-1|frame0|15387	11.66	283	230	10	2	270	1751	2027	2e-39	154	13	300	0.91	0.106106	40081	40911	39903-41064	TaxC	KU761328.1	IncX3	IncX	-	MOBQ
MOBQ|NP_044304.1_mobilization_protein_A__plasmid__[Escherichia_coli]	KU932031.1_locus1|strand1|frame0|12870	17.59	199	133	9	2	190	11164	11341	4e-09	62.2	3	300	0.633333	0.111403	33490	34023	33348-34515	spore coat protein CotH	KU932031.1	IncX1,IncX3	IncX,IncX	-	MOBQ
MOBQ|NP_044304.1_mobilization_protein_A__plasmid__[Escherichia_coli]	KU932031.1_locus1|strand1|frame0|12870	15.83	259	192	9	2	242	11164	11414	3e-54	197	4	300	0.833333	0.131917	33490	34242	33348-34515	spore coat protein CotH	KU932031.1	IncX1,IncX3	IncX,IncX	-	MOBQ
MOBP|WP_011205818.1_MULTISPECIES:_protein_TraI_[Proteobacteria]	KU932031.1_locus1|strand1|frame0|12870	13.76	189	145	8	5	179	11171	11355	8e-26	114	4	300	0.603333	0.0830187	33511	34065	33348-34515	spore coat protein CotH	KU932031.1	IncX1,IncX3	IncX,IncX	-	MOBQ
MOBQ|NP_044304.1_mobilization_protein_A__plasmid__[Escherichia_coli]	KU932031.1_locus1|strand1|frame0|12870	14.71	306	234	10	2	288	11164	11461	8e-75	257	5	300	0.986667	0.145139	33490	34383	33348-34515	spore coat protein CotH	KU932031.1	IncX1,IncX3	IncX,IncX	-	MOBQ
MOBP|WP_011205818.1_MULTISPECIES:_protein_TraI_[Proteobacteria]	KU932031.1_locus1|strand1|frame0|12870	13.76	189	145	8	5	179	11171	11355	2e-40	157	5	300	0.603333	0.0830187	33511	34065	33348-34515	spore coat protein CotH	KU932031.1	IncX1,IncX3	IncX,IncX	-	MOBQ
MOBQ|NP_044304.1_mobilization_protein_A__plasmid__[Escherichia_coli]	KU932031.1_locus1|strand1|frame0|12870	14.71	306	234	10	2	288	11164	11461	1e-82	280	6	300	0.986667	0.145139	33490	34383	33348-34515	spore coat protein CotH	KU932031.1	IncX1,IncX3	IncX,IncX	-	MOBQ
MOBP|WP_011205818.1_MULTISPECIES:_protein_TraI_[Proteobacteria]	KU932031.1_locus1|strand1|frame0|12870	13.76	189	145	8	5	179	11171	11355	7e-39	153	6	300	0.603333	0.0830187	33511	34065	33348-34515	spore coat protein CotH	KU932031.1	IncX1,IncX3	IncX,IncX	-	MOBQ
MOBP|WP_011205818.1_MULTISPECIES:_protein_TraI_[Proteobacteria]	KU932031.1_locus1|strand1|frame0|12870	13.94	251	190	11	5	238	11171	11412	8e-40	155	7	300	0.8	0.11152	33511	34236	33348-34515	spore coat protein CotH	KU932031.1	IncX1,IncX3	IncX,IncX	-	MOBQ
MOBP|WP_011205818.1_MULTISPECIES:_protein_TraI_[Proteobacteria]	KU932031.1_locus1|strand1|frame0|12870	13.78	254	193	11	2	238	11168	11412	3e-38	151	8	300	0.81	0.111618	33502	34236	33348-34515	spore coat protein CotH	KU932031.1	IncX1,IncX3	IncX,IncX	-	MOBQ
MOBP|WP_011205818.1_MULTISPECIES:_protein_TraI_[Proteobacteria]	KU932031.1_locus1|strand1|frame0|12870	12.99	254	195	11	2	238	11168	11412	2e-36	145	9	300	0.81	0.105219	33502	34236	33348-34515	spore coat protein CotH	KU932031.1	IncX1,IncX3	IncX,IncX	-	MOBQ
MOBP|WP_011205818.1_MULTISPECIES:_protein_TraI_[Proteobacteria]	KU932031.1_locus1|strand1|frame0|12870	12.24	286	228	11	2	273	11168	11444	7e-40	155	12	300	0.916667	0.1122	33502	34332	33348-34515	spore coat protein CotH	KU932031.1	IncX1,IncX3	IncX,IncX	-	MOBQ
MOBP|WP_011205818.1_MULTISPECIES:_protein_TraI_[Proteobacteria]	KU932031.1_locus1|strand1|frame0|12870	12.37	283	228	10	2	270	11168	11444	1e-39	155	13	300	0.91	0.112567	33502	34332	33348-34515	spore coat protein CotH	KU932031.1	IncX1,IncX3	IncX,IncX	-	MOBQ
MOBQ|NP_044304.1_mobilization_protein_A__plasmid__[Escherichia_coli]	KU934011.1_locus1|strand-1|frame1|17763	17.54	211	140	9	2	199	2269	2458	8e-09	61.1	3	300	0.673333	0.118103	45916	46485	45467-46628	TaxC	KU934011.1	IncX3	IncX	-	MOBQ
MOBQ|NP_044304.1_mobilization_protein_A__plasmid__[Escherichia_coli]	KU934011.1_locus1|strand-1|frame1|17763	15.83	259	192	9	2	242	2269	2519	7e-56	202	4	300	0.833333	0.131917	45733	46485	45467-46628	TaxC	KU934011.1	IncX3	IncX	-	MOBQ
MOBP|WP_011205818.1_MULTISPECIES:_protein_TraI_[Proteobacteria]	KU934011.1_locus1|strand-1|frame1|17763	12.7	189	147	8	5	179	2276	2460	3e-25	112	4	300	0.603333	0.0766233	45910	46464	45467-46628	TaxC	KU934011.1	IncX3	IncX	-	MOBQ
MOBQ|NP_044304.1_mobilization_protein_A__plasmid__[Escherichia_coli]	KU934011.1_locus1|strand-1|frame1|17763	14.33	300	230	10	2	282	2269	2560	1e-75	260	5	300	0.966667	0.138523	45610	46485	45467-46628	TaxC	KU934011.1	IncX3	IncX	-	MOBQ
MOBP|WP_011205818.1_MULTISPECIES:_protein_TraI_[Proteobacteria]	KU934011.1_locus1|strand-1|frame1|17763	12.7	189	147	8	5	179	2276	2460	7e-39	153	5	300	0.603333	0.0766233	45910	46464	45467-46628	TaxC	KU934011.1	IncX3	IncX	-	MOBQ
MOBQ|NP_044304.1_mobilization_protein_A__plasmid__[Escherichia_coli]	KU934011.1_locus1|strand-1|frame1|17763	14.05	306	236	10	2	288	2269	2566	1e-81	277	6	300	0.986667	0.138627	45592	46485	45467-46628	TaxC	KU934011.1	IncX3	IncX	-	MOBQ
MOBP|WP_011205818.1_MULTISPECIES:_protein_TraI_[Proteobacteria]	KU934011.1_locus1|strand-1|frame1|17763	12.7	189	147	8	5	179	2276	2460	2e-38	151	6	300	0.603333	0.0766233	45910	46464	45467-46628	TaxC	KU934011.1	IncX3	IncX	-	MOBQ
MOBP|WP_011205818.1_MULTISPECIES:_protein_TraI_[Proteobacteria]	KU934011.1_locus1|strand-1|frame1|17763	12.39	234	180	10	5	221	2276	2501	4e-38	150	7	300	0.746667	0.092512	45787	46464	45467-46628	TaxC	KU934011.1	IncX3	IncX	-	MOBQ
MOBQ|NP_044304.1_mobilization_protein_A__plasmid__[Escherichia_coli]	KU963389.1_locus1|strand-1|frame1|16955	17.54	211	140	9	2	199	3755	3944	4e-09	62.2	3	300	0.673333	0.118103	39034	39603	38584-39745	spore coat protein CotH	KU963389.1	IncU,IncU,IncX3	IncU,IncU,IncX	-	MOBQ
MOBQ|NP_044304.1_mobilization_protein_A__plasmid__[Escherichia_coli]	KU963389.1_locus1|strand-1|frame1|16955	16.22	259	191	9	2	242	3755	4005	5e-57	206	4	300	0.833333	0.135167	38851	39603	38584-39745	spore coat protein CotH	KU963389.1	IncU,IncU,IncX3	IncU,IncU,IncX	-	MOBQ
MOBP|WP_011205818.1_MULTISPECIES:_protein_TraI_[Proteobacteria]	KU963389.1_locus1|strand-1|frame1|16955	12.7	189	147	8	5	179	3762	3946	1e-26	116	4	300	0.603333	0.0766233	39028	39582	38584-39745	spore coat protein CotH	KU963389.1	IncU,IncU,IncX3	IncU,IncU,IncX	-	MOBQ
MOBQ|NP_044304.1_mobilization_protein_A__plasmid__[Escherichia_coli]	KU963389.1_locus1|strand-1|frame1|16955	14.67	300	229	10	2	282	3755	4046	4e-76	261	5	300	0.966667	0.14181	38728	39603	38584-39745	spore coat protein CotH	KU963389.1	IncU,IncU,IncX3	IncU,IncU,IncX	-	MOBQ
MOBP|WP_011205818.1_MULTISPECIES:_protein_TraI_[Proteobacteria]	KU963389.1_locus1|strand-1|frame1|16955	12.7	189	147	8	5	179	3762	3946	1e-40	158	5	300	0.603333	0.0766233	39028	39582	38584-39745	spore coat protein CotH	KU963389.1	IncU,IncU,IncX3	IncU,IncU,IncX	-	MOBQ
MOBQ|NP_044304.1_mobilization_protein_A__plasmid__[Escherichia_coli]	KU963389.1_locus1|strand-1|frame1|16955	14.38	306	235	10	2	288	3755	4052	5e-83	281	6	300	0.986667	0.141883	38710	39603	38584-39745	spore coat protein CotH	KU963389.1	IncU,IncU,IncX3	IncU,IncU,IncX	-	MOBQ
MOBP|WP_011205818.1_MULTISPECIES:_protein_TraI_[Proteobacteria]	KU963389.1_locus1|strand-1|frame1|16955	12.7	189	147	8	5	179	3762	3946	7e-40	156	6	300	0.603333	0.0766233	39028	39582	38584-39745	spore coat protein CotH	KU963389.1	IncU,IncU,IncX3	IncU,IncU,IncX	-	MOBQ
MOBP|WP_011205818.1_MULTISPECIES:_protein_TraI_[Proteobacteria]	KU963389.1_locus1|strand-1|frame1|16955	12.39	234	180	10	5	221	3762	3987	3e-40	156	7	300	0.746667	0.092512	38905	39582	38584-39745	spore coat protein CotH	KU963389.1	IncU,IncU,IncX3	IncU,IncU,IncX	-	MOBQ
MOBP|WP_011205818.1_MULTISPECIES:_protein_TraI_[Proteobacteria]	KU963389.1_locus1|strand-1|frame1|16955	12.7	252	194	11	2	236	3759	4001	8e-38	149	8	300	0.803333	0.102023	38863	39591	38584-39745	spore coat protein CotH	KU963389.1	IncU,IncU,IncX3	IncU,IncU,IncX	-	MOBQ
MOBP|WP_011205818.1_MULTISPECIES:_protein_TraI_[Proteobacteria]	KU963389.1_locus1|strand-1|frame1|16955	12.7	252	194	11	2	236	3759	4001	2e-36	145	9	300	0.803333	0.102023	38863	39591	38584-39745	spore coat protein CotH	KU963389.1	IncU,IncU,IncX3	IncU,IncU,IncX	-	MOBQ
MOBP|WP_011205818.1_MULTISPECIES:_protein_TraI_[Proteobacteria]	KU963389.1_locus1|strand-1|frame1|16955	11.19	286	231	11	2	273	3759	4035	2e-39	155	12	300	0.916667	0.102575	38761	39591	38584-39745	spore coat protein CotH	KU963389.1	IncU,IncU,IncX3	IncU,IncU,IncX	-	MOBQ
MOBP|WP_011205818.1_MULTISPECIES:_protein_TraI_[Proteobacteria]	KU963389.1_locus1|strand-1|frame1|16955	11.31	283	231	10	2	270	3759	4035	5e-39	153	13	300	0.91	0.102921	38761	39591	38584-39745	spore coat protein CotH	KU963389.1	IncU,IncU,IncX3	IncU,IncU,IncX	-	MOBQ
MOBP|WP_011205818.1_MULTISPECIES:_protein_TraI_[Proteobacteria]	KX032520.1_locus1|strand-1|frame2|10602	14.86	175	123	7	20	182	1638	1798	0.001	45.1	3	300	0.56	0.083216	26413	26895	25893-27123	TaxC	KX032520.1	-	-	-	MOBP
MOBQ|NP_044304.1_mobilization_protein_A__plasmid__[Escherichia_coli]	KX032520.1_locus1|strand-1|frame2|10602	14.77	325	245	9	3	300	1617	1936	4e-16	83.8	4	300	1.05333	0.155577	25999	26958	25893-27123	TaxC	KX032520.1	-	-	-	MOBP
MOBP|WP_011205818.1_MULTISPECIES:_protein_TraI_[Proteobacteria]	KX032520.1_locus1|strand-1|frame2|10602	13.74	182	133	6	12	182	1630	1798	6e-35	141	4	300	0.586667	0.080608	26413	26919	25893-27123	TaxC	KX032520.1	-	-	-	MOBP
MOBQ|NP_044304.1_mobilization_protein_A__plasmid__[Escherichia_coli]	KX032520.1_locus1|strand-1|frame2|10602	14.77	325	245	9	3	300	1617	1936	6e-71	246	5	300	1.05333	0.155577	25999	26958	25893-27123	TaxC	KX032520.1	-	-	-	MOBP
MOBP|WP_011205818.1_MULTISPECIES:_protein_TraI_[Proteobacteria]	KX032520.1_locus1|strand-1|frame2|10602	12.5	192	144	6	2	182	1620	1798	3e-34	139	5	300	0.62	0.0775	26413	26949	25893-27123	TaxC	KX032520.1	-	-	-	MOBP
MOBQ|NP_044304.1_mobilization_protein_A__plasmid__[Escherichia_coli]	KX032520.1_locus1|strand-1|frame2|10602	15.12	324	245	9	3	300	1617	1936	3e-69	241	6	300	1.05	0.15876	25999	26958	25893-27123	TaxC	KX032520.1	-	-	-	MOBP
MOBP|WP_011205818.1_MULTISPECIES:_protein_TraI_[Proteobacteria]	KX032520.1_locus1|strand-1|frame2|10602	12.5	192	144	6	2	182	1620	1798	7e-34	138	6	300	0.62	0.0775	26413	26949	25893-27123	TaxC	KX032520.1	-	-	-	MOBP
MOBP|WP_011205818.1_MULTISPECIES:_protein_TraI_[Proteobacteria]	KX032520.1_locus1|strand-1|frame2|10602	11.93	327	244	10	2	299	1620	1931	9e-30	125	7	300	1.05667	0.12606	26014	26949	25893-27123	TaxC	KX032520.1	-	-	-	MOBP
MOBP|WP_011205818.1_MULTISPECIES:_protein_TraI_[Proteobacteria]	KX032520.1_locus1|strand-1|frame2|10602	12.19	320	251	12	2	299	1620	1931	2e-37	148	9	300	1.02667	0.125151	26014	26949	25893-27123	TaxC	KX032520.1	-	-	-	MOBP
MOBP|WP_011205818.1_MULTISPECIES:_protein_TraI_[Proteobacteria]	KX032520.1_locus1|strand-1|frame2|10602	12.19	320	251	12	2	299	1620	1931	8e-38	150	10	300	1.02667	0.125151	26014	26949	25893-27123	TaxC	KX032520.1	-	-	-	MOBP
MOBP|WP_011205818.1_MULTISPECIES:_protein_TraI_[Proteobacteria]	KX032520.1_locus1|strand-1|frame2|10602	12.19	320	251	12	2	299	1620	1931	2e-37	148	11	300	1.02667	0.125151	26014	26949	25893-27123	TaxC	KX032520.1	-	-	-	MOBP
MOBP|WP_011205818.1_MULTISPECIES:_protein_TraI_[Proteobacteria]	KX084392.1_locus1|strand1|frame1|11099	14.86	175	123	7	20	182	4344	4504	0.001	45.1	3	300	0.56	0.083216	13030	13512	12802-14032	nickase	KX084392.1	IncX4	IncX	-	MOBP
MOBQ|NP_044304.1_mobilization_protein_A__plasmid__[Escherichia_coli]	KX084392.1_locus1|strand1|frame1|11099	14.77	325	245	9	3	300	4323	4642	4e-16	83.8	4	300	1.05333	0.155577	12967	13926	12802-14032	nickase	KX084392.1	IncX4	IncX	-	MOBP
MOBP|WP_011205818.1_MULTISPECIES:_protein_TraI_[Proteobacteria]	KX084392.1_locus1|strand1|frame1|11099	13.74	182	133	6	12	182	4336	4504	6e-35	141	4	300	0.586667	0.080608	13006	13512	12802-14032	nickase	KX084392.1	IncX4	IncX	-	MOBP
MOBQ|NP_044304.1_mobilization_protein_A__plasmid__[Escherichia_coli]	KX084392.1_locus1|strand1|frame1|11099	14.77	325	245	9	3	300	4323	4642	6e-71	246	5	300	1.05333	0.155577	12967	13926	12802-14032	nickase	KX084392.1	IncX4	IncX	-	MOBP
MOBP|WP_011205818.1_MULTISPECIES:_protein_TraI_[Proteobacteria]	KX084392.1_locus1|strand1|frame1|11099	12.5	192	144	6	2	182	4326	4504	3e-34	139	5	300	0.62	0.0775	12976	13512	12802-14032	nickase	KX084392.1	IncX4	IncX	-	MOBP
MOBQ|NP_044304.1_mobilization_protein_A__plasmid__[Escherichia_coli]	KX084392.1_locus1|strand1|frame1|11099	15.12	324	245	9	3	300	4323	4642	3e-69	241	6	300	1.05	0.15876	12967	13926	12802-14032	nickase	KX084392.1	IncX4	IncX	-	MOBP
MOBP|WP_011205818.1_MULTISPECIES:_protein_TraI_[Proteobacteria]	KX084392.1_locus1|strand1|frame1|11099	12.5	192	144	6	2	182	4326	4504	7e-34	138	6	300	0.62	0.0775	12976	13512	12802-14032	nickase	KX084392.1	IncX4	IncX	-	MOBP
MOBP|WP_011205818.1_MULTISPECIES:_protein_TraI_[Proteobacteria]	KX084392.1_locus1|strand1|frame1|11099	11.93	327	244	10	2	299	4326	4637	9e-30	125	7	300	1.05667	0.12606	12976	13911	12802-14032	nickase	KX084392.1	IncX4	IncX	-	MOBP
MOBP|WP_011205818.1_MULTISPECIES:_protein_TraI_[Proteobacteria]	KX084392.1_locus1|strand1|frame1|11099	12.19	320	251	12	2	299	4326	4637	2e-37	148	9	300	1.02667	0.125151	12976	13911	12802-14032	nickase	KX084392.1	IncX4	IncX	-	MOBP
MOBP|WP_011205818.1_MULTISPECIES:_protein_TraI_[Proteobacteria]	KX084392.1_locus1|strand1|frame1|11099	12.19	320	251	12	2	299	4326	4637	8e-38	150	10	300	1.02667	0.125151	12976	13911	12802-14032	nickase	KX084392.1	IncX4	IncX	-	MOBP
MOBP|WP_011205818.1_MULTISPECIES:_protein_TraI_[Proteobacteria]	KX084392.1_locus1|strand1|frame1|11099	12.19	320	251	12	2	299	4326	4637	2e-37	148	11	300	1.02667	0.125151	12976	13911	12802-14032	nickase	KX084392.1	IncX4	IncX	-	MOBP
MOBP|WP_011205818.1_MULTISPECIES:_protein_TraI_[Proteobacteria]	KX129783.1_locus1|strand-1|frame0|11546	14.86	175	123	7	20	182	2074	2234	0.001	45.1	3	300	0.56	0.083216	27937	28419	27419-28649	taxC	KX129783.1	IncX4	IncX	-	MOBP
MOBQ|NP_044304.1_mobilization_protein_A__plasmid__[Escherichia_coli]	KX129783.1_locus1|strand-1|frame0|11546	14.77	325	245	9	3	300	2053	2372	4e-16	83.8	4	300	1.05333	0.155577	27523	28482	27419-28649	taxC	KX129783.1	IncX4	IncX	-	MOBP
MOBP|WP_011205818.1_MULTISPECIES:_protein_TraI_[Proteobacteria]	KX129783.1_locus1|strand-1|frame0|11546	13.74	182	133	6	12	182	2066	2234	6e-35	141	4	300	0.586667	0.080608	27937	28443	27419-28649	taxC	KX129783.1	IncX4	IncX	-	MOBP
MOBQ|NP_044304.1_mobilization_protein_A__plasmid__[Escherichia_coli]	KX129783.1_locus1|strand-1|frame0|11546	14.77	325	245	9	3	300	2053	2372	6e-71	246	5	300	1.05333	0.155577	27523	28482	27419-28649	taxC	KX129783.1	IncX4	IncX	-	MOBP
MOBP|WP_011205818.1_MULTISPECIES:_protein_TraI_[Proteobacteria]	KX129783.1_locus1|strand-1|frame0|11546	12.5	192	144	6	2	182	2056	2234	3e-34	139	5	300	0.62	0.0775	27937	28473	27419-28649	taxC	KX129783.1	IncX4	IncX	-	MOBP
MOBQ|NP_044304.1_mobilization_protein_A__plasmid__[Escherichia_coli]	KX129783.1_locus1|strand-1|frame0|11546	15.12	324	245	9	3	300	2053	2372	3e-69	241	6	300	1.05	0.15876	27523	28482	27419-28649	taxC	KX129783.1	IncX4	IncX	-	MOBP
MOBP|WP_011205818.1_MULTISPECIES:_protein_TraI_[Proteobacteria]	KX129783.1_locus1|strand-1|frame0|11546	12.5	192	144	6	2	182	2056	2234	7e-34	138	6	300	0.62	0.0775	27937	28473	27419-28649	taxC	KX129783.1	IncX4	IncX	-	MOBP
MOBP|WP_011205818.1_MULTISPECIES:_protein_TraI_[Proteobacteria]	KX129783.1_locus1|strand-1|frame0|11546	11.93	327	244	10	2	299	2056	2367	9e-30	125	7	300	1.05667	0.12606	27538	28473	27419-28649	taxC	KX129783.1	IncX4	IncX	-	MOBP
MOBP|WP_011205818.1_MULTISPECIES:_protein_TraI_[Proteobacteria]	KX129783.1_locus1|strand-1|frame0|11546	12.19	320	251	12	2	299	2056	2367	2e-37	148	9	300	1.02667	0.125151	27538	28473	27419-28649	taxC	KX129783.1	IncX4	IncX	-	MOBP
MOBP|WP_011205818.1_MULTISPECIES:_protein_TraI_[Proteobacteria]	KX129783.1_locus1|strand-1|frame0|11546	12.19	320	251	12	2	299	2056	2367	8e-38	150	10	300	1.02667	0.125151	27538	28473	27419-28649	taxC	KX129783.1	IncX4	IncX	-	MOBP
MOBP|WP_011205818.1_MULTISPECIES:_protein_TraI_[Proteobacteria]	KX129783.1_locus1|strand-1|frame0|11546	12.19	320	251	12	2	299	2056	2367	2e-37	148	11	300	1.02667	0.125151	27538	28473	27419-28649	taxC	KX129783.1	IncX4	IncX	-	MOBP
MOBP|WP_011205818.1_MULTISPECIES:_protein_TraI_[Proteobacteria]	KX236309.1_locus1|strand-1|frame0|11101	14.86	175	123	7	20	182	2074	2234	0.001	45.1	3	300	0.56	0.083216	26602	27084	26082-27312	TaxC	KX236309.1	IncX4	IncX	-	MOBP
MOBQ|NP_044304.1_mobilization_protein_A__plasmid__[Escherichia_coli]	KX236309.1_locus1|strand-1|frame0|11101	14.77	325	245	9	3	300	2053	2372	4e-16	83.8	4	300	1.05333	0.155577	26188	27147	26082-27312	TaxC	KX236309.1	IncX4	IncX	-	MOBP
MOBP|WP_011205818.1_MULTISPECIES:_protein_TraI_[Proteobacteria]	KX236309.1_locus1|strand-1|frame0|11101	13.74	182	133	6	12	182	2066	2234	6e-35	141	4	300	0.586667	0.080608	26602	27108	26082-27312	TaxC	KX236309.1	IncX4	IncX	-	MOBP
MOBQ|NP_044304.1_mobilization_protein_A__plasmid__[Escherichia_coli]	KX236309.1_locus1|strand-1|frame0|11101	14.77	325	245	9	3	300	2053	2372	6e-71	246	5	300	1.05333	0.155577	26188	27147	26082-27312	TaxC	KX236309.1	IncX4	IncX	-	MOBP
MOBP|WP_011205818.1_MULTISPECIES:_protein_TraI_[Proteobacteria]	KX236309.1_locus1|strand-1|frame0|11101	12.5	192	144	6	2	182	2056	2234	3e-34	139	5	300	0.62	0.0775	26602	27138	26082-27312	TaxC	KX236309.1	IncX4	IncX	-	MOBP
MOBQ|NP_044304.1_mobilization_protein_A__plasmid__[Escherichia_coli]	KX236309.1_locus1|strand-1|frame0|11101	15.12	324	245	9	3	300	2053	2372	3e-69	241	6	300	1.05	0.15876	26188	27147	26082-27312	TaxC	KX236309.1	IncX4	IncX	-	MOBP
MOBP|WP_011205818.1_MULTISPECIES:_protein_TraI_[Proteobacteria]	KX236309.1_locus1|strand-1|frame0|11101	12.5	192	144	6	2	182	2056	2234	7e-34	138	6	300	0.62	0.0775	26602	27138	26082-27312	TaxC	KX236309.1	IncX4	IncX	-	MOBP
MOBP|WP_011205818.1_MULTISPECIES:_protein_TraI_[Proteobacteria]	KX236309.1_locus1|strand-1|frame0|11101	11.93	327	244	10	2	299	2056	2367	9e-30	125	7	300	1.05667	0.12606	26203	27138	26082-27312	TaxC	KX236309.1	IncX4	IncX	-	MOBP
MOBP|WP_011205818.1_MULTISPECIES:_protein_TraI_[Proteobacteria]	KX236309.1_locus1|strand-1|frame0|11101	12.19	320	251	12	2	299	2056	2367	2e-37	148	9	300	1.02667	0.125151	26203	27138	26082-27312	TaxC	KX236309.1	IncX4	IncX	-	MOBP
MOBP|WP_011205818.1_MULTISPECIES:_protein_TraI_[Proteobacteria]	KX236309.1_locus1|strand-1|frame0|11101	12.19	320	251	12	2	299	2056	2367	8e-38	150	10	300	1.02667	0.125151	26203	27138	26082-27312	TaxC	KX236309.1	IncX4	IncX	-	MOBP
MOBP|WP_011205818.1_MULTISPECIES:_protein_TraI_[Proteobacteria]	KX236309.1_locus1|strand-1|frame0|11101	12.19	320	251	12	2	299	2056	2367	2e-37	148	11	300	1.02667	0.125151	26203	27138	26082-27312	TaxC	KX236309.1	IncX4	IncX	-	MOBP
MOBQ|NP_044304.1_mobilization_protein_A__plasmid__[Escherichia_coli]	KX244760.1_locus1|strand1|frame0|2733	83.89	298	48	0	1	298	1951	2248	1e-166	519	1	300	0.993333	0.833307	5851	6744	5850-7956	Mobilization protein A	KX244760.1	IncQ1	IncQ	-	MOBQ
MOBQ|NP_044304.1_mobilization_protein_A__plasmid__[Escherichia_coli]	KX244760.1_locus1|strand1|frame0|2733	83.89	298	48	0	1	298	1951	2248	8e-125	400	2	300	0.993333	0.833307	5851	6744	5850-7956	Mobilization protein A	KX244760.1	IncQ1	IncQ	-	MOBQ
MOBQ|NP_044304.1_mobilization_protein_A__plasmid__[Escherichia_coli]	KX244760.1_locus1|strand1|frame0|2733	83.61	299	49	0	1	299	1951	2249	1e-108	354	3	300	0.996667	0.833313	5851	6747	5850-7956	Mobilization protein A	KX244760.1	IncQ1	IncQ	-	MOBQ
MOBQ|NP_044304.1_mobilization_protein_A__plasmid__[Escherichia_coli]	KX244760.1_locus1|strand1|frame0|2733	83.61	299	49	0	1	299	1951	2249	5e-106	346	4	300	0.996667	0.833313	5851	6747	5850-7956	Mobilization protein A	KX244760.1	IncQ1	IncQ	-	MOBQ
MOBQ|NP_044304.1_mobilization_protein_A__plasmid__[Escherichia_coli]	KX244760.1_locus1|strand1|frame0|2733	83.61	299	49	0	1	299	1951	2249	3e-102	336	5	300	0.996667	0.833313	5851	6747	5850-7956	Mobilization protein A	KX244760.1	IncQ1	IncQ	-	MOBQ
MOBP|WP_011205818.1_MULTISPECIES:_protein_TraI_[Proteobacteria]	KX244760.1_locus1|strand1|frame0|2733	11.68	274	213	11	1	265	1951	2204	6e-15	79.8	5	300	0.876667	0.102395	5851	6612	5850-7956	Mobilization protein A	KX244760.1	IncQ1	IncQ	-	MOBQ
MOBQ|NP_044304.1_mobilization_protein_A__plasmid__[Escherichia_coli]	KX244760.1_locus1|strand1|frame0|2733	83.61	299	49	0	1	299	1951	2249	1e-100	331	6	300	0.996667	0.833313	5851	6747	5850-7956	Mobilization protein A	KX244760.1	IncQ1	IncQ	-	MOBQ
MOBP|WP_011205818.1_MULTISPECIES:_protein_TraI_[Proteobacteria]	KX244760.1_locus1|strand1|frame0|2733	11.37	299	232	11	1	290	1951	2225	2e-42	163	6	300	0.96	0.109152	5851	6675	5850-7956	Mobilization protein A	KX244760.1	IncQ1	IncQ	-	MOBQ
MOBP|WP_011205818.1_MULTISPECIES:_protein_TraI_[Proteobacteria]	KX244760.1_locus1|strand1|frame0|2733	11.37	299	232	11	1	290	1951	2225	8e-46	173	7	300	0.96	0.109152	5851	6675	5850-7956	Mobilization protein A	KX244760.1	IncQ1	IncQ	-	MOBQ
MOBP|WP_011205818.1_MULTISPECIES:_protein_TraI_[Proteobacteria]	KX244760.1_locus1|strand1|frame0|2733	11.3	301	234	11	1	292	1951	2227	4e-40	156	8	300	0.966667	0.109233	5851	6681	5850-7956	Mobilization protein A	KX244760.1	IncQ1	IncQ	-	MOBQ
MOBP|WP_011205818.1_MULTISPECIES:_protein_TraI_[Proteobacteria]	KX244760.1_locus1|strand1|frame0|2733	11.3	301	234	11	1	292	1951	2227	4e-38	150	9	300	0.966667	0.109233	5851	6681	5850-7956	Mobilization protein A	KX244760.1	IncQ1	IncQ	-	MOBQ
MOBQ|NP_044304.1_mobilization_protein_A__plasmid__[Escherichia_coli]	KX447767.1_locus1|strand-1|frame0|13173	17.54	211	140	9	2	199	1747	1936	3e-09	62.6	3	300	0.673333	0.118103	33712	34281	33262-34423	TaxC	KX447767.1	IncX3	IncX	-	MOBQ
MOBQ|NP_044304.1_mobilization_protein_A__plasmid__[Escherichia_coli]	KX447767.1_locus1|strand-1|frame0|13173	15.83	259	192	9	2	242	1747	1997	5e-57	206	4	300	0.833333	0.131917	33529	34281	33262-34423	TaxC	KX447767.1	IncX3	IncX	-	MOBQ
MOBP|WP_011205818.1_MULTISPECIES:_protein_TraI_[Proteobacteria]	KX447767.1_locus1|strand-1|frame0|13173	12.7	189	147	8	5	179	1754	1938	3e-26	115	4	300	0.603333	0.0766233	33706	34260	33262-34423	TaxC	KX447767.1	IncX3	IncX	-	MOBQ
MOBQ|NP_044304.1_mobilization_protein_A__plasmid__[Escherichia_coli]	KX447767.1_locus1|strand-1|frame0|13173	14.33	300	230	10	2	282	1747	2038	9e-76	260	5	300	0.966667	0.138523	33406	34281	33262-34423	TaxC	KX447767.1	IncX3	IncX	-	MOBQ
MOBP|WP_011205818.1_MULTISPECIES:_protein_TraI_[Proteobacteria]	KX447767.1_locus1|strand-1|frame0|13173	12.7	189	147	8	5	179	1754	1938	2e-40	157	5	300	0.603333	0.0766233	33706	34260	33262-34423	TaxC	KX447767.1	IncX3	IncX	-	MOBQ
MOBQ|NP_044304.1_mobilization_protein_A__plasmid__[Escherichia_coli]	KX447767.1_locus1|strand-1|frame0|13173	14.05	306	236	10	2	288	1747	2044	1e-82	280	6	300	0.986667	0.138627	33388	34281	33262-34423	TaxC	KX447767.1	IncX3	IncX	-	MOBQ
MOBP|WP_011205818.1_MULTISPECIES:_protein_TraI_[Proteobacteria]	KX447767.1_locus1|strand-1|frame0|13173	12.7	189	147	8	5	179	1754	1938	9e-40	155	6	300	0.603333	0.0766233	33706	34260	33262-34423	TaxC	KX447767.1	IncX3	IncX	-	MOBQ
MOBP|WP_011205818.1_MULTISPECIES:_protein_TraI_[Proteobacteria]	KX447767.1_locus1|strand-1|frame0|13173	12.39	234	180	10	5	221	1754	1979	4e-40	156	7	300	0.746667	0.092512	33583	34260	33262-34423	TaxC	KX447767.1	IncX3	IncX	-	MOBQ
MOBP|WP_011205818.1_MULTISPECIES:_protein_TraI_[Proteobacteria]	KX447767.1_locus1|strand-1|frame0|13173	12.7	252	194	11	2	236	1751	1993	1e-37	149	8	300	0.803333	0.102023	33541	34269	33262-34423	TaxC	KX447767.1	IncX3	IncX	-	MOBQ
MOBP|WP_011205818.1_MULTISPECIES:_protein_TraI_[Proteobacteria]	KX447767.1_locus1|strand-1|frame0|13173	11.54	286	230	11	2	273	1751	2027	1e-39	155	12	300	0.916667	0.105783	33439	34269	33262-34423	TaxC	KX447767.1	IncX3	IncX	-	MOBQ
MOBP|WP_011205818.1_MULTISPECIES:_protein_TraI_[Proteobacteria]	KX447767.1_locus1|strand-1|frame0|13173	11.66	283	230	10	2	270	1751	2027	4e-39	153	13	300	0.91	0.106106	33439	34269	33262-34423	TaxC	KX447767.1	IncX3	IncX	-	MOBQ
MOBP|WP_011205818.1_MULTISPECIES:_protein_TraI_[Proteobacteria]	KX447768.1_locus1|strand-1|frame1|11131	14.86	175	123	7	20	182	2104	2264	0.001	45.1	3	300	0.56	0.083216	26602	27084	26083-27313	TaxC	KX447768.1	IncX4	IncX	-	MOBP
MOBQ|NP_044304.1_mobilization_protein_A__plasmid__[Escherichia_coli]	KX447768.1_locus1|strand-1|frame1|11131	14.77	325	245	9	3	300	2083	2402	4e-16	83.8	4	300	1.05333	0.155577	26188	27147	26083-27313	TaxC	KX447768.1	IncX4	IncX	-	MOBP
MOBP|WP_011205818.1_MULTISPECIES:_protein_TraI_[Proteobacteria]	KX447768.1_locus1|strand-1|frame1|11131	13.74	182	133	6	12	182	2096	2264	6e-35	141	4	300	0.586667	0.080608	26602	27108	26083-27313	TaxC	KX447768.1	IncX4	IncX	-	MOBP
MOBQ|NP_044304.1_mobilization_protein_A__plasmid__[Escherichia_coli]	KX447768.1_locus1|strand-1|frame1|11131	14.77	325	245	9	3	300	2083	2402	6e-71	246	5	300	1.05333	0.155577	26188	27147	26083-27313	TaxC	KX447768.1	IncX4	IncX	-	MOBP
MOBP|WP_011205818.1_MULTISPECIES:_protein_TraI_[Proteobacteria]	KX447768.1_locus1|strand-1|frame1|11131	12.5	192	144	6	2	182	2086	2264	3e-34	139	5	300	0.62	0.0775	26602	27138	26083-27313	TaxC	KX447768.1	IncX4	IncX	-	MOBP
MOBQ|NP_044304.1_mobilization_protein_A__plasmid__[Escherichia_coli]	KX447768.1_locus1|strand-1|frame1|11131	15.12	324	245	9	3	300	2083	2402	3e-69	241	6	300	1.05	0.15876	26188	27147	26083-27313	TaxC	KX447768.1	IncX4	IncX	-	MOBP
MOBP|WP_011205818.1_MULTISPECIES:_protein_TraI_[Proteobacteria]	KX447768.1_locus1|strand-1|frame1|11131	12.5	192	144	6	2	182	2086	2264	7e-34	138	6	300	0.62	0.0775	26602	27138	26083-27313	TaxC	KX447768.1	IncX4	IncX	-	MOBP
MOBP|WP_011205818.1_MULTISPECIES:_protein_TraI_[Proteobacteria]	KX447768.1_locus1|strand-1|frame1|11131	11.93	327	244	10	2	299	2086	2397	9e-30	125	7	300	1.05667	0.12606	26203	27138	26083-27313	TaxC	KX447768.1	IncX4	IncX	-	MOBP
MOBP|WP_011205818.1_MULTISPECIES:_protein_TraI_[Proteobacteria]	KX447768.1_locus1|strand-1|frame1|11131	12.19	320	251	12	2	299	2086	2397	2e-37	148	9	300	1.02667	0.125151	26203	27138	26083-27313	TaxC	KX447768.1	IncX4	IncX	-	MOBP
MOBP|WP_011205818.1_MULTISPECIES:_protein_TraI_[Proteobacteria]	KX447768.1_locus1|strand-1|frame1|11131	12.19	320	251	12	2	299	2086	2397	8e-38	150	10	300	1.02667	0.125151	26203	27138	26083-27313	TaxC	KX447768.1	IncX4	IncX	-	MOBP
MOBP|WP_011205818.1_MULTISPECIES:_protein_TraI_[Proteobacteria]	KX447768.1_locus1|strand-1|frame1|11131	12.19	320	251	12	2	299	2086	2397	2e-37	148	11	300	1.02667	0.125151	26203	27138	26083-27313	TaxC	KX447768.1	IncX4	IncX	-	MOBP
MOBQ|NP_044304.1_mobilization_protein_A__plasmid__[Escherichia_coli]	LC155909.1_locus1|strand1|frame0|11513	18.06	310	228	9	8	300	7909	8209	1e-13	75.6	2	300	1.00333	0.181202	23725	24627	23607-24594	IncQ plasmid conjugative transfer DNA nicking endonuclease TraR	LC155909.1	-	-	-	MOBQ
MOBP|WP_011205818.1_MULTISPECIES:_protein_TraI_[Proteobacteria]	LC155909.1_locus1|strand1|frame0|11513	25	64	42	2	58	121	7965	8022	0.001	45.4	2	300	0.206667	0.0516667	23893	24066	23607-24594	IncQ plasmid conjugative transfer DNA nicking endonuclease TraR	LC155909.1	-	-	-	MOBQ
MOBQ|NP_044304.1_mobilization_protein_A__plasmid__[Escherichia_coli]	LC155909.1_locus1|strand1|frame0|11513	18.06	310	228	9	8	300	7909	8209	5e-72	249	3	300	1.00333	0.181202	23725	24627	23607-24594	IncQ plasmid conjugative transfer DNA nicking endonuclease TraR	LC155909.1	-	-	-	MOBQ
MOBP|WP_011205818.1_MULTISPECIES:_protein_TraI_[Proteobacteria]	LC155909.1_locus1|strand1|frame0|11513	21.95	123	82	4	20	142	7925	8033	6e-16	83.2	3	300	0.396667	0.0870683	23773	24099	23607-24594	IncQ plasmid conjugative transfer DNA nicking endonuclease TraR	LC155909.1	-	-	-	MOBQ
MOBQ|NP_044304.1_mobilization_protein_A__plasmid__[Escherichia_coli]	LC155909.1_locus1|strand1|frame0|11513	17.89	313	231	9	5	300	7906	8209	1e-66	234	4	300	1.01333	0.181285	23716	24627	23607-24594	IncQ plasmid conjugative transfer DNA nicking endonuclease TraR	LC155909.1	-	-	-	MOBQ
MOBP|WP_011205818.1_MULTISPECIES:_protein_TraI_[Proteobacteria]	LC155909.1_locus1|strand1|frame0|11513	20.27	148	97	6	2	142	7900	8033	2e-26	115	4	300	0.473333	0.0959447	23698	24099	23607-24594	IncQ plasmid conjugative transfer DNA nicking endonuclease TraR	LC155909.1	-	-	-	MOBQ
MOBQ|NP_044304.1_mobilization_protein_A__plasmid__[Escherichia_coli]	LC155909.1_locus1|strand1|frame0|11513	17.46	315	230	9	5	300	7906	8209	3e-60	215	5	300	1.02	0.178092	23716	24627	23607-24594	IncQ plasmid conjugative transfer DNA nicking endonuclease TraR	LC155909.1	-	-	-	MOBQ
MOBP|WP_011205818.1_MULTISPECIES:_protein_TraI_[Proteobacteria]	LC155909.1_locus1|strand1|frame0|11513	15.77	298	234	7	5	295	7910	8197	6e-26	114	5	300	0.97	0.152969	23728	24591	23607-24594	IncQ plasmid conjugative transfer DNA nicking endonuclease TraR	LC155909.1	-	-	-	MOBQ
MOBQ|NP_044304.1_mobilization_protein_A__plasmid__[Escherichia_coli]	LC155909.1_locus1|strand1|frame0|11513	17.46	315	230	9	5	300	7906	8209	6e-59	211	6	300	1.02	0.178092	23716	24627	23607-24594	IncQ plasmid conjugative transfer DNA nicking endonuclease TraR	LC155909.1	-	-	-	MOBQ
MOBP|WP_011205818.1_MULTISPECIES:_protein_TraI_[Proteobacteria]	LC155909.1_locus1|strand1|frame0|11513	15.44	298	235	7	5	295	7910	8197	4e-55	200	6	300	0.97	0.149768	23728	24591	23607-24594	IncQ plasmid conjugative transfer DNA nicking endonuclease TraR	LC155909.1	-	-	-	MOBQ
MOBP|WP_011205818.1_MULTISPECIES:_protein_TraI_[Proteobacteria]	LC155909.1_locus1|strand1|frame0|11513	15.44	298	235	7	5	295	7910	8197	6e-51	188	7	300	0.97	0.149768	23728	24591	23607-24594	IncQ plasmid conjugative transfer DNA nicking endonuclease TraR	LC155909.1	-	-	-	MOBQ
MOBP|WP_011205818.1_MULTISPECIES:_protein_TraI_[Proteobacteria]	LC155909.1_locus1|strand1|frame0|11513	15.44	298	235	7	5	295	7910	8197	4e-43	165	8	300	0.97	0.149768	23728	24591	23607-24594	IncQ plasmid conjugative transfer DNA nicking endonuclease TraR	LC155909.1	-	-	-	MOBQ
MOBP|WP_011205818.1_MULTISPECIES:_protein_TraI_[Proteobacteria]	LC155909.1_locus1|strand1|frame0|11513	14.67	300	241	6	2	295	7907	8197	8e-42	161	9	300	0.98	0.143766	23719	24591	23607-24594	IncQ plasmid conjugative transfer DNA nicking endonuclease TraR	LC155909.1	-	-	-	MOBQ
MOBP|WP_011205818.1_MULTISPECIES:_protein_TraI_[Proteobacteria]	LC155909.1_locus1|strand1|frame0|11513	14.67	300	241	6	2	295	7907	8197	2e-40	157	10	300	0.98	0.143766	23719	24591	23607-24594	IncQ plasmid conjugative transfer DNA nicking endonuclease TraR	LC155909.1	-	-	-	MOBQ
MOBP|WP_011205818.1_MULTISPECIES:_protein_TraI_[Proteobacteria]	LC155909.1_locus1|strand1|frame0|11513	14.67	300	241	6	2	295	7907	8197	3e-39	154	11	300	0.98	0.143766	23719	24591	23607-24594	IncQ plasmid conjugative transfer DNA nicking endonuclease TraR	LC155909.1	-	-	-	MOBQ
MOBP|WP_011205818.1_MULTISPECIES:_protein_TraI_[Proteobacteria]	LC155909.1_locus1|strand1|frame0|11513	14.67	300	241	6	2	295	7907	8197	5e-39	153	12	300	0.98	0.143766	23719	24591	23607-24594	IncQ plasmid conjugative transfer DNA nicking endonuclease TraR	LC155909.1	-	-	-	MOBQ
MOBQ|NP_044304.1_mobilization_protein_A__plasmid__[Escherichia_coli]	LN854558.1_locus1|strand1|frame0|30249	11.26	293	236	9	10	288	3507	3789	4e-08	59.1	4	300	0.946667	0.106595	10519	11367	10824-11502	hypothetical protein	LN854558.1	-	-	-	MOBP,MOBQ
MOBQ|NP_044304.1_mobilization_protein_A__plasmid__[Escherichia_coli]	LN854558.1_locus1|strand1|frame0|30249	9.9	313	254	11	5	299	3501	3803	3e-59	212	5	300	1.00667	0.09966	10501	11409	10824-11502	hypothetical protein	LN854558.1	-	-	-	MOBP,MOBQ
MOBQ|NP_044304.1_mobilization_protein_A__plasmid__[Escherichia_coli]	LN854558.1_locus1|strand1|frame0|30249	9.9	313	254	11	5	299	3501	3803	3e-60	215	6	300	1.00667	0.09966	10501	11409	10824-11502	hypothetical protein	LN854558.1	-	-	-	MOBP,MOBQ
MOBP|WP_011205818.1_MULTISPECIES:_protein_TraI_[Proteobacteria]	LN854558.1_locus1|strand1|frame0|30249	10.5	238	203	7	5	236	3505	3738	3e-31	130	7	300	0.77	0.08085	10513	11214	10824-11502	hypothetical protein	LN854558.1	-	-	-	MOBP,MOBQ
MOBQ|NP_044304.1_mobilization_protein_A__plasmid__[Escherichia_coli]	NC_001740.1_locus1|strand1|frame0|2894	100	300	0	0	1	300	1084	1383	0	618	1	300	1	1	3250	4149	3249-5379	mobilization protein A	NC_001740.1	IncQ1	IncQ	-	MOBQ
MOBQ|NP_044304.1_mobilization_protein_A__plasmid__[Escherichia_coli]	NC_001740.1_locus1|strand1|frame0|2894	100	300	0	0	1	300	1084	1383	3e-131	419	2	300	1	1	3250	4149	3249-5379	mobilization protein A	NC_001740.1	IncQ1	IncQ	-	MOBQ
MOBQ|NP_044304.1_mobilization_protein_A__plasmid__[Escherichia_coli]	NC_001740.1_locus1|strand1|frame0|2894	100	300	0	0	1	300	1084	1383	5e-114	370	3	300	1	1	3250	4149	3249-5379	mobilization protein A	NC_001740.1	IncQ1	IncQ	-	MOBQ
MOBQ|NP_044304.1_mobilization_protein_A__plasmid__[Escherichia_coli]	NC_001740.1_locus1|strand1|frame0|2894	100	300	0	0	1	300	1084	1383	1e-110	360	4	300	1	1	3250	4149	3249-5379	mobilization protein A	NC_001740.1	IncQ1	IncQ	-	MOBQ
MOBQ|NP_044304.1_mobilization_protein_A__plasmid__[Escherichia_coli]	NC_001740.1_locus1|strand1|frame0|2894	100	300	0	0	1	300	1084	1383	2e-105	345	5	300	1	1	3250	4149	3249-5379	mobilization protein A	NC_001740.1	IncQ1	IncQ	-	MOBQ
MOBP|WP_011205818.1_MULTISPECIES:_protein_TraI_[Proteobacteria]	NC_001740.1_locus1|strand1|frame0|2894	11.72	273	214	9	1	265	1084	1337	4e-13	74	5	300	0.88	0.103136	3250	4011	3249-5379	mobilization protein A	NC_001740.1	IncQ1	IncQ	-	MOBQ
MOBQ|NP_044304.1_mobilization_protein_A__plasmid__[Escherichia_coli]	NC_001740.1_locus1|strand1|frame0|2894	100	300	0	0	1	300	1084	1383	1e-103	340	6	300	1	1	3250	4149	3249-5379	mobilization protein A	NC_001740.1	IncQ1	IncQ	-	MOBQ
MOBP|WP_011205818.1_MULTISPECIES:_protein_TraI_[Proteobacteria]	NC_001740.1_locus1|strand1|frame0|2894	11.07	298	234	10	1	290	1084	1358	1e-40	157	6	300	0.96	0.106272	3250	4074	3249-5379	mobilization protein A	NC_001740.1	IncQ1	IncQ	-	MOBQ
MOBP|WP_011205818.1_MULTISPECIES:_protein_TraI_[Proteobacteria]	NC_001740.1_locus1|strand1|frame0|2894	11.07	298	234	10	1	290	1084	1358	2e-44	169	7	300	0.96	0.106272	3250	4074	3249-5379	mobilization protein A	NC_001740.1	IncQ1	IncQ	-	MOBQ
MOBP|WP_011205818.1_MULTISPECIES:_protein_TraI_[Proteobacteria]	NC_001740.1_locus1|strand1|frame0|2894	11.3	301	234	11	1	292	1084	1360	1e-37	149	8	300	0.966667	0.109233	3250	4080	3249-5379	mobilization protein A	NC_001740.1	IncQ1	IncQ	-	MOBQ
MOBQ|NP_044304.1_mobilization_protein_A__plasmid__[Escherichia_coli]	NC_002056.1_locus1|strand-1|frame1|3087	39.27	303	163	9	1	290	1738	2032	5e-48	179	1	300	0.98	0.384846	3166	4050	2935-4051	mobilization protein	NC_002056.1	ColE10	Col	-	MOBQ
MOBQ|NP_044304.1_mobilization_protein_A__plasmid__[Escherichia_coli]	NC_002056.1_locus1|strand-1|frame1|3087	38.94	303	164	9	1	290	1738	2032	7e-116	375	2	300	0.98	0.381612	3166	4050	2935-4051	mobilization protein	NC_002056.1	ColE10	Col	-	MOBQ
MOBQ|NP_044304.1_mobilization_protein_A__plasmid__[Escherichia_coli]	NC_002056.1_locus1|strand-1|frame1|3087	38.61	303	165	9	1	290	1738	2032	7e-109	355	3	300	0.98	0.378378	3166	4050	2935-4051	mobilization protein	NC_002056.1	ColE10	Col	-	MOBQ
MOBP|WP_011205818.1_MULTISPECIES:_protein_TraI_[Proteobacteria]	NC_002056.1_locus1|strand-1|frame1|3087	11.05	190	153	6	1	178	1738	1923	0.023	40.8	3	300	0.613333	0.0677733	3493	4050	2935-4051	mobilization protein	NC_002056.1	ColE10	Col	-	MOBQ
MOBQ|NP_044304.1_mobilization_protein_A__plasmid__[Escherichia_coli]	NC_002056.1_locus1|strand-1|frame1|3087	38.61	303	165	9	1	290	1738	2032	3e-107	350	4	300	0.98	0.378378	3166	4050	2935-4051	mobilization protein	NC_002056.1	ColE10	Col	-	MOBQ
MOBP|WP_011205818.1_MULTISPECIES:_protein_TraI_[Proteobacteria]	NC_002056.1_locus1|strand-1|frame1|3087	13.16	190	149	6	1	178	1738	1923	0.0002	47.4	4	300	0.613333	0.0807147	3493	4050	2935-4051	mobilization protein	NC_002056.1	ColE10	Col	-	MOBQ
MOBQ|NP_044304.1_mobilization_protein_A__plasmid__[Escherichia_coli]	NC_002056.1_locus1|strand-1|frame1|3087	38.49	304	166	9	1	291	1738	2033	1e-99	328	5	300	0.983333	0.378485	3163	4050	2935-4051	mobilization protein	NC_002056.1	ColE10	Col	-	MOBQ
MOBP|WP_011205818.1_MULTISPECIES:_protein_TraI_[Proteobacteria]	NC_002056.1_locus1|strand-1|frame1|3087	13.16	190	149	6	1	178	1738	1923	9e-37	146	5	300	0.613333	0.0807147	3493	4050	2935-4051	mobilization protein	NC_002056.1	ColE10	Col	-	MOBQ
MOBQ|NP_044304.1_mobilization_protein_A__plasmid__[Escherichia_coli]	NC_002056.1_locus1|strand-1|frame1|3087	38.49	304	166	9	1	291	1738	2033	3e-99	327	6	300	0.983333	0.378485	3163	4050	2935-4051	mobilization protein	NC_002056.1	ColE10	Col	-	MOBQ
MOBP|WP_011205818.1_MULTISPECIES:_protein_TraI_[Proteobacteria]	NC_002056.1_locus1|strand-1|frame1|3087	12.24	294	220	9	1	284	1738	2003	3e-57	206	6	300	0.95	0.11628	3253	4050	2935-4051	mobilization protein	NC_002056.1	ColE10	Col	-	MOBQ
MOBP|WP_011205818.1_MULTISPECIES:_protein_TraI_[Proteobacteria]	NC_002056.1_locus1|strand-1|frame1|3087	11.94	310	231	10	1	296	1738	2019	6e-63	222	7	300	1	0.1194	3205	4050	2935-4051	mobilization protein	NC_002056.1	ColE10	Col	-	MOBQ
MOBP|WP_011205818.1_MULTISPECIES:_protein_TraI_[Proteobacteria]	NC_002056.1_locus1|strand-1|frame1|3087	11.61	310	232	10	1	296	1738	2019	5e-60	214	8	300	1	0.1161	3205	4050	2935-4051	mobilization protein	NC_002056.1	ColE10	Col	-	MOBQ
MOBP|WP_011205818.1_MULTISPECIES:_protein_TraI_[Proteobacteria]	NC_002056.1_locus1|strand-1|frame1|3087	10.65	310	235	9	1	296	1738	2019	2e-56	203	9	300	1.00333	0.106855	3205	4050	2935-4051	mobilization protein	NC_002056.1	ColE10	Col	-	MOBQ
MOBP|WP_011205818.1_MULTISPECIES:_protein_TraI_[Proteobacteria]	NC_002056.1_locus1|strand-1|frame1|3087	10.58	312	237	9	1	298	1738	2021	2e-54	198	10	300	1.01	0.106858	3199	4050	2935-4051	mobilization protein	NC_002056.1	ColE10	Col	-	MOBQ
MOBP|WP_011205818.1_MULTISPECIES:_protein_TraI_[Proteobacteria]	NC_002056.1_locus1|strand-1|frame1|3087	10.58	312	237	9	1	298	1738	2021	2e-53	195	11	300	1.01	0.106858	3199	4050	2935-4051	mobilization protein	NC_002056.1	ColE10	Col	-	MOBQ
MOBP|WP_011205818.1_MULTISPECIES:_protein_TraI_[Proteobacteria]	NC_002056.1_locus1|strand-1|frame1|3087	10.58	312	237	9	1	298	1738	2021	7e-54	196	12	300	1.01	0.106858	3199	4050	2935-4051	mobilization protein	NC_002056.1	ColE10	Col	-	MOBQ
MOBP|WP_011205818.1_MULTISPECIES:_protein_TraI_[Proteobacteria]	NC_002056.1_locus1|strand-1|frame1|3087	10.58	312	237	9	1	298	1738	2021	2e-53	195	13	300	1.01	0.106858	3199	4050	2935-4051	mobilization protein	NC_002056.1	ColE10	Col	-	MOBQ
MOBQ|NP_044304.1_mobilization_protein_A__plasmid__[Escherichia_coli]	NC_003455.1_locus1|strand1|frame2|1433	45.5	222	105	6	1	210	3	220	6e-47	175	1	300	0.72	0.3276	7	660	8-1868	hypothetical protein	NC_003455.1	Col156	Col	-	MOBQ
MOBQ|NP_044304.1_mobilization_protein_A__plasmid__[Escherichia_coli]	NC_003455.1_locus1|strand1|frame2|1433	36.51	304	169	8	1	288	3	298	3e-94	309	2	300	0.986667	0.360232	7	894	8-1868	hypothetical protein	NC_003455.1	Col156	Col	-	MOBQ
MOBQ|NP_044304.1_mobilization_protein_A__plasmid__[Escherichia_coli]	NC_003455.1_locus1|strand1|frame2|1433	36.51	304	169	8	1	288	3	298	5e-96	314	3	300	0.986667	0.360232	7	894	8-1868	hypothetical protein	NC_003455.1	Col156	Col	-	MOBQ
MOBQ|NP_044304.1_mobilization_protein_A__plasmid__[Escherichia_coli]	NC_003455.1_locus1|strand1|frame2|1433	36.51	304	169	8	1	288	3	298	7e-93	306	4	300	0.986667	0.360232	7	894	8-1868	hypothetical protein	NC_003455.1	Col156	Col	-	MOBQ
MOBQ|NP_044304.1_mobilization_protein_A__plasmid__[Escherichia_coli]	NC_003455.1_locus1|strand1|frame2|1433	36.16	307	172	8	1	291	3	301	9e-88	291	5	300	0.996667	0.360395	7	903	8-1868	hypothetical protein	NC_003455.1	Col156	Col	-	MOBQ
MOBP|WP_011205818.1_MULTISPECIES:_protein_TraI_[Proteobacteria]	NC_003455.1_locus1|strand1|frame2|1433	11.47	279	211	9	1	267	3	257	4e-24	108	5	300	0.9	0.10323	7	771	8-1868	hypothetical protein	NC_003455.1	Col156	Col	-	MOBQ
MOBQ|NP_044304.1_mobilization_protein_A__plasmid__[Escherichia_coli]	NC_003455.1_locus1|strand1|frame2|1433	36.16	307	172	8	1	291	3	301	1e-87	291	6	300	0.996667	0.360395	7	903	8-1868	hypothetical protein	NC_003455.1	Col156	Col	-	MOBQ
MOBP|WP_011205818.1_MULTISPECIES:_protein_TraI_[Proteobacteria]	NC_003455.1_locus1|strand1|frame2|1433	11.26	302	227	10	1	285	3	280	3e-52	191	6	300	0.973333	0.109597	7	840	8-1868	hypothetical protein	NC_003455.1	Col156	Col	-	MOBQ
MOBP|WP_011205818.1_MULTISPECIES:_protein_TraI_[Proteobacteria]	NC_003455.1_locus1|strand1|frame2|1433	11.59	302	226	10	1	285	3	280	3e-51	188	7	300	0.973333	0.112809	7	840	8-1868	hypothetical protein	NC_003455.1	Col156	Col	-	MOBQ
MOBP|WP_011205818.1_MULTISPECIES:_protein_TraI_[Proteobacteria]	NC_003455.1_locus1|strand1|frame2|1433	11.92	302	225	9	1	285	3	280	3e-48	179	8	300	0.976667	0.116419	7	840	8-1868	hypothetical protein	NC_003455.1	Col156	Col	-	MOBQ
MOBP|WP_011205818.1_MULTISPECIES:_protein_TraI_[Proteobacteria]	NC_003455.1_locus1|strand1|frame2|1433	11.3	301	228	8	1	285	3	280	7e-44	166	9	300	0.976667	0.110363	7	840	8-1868	hypothetical protein	NC_003455.1	Col156	Col	-	MOBQ
MOBP|WP_011205818.1_MULTISPECIES:_protein_TraI_[Proteobacteria]	NC_003455.1_locus1|strand1|frame2|1433	11.3	301	228	8	1	285	3	280	7e-44	166	10	300	0.976667	0.110363	7	840	8-1868	hypothetical protein	NC_003455.1	Col156	Col	-	MOBQ
MOBP|WP_011205818.1_MULTISPECIES:_protein_TraI_[Proteobacteria]	NC_003455.1_locus1|strand1|frame2|1433	10.96	301	229	8	1	285	3	280	1e-41	160	11	300	0.976667	0.107043	7	840	8-1868	hypothetical protein	NC_003455.1	Col156	Col	-	MOBQ
MOBP|WP_011205818.1_MULTISPECIES:_protein_TraI_[Proteobacteria]	NC_003455.1_locus1|strand1|frame2|1433	10.96	301	229	8	1	285	3	280	2e-42	162	12	300	0.976667	0.107043	7	840	8-1868	hypothetical protein	NC_003455.1	Col156	Col	-	MOBQ
MOBP|WP_011205818.1_MULTISPECIES:_protein_TraI_[Proteobacteria]	NC_003455.1_locus1|strand1|frame2|1433	11.3	301	228	8	1	285	3	280	2e-41	160	13	300	0.976667	0.110363	7	840	8-1868	hypothetical protein	NC_003455.1	Col156	Col	-	MOBQ
MOBQ|NP_044304.1_mobilization_protein_A__plasmid__[Escherichia_coli]	NC_007182.1_locus1|strand1|frame0|27184	11.26	293	236	9	10	288	21494	21776	4e-08	59.1	4	300	0.946667	0.106595	64480	65328	None	None	NC_007182.1	-	-	-	MOBQ
MOBP|WP_011205818.1_MULTISPECIES:_protein_TraI_[Proteobacteria]	NC_007182.1_locus1|strand1|frame0|27184	11.28	133	112	4	15	143	21502	21632	1e-07	57.4	4	300	0.43	0.048504	64504	64896	None	None	NC_007182.1	-	-	-	MOBQ
MOBQ|NP_044304.1_mobilization_protein_A__plasmid__[Escherichia_coli]	NC_007182.1_locus1|strand1|frame0|27184	9.9	313	254	11	5	299	21488	21790	3e-59	212	5	300	1.00667	0.09966	64462	65370	None	None	NC_007182.1	-	-	-	MOBQ
MOBP|WP_011205818.1_MULTISPECIES:_protein_TraI_[Proteobacteria]	NC_007182.1_locus1|strand1|frame0|27184	10	180	154	5	5	178	21492	21669	1e-27	119	5	300	0.583333	0.0583333	64474	65007	None	None	NC_007182.1	-	-	-	MOBQ
MOBQ|NP_044304.1_mobilization_protein_A__plasmid__[Escherichia_coli]	NC_007182.1_locus1|strand1|frame0|27184	9.9	313	254	11	5	299	21488	21790	3e-60	215	6	300	1.00667	0.09966	64462	65370	None	None	NC_007182.1	-	-	-	MOBQ
MOBP|WP_011205818.1_MULTISPECIES:_protein_TraI_[Proteobacteria]	NC_007182.1_locus1|strand1|frame0|27184	10	180	154	5	5	178	21492	21669	1e-31	131	6	300	0.583333	0.0583333	64474	65007	None	None	NC_007182.1	-	-	-	MOBQ
MOBP|WP_011205818.1_MULTISPECIES:_protein_TraI_[Proteobacteria]	NC_007182.1_locus1|strand1|frame0|27184	10.5	238	203	7	5	236	21492	21725	9e-31	128	7	300	0.77	0.08085	64474	65175	None	None	NC_007182.1	-	-	-	MOBQ
MOBQ|NP_044304.1_mobilization_protein_A__plasmid__[Escherichia_coli]	NC_007183.1_locus1|strand1|frame0|27184	11.26	293	236	9	10	288	21494	21776	4e-08	59.1	4	300	0.946667	0.106595	64480	65328	None	None	NC_007183.1	-	-	-	MOBQ
MOBP|WP_011205818.1_MULTISPECIES:_protein_TraI_[Proteobacteria]	NC_007183.1_locus1|strand1|frame0|27184	11.28	133	112	4	15	143	21502	21632	1e-07	57.4	4	300	0.43	0.048504	64504	64896	None	None	NC_007183.1	-	-	-	MOBQ
MOBQ|NP_044304.1_mobilization_protein_A__plasmid__[Escherichia_coli]	NC_007183.1_locus1|strand1|frame0|27184	9.9	313	254	11	5	299	21488	21790	3e-59	212	5	300	1.00667	0.09966	64462	65370	None	None	NC_007183.1	-	-	-	MOBQ
MOBP|WP_011205818.1_MULTISPECIES:_protein_TraI_[Proteobacteria]	NC_007183.1_locus1|strand1|frame0|27184	10	180	154	5	5	178	21492	21669	1e-27	119	5	300	0.583333	0.0583333	64474	65007	None	None	NC_007183.1	-	-	-	MOBQ
MOBQ|NP_044304.1_mobilization_protein_A__plasmid__[Escherichia_coli]	NC_007183.1_locus1|strand1|frame0|27184	9.9	313	254	11	5	299	21488	21790	3e-60	215	6	300	1.00667	0.09966	64462	65370	None	None	NC_007183.1	-	-	-	MOBQ
MOBP|WP_011205818.1_MULTISPECIES:_protein_TraI_[Proteobacteria]	NC_007183.1_locus1|strand1|frame0|27184	10	180	154	5	5	178	21492	21669	1e-31	131	6	300	0.583333	0.0583333	64474	65007	None	None	NC_007183.1	-	-	-	MOBQ
MOBP|WP_011205818.1_MULTISPECIES:_protein_TraI_[Proteobacteria]	NC_007183.1_locus1|strand1|frame0|27184	10.5	238	203	7	5	236	21492	21725	9e-31	128	7	300	0.77	0.08085	64474	65175	None	None	NC_007183.1	-	-	-	MOBQ
MOBQ|NP_044304.1_mobilization_protein_A__plasmid__[Escherichia_coli]	NC_007713.1_locus1|strand1|frame1|27768	13.61	191	145	7	10	190	3494	3674	1e-07	58	4	300	0.613333	0.0834747	10480	11022	10303-11464	relaxase/mobilization nuclease	NC_007713.1	-	-	-	MOBQ
MOBP|WP_011205818.1_MULTISPECIES:_protein_TraI_[Proteobacteria]	NC_007713.1_locus1|strand1|frame1|27768	11.28	133	112	4	15	143	3502	3632	2e-07	57	4	300	0.43	0.048504	10504	10896	10303-11464	relaxase/mobilization nuclease	NC_007713.1	-	-	-	MOBQ
MOBQ|NP_044304.1_mobilization_protein_A__plasmid__[Escherichia_coli]	NC_007713.1_locus1|strand1|frame1|27768	9.9	313	254	11	5	299	3488	3790	1e-57	207	5	300	1.00667	0.09966	10462	11370	10303-11464	relaxase/mobilization nuclease	NC_007713.1	-	-	-	MOBQ
MOBP|WP_011205818.1_MULTISPECIES:_protein_TraI_[Proteobacteria]	NC_007713.1_locus1|strand1|frame1|27768	10	180	154	5	5	178	3492	3669	3e-27	118	5	300	0.583333	0.0583333	10474	11007	10303-11464	relaxase/mobilization nuclease	NC_007713.1	-	-	-	MOBQ
MOBQ|NP_044304.1_mobilization_protein_A__plasmid__[Escherichia_coli]	NC_007713.1_locus1|strand1|frame1|27768	9.9	313	254	11	5	299	3488	3790	1e-58	210	6	300	1.00667	0.09966	10462	11370	10303-11464	relaxase/mobilization nuclease	NC_007713.1	-	-	-	MOBQ
MOBP|WP_011205818.1_MULTISPECIES:_protein_TraI_[Proteobacteria]	NC_007713.1_locus1|strand1|frame1|27768	10	180	154	5	5	178	3492	3669	4e-31	129	6	300	0.583333	0.0583333	10474	11007	10303-11464	relaxase/mobilization nuclease	NC_007713.1	-	-	-	MOBQ
MOBP|WP_011205818.1_MULTISPECIES:_protein_TraI_[Proteobacteria]	NC_007713.1_locus1|strand1|frame1|27768	10.2	255	207	7	5	239	3492	3744	7e-30	126	7	300	0.826667	0.08432	10474	11232	10303-11464	relaxase/mobilization nuclease	NC_007713.1	-	-	-	MOBQ
MOBQ|NP_044304.1_mobilization_protein_A__plasmid__[Escherichia_coli]	NC_008487.1_locus1|strand-1|frame0|1363	34.51	255	128	7	1	238	622	854	2e-27	118	1	300	0.826667	0.285283	1528	2226	80-2228	mobilization protein	NC_008487.1	Col8282	Col	-	MOBQ
MOBQ|NP_044304.1_mobilization_protein_A__plasmid__[Escherichia_coli]	NC_008487.1_locus1|strand-1|frame0|1363	33.46	257	140	6	1	244	622	860	1e-82	277	2	300	0.836667	0.279949	1510	2226	80-2228	mobilization protein	NC_008487.1	Col8282	Col	-	MOBQ
MOBQ|NP_044304.1_mobilization_protein_A__plasmid__[Escherichia_coli]	NC_008487.1_locus1|strand-1|frame0|1363	32.6	273	152	7	1	259	622	876	1e-79	268	3	300	0.886667	0.289053	1462	2226	80-2228	mobilization protein	NC_008487.1	Col8282	Col	-	MOBQ
MOBQ|NP_044304.1_mobilization_protein_A__plasmid__[Escherichia_coli]	NC_008487.1_locus1|strand-1|frame0|1363	31.87	273	154	6	1	259	622	876	3e-77	262	4	300	0.89	0.283643	1462	2226	80-2228	mobilization protein	NC_008487.1	Col8282	Col	-	MOBQ
MOBQ|NP_044304.1_mobilization_protein_A__plasmid__[Escherichia_coli]	NC_008487.1_locus1|strand-1|frame0|1363	31.87	273	154	6	1	259	622	876	2e-72	248	5	300	0.89	0.283643	1462	2226	80-2228	mobilization protein	NC_008487.1	Col8282	Col	-	MOBQ
MOBQ|NP_044304.1_mobilization_protein_A__plasmid__[Escherichia_coli]	NC_008487.1_locus1|strand-1|frame0|1363	31.87	273	154	6	1	259	622	876	8e-73	249	6	300	0.89	0.283643	1462	2226	80-2228	mobilization protein	NC_008487.1	Col8282	Col	-	MOBQ
MOBP|WP_011205818.1_MULTISPECIES:_protein_TraI_[Proteobacteria]	NC_008487.1_locus1|strand-1|frame0|1363	11.25	320	249	11	1	291	622	935	8e-34	137	6	300	1.03	0.115875	1285	2226	80-2228	mobilization protein	NC_008487.1	Col8282	Col	-	MOBQ
MOBP|WP_011205818.1_MULTISPECIES:_protein_TraI_[Proteobacteria]	NC_008487.1_locus1|strand-1|frame0|1363	10.62	320	251	10	1	291	622	935	7e-47	175	7	300	1.03333	0.10974	1285	2226	80-2228	mobilization protein	NC_008487.1	Col8282	Col	-	MOBQ
MOBP|WP_011205818.1_MULTISPECIES:_protein_TraI_[Proteobacteria]	NC_008487.1_locus1|strand-1|frame0|1363	10.62	320	251	10	1	291	622	935	7e-44	166	8	300	1.03333	0.10974	1285	2226	80-2228	mobilization protein	NC_008487.1	Col8282	Col	-	MOBQ
MOBP|WP_011205818.1_MULTISPECIES:_protein_TraI_[Proteobacteria]	NC_008487.1_locus1|strand-1|frame0|1363	10.62	320	251	10	1	291	622	935	2e-41	159	9	300	1.03333	0.10974	1285	2226	80-2228	mobilization protein	NC_008487.1	Col8282	Col	-	MOBQ
MOBP|WP_011205818.1_MULTISPECIES:_protein_TraI_[Proteobacteria]	NC_008487.1_locus1|strand-1|frame0|1363	10.62	320	251	10	1	291	622	935	5e-37	146	11	300	1.03333	0.10974	1285	2226	80-2228	mobilization protein	NC_008487.1	Col8282	Col	-	MOBQ
MOBQ|NP_044304.1_mobilization_protein_A__plasmid__[Escherichia_coli]	NC_008489.1_locus1|strand-1|frame0|2487	43.28	238	116	10	1	227	702	931	4e-48	179	1	300	0.76	0.328928	4669	5358	4432-5359	hypothetical protein	NC_008489.1	Col156	Col	-	MOBQ
MOBQ|NP_044304.1_mobilization_protein_A__plasmid__[Escherichia_coli]	NC_008489.1_locus1|strand-1|frame0|2487	34.94	312	182	10	1	300	702	1004	3e-114	370	2	300	1.00667	0.351729	4450	5358	4432-5359	hypothetical protein	NC_008489.1	Col156	Col	-	MOBQ
MOBQ|NP_044304.1_mobilization_protein_A__plasmid__[Escherichia_coli]	NC_008489.1_locus1|strand-1|frame0|2487	34.62	312	183	10	1	300	702	1004	8e-111	360	3	300	1.00667	0.348508	4450	5358	4432-5359	hypothetical protein	NC_008489.1	Col156	Col	-	MOBQ
MOBQ|NP_044304.1_mobilization_protein_A__plasmid__[Escherichia_coli]	NC_008489.1_locus1|strand-1|frame0|2487	34.62	312	183	10	1	300	702	1004	2e-103	339	4	300	1.00667	0.348508	4450	5358	4432-5359	hypothetical protein	NC_008489.1	Col156	Col	-	MOBQ
MOBP|WP_011205818.1_MULTISPECIES:_protein_TraI_[Proteobacteria]	NC_008489.1_locus1|strand-1|frame0|2487	11.94	310	221	11	5	274	706	1003	0.002	44.3	4	300	0.996667	0.119002	4453	5346	4432-5359	hypothetical protein	NC_008489.1	Col156	Col	-	MOBQ
MOBQ|NP_044304.1_mobilization_protein_A__plasmid__[Escherichia_coli]	NC_008489.1_locus1|strand-1|frame0|2487	34.62	312	183	10	1	300	702	1004	6e-95	314	5	300	1.00667	0.348508	4450	5358	4432-5359	hypothetical protein	NC_008489.1	Col156	Col	-	MOBQ
MOBP|WP_011205818.1_MULTISPECIES:_protein_TraI_[Proteobacteria]	NC_008489.1_locus1|strand-1|frame0|2487	12.58	310	227	10	1	274	702	1003	1e-48	181	5	300	1	0.1258	4453	5358	4432-5359	hypothetical protein	NC_008489.1	Col156	Col	-	MOBQ
MOBQ|NP_044304.1_mobilization_protein_A__plasmid__[Escherichia_coli]	NC_008489.1_locus1|strand-1|frame0|2487	34.62	312	183	10	1	300	702	1004	2e-95	316	6	300	1.00667	0.348508	4450	5358	4432-5359	hypothetical protein	NC_008489.1	Col156	Col	-	MOBQ
MOBP|WP_011205818.1_MULTISPECIES:_protein_TraI_[Proteobacteria]	NC_008489.1_locus1|strand-1|frame0|2487	12.58	310	227	10	1	274	702	1003	6e-60	213	6	300	1	0.1258	4453	5358	4432-5359	hypothetical protein	NC_008489.1	Col156	Col	-	MOBQ
MOBP|WP_011205818.1_MULTISPECIES:_protein_TraI_[Proteobacteria]	NC_008489.1_locus1|strand-1|frame0|2487	11.65	309	231	8	1	274	702	1003	1e-56	204	7	300	1.00333	0.116888	4453	5358	4432-5359	hypothetical protein	NC_008489.1	Col156	Col	-	MOBQ
MOBP|WP_011205818.1_MULTISPECIES:_protein_TraI_[Proteobacteria]	NC_008489.1_locus1|strand-1|frame0|2487	11.54	312	234	9	1	277	702	1006	2e-51	189	8	300	1.01	0.116554	4444	5358	4432-5359	hypothetical protein	NC_008489.1	Col156	Col	-	MOBQ
MOBP|WP_011205818.1_MULTISPECIES:_protein_TraI_[Proteobacteria]	NC_008489.1_locus1|strand-1|frame0|2487	11.54	312	234	9	1	277	702	1006	6e-51	187	9	300	1.01	0.116554	4444	5358	4432-5359	hypothetical protein	NC_008489.1	Col156	Col	-	MOBQ
MOBP|WP_011205818.1_MULTISPECIES:_protein_TraI_[Proteobacteria]	NC_008489.1_locus1|strand-1|frame0|2487	12.38	315	228	9	1	277	702	1006	3e-49	183	10	300	1.02	0.126276	4444	5358	4432-5359	hypothetical protein	NC_008489.1	Col156	Col	-	MOBQ
MOBP|WP_011205818.1_MULTISPECIES:_protein_TraI_[Proteobacteria]	NC_008489.1_locus1|strand-1|frame0|2487	11.97	309	236	7	1	277	702	1006	4e-48	179	11	300	1.00667	0.120498	4444	5358	4432-5359	hypothetical protein	NC_008489.1	Col156	Col	-	MOBQ
MOBP|WP_011205818.1_MULTISPECIES:_protein_TraI_[Proteobacteria]	NC_008489.1_locus1|strand-1|frame0|2487	11.97	309	236	7	1	277	702	1006	1e-50	186	12	300	1.00667	0.120498	4444	5358	4432-5359	hypothetical protein	NC_008489.1	Col156	Col	-	MOBQ
MOBP|WP_011205818.1_MULTISPECIES:_protein_TraI_[Proteobacteria]	NC_008489.1_locus1|strand-1|frame0|2487	11.69	325	245	8	1	287	702	1022	4e-52	191	13	300	1.05667	0.123524	4396	5358	4432-5359	hypothetical protein	NC_008489.1	Col156	Col	-	MOBQ
MOBQ|NP_044304.1_mobilization_protein_A__plasmid__[Escherichia_coli]	NC_009781.1_locus1|strand1|frame2|1714	43.28	238	116	10	1	227	906	1135	7e-48	178	1	300	0.76	0.328928	2716	3405	2717-3644	mobilization protein	NC_009781.1	Col156	Col	-	MOBQ
MOBQ|NP_044304.1_mobilization_protein_A__plasmid__[Escherichia_coli]	NC_009781.1_locus1|strand1|frame2|1714	35.26	312	181	10	1	300	906	1208	1e-115	371	2	300	1.00667	0.354951	2716	3624	2717-3644	mobilization protein	NC_009781.1	Col156	Col	-	MOBQ
MOBQ|NP_044304.1_mobilization_protein_A__plasmid__[Escherichia_coli]	NC_009781.1_locus1|strand1|frame2|1714	34.94	312	182	10	1	300	906	1208	1e-111	359	3	300	1.00667	0.351729	2716	3624	2717-3644	mobilization protein	NC_009781.1	Col156	Col	-	MOBQ
MOBQ|NP_044304.1_mobilization_protein_A__plasmid__[Escherichia_coli]	NC_009781.1_locus1|strand1|frame2|1714	34.94	312	182	10	1	300	906	1208	1e-104	340	4	300	1.00667	0.351729	2716	3624	2717-3644	mobilization protein	NC_009781.1	Col156	Col	-	MOBQ
MOBP|WP_011205818.1_MULTISPECIES:_protein_TraI_[Proteobacteria]	NC_009781.1_locus1|strand1|frame2|1714	12.26	310	220	12	5	274	910	1207	0.004	43.2	4	300	0.993333	0.121783	2728	3621	2717-3644	mobilization protein	NC_009781.1	Col156	Col	-	MOBQ
MOBQ|NP_044304.1_mobilization_protein_A__plasmid__[Escherichia_coli]	NC_009781.1_locus1|strand1|frame2|1714	34.94	312	182	10	1	300	906	1208	1e-95	315	5	300	1.00667	0.351729	2716	3624	2717-3644	mobilization protein	NC_009781.1	Col156	Col	-	MOBQ
MOBP|WP_011205818.1_MULTISPECIES:_protein_TraI_[Proteobacteria]	NC_009781.1_locus1|strand1|frame2|1714	12.58	310	227	11	1	274	906	1207	8e-49	181	5	300	0.996667	0.125381	2716	3621	2717-3644	mobilization protein	NC_009781.1	Col156	Col	-	MOBQ
MOBQ|NP_044304.1_mobilization_protein_A__plasmid__[Escherichia_coli]	NC_009781.1_locus1|strand1|frame2|1714	34.94	312	182	10	1	300	906	1208	1e-95	315	6	300	1.00667	0.351729	2716	3624	2717-3644	mobilization protein	NC_009781.1	Col156	Col	-	MOBQ
MOBP|WP_011205818.1_MULTISPECIES:_protein_TraI_[Proteobacteria]	NC_009781.1_locus1|strand1|frame2|1714	12.9	310	226	11	1	274	906	1207	6e-61	216	6	300	0.996667	0.12857	2716	3621	2717-3644	mobilization protein	NC_009781.1	Col156	Col	-	MOBQ
MOBP|WP_011205818.1_MULTISPECIES:_protein_TraI_[Proteobacteria]	NC_009781.1_locus1|strand1|frame2|1714	11.97	309	230	9	1	274	906	1207	1e-57	206	7	300	1	0.1197	2716	3621	2717-3644	mobilization protein	NC_009781.1	Col156	Col	-	MOBQ
MOBP|WP_011205818.1_MULTISPECIES:_protein_TraI_[Proteobacteria]	NC_009781.1_locus1|strand1|frame2|1714	12.7	315	227	9	1	277	906	1210	5e-52	190	8	300	1.02	0.12954	2716	3630	2717-3644	mobilization protein	NC_009781.1	Col156	Col	-	MOBQ
MOBP|WP_011205818.1_MULTISPECIES:_protein_TraI_[Proteobacteria]	NC_009781.1_locus1|strand1|frame2|1714	12.7	315	227	9	1	277	906	1210	4e-52	190	9	300	1.02	0.12954	2716	3630	2717-3644	mobilization protein	NC_009781.1	Col156	Col	-	MOBQ
MOBP|WP_011205818.1_MULTISPECIES:_protein_TraI_[Proteobacteria]	NC_009781.1_locus1|strand1|frame2|1714	12.7	315	227	9	1	277	906	1210	1e-50	186	10	300	1.02	0.12954	2716	3630	2717-3644	mobilization protein	NC_009781.1	Col156	Col	-	MOBQ
MOBP|WP_011205818.1_MULTISPECIES:_protein_TraI_[Proteobacteria]	NC_009781.1_locus1|strand1|frame2|1714	11.97	309	236	8	1	277	906	1210	6e-49	181	11	300	1.00333	0.120099	2716	3630	2717-3644	mobilization protein	NC_009781.1	Col156	Col	-	MOBQ
MOBP|WP_011205818.1_MULTISPECIES:_protein_TraI_[Proteobacteria]	NC_009781.1_locus1|strand1|frame2|1714	11.97	309	236	8	1	277	906	1210	1e-51	189	12	300	1.00333	0.120099	2716	3630	2717-3644	mobilization protein	NC_009781.1	Col156	Col	-	MOBQ
MOBP|WP_011205818.1_MULTISPECIES:_protein_TraI_[Proteobacteria]	NC_009781.1_locus1|strand1|frame2|1714	11.69	325	245	9	1	287	906	1226	6e-53	193	13	300	1.05333	0.123135	2716	3678	2717-3644	mobilization protein	NC_009781.1	Col156	Col	-	MOBQ
MOBQ|NP_044304.1_mobilization_protein_A__plasmid__[Escherichia_coli]	NC_010378.1_locus1|strand-1|frame1|17200	17.59	199	133	9	2	190	7199	7376	3e-09	62.2	3	300	0.633333	0.111403	29473	30006	28981-30148	TaxC protein	NC_010378.1	IncX1	IncX	-	MOBQ
MOBQ|NP_044304.1_mobilization_protein_A__plasmid__[Escherichia_coli]	NC_010378.1_locus1|strand-1|frame1|17200	15.83	259	192	9	2	242	7199	7449	3e-54	197	4	300	0.833333	0.131917	29254	30006	28981-30148	TaxC protein	NC_010378.1	IncX1	IncX	-	MOBQ
MOBP|WP_011205818.1_MULTISPECIES:_protein_TraI_[Proteobacteria]	NC_010378.1_locus1|strand-1|frame1|17200	13.23	189	146	8	5	179	7206	7390	1e-25	113	4	300	0.603333	0.079821	29431	29985	28981-30148	TaxC protein	NC_010378.1	IncX1	IncX	-	MOBQ
MOBQ|NP_044304.1_mobilization_protein_A__plasmid__[Escherichia_coli]	NC_010378.1_locus1|strand-1|frame1|17200	14.71	306	234	10	2	288	7199	7496	9e-75	257	5	300	0.986667	0.145139	29113	30006	28981-30148	TaxC protein	NC_010378.1	IncX1	IncX	-	MOBQ
MOBP|WP_011205818.1_MULTISPECIES:_protein_TraI_[Proteobacteria]	NC_010378.1_locus1|strand-1|frame1|17200	13.23	189	146	8	5	179	7206	7390	4e-40	156	5	300	0.603333	0.079821	29431	29985	28981-30148	TaxC protein	NC_010378.1	IncX1	IncX	-	MOBQ
MOBQ|NP_044304.1_mobilization_protein_A__plasmid__[Escherichia_coli]	NC_010378.1_locus1|strand-1|frame1|17200	14.71	306	234	10	2	288	7199	7496	1e-82	280	6	300	0.986667	0.145139	29113	30006	28981-30148	TaxC protein	NC_010378.1	IncX1	IncX	-	MOBQ
MOBP|WP_011205818.1_MULTISPECIES:_protein_TraI_[Proteobacteria]	NC_010378.1_locus1|strand-1|frame1|17200	13.23	189	146	8	5	179	7206	7390	9e-39	152	6	300	0.603333	0.079821	29431	29985	28981-30148	TaxC protein	NC_010378.1	IncX1	IncX	-	MOBQ
MOBP|WP_011205818.1_MULTISPECIES:_protein_TraI_[Proteobacteria]	NC_010378.1_locus1|strand-1|frame1|17200	13.55	251	191	11	5	238	7206	7447	2e-39	154	7	300	0.8	0.1084	29260	29985	28981-30148	TaxC protein	NC_010378.1	IncX1	IncX	-	MOBQ
MOBP|WP_011205818.1_MULTISPECIES:_protein_TraI_[Proteobacteria]	NC_010378.1_locus1|strand-1|frame1|17200	13.39	254	194	11	2	238	7203	7447	4e-38	150	8	300	0.81	0.108459	29260	29994	28981-30148	TaxC protein	NC_010378.1	IncX1	IncX	-	MOBQ
MOBP|WP_011205818.1_MULTISPECIES:_protein_TraI_[Proteobacteria]	NC_010378.1_locus1|strand-1|frame1|17200	11.89	286	229	11	2	273	7203	7479	9e-40	155	12	300	0.916667	0.108992	29164	29994	28981-30148	TaxC protein	NC_010378.1	IncX1	IncX	-	MOBQ
MOBP|WP_011205818.1_MULTISPECIES:_protein_TraI_[Proteobacteria]	NC_010378.1_locus1|strand-1|frame1|17200	12.01	283	229	10	2	270	7203	7479	2e-39	154	13	300	0.91	0.109291	29164	29994	28981-30148	TaxC protein	NC_010378.1	IncX1	IncX	-	MOBQ
MOBQ|NP_044304.1_mobilization_protein_A__plasmid__[Escherichia_coli]	NC_010421.1_locus1|strand-1|frame0|11531	18.01	211	139	11	2	199	3831	4020	3e-09	62.6	3	300	0.666667	0.120067	22534	23103	22079-23246	TaxC	NC_010421.1	IncX1	IncX	-	MOBQ
MOBQ|NP_044304.1_mobilization_protein_A__plasmid__[Escherichia_coli]	NC_010421.1_locus1|strand-1|frame0|11531	15.83	259	192	9	2	242	3831	4081	5e-54	197	4	300	0.833333	0.131917	22351	23103	22079-23246	TaxC	NC_010421.1	IncX1	IncX	-	MOBQ
MOBP|WP_011205818.1_MULTISPECIES:_protein_TraI_[Proteobacteria]	NC_010421.1_locus1|strand-1|frame0|11531	13.23	189	146	8	5	179	3838	4022	1e-24	110	4	300	0.603333	0.079821	22528	23082	22079-23246	TaxC	NC_010421.1	IncX1	IncX	-	MOBQ
MOBQ|NP_044304.1_mobilization_protein_A__plasmid__[Escherichia_coli]	NC_010421.1_locus1|strand-1|frame0|11531	14.71	306	234	10	2	288	3831	4128	1e-74	257	5	300	0.986667	0.145139	22210	23103	22079-23246	TaxC	NC_010421.1	IncX1	IncX	-	MOBQ
MOBP|WP_011205818.1_MULTISPECIES:_protein_TraI_[Proteobacteria]	NC_010421.1_locus1|strand-1|frame0|11531	13.23	189	146	8	5	179	3838	4022	4e-39	153	5	300	0.603333	0.079821	22528	23082	22079-23246	TaxC	NC_010421.1	IncX1	IncX	-	MOBQ
MOBQ|NP_044304.1_mobilization_protein_A__plasmid__[Escherichia_coli]	NC_010421.1_locus1|strand-1|frame0|11531	14.71	306	234	10	2	288	3831	4128	2e-82	279	6	300	0.986667	0.145139	22210	23103	22079-23246	TaxC	NC_010421.1	IncX1	IncX	-	MOBQ
MOBP|WP_011205818.1_MULTISPECIES:_protein_TraI_[Proteobacteria]	NC_010421.1_locus1|strand-1|frame0|11531	13.23	189	146	8	5	179	3838	4022	2e-37	148	6	300	0.603333	0.079821	22528	23082	22079-23246	TaxC	NC_010421.1	IncX1	IncX	-	MOBQ
MOBP|WP_011205818.1_MULTISPECIES:_protein_TraI_[Proteobacteria]	NC_010421.1_locus1|strand-1|frame0|11531	13.55	251	191	11	5	238	3838	4079	2e-38	151	7	300	0.8	0.1084	22357	23082	22079-23246	TaxC	NC_010421.1	IncX1	IncX	-	MOBQ
MOBP|WP_011205818.1_MULTISPECIES:_protein_TraI_[Proteobacteria]	NC_010421.1_locus1|strand-1|frame0|11531	11.89	286	229	11	2	273	3835	4111	7e-39	153	12	300	0.916667	0.108992	22261	23091	22079-23246	TaxC	NC_010421.1	IncX1	IncX	-	MOBQ
MOBP|WP_011205818.1_MULTISPECIES:_protein_TraI_[Proteobacteria]	NC_010421.1_locus1|strand-1|frame0|11531	12.01	283	229	10	2	270	3835	4111	1e-38	152	13	300	0.91	0.109291	22261	23091	22079-23246	TaxC	NC_010421.1	IncX1	IncX	-	MOBQ
MOBQ|NP_044304.1_mobilization_protein_A__plasmid__[Escherichia_coli]	NC_010422.1_locus1|strand-1|frame1|24862	17.59	199	133	9	2	190	6571	6748	3e-09	62.2	3	300	0.633333	0.111403	54343	54876	53837-55019	DNA distortion polypeptide 2	NC_010422.1	IncFII,IncX1	IncF,IncX	-	MOBQ
MOBQ|NP_044304.1_mobilization_protein_A__plasmid__[Escherichia_coli]	NC_010422.1_locus1|strand-1|frame1|24862	15.83	259	192	9	2	242	6571	6821	1e-54	198	4	300	0.833333	0.131917	54124	54876	53837-55019	DNA distortion polypeptide 2	NC_010422.1	IncFII,IncX1	IncF,IncX	-	MOBQ
MOBP|WP_011205818.1_MULTISPECIES:_protein_TraI_[Proteobacteria]	NC_010422.1_locus1|strand-1|frame1|24862	13.23	189	146	8	5	179	6578	6762	1e-24	110	4	300	0.603333	0.079821	54301	54855	53837-55019	DNA distortion polypeptide 2	NC_010422.1	IncFII,IncX1	IncF,IncX	-	MOBQ
MOBQ|NP_044304.1_mobilization_protein_A__plasmid__[Escherichia_coli]	NC_010422.1_locus1|strand-1|frame1|24862	14.71	306	234	10	2	288	6571	6868	5e-75	258	5	300	0.986667	0.145139	53983	54876	53837-55019	DNA distortion polypeptide 2	NC_010422.1	IncFII,IncX1	IncF,IncX	-	MOBQ
MOBP|WP_011205818.1_MULTISPECIES:_protein_TraI_[Proteobacteria]	NC_010422.1_locus1|strand-1|frame1|24862	13.23	189	146	8	5	179	6578	6762	3e-39	154	5	300	0.603333	0.079821	54301	54855	53837-55019	DNA distortion polypeptide 2	NC_010422.1	IncFII,IncX1	IncF,IncX	-	MOBQ
MOBQ|NP_044304.1_mobilization_protein_A__plasmid__[Escherichia_coli]	NC_010422.1_locus1|strand-1|frame1|24862	14.71	306	234	10	2	288	6571	6868	9e-83	280	6	300	0.986667	0.145139	53983	54876	53837-55019	DNA distortion polypeptide 2	NC_010422.1	IncFII,IncX1	IncF,IncX	-	MOBQ
MOBP|WP_011205818.1_MULTISPECIES:_protein_TraI_[Proteobacteria]	NC_010422.1_locus1|strand-1|frame1|24862	13.23	189	146	8	5	179	6578	6762	1e-37	149	6	300	0.603333	0.079821	54301	54855	53837-55019	DNA distortion polypeptide 2	NC_010422.1	IncFII,IncX1	IncF,IncX	-	MOBQ
MOBP|WP_011205818.1_MULTISPECIES:_protein_TraI_[Proteobacteria]	NC_010422.1_locus1|strand-1|frame1|24862	13.55	251	191	11	5	238	6578	6819	6e-39	153	7	300	0.8	0.1084	54130	54855	53837-55019	DNA distortion polypeptide 2	NC_010422.1	IncFII,IncX1	IncF,IncX	-	MOBQ
MOBP|WP_011205818.1_MULTISPECIES:_protein_TraI_[Proteobacteria]	NC_010422.1_locus1|strand-1|frame1|24862	11.89	286	229	11	2	273	6575	6851	1e-38	152	12	300	0.916667	0.108992	54034	54864	53837-55019	DNA distortion polypeptide 2	NC_010422.1	IncFII,IncX1	IncF,IncX	-	MOBQ
MOBP|WP_011205818.1_MULTISPECIES:_protein_TraI_[Proteobacteria]	NC_010422.1_locus1|strand-1|frame1|24862	12.01	283	229	10	2	270	6575	6851	1e-38	152	13	300	0.91	0.109291	54034	54864	53837-55019	DNA distortion polypeptide 2	NC_010422.1	IncFII,IncX1	IncF,IncX	-	MOBQ
MOBQ|NP_044304.1_mobilization_protein_A__plasmid__[Escherichia_coli]	NC_010486.1_locus1|strand-1|frame0|1358	33.6	253	133	7	1	238	268	500	1e-26	115	1	300	0.82	0.27552	2575	3273	1113-3273	molybdopterin-guanine dinucleotide biosynthesis protein MobA	NC_010486.1	Col8282	Col	-	MOBQ
MOBQ|NP_044304.1_mobilization_protein_A__plasmid__[Escherichia_coli]	NC_010486.1_locus1|strand-1|frame0|1358	32.34	269	150	6	1	255	268	518	4e-84	281	2	300	0.876667	0.283514	2521	3273	1113-3273	molybdopterin-guanine dinucleotide biosynthesis protein MobA	NC_010486.1	Col8282	Col	-	MOBQ
MOBQ|NP_044304.1_mobilization_protein_A__plasmid__[Escherichia_coli]	NC_010486.1_locus1|strand-1|frame0|1358	31.5	273	155	6	1	259	268	522	4e-82	276	3	300	0.89	0.28035	2509	3273	1113-3273	molybdopterin-guanine dinucleotide biosynthesis protein MobA	NC_010486.1	Col8282	Col	-	MOBQ
MOBQ|NP_044304.1_mobilization_protein_A__plasmid__[Escherichia_coli]	NC_010486.1_locus1|strand-1|frame0|1358	31.5	273	155	6	1	259	268	522	8e-80	269	4	300	0.89	0.28035	2509	3273	1113-3273	molybdopterin-guanine dinucleotide biosynthesis protein MobA	NC_010486.1	Col8282	Col	-	MOBQ
MOBQ|NP_044304.1_mobilization_protein_A__plasmid__[Escherichia_coli]	NC_010486.1_locus1|strand-1|frame0|1358	31.5	273	155	6	1	259	268	522	3e-75	256	5	300	0.89	0.28035	2509	3273	1113-3273	molybdopterin-guanine dinucleotide biosynthesis protein MobA	NC_010486.1	Col8282	Col	-	MOBQ
MOBP|WP_011205818.1_MULTISPECIES:_protein_TraI_[Proteobacteria]	NC_010486.1_locus1|strand-1|frame0|1358	12.19	320	246	11	1	291	268	581	0.0004	46.3	5	300	1.03	0.125557	2332	3273	1113-3273	molybdopterin-guanine dinucleotide biosynthesis protein MobA	NC_010486.1	Col8282	Col	-	MOBQ
MOBQ|NP_044304.1_mobilization_protein_A__plasmid__[Escherichia_coli]	NC_010486.1_locus1|strand-1|frame0|1358	31.5	273	155	6	1	259	268	522	3e-75	256	6	300	0.89	0.28035	2509	3273	1113-3273	molybdopterin-guanine dinucleotide biosynthesis protein MobA	NC_010486.1	Col8282	Col	-	MOBQ
MOBP|WP_011205818.1_MULTISPECIES:_protein_TraI_[Proteobacteria]	NC_010486.1_locus1|strand-1|frame0|1358	12.19	320	246	11	1	291	268	581	3e-44	167	6	300	1.03	0.125557	2332	3273	1113-3273	molybdopterin-guanine dinucleotide biosynthesis protein MobA	NC_010486.1	Col8282	Col	-	MOBQ
MOBP|WP_011205818.1_MULTISPECIES:_protein_TraI_[Proteobacteria]	NC_010486.1_locus1|strand-1|frame0|1358	11.56	320	248	10	1	291	268	581	2e-49	183	7	300	1.03333	0.119453	2332	3273	1113-3273	molybdopterin-guanine dinucleotide biosynthesis protein MobA	NC_010486.1	Col8282	Col	-	MOBQ
MOBP|WP_011205818.1_MULTISPECIES:_protein_TraI_[Proteobacteria]	NC_010486.1_locus1|strand-1|frame0|1358	11.56	320	248	10	1	291	268	581	2e-46	174	8	300	1.03333	0.119453	2332	3273	1113-3273	molybdopterin-guanine dinucleotide biosynthesis protein MobA	NC_010486.1	Col8282	Col	-	MOBQ
MOBP|WP_011205818.1_MULTISPECIES:_protein_TraI_[Proteobacteria]	NC_010486.1_locus1|strand-1|frame0|1358	11.56	320	248	10	1	291	268	581	1e-43	165	9	300	1.03333	0.119453	2332	3273	1113-3273	molybdopterin-guanine dinucleotide biosynthesis protein MobA	NC_010486.1	Col8282	Col	-	MOBQ
MOBP|WP_011205818.1_MULTISPECIES:_protein_TraI_[Proteobacteria]	NC_010486.1_locus1|strand-1|frame0|1358	11.56	320	248	10	1	291	268	581	5e-39	152	10	300	1.03333	0.119453	2332	3273	1113-3273	molybdopterin-guanine dinucleotide biosynthesis protein MobA	NC_010486.1	Col8282	Col	-	MOBQ
MOBP|WP_011205818.1_MULTISPECIES:_protein_TraI_[Proteobacteria]	NC_010486.1_locus1|strand-1|frame0|1358	11.56	320	248	10	1	291	268	581	6e-39	152	11	300	1.03333	0.119453	2332	3273	1113-3273	molybdopterin-guanine dinucleotide biosynthesis protein MobA	NC_010486.1	Col8282	Col	-	MOBQ
MOBP|WP_011205818.1_MULTISPECIES:_protein_TraI_[Proteobacteria]	NC_010486.1_locus1|strand-1|frame0|1358	11.56	320	248	10	1	291	268	581	6e-39	152	12	300	1.03333	0.119453	2332	3273	1113-3273	molybdopterin-guanine dinucleotide biosynthesis protein MobA	NC_010486.1	Col8282	Col	-	MOBQ
MOBP|WP_011205818.1_MULTISPECIES:_protein_TraI_[Proteobacteria]	NC_010486.1_locus1|strand-1|frame0|1358	11.36	317	252	9	1	291	268	581	6e-40	155	13	300	1.02667	0.116629	2332	3273	1113-3273	molybdopterin-guanine dinucleotide biosynthesis protein MobA	NC_010486.1	Col8282	Col	-	MOBQ
MOBP|WP_011205818.1_MULTISPECIES:_protein_TraI_[Proteobacteria]	NC_010555.1_locus1|strand-1|frame1|12096	17.9	162	120	7	2	151	2151	2311	0.003	43.5	3	300	0.516667	0.0924833	29356	29838	28821-29991	spore coat protein CotH	NC_010555.1	IncX6	IncX	-	MOBP
MOBQ|NP_044304.1_mobilization_protein_A__plasmid__[Escherichia_coli]	NC_010555.1_locus1|strand-1|frame1|12096	14.01	257	192	10	3	242	2157	2401	7e-21	98.8	4	300	0.823333	0.115349	29086	29820	28821-29991	spore coat protein CotH	NC_010555.1	IncX6	IncX	-	MOBP
MOBP|WP_011205818.1_MULTISPECIES:_protein_TraI_[Proteobacteria]	NC_010555.1_locus1|strand-1|frame1|12096	13.82	152	120	7	13	157	2171	2318	8e-16	82.4	4	300	0.483333	0.0667967	29335	29778	28821-29991	spore coat protein CotH	NC_010555.1	IncX6	IncX	-	MOBP
MOBQ|NP_044304.1_mobilization_protein_A__plasmid__[Escherichia_coli]	NC_010555.1_locus1|strand-1|frame1|12096	13.29	316	243	12	3	299	2157	2460	2e-56	203	5	300	1.01333	0.134672	28909	29820	28821-29991	spore coat protein CotH	NC_010555.1	IncX6	IncX	-	MOBP
MOBP|WP_011205818.1_MULTISPECIES:_protein_TraI_[Proteobacteria]	NC_010555.1_locus1|strand-1|frame1|12096	12.97	185	149	7	5	180	2163	2344	8e-30	126	5	300	0.593333	0.0769553	29257	29802	28821-29991	spore coat protein CotH	NC_010555.1	IncX6	IncX	-	MOBP
MOBQ|NP_044304.1_mobilization_protein_A__plasmid__[Escherichia_coli]	NC_010555.1_locus1|strand-1|frame1|12096	12.66	316	245	12	3	299	2157	2460	2e-63	224	6	300	1.01333	0.128288	28909	29820	28821-29991	spore coat protein CotH	NC_010555.1	IncX6	IncX	-	MOBP
MOBP|WP_011205818.1_MULTISPECIES:_protein_TraI_[Proteobacteria]	NC_010555.1_locus1|strand-1|frame1|12096	12.83	187	151	7	5	182	2163	2346	2e-32	134	6	300	0.6	0.07698	29251	29802	28821-29991	spore coat protein CotH	NC_010555.1	IncX6	IncX	-	MOBP
MOBP|WP_011205818.1_MULTISPECIES:_protein_TraI_[Proteobacteria]	NC_010555.1_locus1|strand-1|frame1|12096	12.45	241	196	9	5	236	2163	2397	9e-30	126	7	300	0.773333	0.09628	29098	29802	28821-29991	spore coat protein CotH	NC_010555.1	IncX6	IncX	-	MOBP
MOBP|WP_011205818.1_MULTISPECIES:_protein_TraI_[Proteobacteria]	NC_010555.1_locus1|strand-1|frame1|12096	11.25	320	258	11	2	300	2160	2474	1e-37	149	9	300	1.03	0.115875	28867	29811	28821-29991	spore coat protein CotH	NC_010555.1	IncX6	IncX	-	MOBP
MOBP|WP_011205818.1_MULTISPECIES:_protein_TraI_[Proteobacteria]	NC_010555.1_locus1|strand-1|frame1|12096	11.25	320	258	11	2	300	2160	2474	3e-40	156	10	300	1.03	0.115875	28867	29811	28821-29991	spore coat protein CotH	NC_010555.1	IncX6	IncX	-	MOBP
MOBP|WP_011205818.1_MULTISPECIES:_protein_TraI_[Proteobacteria]	NC_010555.1_locus1|strand-1|frame1|12096	11.25	320	258	11	2	300	2160	2474	7e-40	156	11	300	1.03	0.115875	28867	29811	28821-29991	spore coat protein CotH	NC_010555.1	IncX6	IncX	-	MOBP
MOBP|WP_011205818.1_MULTISPECIES:_protein_TraI_[Proteobacteria]	NC_010555.1_locus1|strand-1|frame1|12096	11.25	320	258	11	2	300	2160	2474	1e-39	155	12	300	1.03	0.115875	28867	29811	28821-29991	spore coat protein CotH	NC_010555.1	IncX6	IncX	-	MOBP
MOBP|WP_011205818.1_MULTISPECIES:_protein_TraI_[Proteobacteria]	NC_010555.1_locus1|strand-1|frame1|12096	11.25	320	258	11	2	300	2160	2474	2e-39	154	13	300	1.03	0.115875	28867	29811	28821-29991	spore coat protein CotH	NC_010555.1	IncX6	IncX	-	MOBP
MOBP|WP_011205818.1_MULTISPECIES:_protein_TraI_[Proteobacteria]	NC_010657.1_locus1|strand1|frame0|11034	14.86	175	123	7	20	182	5638	5798	0.001	45.1	3	300	0.56	0.083216	16912	17394	16683-17913	nickase	NC_010657.1	IncX4	IncX	-	MOBP
MOBQ|NP_044304.1_mobilization_protein_A__plasmid__[Escherichia_coli]	NC_010657.1_locus1|strand1|frame0|11034	14.77	325	245	9	3	300	5617	5936	1e-16	84.9	4	300	1.05333	0.155577	16849	17808	16683-17913	nickase	NC_010657.1	IncX4	IncX	-	MOBP
MOBP|WP_011205818.1_MULTISPECIES:_protein_TraI_[Proteobacteria]	NC_010657.1_locus1|strand1|frame0|11034	13.74	182	133	6	12	182	5630	5798	6e-35	141	4	300	0.586667	0.080608	16888	17394	16683-17913	nickase	NC_010657.1	IncX4	IncX	-	MOBP
MOBQ|NP_044304.1_mobilization_protein_A__plasmid__[Escherichia_coli]	NC_010657.1_locus1|strand1|frame0|11034	14.77	325	245	9	3	300	5617	5936	3e-71	247	5	300	1.05333	0.155577	16849	17808	16683-17913	nickase	NC_010657.1	IncX4	IncX	-	MOBP
MOBP|WP_011205818.1_MULTISPECIES:_protein_TraI_[Proteobacteria]	NC_010657.1_locus1|strand1|frame0|11034	12.5	192	144	6	2	182	5620	5798	3e-34	139	5	300	0.62	0.0775	16858	17394	16683-17913	nickase	NC_010657.1	IncX4	IncX	-	MOBP
MOBQ|NP_044304.1_mobilization_protein_A__plasmid__[Escherichia_coli]	NC_010657.1_locus1|strand1|frame0|11034	15.12	324	245	9	3	300	5617	5936	1e-69	242	6	300	1.05	0.15876	16849	17808	16683-17913	nickase	NC_010657.1	IncX4	IncX	-	MOBP
MOBP|WP_011205818.1_MULTISPECIES:_protein_TraI_[Proteobacteria]	NC_010657.1_locus1|strand1|frame0|11034	12.5	192	144	6	2	182	5620	5798	7e-34	138	6	300	0.62	0.0775	16858	17394	16683-17913	nickase	NC_010657.1	IncX4	IncX	-	MOBP
MOBP|WP_011205818.1_MULTISPECIES:_protein_TraI_[Proteobacteria]	NC_010657.1_locus1|strand1|frame0|11034	11.93	327	244	10	2	299	5620	5931	5e-30	126	7	300	1.05667	0.12606	16858	17793	16683-17913	nickase	NC_010657.1	IncX4	IncX	-	MOBP
MOBP|WP_011205818.1_MULTISPECIES:_protein_TraI_[Proteobacteria]	NC_010657.1_locus1|strand1|frame0|11034	11.93	327	244	10	2	299	5620	5931	8e-38	149	8	300	1.05667	0.12606	16858	17793	16683-17913	nickase	NC_010657.1	IncX4	IncX	-	MOBP
MOBP|WP_011205818.1_MULTISPECIES:_protein_TraI_[Proteobacteria]	NC_010657.1_locus1|strand1|frame0|11034	12.19	320	251	12	2	299	5620	5931	1e-37	149	9	300	1.02667	0.125151	16858	17793	16683-17913	nickase	NC_010657.1	IncX4	IncX	-	MOBP
MOBP|WP_011205818.1_MULTISPECIES:_protein_TraI_[Proteobacteria]	NC_010657.1_locus1|strand1|frame0|11034	12.19	320	251	12	2	299	5620	5931	6e-38	150	10	300	1.02667	0.125151	16858	17793	16683-17913	nickase	NC_010657.1	IncX4	IncX	-	MOBP
MOBP|WP_011205818.1_MULTISPECIES:_protein_TraI_[Proteobacteria]	NC_010657.1_locus1|strand1|frame0|11034	12.19	320	251	12	2	299	5620	5931	1e-37	149	11	300	1.02667	0.125151	16858	17793	16683-17913	nickase	NC_010657.1	IncX4	IncX	-	MOBP
MOBQ|NP_044304.1_mobilization_protein_A__plasmid__[Escherichia_coli]	NC_010659.1_locus1|strand1|frame1|1704	45.95	222	104	6	1	210	700	917	6e-52	190	1	300	0.72	0.33084	2098	2751	2098-3649	MobA/MobL family protein	NC_010659.1	Col156	Col	-	MOBQ
MOBQ|NP_044304.1_mobilization_protein_A__plasmid__[Escherichia_coli]	NC_010659.1_locus1|strand1|frame1|1704	40.15	259	135	7	1	247	700	950	5e-102	333	2	300	0.84	0.33726	2098	2850	2098-3649	MobA/MobL family protein	NC_010659.1	Col156	Col	-	MOBQ
MOBQ|NP_044304.1_mobilization_protein_A__plasmid__[Escherichia_coli]	NC_010659.1_locus1|strand1|frame1|1704	40.15	259	135	7	1	247	700	950	6e-99	324	3	300	0.84	0.33726	2098	2850	2098-3649	MobA/MobL family protein	NC_010659.1	Col156	Col	-	MOBQ
MOBQ|NP_044304.1_mobilization_protein_A__plasmid__[Escherichia_coli]	NC_010659.1_locus1|strand1|frame1|1704	35.88	301	173	7	1	289	700	992	2e-96	317	4	300	0.98	0.351624	2098	2976	2098-3649	MobA/MobL family protein	NC_010659.1	Col156	Col	-	MOBQ
MOBP|WP_011205818.1_MULTISPECIES:_protein_TraI_[Proteobacteria]	NC_010659.1_locus1|strand1|frame1|1704	13.33	330	223	14	1	298	700	998	0.21	37.8	4	300	1.05333	0.140409	2098	2994	2098-3649	MobA/MobL family protein	NC_010659.1	Col156	Col	-	MOBQ
MOBQ|NP_044304.1_mobilization_protein_A__plasmid__[Escherichia_coli]	NC_010659.1_locus1|strand1|frame1|1704	35.88	301	173	7	1	289	700	992	3e-91	303	5	300	0.98	0.351624	2098	2976	2098-3649	MobA/MobL family protein	NC_010659.1	Col156	Col	-	MOBQ
MOBP|WP_011205818.1_MULTISPECIES:_protein_TraI_[Proteobacteria]	NC_010659.1_locus1|strand1|frame1|1704	11.76	323	236	11	1	298	700	998	5e-27	117	5	300	1.04	0.122304	2098	2994	2098-3649	MobA/MobL family protein	NC_010659.1	Col156	Col	-	MOBQ
MOBQ|NP_044304.1_mobilization_protein_A__plasmid__[Escherichia_coli]	NC_010659.1_locus1|strand1|frame1|1704	35.88	301	173	7	1	289	700	992	2e-92	306	6	300	0.98	0.351624	2098	2976	2098-3649	MobA/MobL family protein	NC_010659.1	Col156	Col	-	MOBQ
MOBP|WP_011205818.1_MULTISPECIES:_protein_TraI_[Proteobacteria]	NC_010659.1_locus1|strand1|frame1|1704	11.76	323	236	11	1	298	700	998	1e-61	218	6	300	1.04	0.122304	2098	2994	2098-3649	MobA/MobL family protein	NC_010659.1	Col156	Col	-	MOBQ
MOBP|WP_011205818.1_MULTISPECIES:_protein_TraI_[Proteobacteria]	NC_010659.1_locus1|strand1|frame1|1704	11.76	323	236	11	1	298	700	998	5e-59	210	7	300	1.04	0.122304	2098	2994	2098-3649	MobA/MobL family protein	NC_010659.1	Col156	Col	-	MOBQ
MOBP|WP_011205818.1_MULTISPECIES:_protein_TraI_[Proteobacteria]	NC_010659.1_locus1|strand1|frame1|1704	12.07	323	235	10	1	298	700	998	7e-56	201	8	300	1.04333	0.12593	2098	2994	2098-3649	MobA/MobL family protein	NC_010659.1	Col156	Col	-	MOBQ
MOBP|WP_011205818.1_MULTISPECIES:_protein_TraI_[Proteobacteria]	NC_010659.1_locus1|strand1|frame1|1704	12.07	323	235	10	1	298	700	998	5e-50	185	9	300	1.04333	0.12593	2098	2994	2098-3649	MobA/MobL family protein	NC_010659.1	Col156	Col	-	MOBQ
MOBP|WP_011205818.1_MULTISPECIES:_protein_TraI_[Proteobacteria]	NC_010659.1_locus1|strand1|frame1|1704	11.49	322	238	9	1	298	700	998	1e-50	186	10	300	1.04333	0.119879	2098	2994	2098-3649	MobA/MobL family protein	NC_010659.1	Col156	Col	-	MOBQ
MOBP|WP_011205818.1_MULTISPECIES:_protein_TraI_[Proteobacteria]	NC_010659.1_locus1|strand1|frame1|1704	11.49	322	238	9	1	298	700	998	1e-47	178	11	300	1.04333	0.119879	2098	2994	2098-3649	MobA/MobL family protein	NC_010659.1	Col156	Col	-	MOBQ
MOBP|WP_011205818.1_MULTISPECIES:_protein_TraI_[Proteobacteria]	NC_010659.1_locus1|strand1|frame1|1704	11.49	322	238	9	1	298	700	998	2e-48	180	12	300	1.04333	0.119879	2098	2994	2098-3649	MobA/MobL family protein	NC_010659.1	Col156	Col	-	MOBQ
MOBP|WP_011205818.1_MULTISPECIES:_protein_TraI_[Proteobacteria]	NC_010659.1_locus1|strand1|frame1|1704	11.49	322	238	9	1	298	700	998	1e-47	177	13	300	1.04333	0.119879	2098	2994	2098-3649	MobA/MobL family protein	NC_010659.1	Col156	Col	-	MOBQ
MOBQ|NP_044304.1_mobilization_protein_A__plasmid__[Escherichia_coli]	NC_010695.1_locus1|strand-1|frame2|3099	40.51	311	142	11	1	296	412	694	3e-53	194	1	300	1	0.4051	7216	8064	6954-8064	relaxation protein	NC_010695.1	-	-	-	MOBQ
MOBQ|NP_044304.1_mobilization_protein_A__plasmid__[Escherichia_coli]	NC_010695.1_locus1|strand-1|frame2|3099	39.74	302	161	9	1	290	412	704	2e-116	376	2	300	0.976667	0.388127	7186	8064	6954-8064	relaxation protein	NC_010695.1	-	-	-	MOBQ
MOBQ|NP_044304.1_mobilization_protein_A__plasmid__[Escherichia_coli]	NC_010695.1_locus1|strand-1|frame2|3099	39.4	302	162	9	1	290	412	704	2e-110	359	3	300	0.976667	0.384807	7186	8064	6954-8064	relaxation protein	NC_010695.1	-	-	-	MOBQ
MOBQ|NP_044304.1_mobilization_protein_A__plasmid__[Escherichia_coli]	NC_010695.1_locus1|strand-1|frame2|3099	39.4	302	162	9	1	290	412	704	9e-109	354	4	300	0.976667	0.384807	7186	8064	6954-8064	relaxation protein	NC_010695.1	-	-	-	MOBQ
MOBP|WP_011205818.1_MULTISPECIES:_protein_TraI_[Proteobacteria]	NC_010695.1_locus1|strand-1|frame2|3099	15.1	192	143	7	1	180	412	595	0.012	41.6	4	300	0.616667	0.0931167	7513	8064	6954-8064	relaxation protein	NC_010695.1	-	-	-	MOBQ
MOBQ|NP_044304.1_mobilization_protein_A__plasmid__[Escherichia_coli]	NC_010695.1_locus1|strand-1|frame2|3099	39.27	303	163	9	1	291	412	705	3e-101	333	5	300	0.98	0.384846	7183	8064	6954-8064	relaxation protein	NC_010695.1	-	-	-	MOBQ
MOBP|WP_011205818.1_MULTISPECIES:_protein_TraI_[Proteobacteria]	NC_010695.1_locus1|strand-1|frame2|3099	14.15	311	225	11	1	297	412	694	6e-37	146	5	300	1	0.1415	7216	8064	6954-8064	relaxation protein	NC_010695.1	-	-	-	MOBQ
MOBQ|NP_044304.1_mobilization_protein_A__plasmid__[Escherichia_coli]	NC_010695.1_locus1|strand-1|frame2|3099	38.94	303	164	9	1	291	412	705	3e-101	333	6	300	0.98	0.381612	7183	8064	6954-8064	relaxation protein	NC_010695.1	-	-	-	MOBQ
MOBP|WP_011205818.1_MULTISPECIES:_protein_TraI_[Proteobacteria]	NC_010695.1_locus1|strand-1|frame2|3099	12.54	311	230	10	1	297	412	694	1e-62	221	6	300	1.00333	0.125818	7216	8064	6954-8064	relaxation protein	NC_010695.1	-	-	-	MOBQ
MOBP|WP_011205818.1_MULTISPECIES:_protein_TraI_[Proteobacteria]	NC_010695.1_locus1|strand-1|frame2|3099	12.54	311	230	10	1	297	412	694	2e-67	235	7	300	1.00333	0.125818	7216	8064	6954-8064	relaxation protein	NC_010695.1	-	-	-	MOBQ
MOBP|WP_011205818.1_MULTISPECIES:_protein_TraI_[Proteobacteria]	NC_010695.1_locus1|strand-1|frame2|3099	12.54	311	230	10	1	297	412	694	3e-62	220	8	300	1.00333	0.125818	7216	8064	6954-8064	relaxation protein	NC_010695.1	-	-	-	MOBQ
MOBP|WP_011205818.1_MULTISPECIES:_protein_TraI_[Proteobacteria]	NC_010695.1_locus1|strand-1|frame2|3099	11.58	311	233	9	1	297	412	694	3e-58	208	9	300	1.00667	0.116572	7216	8064	6954-8064	relaxation protein	NC_010695.1	-	-	-	MOBQ
MOBP|WP_011205818.1_MULTISPECIES:_protein_TraI_[Proteobacteria]	NC_010695.1_locus1|strand-1|frame2|3099	11.58	311	233	9	1	297	412	694	2e-56	204	10	300	1.00667	0.116572	7216	8064	6954-8064	relaxation protein	NC_010695.1	-	-	-	MOBQ
MOBP|WP_011205818.1_MULTISPECIES:_protein_TraI_[Proteobacteria]	NC_010695.1_locus1|strand-1|frame2|3099	11.36	308	235	8	1	298	412	691	7e-56	202	11	300	1	0.1136	7225	8064	6954-8064	relaxation protein	NC_010695.1	-	-	-	MOBQ
MOBP|WP_011205818.1_MULTISPECIES:_protein_TraI_[Proteobacteria]	NC_010695.1_locus1|strand-1|frame2|3099	11.36	308	235	8	1	298	412	691	2e-56	203	12	300	1	0.1136	7225	8064	6954-8064	relaxation protein	NC_010695.1	-	-	-	MOBQ
MOBP|WP_011205818.1_MULTISPECIES:_protein_TraI_[Proteobacteria]	NC_010695.1_locus1|strand-1|frame2|3099	11.36	308	235	8	1	298	412	691	5e-56	202	13	300	1	0.1136	7225	8064	6954-8064	relaxation protein	NC_010695.1	-	-	-	MOBQ
MOBQ|NP_044304.1_mobilization_protein_A__plasmid__[Escherichia_coli]	NC_010860.1_locus1|strand1|frame0|10983	17.59	199	133	9	2	190	1421	1598	3e-09	62.2	3	300	0.633333	0.111403	4261	4794	4119-5286	TaxC	NC_010860.1	IncX1	IncX	-	MOBQ
MOBQ|NP_044304.1_mobilization_protein_A__plasmid__[Escherichia_coli]	NC_010860.1_locus1|strand1|frame0|10983	15.83	259	192	9	2	242	1421	1671	1e-53	196	4	300	0.833333	0.131917	4261	5013	4119-5286	TaxC	NC_010860.1	IncX1	IncX	-	MOBQ
MOBP|WP_011205818.1_MULTISPECIES:_protein_TraI_[Proteobacteria]	NC_010860.1_locus1|strand1|frame0|10983	13.23	189	146	8	5	179	1428	1612	1e-24	110	4	300	0.603333	0.079821	4282	4836	4119-5286	TaxC	NC_010860.1	IncX1	IncX	-	MOBQ
MOBQ|NP_044304.1_mobilization_protein_A__plasmid__[Escherichia_coli]	NC_010860.1_locus1|strand1|frame0|10983	14.71	306	234	10	2	288	1421	1718	3e-74	255	5	300	0.986667	0.145139	4261	5154	4119-5286	TaxC	NC_010860.1	IncX1	IncX	-	MOBQ
MOBP|WP_011205818.1_MULTISPECIES:_protein_TraI_[Proteobacteria]	NC_010860.1_locus1|strand1|frame0|10983	13.23	189	146	8	5	179	1428	1612	3e-39	154	5	300	0.603333	0.079821	4282	4836	4119-5286	TaxC	NC_010860.1	IncX1	IncX	-	MOBQ
MOBQ|NP_044304.1_mobilization_protein_A__plasmid__[Escherichia_coli]	NC_010860.1_locus1|strand1|frame0|10983	14.71	306	234	10	2	288	1421	1718	4e-82	278	6	300	0.986667	0.145139	4261	5154	4119-5286	TaxC	NC_010860.1	IncX1	IncX	-	MOBQ
MOBP|WP_011205818.1_MULTISPECIES:_protein_TraI_[Proteobacteria]	NC_010860.1_locus1|strand1|frame0|10983	13.23	189	146	8	5	179	1428	1612	1e-37	149	6	300	0.603333	0.079821	4282	4836	4119-5286	TaxC	NC_010860.1	IncX1	IncX	-	MOBQ
MOBP|WP_011205818.1_MULTISPECIES:_protein_TraI_[Proteobacteria]	NC_010860.1_locus1|strand1|frame0|10983	13.55	251	191	11	5	238	1428	1669	1e-38	152	7	300	0.8	0.1084	4282	5007	4119-5286	TaxC	NC_010860.1	IncX1	IncX	-	MOBQ
MOBP|WP_011205818.1_MULTISPECIES:_protein_TraI_[Proteobacteria]	NC_010860.1_locus1|strand1|frame0|10983	11.89	286	229	11	2	273	1425	1701	9e-39	152	12	300	0.916667	0.108992	4273	5103	4119-5286	TaxC	NC_010860.1	IncX1	IncX	-	MOBQ
MOBP|WP_011205818.1_MULTISPECIES:_protein_TraI_[Proteobacteria]	NC_010860.1_locus1|strand1|frame0|10983	12.01	283	229	10	2	270	1425	1701	1e-38	151	13	300	0.91	0.109291	4273	5103	4119-5286	TaxC	NC_010860.1	IncX1	IncX	-	MOBQ
MOBQ|NP_044304.1_mobilization_protein_A__plasmid__[Escherichia_coli]	NC_010883.1_locus1|strand1|frame1|2249	30.9	288	158	6	1	273	101	362	9e-28	119	1	300	0.94	0.29046	301	1086	301-2521	MobA	NC_010883.1	Col156	Col	-	MOBQ
MOBQ|NP_044304.1_mobilization_protein_A__plasmid__[Escherichia_coli]	NC_010883.1_locus1|strand1|frame1|2249	30.42	286	162	5	1	273	101	362	7e-89	297	2	300	0.936667	0.284934	301	1086	301-2521	MobA	NC_010883.1	Col156	Col	-	MOBQ
MOBQ|NP_044304.1_mobilization_protein_A__plasmid__[Escherichia_coli]	NC_010883.1_locus1|strand1|frame1|2249	30.14	292	167	5	1	279	101	368	3e-84	284	3	300	0.956667	0.288339	301	1104	301-2521	MobA	NC_010883.1	Col156	Col	-	MOBQ
MOBQ|NP_044304.1_mobilization_protein_A__plasmid__[Escherichia_coli]	NC_010883.1_locus1|strand1|frame1|2249	30.14	292	167	5	1	279	101	368	1e-82	279	4	300	0.956667	0.288339	301	1104	301-2521	MobA	NC_010883.1	Col156	Col	-	MOBQ
MOBQ|NP_044304.1_mobilization_protein_A__plasmid__[Escherichia_coli]	NC_010883.1_locus1|strand1|frame1|2249	29.69	293	169	4	1	280	101	369	1e-77	264	5	300	0.963333	0.286014	301	1107	301-2521	MobA	NC_010883.1	Col156	Col	-	MOBQ
MOBP|WP_011205818.1_MULTISPECIES:_protein_TraI_[Proteobacteria]	NC_010883.1_locus1|strand1|frame1|2249	15.48	168	119	8	1	147	101	266	0.13	38.6	5	300	0.533333	0.08256	301	798	301-2521	MobA	NC_010883.1	Col156	Col	-	MOBQ
MOBQ|NP_044304.1_mobilization_protein_A__plasmid__[Escherichia_coli]	NC_010883.1_locus1|strand1|frame1|2249	30.72	293	166	6	1	280	101	369	2e-78	267	6	300	0.956667	0.293888	301	1107	301-2521	MobA	NC_010883.1	Col156	Col	-	MOBQ
MOBP|WP_011205818.1_MULTISPECIES:_protein_TraI_[Proteobacteria]	NC_010883.1_locus1|strand1|frame1|2249	12.85	249	186	8	1	224	101	343	2e-28	121	6	300	0.803333	0.103228	301	1029	301-2521	MobA	NC_010883.1	Col156	Col	-	MOBQ
MOBP|WP_011205818.1_MULTISPECIES:_protein_TraI_[Proteobacteria]	NC_010883.1_locus1|strand1|frame1|2249	13.75	269	196	9	1	244	101	358	1e-41	160	7	300	0.866667	0.119167	301	1074	301-2521	MobA	NC_010883.1	Col156	Col	-	MOBQ
MOBP|WP_011205818.1_MULTISPECIES:_protein_TraI_[Proteobacteria]	NC_010883.1_locus1|strand1|frame1|2249	13.72	277	201	10	1	252	101	364	1e-37	149	8	300	0.89	0.122108	301	1092	301-2521	MobA	NC_010883.1	Col156	Col	-	MOBQ
MOBP|WP_011205818.1_MULTISPECIES:_protein_TraI_[Proteobacteria]	NC_010883.1_locus1|strand1|frame1|2249	12.14	280	215	8	1	255	101	374	6e-38	149	9	300	0.906667	0.110069	301	1122	301-2521	MobA	NC_010883.1	Col156	Col	-	MOBQ
MOBQ|NP_044304.1_mobilization_protein_A__plasmid__[Escherichia_coli]	NC_010885.1_locus1|strand-1|frame2|1356	34.66	251	133	8	1	238	611	843	3e-28	120	1	300	0.81	0.280746	1540	2238	80-2240	putative mobilization protein	NC_010885.1	Col8282	Col	-	MOBQ
MOBQ|NP_044304.1_mobilization_protein_A__plasmid__[Escherichia_coli]	NC_010885.1_locus1|strand-1|frame2|1356	32.23	273	153	6	1	259	611	865	4e-86	286	2	300	0.89	0.286847	1474	2238	80-2240	putative mobilization protein	NC_010885.1	Col8282	Col	-	MOBQ
MOBQ|NP_044304.1_mobilization_protein_A__plasmid__[Escherichia_coli]	NC_010885.1_locus1|strand-1|frame2|1356	31.87	273	154	6	1	259	611	865	5e-84	281	3	300	0.89	0.283643	1474	2238	80-2240	putative mobilization protein	NC_010885.1	Col8282	Col	-	MOBQ
MOBQ|NP_044304.1_mobilization_protein_A__plasmid__[Escherichia_coli]	NC_010885.1_locus1|strand-1|frame2|1356	31.87	273	154	6	1	259	611	865	2e-81	273	4	300	0.89	0.283643	1474	2238	80-2240	putative mobilization protein	NC_010885.1	Col8282	Col	-	MOBQ
MOBQ|NP_044304.1_mobilization_protein_A__plasmid__[Escherichia_coli]	NC_010885.1_locus1|strand-1|frame2|1356	31.87	273	154	6	1	259	611	865	1e-76	260	5	300	0.89	0.283643	1474	2238	80-2240	putative mobilization protein	NC_010885.1	Col8282	Col	-	MOBQ
MOBP|WP_011205818.1_MULTISPECIES:_protein_TraI_[Proteobacteria]	NC_010885.1_locus1|strand-1|frame2|1356	12.96	247	184	9	1	222	611	851	0.0005	45.9	5	300	0.793333	0.102816	1516	2238	80-2240	putative mobilization protein	NC_010885.1	Col8282	Col	-	MOBQ
MOBQ|NP_044304.1_mobilization_protein_A__plasmid__[Escherichia_coli]	NC_010885.1_locus1|strand-1|frame2|1356	31.87	273	154	6	1	259	611	865	2e-76	260	6	300	0.89	0.283643	1474	2238	80-2240	putative mobilization protein	NC_010885.1	Col8282	Col	-	MOBQ
MOBP|WP_011205818.1_MULTISPECIES:_protein_TraI_[Proteobacteria]	NC_010885.1_locus1|strand-1|frame2|1356	12.19	320	246	11	1	291	611	924	2e-44	168	6	300	1.03	0.125557	1297	2238	80-2240	putative mobilization protein	NC_010885.1	Col8282	Col	-	MOBQ
MOBP|WP_011205818.1_MULTISPECIES:_protein_TraI_[Proteobacteria]	NC_010885.1_locus1|strand-1|frame2|1356	11.56	320	248	10	1	291	611	924	1e-49	183	7	300	1.03333	0.119453	1297	2238	80-2240	putative mobilization protein	NC_010885.1	Col8282	Col	-	MOBQ
MOBP|WP_011205818.1_MULTISPECIES:_protein_TraI_[Proteobacteria]	NC_010885.1_locus1|strand-1|frame2|1356	11.56	320	248	10	1	291	611	924	1e-46	175	8	300	1.03333	0.119453	1297	2238	80-2240	putative mobilization protein	NC_010885.1	Col8282	Col	-	MOBQ
MOBP|WP_011205818.1_MULTISPECIES:_protein_TraI_[Proteobacteria]	NC_010885.1_locus1|strand-1|frame2|1356	11.56	320	248	10	1	291	611	924	6e-44	166	9	300	1.03333	0.119453	1297	2238	80-2240	putative mobilization protein	NC_010885.1	Col8282	Col	-	MOBQ
MOBP|WP_011205818.1_MULTISPECIES:_protein_TraI_[Proteobacteria]	NC_010885.1_locus1|strand-1|frame2|1356	11.56	320	248	10	1	291	611	924	1e-39	154	10	300	1.03333	0.119453	1297	2238	80-2240	putative mobilization protein	NC_010885.1	Col8282	Col	-	MOBQ
MOBP|WP_011205818.1_MULTISPECIES:_protein_TraI_[Proteobacteria]	NC_010885.1_locus1|strand-1|frame2|1356	11.56	320	248	10	1	291	611	924	1e-39	154	11	300	1.03333	0.119453	1297	2238	80-2240	putative mobilization protein	NC_010885.1	Col8282	Col	-	MOBQ
MOBP|WP_011205818.1_MULTISPECIES:_protein_TraI_[Proteobacteria]	NC_010885.1_locus1|strand-1|frame2|1356	11.56	320	248	10	1	291	611	924	2e-39	153	12	300	1.03333	0.119453	1297	2238	80-2240	putative mobilization protein	NC_010885.1	Col8282	Col	-	MOBQ
MOBP|WP_011205818.1_MULTISPECIES:_protein_TraI_[Proteobacteria]	NC_010885.1_locus1|strand-1|frame2|1356	11.36	317	252	9	1	291	611	924	2e-40	156	13	300	1.02667	0.116629	1297	2238	80-2240	putative mobilization protein	NC_010885.1	Col8282	Col	-	MOBQ
MOBQ|NP_044304.1_mobilization_protein_A__plasmid__[Escherichia_coli]	NC_011093.1_locus1|strand-1|frame1|1528	39.73	292	131	9	1	271	218	485	2e-52	191	1	300	0.943333	0.374786	3130	3933	2397-3933	MobA/MobL family protein	NC_011093.1	Col156	Col	-	MOBQ
MOBQ|NP_044304.1_mobilization_protein_A__plasmid__[Escherichia_coli]	NC_011093.1_locus1|strand-1|frame1|1528	39.04	292	139	8	1	274	218	488	7e-100	326	2	300	0.946667	0.369579	3121	3933	2397-3933	MobA/MobL family protein	NC_011093.1	Col156	Col	-	MOBQ
MOBQ|NP_044304.1_mobilization_protein_A__plasmid__[Escherichia_coli]	NC_011093.1_locus1|strand-1|frame1|1528	37.62	303	160	10	1	289	218	505	4e-96	316	3	300	0.976667	0.367422	3070	3933	2397-3933	MobA/MobL family protein	NC_011093.1	Col156	Col	-	MOBQ
MOBQ|NP_044304.1_mobilization_protein_A__plasmid__[Escherichia_coli]	NC_011093.1_locus1|strand-1|frame1|1528	37.62	303	160	10	1	289	218	505	3e-96	316	4	300	0.976667	0.367422	3070	3933	2397-3933	MobA/MobL family protein	NC_011093.1	Col156	Col	-	MOBQ
MOBQ|NP_044304.1_mobilization_protein_A__plasmid__[Escherichia_coli]	NC_011093.1_locus1|strand-1|frame1|1528	37.62	303	160	10	1	289	218	505	7e-91	301	5	300	0.976667	0.367422	3070	3933	2397-3933	MobA/MobL family protein	NC_011093.1	Col156	Col	-	MOBQ
MOBP|WP_011205818.1_MULTISPECIES:_protein_TraI_[Proteobacteria]	NC_011093.1_locus1|strand-1|frame1|1528	12.26	318	235	11	1	298	218	511	4e-26	114	5	300	1.02333	0.125461	3052	3933	2397-3933	MobA/MobL family protein	NC_011093.1	Col156	Col	-	MOBQ
MOBQ|NP_044304.1_mobilization_protein_A__plasmid__[Escherichia_coli]	NC_011093.1_locus1|strand-1|frame1|1528	37.29	303	161	10	1	289	218	505	5e-90	298	6	300	0.976667	0.364199	3070	3933	2397-3933	MobA/MobL family protein	NC_011093.1	Col156	Col	-	MOBQ
MOBP|WP_011205818.1_MULTISPECIES:_protein_TraI_[Proteobacteria]	NC_011093.1_locus1|strand-1|frame1|1528	12.58	318	234	11	1	298	218	511	1e-58	209	6	300	1.02333	0.128735	3052	3933	2397-3933	MobA/MobL family protein	NC_011093.1	Col156	Col	-	MOBQ
MOBP|WP_011205818.1_MULTISPECIES:_protein_TraI_[Proteobacteria]	NC_011093.1_locus1|strand-1|frame1|1528	12.89	318	233	11	1	298	218	511	8e-56	201	7	300	1.02333	0.131908	3052	3933	2397-3933	MobA/MobL family protein	NC_011093.1	Col156	Col	-	MOBQ
MOBP|WP_011205818.1_MULTISPECIES:_protein_TraI_[Proteobacteria]	NC_011093.1_locus1|strand-1|frame1|1528	13.21	318	232	10	1	298	218	511	6e-52	190	8	300	1.02667	0.135623	3052	3933	2397-3933	MobA/MobL family protein	NC_011093.1	Col156	Col	-	MOBQ
MOBP|WP_011205818.1_MULTISPECIES:_protein_TraI_[Proteobacteria]	NC_011093.1_locus1|strand-1|frame1|1528	12.62	317	235	9	1	298	218	511	2e-48	180	9	300	1.02667	0.129565	3052	3933	2397-3933	MobA/MobL family protein	NC_011093.1	Col156	Col	-	MOBQ
MOBP|WP_011205818.1_MULTISPECIES:_protein_TraI_[Proteobacteria]	NC_011093.1_locus1|strand-1|frame1|1528	12.3	317	236	9	1	298	218	511	2e-47	176	10	300	1.02667	0.12628	3052	3933	2397-3933	MobA/MobL family protein	NC_011093.1	Col156	Col	-	MOBQ
MOBP|WP_011205818.1_MULTISPECIES:_protein_TraI_[Proteobacteria]	NC_011093.1_locus1|strand-1|frame1|1528	12.3	317	236	9	1	298	218	511	4e-45	170	11	300	1.02667	0.12628	3052	3933	2397-3933	MobA/MobL family protein	NC_011093.1	Col156	Col	-	MOBQ
MOBP|WP_011205818.1_MULTISPECIES:_protein_TraI_[Proteobacteria]	NC_011093.1_locus1|strand-1|frame1|1528	12.3	317	236	9	1	298	218	511	1e-45	172	12	300	1.02667	0.12628	3052	3933	2397-3933	MobA/MobL family protein	NC_011093.1	Col156	Col	-	MOBQ
MOBP|WP_011205818.1_MULTISPECIES:_protein_TraI_[Proteobacteria]	NC_011093.1_locus1|strand-1|frame1|1528	12.3	317	236	9	1	298	218	511	7e-45	169	13	300	1.02667	0.12628	3052	3933	2397-3933	MobA/MobL family protein	NC_011093.1	Col156	Col	-	MOBQ
MOBQ|NP_044304.1_mobilization_protein_A__plasmid__[Escherichia_coli]	NC_011204.1_locus1|strand-1|frame1|24850	17.59	199	133	9	2	190	2813	2990	3e-09	62.2	3	300	0.633333	0.111403	65581	66114	65073-66255	spore coat protein CotH	NC_011204.1	IncFII,IncX1	IncF,IncX	-	MOBQ
MOBQ|NP_044304.1_mobilization_protein_A__plasmid__[Escherichia_coli]	NC_011204.1_locus1|strand-1|frame1|24850	15.83	259	192	9	2	242	2813	3063	1e-54	198	4	300	0.833333	0.131917	65362	66114	65073-66255	spore coat protein CotH	NC_011204.1	IncFII,IncX1	IncF,IncX	-	MOBQ
MOBP|WP_011205818.1_MULTISPECIES:_protein_TraI_[Proteobacteria]	NC_011204.1_locus1|strand-1|frame1|24850	13.23	189	146	8	5	179	2820	3004	2e-24	109	4	300	0.603333	0.079821	65539	66093	65073-66255	spore coat protein CotH	NC_011204.1	IncFII,IncX1	IncF,IncX	-	MOBQ
MOBQ|NP_044304.1_mobilization_protein_A__plasmid__[Escherichia_coli]	NC_011204.1_locus1|strand-1|frame1|24850	14.71	306	234	10	2	288	2813	3110	5e-75	258	5	300	0.986667	0.145139	65221	66114	65073-66255	spore coat protein CotH	NC_011204.1	IncFII,IncX1	IncF,IncX	-	MOBQ
MOBP|WP_011205818.1_MULTISPECIES:_protein_TraI_[Proteobacteria]	NC_011204.1_locus1|strand-1|frame1|24850	13.23	189	146	8	5	179	2820	3004	9e-39	152	5	300	0.603333	0.079821	65539	66093	65073-66255	spore coat protein CotH	NC_011204.1	IncFII,IncX1	IncF,IncX	-	MOBQ
MOBQ|NP_044304.1_mobilization_protein_A__plasmid__[Escherichia_coli]	NC_011204.1_locus1|strand-1|frame1|24850	14.71	306	234	10	2	288	2813	3110	9e-83	280	6	300	0.986667	0.145139	65221	66114	65073-66255	spore coat protein CotH	NC_011204.1	IncFII,IncX1	IncF,IncX	-	MOBQ
MOBP|WP_011205818.1_MULTISPECIES:_protein_TraI_[Proteobacteria]	NC_011204.1_locus1|strand-1|frame1|24850	13.23	189	146	8	5	179	2820	3004	1e-37	149	6	300	0.603333	0.079821	65539	66093	65073-66255	spore coat protein CotH	NC_011204.1	IncFII,IncX1	IncF,IncX	-	MOBQ
MOBP|WP_011205818.1_MULTISPECIES:_protein_TraI_[Proteobacteria]	NC_011204.1_locus1|strand-1|frame1|24850	13.55	251	191	11	5	238	2820	3061	1e-38	151	7	300	0.8	0.1084	65368	66093	65073-66255	spore coat protein CotH	NC_011204.1	IncFII,IncX1	IncF,IncX	-	MOBQ
MOBP|WP_011205818.1_MULTISPECIES:_protein_TraI_[Proteobacteria]	NC_011204.1_locus1|strand-1|frame1|24850	11.89	286	229	11	2	273	2817	3093	1e-38	152	12	300	0.916667	0.108992	65272	66102	65073-66255	spore coat protein CotH	NC_011204.1	IncFII,IncX1	IncF,IncX	-	MOBQ
MOBP|WP_011205818.1_MULTISPECIES:_protein_TraI_[Proteobacteria]	NC_011204.1_locus1|strand-1|frame1|24850	12.01	283	229	10	2	270	2817	3093	2e-38	151	13	300	0.91	0.109291	65272	66102	65073-66255	spore coat protein CotH	NC_011204.1	IncFII,IncX1	IncF,IncX	-	MOBQ
MOBQ|NP_044304.1_mobilization_protein_A__plasmid__[Escherichia_coli]	NC_011228.1_locus1|strand1|frame2|2252	30.42	286	162	5	1	273	158	419	2e-27	118	1	300	0.936667	0.284934	472	1257	473-2693	MobA	NC_011228.1	Col156	Col	-	MOBQ
MOBQ|NP_044304.1_mobilization_protein_A__plasmid__[Escherichia_coli]	NC_011228.1_locus1|strand1|frame2|2252	30.42	286	162	5	1	273	158	419	8e-89	297	2	300	0.936667	0.284934	472	1257	473-2693	MobA	NC_011228.1	Col156	Col	-	MOBQ
MOBQ|NP_044304.1_mobilization_protein_A__plasmid__[Escherichia_coli]	NC_011228.1_locus1|strand1|frame2|2252	30.14	292	167	5	1	279	158	425	4e-84	283	3	300	0.956667	0.288339	472	1275	473-2693	MobA	NC_011228.1	Col156	Col	-	MOBQ
MOBQ|NP_044304.1_mobilization_protein_A__plasmid__[Escherichia_coli]	NC_011228.1_locus1|strand1|frame2|2252	29.79	292	168	4	1	279	158	425	9e-83	279	4	300	0.96	0.285984	472	1275	473-2693	MobA	NC_011228.1	Col156	Col	-	MOBQ
MOBQ|NP_044304.1_mobilization_protein_A__plasmid__[Escherichia_coli]	NC_011228.1_locus1|strand1|frame2|2252	30.38	293	167	6	1	280	158	426	1e-78	267	5	300	0.956667	0.290635	472	1278	473-2693	MobA	NC_011228.1	Col156	Col	-	MOBQ
MOBP|WP_011205818.1_MULTISPECIES:_protein_TraI_[Proteobacteria]	NC_011228.1_locus1|strand1|frame2|2252	11.24	249	188	8	1	223	158	399	0.064	39.4	5	300	0.803333	0.0902947	472	1197	473-2693	MobA	NC_011228.1	Col156	Col	-	MOBQ
MOBQ|NP_044304.1_mobilization_protein_A__plasmid__[Escherichia_coli]	NC_011228.1_locus1|strand1|frame2|2252	30.38	293	167	6	1	280	158	426	5e-79	269	6	300	0.956667	0.290635	472	1278	473-2693	MobA	NC_011228.1	Col156	Col	-	MOBQ
MOBP|WP_011205818.1_MULTISPECIES:_protein_TraI_[Proteobacteria]	NC_011228.1_locus1|strand1|frame2|2252	12.5	248	186	8	1	223	158	399	5e-28	120	6	300	0.8	0.1	472	1197	473-2693	MobA	NC_011228.1	Col156	Col	-	MOBQ
MOBP|WP_011205818.1_MULTISPECIES:_protein_TraI_[Proteobacteria]	NC_011228.1_locus1|strand1|frame2|2252	13.01	269	198	9	1	244	158	415	3e-40	156	7	300	0.866667	0.112753	472	1245	473-2693	MobA	NC_011228.1	Col156	Col	-	MOBQ
MOBP|WP_011205818.1_MULTISPECIES:_protein_TraI_[Proteobacteria]	NC_011228.1_locus1|strand1|frame2|2252	11.79	280	216	8	1	255	158	431	8e-37	146	9	300	0.906667	0.106896	472	1293	473-2693	MobA	NC_011228.1	Col156	Col	-	MOBQ
MOBQ|NP_044304.1_mobilization_protein_A__plasmid__[Escherichia_coli]	NC_011411.1_locus1|strand-1|frame2|1360	33.6	253	133	7	1	238	322	554	3e-26	114	1	300	0.82	0.27552	2419	3117	957-3117	molybdopterin-guanine dinucleotide biosynthesis protein MobA	NC_011411.1	Col8282	Col	-	MOBQ
MOBQ|NP_044304.1_mobilization_protein_A__plasmid__[Escherichia_coli]	NC_011411.1_locus1|strand-1|frame2|1360	31.87	273	154	6	1	259	322	576	4e-86	286	2	300	0.89	0.283643	2353	3117	957-3117	molybdopterin-guanine dinucleotide biosynthesis protein MobA	NC_011411.1	Col8282	Col	-	MOBQ
MOBQ|NP_044304.1_mobilization_protein_A__plasmid__[Escherichia_coli]	NC_011411.1_locus1|strand-1|frame2|1360	31.5	273	155	6	1	259	322	576	5e-84	281	3	300	0.89	0.28035	2353	3117	957-3117	molybdopterin-guanine dinucleotide biosynthesis protein MobA	NC_011411.1	Col8282	Col	-	MOBQ
MOBQ|NP_044304.1_mobilization_protein_A__plasmid__[Escherichia_coli]	NC_011411.1_locus1|strand-1|frame2|1360	31.5	273	155	6	1	259	322	576	2e-81	273	4	300	0.89	0.28035	2353	3117	957-3117	molybdopterin-guanine dinucleotide biosynthesis protein MobA	NC_011411.1	Col8282	Col	-	MOBQ
MOBQ|NP_044304.1_mobilization_protein_A__plasmid__[Escherichia_coli]	NC_011411.1_locus1|strand-1|frame2|1360	31.5	273	155	6	1	259	322	576	2e-76	259	5	300	0.89	0.28035	2353	3117	957-3117	molybdopterin-guanine dinucleotide biosynthesis protein MobA	NC_011411.1	Col8282	Col	-	MOBQ
MOBP|WP_011205818.1_MULTISPECIES:_protein_TraI_[Proteobacteria]	NC_011411.1_locus1|strand-1|frame2|1360	12.96	247	184	9	1	222	322	562	0.0001	48.2	5	300	0.793333	0.102816	2395	3117	957-3117	molybdopterin-guanine dinucleotide biosynthesis protein MobA	NC_011411.1	Col8282	Col	-	MOBQ
MOBQ|NP_044304.1_mobilization_protein_A__plasmid__[Escherichia_coli]	NC_011411.1_locus1|strand-1|frame2|1360	31.5	273	155	6	1	259	322	576	3e-76	259	6	300	0.89	0.28035	2353	3117	957-3117	molybdopterin-guanine dinucleotide biosynthesis protein MobA	NC_011411.1	Col8282	Col	-	MOBQ
MOBP|WP_011205818.1_MULTISPECIES:_protein_TraI_[Proteobacteria]	NC_011411.1_locus1|strand-1|frame2|1360	12.19	320	246	11	1	291	322	635	2e-45	171	6	300	1.03	0.125557	2176	3117	957-3117	molybdopterin-guanine dinucleotide biosynthesis protein MobA	NC_011411.1	Col8282	Col	-	MOBQ
MOBP|WP_011205818.1_MULTISPECIES:_protein_TraI_[Proteobacteria]	NC_011411.1_locus1|strand-1|frame2|1360	11.56	320	248	10	1	291	322	635	1e-50	186	7	300	1.03333	0.119453	2176	3117	957-3117	molybdopterin-guanine dinucleotide biosynthesis protein MobA	NC_011411.1	Col8282	Col	-	MOBQ
MOBP|WP_011205818.1_MULTISPECIES:_protein_TraI_[Proteobacteria]	NC_011411.1_locus1|strand-1|frame2|1360	11.56	320	248	10	1	291	322	635	9e-48	178	8	300	1.03333	0.119453	2176	3117	957-3117	molybdopterin-guanine dinucleotide biosynthesis protein MobA	NC_011411.1	Col8282	Col	-	MOBQ
MOBP|WP_011205818.1_MULTISPECIES:_protein_TraI_[Proteobacteria]	NC_011411.1_locus1|strand-1|frame2|1360	11.56	320	248	10	1	291	322	635	1e-44	169	9	300	1.03333	0.119453	2176	3117	957-3117	molybdopterin-guanine dinucleotide biosynthesis protein MobA	NC_011411.1	Col8282	Col	-	MOBQ
MOBP|WP_011205818.1_MULTISPECIES:_protein_TraI_[Proteobacteria]	NC_011411.1_locus1|strand-1|frame2|1360	11.56	320	248	10	1	291	322	635	2e-40	156	10	300	1.03333	0.119453	2176	3117	957-3117	molybdopterin-guanine dinucleotide biosynthesis protein MobA	NC_011411.1	Col8282	Col	-	MOBQ
MOBP|WP_011205818.1_MULTISPECIES:_protein_TraI_[Proteobacteria]	NC_011411.1_locus1|strand-1|frame2|1360	11.56	320	248	10	1	291	322	635	2e-40	156	11	300	1.03333	0.119453	2176	3117	957-3117	molybdopterin-guanine dinucleotide biosynthesis protein MobA	NC_011411.1	Col8282	Col	-	MOBQ
MOBP|WP_011205818.1_MULTISPECIES:_protein_TraI_[Proteobacteria]	NC_011411.1_locus1|strand-1|frame2|1360	11.56	320	248	10	1	291	322	635	2e-40	156	12	300	1.03333	0.119453	2176	3117	957-3117	molybdopterin-guanine dinucleotide biosynthesis protein MobA	NC_011411.1	Col8282	Col	-	MOBQ
MOBP|WP_011205818.1_MULTISPECIES:_protein_TraI_[Proteobacteria]	NC_011411.1_locus1|strand-1|frame2|1360	11.36	317	252	9	1	291	322	635	3e-41	158	13	300	1.02667	0.116629	2176	3117	957-3117	molybdopterin-guanine dinucleotide biosynthesis protein MobA	NC_011411.1	Col8282	Col	-	MOBQ
MOBQ|NP_044304.1_mobilization_protein_A__plasmid__[Escherichia_coli]	NC_011739.1_locus1|strand-1|frame2|11269	17.09	199	134	8	2	190	2221	2398	5e-09	61.8	3	300	0.636667	0.108806	26614	27147	26121-27294	Nickase	NC_011739.1	IncX1	IncX	-	MOBQ
MOBQ|NP_044304.1_mobilization_protein_A__plasmid__[Escherichia_coli]	NC_011739.1_locus1|strand-1|frame2|11269	15.83	259	192	9	2	242	2221	2471	7e-54	197	4	300	0.833333	0.131917	26395	27147	26121-27294	Nickase	NC_011739.1	IncX1	IncX	-	MOBQ
MOBP|WP_011205818.1_MULTISPECIES:_protein_TraI_[Proteobacteria]	NC_011739.1_locus1|strand-1|frame2|11269	13.23	189	146	8	5	179	2228	2412	2e-25	112	4	300	0.603333	0.079821	26572	27126	26121-27294	Nickase	NC_011739.1	IncX1	IncX	-	MOBQ
MOBQ|NP_044304.1_mobilization_protein_A__plasmid__[Escherichia_coli]	NC_011739.1_locus1|strand-1|frame2|11269	14.71	306	234	10	2	288	2221	2518	1e-74	257	5	300	0.986667	0.145139	26254	27147	26121-27294	Nickase	NC_011739.1	IncX1	IncX	-	MOBQ
MOBP|WP_011205818.1_MULTISPECIES:_protein_TraI_[Proteobacteria]	NC_011739.1_locus1|strand-1|frame2|11269	13.23	189	146	8	5	179	2228	2412	5e-40	156	5	300	0.603333	0.079821	26572	27126	26121-27294	Nickase	NC_011739.1	IncX1	IncX	-	MOBQ
MOBQ|NP_044304.1_mobilization_protein_A__plasmid__[Escherichia_coli]	NC_011739.1_locus1|strand-1|frame2|11269	14.71	306	234	10	2	288	2221	2518	2e-82	279	6	300	0.986667	0.145139	26254	27147	26121-27294	Nickase	NC_011739.1	IncX1	IncX	-	MOBQ
MOBP|WP_011205818.1_MULTISPECIES:_protein_TraI_[Proteobacteria]	NC_011739.1_locus1|strand-1|frame2|11269	13.23	189	146	8	5	179	2228	2412	5e-39	153	6	300	0.603333	0.079821	26572	27126	26121-27294	Nickase	NC_011739.1	IncX1	IncX	-	MOBQ
MOBP|WP_011205818.1_MULTISPECIES:_protein_TraI_[Proteobacteria]	NC_011739.1_locus1|strand-1|frame2|11269	13.55	251	191	11	5	238	2228	2469	4e-40	156	7	300	0.8	0.1084	26401	27126	26121-27294	Nickase	NC_011739.1	IncX1	IncX	-	MOBQ
MOBP|WP_011205818.1_MULTISPECIES:_protein_TraI_[Proteobacteria]	NC_011739.1_locus1|strand-1|frame2|11269	13.39	254	194	11	2	238	2225	2469	1e-38	152	8	300	0.81	0.108459	26401	27135	26121-27294	Nickase	NC_011739.1	IncX1	IncX	-	MOBQ
MOBP|WP_011205818.1_MULTISPECIES:_protein_TraI_[Proteobacteria]	NC_011739.1_locus1|strand-1|frame2|11269	13.39	254	194	11	2	238	2225	2469	1e-36	146	9	300	0.81	0.108459	26401	27135	26121-27294	Nickase	NC_011739.1	IncX1	IncX	-	MOBQ
MOBP|WP_011205818.1_MULTISPECIES:_protein_TraI_[Proteobacteria]	NC_011739.1_locus1|strand-1|frame2|11269	12.24	286	228	11	2	273	2225	2501	2e-40	157	12	300	0.916667	0.1122	26305	27135	26121-27294	Nickase	NC_011739.1	IncX1	IncX	-	MOBQ
MOBP|WP_011205818.1_MULTISPECIES:_protein_TraI_[Proteobacteria]	NC_011739.1_locus1|strand-1|frame2|11269	12.37	283	228	10	2	270	2225	2501	5e-40	156	13	300	0.91	0.112567	26305	27135	26121-27294	Nickase	NC_011739.1	IncX1	IncX	-	MOBQ
MOBQ|NP_044304.1_mobilization_protein_A__plasmid__[Escherichia_coli]	NC_011897.1_locus1|strand1|frame0|1423	38.57	293	153	11	1	277	792	1073	1e-47	177	1	300	0.94	0.362558	2374	3219	2346-3309	hypothetical protein	NC_011897.1	Col3M	Col	-	MOBQ
MOBQ|NP_044304.1_mobilization_protein_A__plasmid__[Escherichia_coli]	NC_011897.1_locus1|strand1|frame0|1423	37.88	293	155	10	1	277	792	1073	6e-103	334	2	300	0.943333	0.357335	2374	3219	2346-3309	hypothetical protein	NC_011897.1	Col3M	Col	-	MOBQ
MOBQ|NP_044304.1_mobilization_protein_A__plasmid__[Escherichia_coli]	NC_011897.1_locus1|strand1|frame0|1423	35.02	317	178	11	1	300	792	1097	2e-95	312	3	300	1.02	0.357204	2374	3291	2346-3309	hypothetical protein	NC_011897.1	Col3M	Col	-	MOBQ
MOBQ|NP_044304.1_mobilization_protein_A__plasmid__[Escherichia_coli]	NC_011897.1_locus1|strand1|frame0|1423	35.02	317	178	11	1	300	792	1097	6e-94	309	4	300	1.02	0.357204	2374	3291	2346-3309	hypothetical protein	NC_011897.1	Col3M	Col	-	MOBQ
MOBQ|NP_044304.1_mobilization_protein_A__plasmid__[Escherichia_coli]	NC_011897.1_locus1|strand1|frame0|1423	34.7	317	179	11	1	300	792	1097	4e-88	292	5	300	1.02	0.35394	2374	3291	2346-3309	hypothetical protein	NC_011897.1	Col3M	Col	-	MOBQ
MOBP|WP_011205818.1_MULTISPECIES:_protein_TraI_[Proteobacteria]	NC_011897.1_locus1|strand1|frame0|1423	10.83	314	231	11	1	274	792	1096	2e-25	112	5	300	1.01	0.109383	2374	3288	2346-3309	hypothetical protein	NC_011897.1	Col3M	Col	-	MOBQ
MOBQ|NP_044304.1_mobilization_protein_A__plasmid__[Escherichia_coli]	NC_011897.1_locus1|strand1|frame0|1423	34.7	317	179	11	1	300	792	1097	8e-88	292	6	300	1.02	0.35394	2374	3291	2346-3309	hypothetical protein	NC_011897.1	Col3M	Col	-	MOBQ
MOBP|WP_011205818.1_MULTISPECIES:_protein_TraI_[Proteobacteria]	NC_011897.1_locus1|strand1|frame0|1423	11.18	313	231	10	1	274	792	1096	1e-48	180	6	300	1.01	0.112918	2374	3288	2346-3309	hypothetical protein	NC_011897.1	Col3M	Col	-	MOBQ
MOBP|WP_011205818.1_MULTISPECIES:_protein_TraI_[Proteobacteria]	NC_011897.1_locus1|strand1|frame0|1423	11.18	313	231	10	1	274	792	1096	2e-47	177	7	300	1.01	0.112918	2374	3288	2346-3309	hypothetical protein	NC_011897.1	Col3M	Col	-	MOBQ
MOBP|WP_011205818.1_MULTISPECIES:_protein_TraI_[Proteobacteria]	NC_011897.1_locus1|strand1|frame0|1423	11.08	316	234	10	1	277	792	1099	3e-42	162	8	300	1.02	0.113016	2374	3297	2346-3309	hypothetical protein	NC_011897.1	Col3M	Col	-	MOBQ
MOBP|WP_011205818.1_MULTISPECIES:_protein_TraI_[Proteobacteria]	NC_011897.1_locus1|strand1|frame0|1423	11.08	316	234	10	1	277	792	1099	7e-41	158	9	300	1.02	0.113016	2374	3297	2346-3309	hypothetical protein	NC_011897.1	Col3M	Col	-	MOBQ
MOBP|WP_011205818.1_MULTISPECIES:_protein_TraI_[Proteobacteria]	NC_011897.1_locus1|strand1|frame0|1423	11.54	312	237	10	1	277	792	1099	7e-39	152	10	300	1.00667	0.116169	2374	3297	2346-3309	hypothetical protein	NC_011897.1	Col3M	Col	-	MOBQ
MOBP|WP_011205818.1_MULTISPECIES:_protein_TraI_[Proteobacteria]	NC_011897.1_locus1|strand1|frame0|1423	11.43	315	240	10	1	280	792	1102	5e-39	152	11	300	1.01667	0.116205	2374	3306	2346-3309	hypothetical protein	NC_011897.1	Col3M	Col	-	MOBQ
MOBP|WP_011205818.1_MULTISPECIES:_protein_TraI_[Proteobacteria]	NC_011897.1_locus1|strand1|frame0|1423	11.54	312	248	8	1	300	792	1087	2e-41	159	12	300	1.01333	0.116939	2374	3261	2346-3309	hypothetical protein	NC_011897.1	Col3M	Col	-	MOBQ
MOBP|WP_011205818.1_MULTISPECIES:_protein_TraI_[Proteobacteria]	NC_011897.1_locus1|strand1|frame0|1423	11.54	312	248	8	1	300	792	1087	7e-47	175	13	300	1.01333	0.116939	2374	3261	2346-3309	hypothetical protein	NC_011897.1	Col3M	Col	-	MOBQ
MOBQ|NP_044304.1_mobilization_protein_A__plasmid__[Escherichia_coli]	NC_011977.1_locus2|strand1|frame0|2525	25.19	131	85	2	1	118	2395	2525	3e-37	148	2	300	0.43	0.108317	7183	7575	None	None	NC_011977.1	Col156	Col	-	MOBQ,MOBQ
MOBQ|NP_044304.1_mobilization_protein_A__plasmid__[Escherichia_coli]	NC_011977.1_locus2|strand1|frame0|2525	25.19	131	85	2	1	118	2395	2525	2e-39	154	3	300	0.43	0.108317	7183	7575	None	None	NC_011977.1	Col156	Col	-	MOBQ,MOBQ
MOBQ|NP_044304.1_mobilization_protein_A__plasmid__[Escherichia_coli]	NC_011977.1_locus2|strand1|frame0|2525	25.19	131	85	2	1	118	2395	2525	3e-37	148	4	300	0.43	0.108317	7183	7575	None	None	NC_011977.1	Col156	Col	-	MOBQ,MOBQ
MOBQ|NP_044304.1_mobilization_protein_A__plasmid__[Escherichia_coli]	NC_011977.1_locus2|strand1|frame0|2525	27.48	131	82	4	1	118	2395	2525	1e-34	140	5	300	0.423333	0.116332	7183	7575	None	None	NC_011977.1	Col156	Col	-	MOBQ,MOBQ
MOBQ|NP_044304.1_mobilization_protein_A__plasmid__[Escherichia_coli]	NC_011977.1_locus2|strand1|frame0|2525	27.48	131	82	4	1	118	2395	2525	6e-35	141	6	300	0.423333	0.116332	7183	7575	None	None	NC_011977.1	Col156	Col	-	MOBQ,MOBQ
MOBP|WP_011205818.1_MULTISPECIES:_protein_TraI_[Proteobacteria]	NC_011977.1_locus2|strand1|frame0|2525	10.53	133	98	4	1	114	2395	2525	5e-11	67.9	6	300	0.43	0.045279	7183	7575	None	None	NC_011977.1	Col156	Col	-	MOBQ,MOBQ
MOBQ|NP_044304.1_mobilization_protein_A__plasmid__[Escherichia_coli]	NC_012006.1_locus1|strand1|frame1|2519	83.89	298	48	0	1	298	1737	2034	4e-167	520	1	300	0.993333	0.833307	5209	6102	5209-7315	MobA	NC_012006.1	IncQ1	IncQ	-	MOBQ
MOBQ|NP_044304.1_mobilization_protein_A__plasmid__[Escherichia_coli]	NC_012006.1_locus1|strand1|frame1|2519	83.89	298	48	0	1	298	1737	2034	2e-125	401	2	300	0.993333	0.833307	5209	6102	5209-7315	MobA	NC_012006.1	IncQ1	IncQ	-	MOBQ
MOBQ|NP_044304.1_mobilization_protein_A__plasmid__[Escherichia_coli]	NC_012006.1_locus1|strand1|frame1|2519	83.61	299	49	0	1	299	1737	2035	3e-109	355	3	300	0.996667	0.833313	5209	6105	5209-7315	MobA	NC_012006.1	IncQ1	IncQ	-	MOBQ
MOBQ|NP_044304.1_mobilization_protein_A__plasmid__[Escherichia_coli]	NC_012006.1_locus1|strand1|frame1|2519	83.61	299	49	0	1	299	1737	2035	1e-106	348	4	300	0.996667	0.833313	5209	6105	5209-7315	MobA	NC_012006.1	IncQ1	IncQ	-	MOBQ
MOBQ|NP_044304.1_mobilization_protein_A__plasmid__[Escherichia_coli]	NC_012006.1_locus1|strand1|frame1|2519	83.61	299	49	0	1	299	1737	2035	2e-102	336	5	300	0.996667	0.833313	5209	6105	5209-7315	MobA	NC_012006.1	IncQ1	IncQ	-	MOBQ
MOBP|WP_011205818.1_MULTISPECIES:_protein_TraI_[Proteobacteria]	NC_012006.1_locus1|strand1|frame1|2519	11.68	274	213	11	1	265	1737	1990	7e-15	79.4	5	300	0.876667	0.102395	5209	5970	5209-7315	MobA	NC_012006.1	IncQ1	IncQ	-	MOBQ
MOBQ|NP_044304.1_mobilization_protein_A__plasmid__[Escherichia_coli]	NC_012006.1_locus1|strand1|frame1|2519	83.61	299	49	0	1	299	1737	2035	1e-100	331	6	300	0.996667	0.833313	5209	6105	5209-7315	MobA	NC_012006.1	IncQ1	IncQ	-	MOBQ
MOBP|WP_011205818.1_MULTISPECIES:_protein_TraI_[Proteobacteria]	NC_012006.1_locus1|strand1|frame1|2519	11.37	299	232	11	1	290	1737	2011	1e-42	163	6	300	0.96	0.109152	5209	6033	5209-7315	MobA	NC_012006.1	IncQ1	IncQ	-	MOBQ
MOBP|WP_011205818.1_MULTISPECIES:_protein_TraI_[Proteobacteria]	NC_012006.1_locus1|strand1|frame1|2519	11.37	299	232	11	1	290	1737	2011	8e-46	173	7	300	0.96	0.109152	5209	6033	5209-7315	MobA	NC_012006.1	IncQ1	IncQ	-	MOBQ
MOBP|WP_011205818.1_MULTISPECIES:_protein_TraI_[Proteobacteria]	NC_012006.1_locus1|strand1|frame1|2519	11.3	301	234	11	1	292	1737	2013	3e-40	156	8	300	0.966667	0.109233	5209	6039	5209-7315	MobA	NC_012006.1	IncQ1	IncQ	-	MOBQ
MOBP|WP_011205818.1_MULTISPECIES:_protein_TraI_[Proteobacteria]	NC_012006.1_locus1|strand1|frame1|2519	11.3	301	234	11	1	292	1737	2013	6e-38	150	9	300	0.966667	0.109233	5209	6039	5209-7315	MobA	NC_012006.1	IncQ1	IncQ	-	MOBQ
MOBQ|NP_044304.1_mobilization_protein_A__plasmid__[Escherichia_coli]	NC_012882.1_locus1|strand1|frame0|2250	30.42	286	162	5	1	273	1971	2232	4e-28	120	1	300	0.936667	0.284934	5911	6696	None	None	NC_012882.1	Col156	Col	-	MOBQ
MOBQ|NP_044304.1_mobilization_protein_A__plasmid__[Escherichia_coli]	NC_012882.1_locus1|strand1|frame0|2250	30.42	286	162	5	1	273	1971	2232	7e-92	305	2	300	0.936667	0.284934	5911	6696	None	None	NC_012882.1	Col156	Col	-	MOBQ
MOBQ|NP_044304.1_mobilization_protein_A__plasmid__[Escherichia_coli]	NC_012882.1_locus1|strand1|frame0|2250	30.14	292	167	5	1	279	1971	2238	3e-86	289	3	300	0.956667	0.288339	5911	6714	None	None	NC_012882.1	Col156	Col	-	MOBQ
MOBQ|NP_044304.1_mobilization_protein_A__plasmid__[Escherichia_coli]	NC_012882.1_locus1|strand1|frame0|2250	29.79	292	168	4	1	279	1971	2238	2e-84	284	4	300	0.96	0.285984	5911	6714	None	None	NC_012882.1	Col156	Col	-	MOBQ
MOBQ|NP_044304.1_mobilization_protein_A__plasmid__[Escherichia_coli]	NC_012882.1_locus1|strand1|frame0|2250	30.38	293	167	6	1	280	1971	2239	6e-80	271	5	300	0.956667	0.290635	5911	6717	None	None	NC_012882.1	Col156	Col	-	MOBQ
MOBP|WP_011205818.1_MULTISPECIES:_protein_TraI_[Proteobacteria]	NC_012882.1_locus1|strand1|frame0|2250	13.37	172	118	8	1	147	1971	2136	0.04	40.1	5	300	0.546667	0.0730893	5911	6408	None	None	NC_012882.1	Col156	Col	-	MOBQ
MOBQ|NP_044304.1_mobilization_protein_A__plasmid__[Escherichia_coli]	NC_012882.1_locus1|strand1|frame0|2250	30.38	293	167	6	1	280	1971	2239	4e-80	272	6	300	0.956667	0.290635	5911	6717	None	None	NC_012882.1	Col156	Col	-	MOBQ
MOBP|WP_011205818.1_MULTISPECIES:_protein_TraI_[Proteobacteria]	NC_012882.1_locus1|strand1|frame0|2250	12.5	248	186	8	1	223	1971	2212	8e-29	122	6	300	0.8	0.1	5911	6636	None	None	NC_012882.1	Col156	Col	-	MOBQ
MOBP|WP_011205818.1_MULTISPECIES:_protein_TraI_[Proteobacteria]	NC_012882.1_locus1|strand1|frame0|2250	13.01	269	198	9	1	244	1971	2228	2e-41	159	7	300	0.866667	0.112753	5911	6684	None	None	NC_012882.1	Col156	Col	-	MOBQ
MOBP|WP_011205818.1_MULTISPECIES:_protein_TraI_[Proteobacteria]	NC_012882.1_locus1|strand1|frame0|2250	13	277	203	10	1	252	1971	2234	2e-38	151	8	300	0.89	0.1157	5911	6702	None	None	NC_012882.1	Col156	Col	-	MOBQ
MOBP|WP_011205818.1_MULTISPECIES:_protein_TraI_[Proteobacteria]	NC_012882.1_locus1|strand1|frame0|2250	11.79	280	216	8	1	255	1971	2244	9e-38	149	9	300	0.906667	0.106896	5911	6732	None	None	NC_012882.1	Col156	Col	-	MOBQ
MOBQ|NP_044304.1_mobilization_protein_A__plasmid__[Escherichia_coli]	NC_013104.1_locus1|strand1|frame0|2896	100	300	0	0	1	300	2167	2466	0	617	1	300	1	1	6499	7398	6498-8628	mobilization protein A, MobA	NC_013104.1	IncQ1	IncQ	-	MOBQ
MOBQ|NP_044304.1_mobilization_protein_A__plasmid__[Escherichia_coli]	NC_013104.1_locus1|strand1|frame0|2896	100	300	0	0	1	300	2167	2466	2e-131	419	2	300	1	1	6499	7398	6498-8628	mobilization protein A, MobA	NC_013104.1	IncQ1	IncQ	-	MOBQ
MOBQ|NP_044304.1_mobilization_protein_A__plasmid__[Escherichia_coli]	NC_013104.1_locus1|strand1|frame0|2896	100	300	0	0	1	300	2167	2466	3e-114	370	3	300	1	1	6499	7398	6498-8628	mobilization protein A, MobA	NC_013104.1	IncQ1	IncQ	-	MOBQ
MOBQ|NP_044304.1_mobilization_protein_A__plasmid__[Escherichia_coli]	NC_013104.1_locus1|strand1|frame0|2896	100	300	0	0	1	300	2167	2466	8e-111	360	4	300	1	1	6499	7398	6498-8628	mobilization protein A, MobA	NC_013104.1	IncQ1	IncQ	-	MOBQ
MOBQ|NP_044304.1_mobilization_protein_A__plasmid__[Escherichia_coli]	NC_013104.1_locus1|strand1|frame0|2896	100	300	0	0	1	300	2167	2466	1e-105	345	5	300	1	1	6499	7398	6498-8628	mobilization protein A, MobA	NC_013104.1	IncQ1	IncQ	-	MOBQ
MOBP|WP_011205818.1_MULTISPECIES:_protein_TraI_[Proteobacteria]	NC_013104.1_locus1|strand1|frame0|2896	11.72	273	214	9	1	265	2167	2420	4e-13	74	5	300	0.88	0.103136	6499	7260	6498-8628	mobilization protein A, MobA	NC_013104.1	IncQ1	IncQ	-	MOBQ
MOBQ|NP_044304.1_mobilization_protein_A__plasmid__[Escherichia_coli]	NC_013104.1_locus1|strand1|frame0|2896	100	300	0	0	1	300	2167	2466	9e-104	340	6	300	1	1	6499	7398	6498-8628	mobilization protein A, MobA	NC_013104.1	IncQ1	IncQ	-	MOBQ
MOBP|WP_011205818.1_MULTISPECIES:_protein_TraI_[Proteobacteria]	NC_013104.1_locus1|strand1|frame0|2896	11.07	298	234	10	1	290	2167	2441	1e-40	157	6	300	0.96	0.106272	6499	7323	6498-8628	mobilization protein A, MobA	NC_013104.1	IncQ1	IncQ	-	MOBQ
MOBP|WP_011205818.1_MULTISPECIES:_protein_TraI_[Proteobacteria]	NC_013104.1_locus1|strand1|frame0|2896	11.07	298	234	10	1	290	2167	2441	1e-44	169	7	300	0.96	0.106272	6499	7323	6498-8628	mobilization protein A, MobA	NC_013104.1	IncQ1	IncQ	-	MOBQ
MOBP|WP_011205818.1_MULTISPECIES:_protein_TraI_[Proteobacteria]	NC_013104.1_locus1|strand1|frame0|2896	11.3	301	234	11	1	292	2167	2443	8e-38	149	8	300	0.966667	0.109233	6499	7329	6498-8628	mobilization protein A, MobA	NC_013104.1	IncQ1	IncQ	-	MOBQ
MOBQ|NP_044304.1_mobilization_protein_A__plasmid__[Escherichia_coli]	NC_013367.1_locus1|strand1|frame1|2713	30.42	286	162	5	1	273	529	790	5e-28	120	1	300	0.936667	0.284934	1585	2370	1585-3805	conjugal transfer protein	NC_013367.1	Col156	Col	-	MOBQ
MOBQ|NP_044304.1_mobilization_protein_A__plasmid__[Escherichia_coli]	NC_013367.1_locus1|strand1|frame1|2713	30.42	286	162	5	1	273	529	790	5e-92	306	2	300	0.936667	0.284934	1585	2370	1585-3805	conjugal transfer protein	NC_013367.1	Col156	Col	-	MOBQ
MOBQ|NP_044304.1_mobilization_protein_A__plasmid__[Escherichia_coli]	NC_013367.1_locus1|strand1|frame1|2713	30.14	292	167	5	1	279	529	796	3e-87	292	3	300	0.956667	0.288339	1585	2388	1585-3805	conjugal transfer protein	NC_013367.1	Col156	Col	-	MOBQ
MOBQ|NP_044304.1_mobilization_protein_A__plasmid__[Escherichia_coli]	NC_013367.1_locus1|strand1|frame1|2713	29.79	292	168	4	1	279	529	796	1e-85	287	4	300	0.96	0.285984	1585	2388	1585-3805	conjugal transfer protein	NC_013367.1	Col156	Col	-	MOBQ
MOBQ|NP_044304.1_mobilization_protein_A__plasmid__[Escherichia_coli]	NC_013367.1_locus1|strand1|frame1|2713	30.38	293	167	6	1	280	529	797	5e-80	272	5	300	0.956667	0.290635	1585	2391	1585-3805	conjugal transfer protein	NC_013367.1	Col156	Col	-	MOBQ
MOBP|WP_011205818.1_MULTISPECIES:_protein_TraI_[Proteobacteria]	NC_013367.1_locus1|strand1|frame1|2713	17.16	169	115	9	1	147	529	694	0.038	40.1	5	300	0.533333	0.09152	1585	2082	1585-3805	conjugal transfer protein	NC_013367.1	Col156	Col	-	MOBQ
MOBQ|NP_044304.1_mobilization_protein_A__plasmid__[Escherichia_coli]	NC_013367.1_locus1|strand1|frame1|2713	30.38	293	167	6	1	280	529	797	4e-81	275	6	300	0.956667	0.290635	1585	2391	1585-3805	conjugal transfer protein	NC_013367.1	Col156	Col	-	MOBQ
MOBP|WP_011205818.1_MULTISPECIES:_protein_TraI_[Proteobacteria]	NC_013367.1_locus1|strand1|frame1|2713	14.92	248	180	10	1	223	529	770	2e-29	124	6	300	0.793333	0.118365	1585	2310	1585-3805	conjugal transfer protein	NC_013367.1	Col156	Col	-	MOBQ
MOBP|WP_011205818.1_MULTISPECIES:_protein_TraI_[Proteobacteria]	NC_013367.1_locus1|strand1|frame1|2713	13.38	269	197	9	1	244	529	786	2e-42	163	7	300	0.866667	0.11596	1585	2358	1585-3805	conjugal transfer protein	NC_013367.1	Col156	Col	-	MOBQ
MOBP|WP_011205818.1_MULTISPECIES:_protein_TraI_[Proteobacteria]	NC_013367.1_locus1|strand1|frame1|2713	13.36	277	202	10	1	252	529	792	2e-39	154	8	300	0.89	0.118904	1585	2376	1585-3805	conjugal transfer protein	NC_013367.1	Col156	Col	-	MOBQ
MOBP|WP_011205818.1_MULTISPECIES:_protein_TraI_[Proteobacteria]	NC_013367.1_locus1|strand1|frame1|2713	12.14	280	215	8	1	255	529	802	6e-39	153	9	300	0.906667	0.110069	1585	2406	1585-3805	conjugal transfer protein	NC_013367.1	Col156	Col	-	MOBQ
MOBQ|NP_044304.1_mobilization_protein_A__plasmid__[Escherichia_coli]	NC_013503.1_locus1|strand-1|frame2|14214	17.59	199	133	9	2	190	1684	1861	3e-09	62.2	3	300	0.633333	0.111403	37060	37593	36567-37740	TaxC	NC_013503.1	IncX1,IncX3	IncX,IncX	-	MOBQ
MOBQ|NP_044304.1_mobilization_protein_A__plasmid__[Escherichia_coli]	NC_013503.1_locus1|strand-1|frame2|14214	15.83	259	192	9	2	242	1684	1934	3e-54	198	4	300	0.833333	0.131917	36841	37593	36567-37740	TaxC	NC_013503.1	IncX1,IncX3	IncX,IncX	-	MOBQ
MOBP|WP_011205818.1_MULTISPECIES:_protein_TraI_[Proteobacteria]	NC_013503.1_locus1|strand-1|frame2|14214	13.23	189	146	8	5	179	1691	1875	2e-25	113	4	300	0.603333	0.079821	37018	37572	36567-37740	TaxC	NC_013503.1	IncX1,IncX3	IncX,IncX	-	MOBQ
MOBQ|NP_044304.1_mobilization_protein_A__plasmid__[Escherichia_coli]	NC_013503.1_locus1|strand-1|frame2|14214	14.71	306	234	10	2	288	1684	1981	1e-74	257	5	300	0.986667	0.145139	36700	37593	36567-37740	TaxC	NC_013503.1	IncX1,IncX3	IncX,IncX	-	MOBQ
MOBP|WP_011205818.1_MULTISPECIES:_protein_TraI_[Proteobacteria]	NC_013503.1_locus1|strand-1|frame2|14214	13.23	189	146	8	5	179	1691	1875	5e-40	156	5	300	0.603333	0.079821	37018	37572	36567-37740	TaxC	NC_013503.1	IncX1,IncX3	IncX,IncX	-	MOBQ
MOBQ|NP_044304.1_mobilization_protein_A__plasmid__[Escherichia_coli]	NC_013503.1_locus1|strand-1|frame2|14214	14.71	306	234	10	2	288	1684	1981	2e-82	280	6	300	0.986667	0.145139	36700	37593	36567-37740	TaxC	NC_013503.1	IncX1,IncX3	IncX,IncX	-	MOBQ
MOBP|WP_011205818.1_MULTISPECIES:_protein_TraI_[Proteobacteria]	NC_013503.1_locus1|strand-1|frame2|14214	13.23	189	146	8	5	179	1691	1875	2e-38	151	6	300	0.603333	0.079821	37018	37572	36567-37740	TaxC	NC_013503.1	IncX1,IncX3	IncX,IncX	-	MOBQ
MOBP|WP_011205818.1_MULTISPECIES:_protein_TraI_[Proteobacteria]	NC_013503.1_locus1|strand-1|frame2|14214	13.55	251	191	11	5	238	1691	1932	2e-39	154	7	300	0.8	0.1084	36847	37572	36567-37740	TaxC	NC_013503.1	IncX1,IncX3	IncX,IncX	-	MOBQ
MOBP|WP_011205818.1_MULTISPECIES:_protein_TraI_[Proteobacteria]	NC_013503.1_locus1|strand-1|frame2|14214	13.39	254	194	11	2	238	1688	1932	9e-38	149	8	300	0.81	0.108459	36847	37581	36567-37740	TaxC	NC_013503.1	IncX1,IncX3	IncX,IncX	-	MOBQ
MOBP|WP_011205818.1_MULTISPECIES:_protein_TraI_[Proteobacteria]	NC_013503.1_locus1|strand-1|frame2|14214	11.89	286	229	11	2	273	1688	1964	4e-39	153	12	300	0.916667	0.108992	36751	37581	36567-37740	TaxC	NC_013503.1	IncX1,IncX3	IncX,IncX	-	MOBQ
MOBP|WP_011205818.1_MULTISPECIES:_protein_TraI_[Proteobacteria]	NC_013503.1_locus1|strand-1|frame2|14214	12.01	283	229	10	2	270	1688	1964	5e-39	153	13	300	0.91	0.109291	36751	37581	36567-37740	TaxC	NC_013503.1	IncX1,IncX3	IncX,IncX	-	MOBQ
MOBQ|NP_044304.1_mobilization_protein_A__plasmid__[Escherichia_coli]	NC_013509.1_locus1|strand1|frame0|14567	18.12	309	229	9	8	298	12389	12691	4e-09	61.8	2	300	1	0.1812	37165	38073	37041-38043	type IV secretion protein VirD2	NC_013509.1	ColRNAI	Col	-	MOBQ
MOBP|WP_011205818.1_MULTISPECIES:_protein_TraI_[Proteobacteria]	NC_013509.1_locus1|strand1|frame0|14567	24.71	85	52	3	58	142	12441	12513	8e-05	48.9	2	300	0.273333	0.0675407	37321	37539	37041-38043	type IV secretion protein VirD2	NC_013509.1	ColRNAI	Col	-	MOBQ
MOBQ|NP_044304.1_mobilization_protein_A__plasmid__[Escherichia_coli]	NC_013509.1_locus1|strand1|frame0|14567	18.12	309	231	8	8	299	12389	12692	1e-63	225	3	300	1.00333	0.181804	37165	38076	37041-38043	type IV secretion protein VirD2	NC_013509.1	ColRNAI	Col	-	MOBQ
MOBP|WP_011205818.1_MULTISPECIES:_protein_TraI_[Proteobacteria]	NC_013509.1_locus1|strand1|frame0|14567	20.95	148	96	6	2	142	12380	12513	3e-16	84	3	300	0.473333	0.0991633	37138	37539	37041-38043	type IV secretion protein VirD2	NC_013509.1	ColRNAI	Col	-	MOBQ
MOBQ|NP_044304.1_mobilization_protein_A__plasmid__[Escherichia_coli]	NC_013509.1_locus1|strand1|frame0|14567	17.63	312	235	8	5	299	12386	12692	5e-68	238	4	300	1.01333	0.178651	37156	38076	37041-38043	type IV secretion protein VirD2	NC_013509.1	ColRNAI	Col	-	MOBQ
MOBP|WP_011205818.1_MULTISPECIES:_protein_TraI_[Proteobacteria]	NC_013509.1_locus1|strand1|frame0|14567	20.95	148	96	6	2	142	12380	12513	1e-26	116	4	300	0.473333	0.0991633	37138	37539	37041-38043	type IV secretion protein VirD2	NC_013509.1	ColRNAI	Col	-	MOBQ
MOBQ|NP_044304.1_mobilization_protein_A__plasmid__[Escherichia_coli]	NC_013509.1_locus1|strand1|frame0|14567	17.63	312	235	8	5	299	12386	12692	3e-64	227	5	300	1.01333	0.178651	37156	38076	37041-38043	type IV secretion protein VirD2	NC_013509.1	ColRNAI	Col	-	MOBQ
MOBP|WP_011205818.1_MULTISPECIES:_protein_TraI_[Proteobacteria]	NC_013509.1_locus1|strand1|frame0|14567	18.47	157	116	6	2	151	12380	12531	3e-23	106	5	300	0.503333	0.0929657	37138	37593	37041-38043	type IV secretion protein VirD2	NC_013509.1	ColRNAI	Col	-	MOBQ
MOBQ|NP_044304.1_mobilization_protein_A__plasmid__[Escherichia_coli]	NC_013509.1_locus1|strand1|frame0|14567	17.63	312	235	8	5	299	12386	12692	4e-62	220	6	300	1.01333	0.178651	37156	38076	37041-38043	type IV secretion protein VirD2	NC_013509.1	ColRNAI	Col	-	MOBQ
MOBP|WP_011205818.1_MULTISPECIES:_protein_TraI_[Proteobacteria]	NC_013509.1_locus1|strand1|frame0|14567	14.29	301	241	7	5	298	12390	12680	5e-36	144	6	300	0.98	0.140042	37168	38040	37041-38043	type IV secretion protein VirD2	NC_013509.1	ColRNAI	Col	-	MOBQ
MOBP|WP_011205818.1_MULTISPECIES:_protein_TraI_[Proteobacteria]	NC_013509.1_locus1|strand1|frame0|14567	14.29	301	241	7	5	298	12390	12680	3e-45	171	7	300	0.98	0.140042	37168	38040	37041-38043	type IV secretion protein VirD2	NC_013509.1	ColRNAI	Col	-	MOBQ
MOBP|WP_011205818.1_MULTISPECIES:_protein_TraI_[Proteobacteria]	NC_013509.1_locus1|strand1|frame0|14567	14	300	243	6	5	298	12390	12680	9e-39	152	8	300	0.98	0.1372	37168	38040	37041-38043	type IV secretion protein VirD2	NC_013509.1	ColRNAI	Col	-	MOBQ
MOBP|WP_011205818.1_MULTISPECIES:_protein_TraI_[Proteobacteria]	NC_013509.1_locus1|strand1|frame0|14567	13.86	303	246	6	2	298	12387	12680	1e-37	149	9	300	0.99	0.137214	37159	38040	37041-38043	type IV secretion protein VirD2	NC_013509.1	ColRNAI	Col	-	MOBQ
MOBP|WP_011205818.1_MULTISPECIES:_protein_TraI_[Proteobacteria]	NC_013718.1_locus1|strand-1|frame2|13087	14.86	175	123	7	20	182	349	509	0.002	44.3	3	300	0.56	0.083216	37735	38217	37217-38447	nickase	NC_013718.1	IncX4	IncX	-	MOBP
MOBQ|NP_044304.1_mobilization_protein_A__plasmid__[Escherichia_coli]	NC_013718.1_locus1|strand-1|frame2|13087	14.77	325	245	9	3	300	328	647	3e-16	84.2	4	300	1.05333	0.155577	37321	38280	37217-38447	nickase	NC_013718.1	IncX4	IncX	-	MOBP
MOBP|WP_011205818.1_MULTISPECIES:_protein_TraI_[Proteobacteria]	NC_013718.1_locus1|strand-1|frame2|13087	13.74	182	133	6	12	182	341	509	1e-34	140	4	300	0.586667	0.080608	37735	38241	37217-38447	nickase	NC_013718.1	IncX4	IncX	-	MOBP
MOBQ|NP_044304.1_mobilization_protein_A__plasmid__[Escherichia_coli]	NC_013718.1_locus1|strand-1|frame2|13087	14.77	325	245	9	3	300	328	647	5e-71	246	5	300	1.05333	0.155577	37321	38280	37217-38447	nickase	NC_013718.1	IncX4	IncX	-	MOBP
MOBP|WP_011205818.1_MULTISPECIES:_protein_TraI_[Proteobacteria]	NC_013718.1_locus1|strand-1|frame2|13087	12.5	192	144	6	2	182	331	509	5e-34	138	5	300	0.62	0.0775	37735	38271	37217-38447	nickase	NC_013718.1	IncX4	IncX	-	MOBP
MOBQ|NP_044304.1_mobilization_protein_A__plasmid__[Escherichia_coli]	NC_013718.1_locus1|strand-1|frame2|13087	15.12	324	245	9	3	300	328	647	2e-69	242	6	300	1.05	0.15876	37321	38280	37217-38447	nickase	NC_013718.1	IncX4	IncX	-	MOBP
MOBP|WP_011205818.1_MULTISPECIES:_protein_TraI_[Proteobacteria]	NC_013718.1_locus1|strand-1|frame2|13087	12.5	192	144	6	2	182	331	509	1e-33	137	6	300	0.62	0.0775	37735	38271	37217-38447	nickase	NC_013718.1	IncX4	IncX	-	MOBP
MOBP|WP_011205818.1_MULTISPECIES:_protein_TraI_[Proteobacteria]	NC_013718.1_locus1|strand-1|frame2|13087	11.93	327	244	10	2	299	331	642	1e-29	125	7	300	1.05667	0.12606	37336	38271	37217-38447	nickase	NC_013718.1	IncX4	IncX	-	MOBP
MOBP|WP_011205818.1_MULTISPECIES:_protein_TraI_[Proteobacteria]	NC_013718.1_locus1|strand-1|frame2|13087	12.19	320	251	12	2	299	331	642	3e-37	148	9	300	1.02667	0.125151	37336	38271	37217-38447	nickase	NC_013718.1	IncX4	IncX	-	MOBP
MOBP|WP_011205818.1_MULTISPECIES:_protein_TraI_[Proteobacteria]	NC_013718.1_locus1|strand-1|frame2|13087	12.19	320	251	12	2	299	331	642	1e-37	149	10	300	1.02667	0.125151	37336	38271	37217-38447	nickase	NC_013718.1	IncX4	IncX	-	MOBP
MOBP|WP_011205818.1_MULTISPECIES:_protein_TraI_[Proteobacteria]	NC_013718.1_locus1|strand-1|frame2|13087	12.19	320	251	12	2	299	331	642	2e-37	148	11	300	1.02667	0.125151	37336	38271	37217-38447	nickase	NC_013718.1	IncX4	IncX	-	MOBP
MOBQ|NP_044304.1_mobilization_protein_A__plasmid__[Escherichia_coli]	NC_013719.1_locus1|strand1|frame0|1303	45.95	222	104	6	1	210	23	240	4e-47	176	1	300	0.72	0.33084	67	720	66-1623	MobA/MobL family protein	NC_013719.1	Col156	Col	-	MOBQ
MOBQ|NP_044304.1_mobilization_protein_A__plasmid__[Escherichia_coli]	NC_013719.1_locus1|strand1|frame0|1303	40.15	259	135	7	1	247	23	273	5e-93	305	2	300	0.84	0.33726	67	819	66-1623	MobA/MobL family protein	NC_013719.1	Col156	Col	-	MOBQ
MOBQ|NP_044304.1_mobilization_protein_A__plasmid__[Escherichia_coli]	NC_013719.1_locus1|strand1|frame0|1303	40.15	259	135	7	1	247	23	273	4e-91	300	3	300	0.84	0.33726	67	819	66-1623	MobA/MobL family protein	NC_013719.1	Col156	Col	-	MOBQ
MOBQ|NP_044304.1_mobilization_protein_A__plasmid__[Escherichia_coli]	NC_013719.1_locus1|strand1|frame0|1303	36.21	301	172	7	1	289	23	315	5e-90	297	4	300	0.98	0.354858	67	945	66-1623	MobA/MobL family protein	NC_013719.1	Col156	Col	-	MOBQ
MOBQ|NP_044304.1_mobilization_protein_A__plasmid__[Escherichia_coli]	NC_013719.1_locus1|strand1|frame0|1303	36.21	301	172	7	1	289	23	315	9e-87	288	5	300	0.98	0.354858	67	945	66-1623	MobA/MobL family protein	NC_013719.1	Col156	Col	-	MOBQ
MOBP|WP_011205818.1_MULTISPECIES:_protein_TraI_[Proteobacteria]	NC_013719.1_locus1|strand1|frame0|1303	10.2	196	161	6	1	185	23	214	6e-23	104	5	300	0.633333	0.0646	67	642	66-1623	MobA/MobL family protein	NC_013719.1	Col156	Col	-	MOBQ
MOBQ|NP_044304.1_mobilization_protein_A__plasmid__[Escherichia_coli]	NC_013719.1_locus1|strand1|frame0|1303	36.21	301	172	7	1	289	23	315	7e-87	288	6	300	0.98	0.354858	67	945	66-1623	MobA/MobL family protein	NC_013719.1	Col156	Col	-	MOBQ
MOBP|WP_011205818.1_MULTISPECIES:_protein_TraI_[Proteobacteria]	NC_013719.1_locus1|strand1|frame0|1303	12.07	323	235	10	1	298	23	321	1e-53	194	6	300	1.04333	0.12593	67	963	66-1623	MobA/MobL family protein	NC_013719.1	Col156	Col	-	MOBQ
MOBP|WP_011205818.1_MULTISPECIES:_protein_TraI_[Proteobacteria]	NC_013719.1_locus1|strand1|frame0|1303	12.38	323	234	10	1	298	23	321	2e-51	188	7	300	1.04333	0.129165	67	963	66-1623	MobA/MobL family protein	NC_013719.1	Col156	Col	-	MOBQ
MOBP|WP_011205818.1_MULTISPECIES:_protein_TraI_[Proteobacteria]	NC_013719.1_locus1|strand1|frame0|1303	12.38	323	234	10	1	298	23	321	1e-48	180	8	300	1.04333	0.129165	67	963	66-1623	MobA/MobL family protein	NC_013719.1	Col156	Col	-	MOBQ
MOBP|WP_011205818.1_MULTISPECIES:_protein_TraI_[Proteobacteria]	NC_013719.1_locus1|strand1|frame0|1303	11.8	322	237	9	1	298	23	321	4e-43	164	9	300	1.04333	0.123113	67	963	66-1623	MobA/MobL family protein	NC_013719.1	Col156	Col	-	MOBQ
MOBP|WP_011205818.1_MULTISPECIES:_protein_TraI_[Proteobacteria]	NC_013719.1_locus1|strand1|frame0|1303	11.8	322	237	9	1	298	23	321	2e-43	165	10	300	1.04333	0.123113	67	963	66-1623	MobA/MobL family protein	NC_013719.1	Col156	Col	-	MOBQ
MOBP|WP_011205818.1_MULTISPECIES:_protein_TraI_[Proteobacteria]	NC_013719.1_locus1|strand1|frame0|1303	11.8	322	237	9	1	298	23	321	3e-40	156	11	300	1.04333	0.123113	67	963	66-1623	MobA/MobL family protein	NC_013719.1	Col156	Col	-	MOBQ
MOBP|WP_011205818.1_MULTISPECIES:_protein_TraI_[Proteobacteria]	NC_013719.1_locus1|strand1|frame0|1303	11.8	322	237	9	1	298	23	321	6e-41	158	12	300	1.04333	0.123113	67	963	66-1623	MobA/MobL family protein	NC_013719.1	Col156	Col	-	MOBQ
MOBP|WP_011205818.1_MULTISPECIES:_protein_TraI_[Proteobacteria]	NC_013719.1_locus1|strand1|frame0|1303	11.8	322	237	9	1	298	23	321	5e-40	155	13	300	1.04333	0.123113	67	963	66-1623	MobA/MobL family protein	NC_013719.1	Col156	Col	-	MOBQ
MOBQ|NP_044304.1_mobilization_protein_A__plasmid__[Escherichia_coli]	NC_015054.1_locus1|strand1|frame1|11681	14.77	325	245	11	3	300	1419	1738	2e-17	87.6	4	300	1.04667	0.154593	4255	5214	4090-5314	hypothetical protein	NC_015054.1	IncX5	IncX	-	MOBQ
MOBP|WP_011205818.1_MULTISPECIES:_protein_TraI_[Proteobacteria]	NC_015054.1_locus1|strand1|frame1|11681	12.09	182	136	6	12	182	1432	1600	1e-27	119	4	300	0.586667	0.070928	4294	4800	4090-5314	hypothetical protein	NC_015054.1	IncX5	IncX	-	MOBQ
MOBQ|NP_044304.1_mobilization_protein_A__plasmid__[Escherichia_coli]	NC_015054.1_locus1|strand1|frame1|11681	15.74	324	243	10	3	300	1419	1738	5e-71	246	5	300	1.04667	0.164745	4255	5214	4090-5314	hypothetical protein	NC_015054.1	IncX5	IncX	-	MOBQ
MOBP|WP_011205818.1_MULTISPECIES:_protein_TraI_[Proteobacteria]	NC_015054.1_locus1|strand1|frame1|11681	10.94	192	147	6	2	182	1422	1600	2e-31	131	5	300	0.62	0.067828	4264	4800	4090-5314	hypothetical protein	NC_015054.1	IncX5	IncX	-	MOBQ
MOBQ|NP_044304.1_mobilization_protein_A__plasmid__[Escherichia_coli]	NC_015054.1_locus1|strand1|frame1|11681	15.74	324	243	10	3	300	1419	1738	5e-71	246	6	300	1.04667	0.164745	4255	5214	4090-5314	hypothetical protein	NC_015054.1	IncX5	IncX	-	MOBQ
MOBP|WP_011205818.1_MULTISPECIES:_protein_TraI_[Proteobacteria]	NC_015054.1_locus1|strand1|frame1|11681	10.94	192	147	6	2	182	1422	1600	6e-32	132	6	300	0.62	0.067828	4264	4800	4090-5314	hypothetical protein	NC_015054.1	IncX5	IncX	-	MOBQ
MOBQ|NP_044304.1_mobilization_protein_A__plasmid__[Escherichia_coli]	NC_015472.1_locus1|strand1|frame0|7141	17.59	199	133	9	2	190	2177	2354	4e-09	62.2	3	300	0.633333	0.111403	6529	7062	6381-7362	DNA distortion protein 2	NC_015472.1	IncX1,IncX3	IncX,IncX	-	MOBQ
MOBQ|NP_044304.1_mobilization_protein_A__plasmid__[Escherichia_coli]	NC_015472.1_locus1|strand1|frame0|7141	15.83	259	192	9	2	242	2177	2427	3e-54	197	4	300	0.833333	0.131917	6529	7281	6381-7362	DNA distortion protein 2	NC_015472.1	IncX1,IncX3	IncX,IncX	-	MOBQ
MOBP|WP_011205818.1_MULTISPECIES:_protein_TraI_[Proteobacteria]	NC_015472.1_locus1|strand1|frame0|7141	13.76	189	145	8	5	179	2184	2368	7e-26	114	4	300	0.603333	0.0830187	6550	7104	6381-7362	DNA distortion protein 2	NC_015472.1	IncX1,IncX3	IncX,IncX	-	MOBQ
MOBQ|NP_044304.1_mobilization_protein_A__plasmid__[Escherichia_coli]	NC_015472.1_locus1|strand1|frame0|7141	15.11	278	210	9	2	261	2177	2446	4e-73	252	5	300	0.896667	0.135486	6529	7338	6381-7362	DNA distortion protein 2	NC_015472.1	IncX1,IncX3	IncX,IncX	-	MOBQ
MOBP|WP_011205818.1_MULTISPECIES:_protein_TraI_[Proteobacteria]	NC_015472.1_locus1|strand1|frame0|7141	13.76	189	145	8	5	179	2184	2368	2e-40	157	5	300	0.603333	0.0830187	6550	7104	6381-7362	DNA distortion protein 2	NC_015472.1	IncX1,IncX3	IncX,IncX	-	MOBQ
MOBQ|NP_044304.1_mobilization_protein_A__plasmid__[Escherichia_coli]	NC_015472.1_locus1|strand1|frame0|7141	14.78	291	221	10	2	273	2177	2459	5e-77	264	6	300	0.936667	0.138439	6529	7377	6381-7362	DNA distortion protein 2	NC_015472.1	IncX1,IncX3	IncX,IncX	-	MOBQ
MOBP|WP_011205818.1_MULTISPECIES:_protein_TraI_[Proteobacteria]	NC_015472.1_locus1|strand1|frame0|7141	13.76	189	145	8	5	179	2184	2368	7e-39	153	6	300	0.603333	0.0830187	6550	7104	6381-7362	DNA distortion protein 2	NC_015472.1	IncX1,IncX3	IncX,IncX	-	MOBQ
MOBP|WP_011205818.1_MULTISPECIES:_protein_TraI_[Proteobacteria]	NC_015472.1_locus1|strand1|frame0|7141	13.94	251	190	11	5	238	2184	2425	7e-40	155	7	300	0.8	0.11152	6550	7275	6381-7362	DNA distortion protein 2	NC_015472.1	IncX1,IncX3	IncX,IncX	-	MOBQ
MOBP|WP_011205818.1_MULTISPECIES:_protein_TraI_[Proteobacteria]	NC_015472.1_locus1|strand1|frame0|7141	13.78	254	193	11	2	238	2181	2425	3e-38	151	8	300	0.81	0.111618	6541	7275	6381-7362	DNA distortion protein 2	NC_015472.1	IncX1,IncX3	IncX,IncX	-	MOBQ
MOBP|WP_011205818.1_MULTISPECIES:_protein_TraI_[Proteobacteria]	NC_015472.1_locus1|strand1|frame0|7141	12.99	254	195	11	2	238	2181	2425	2e-36	145	9	300	0.81	0.105219	6541	7275	6381-7362	DNA distortion protein 2	NC_015472.1	IncX1,IncX3	IncX,IncX	-	MOBQ
MOBP|WP_011205818.1_MULTISPECIES:_protein_TraI_[Proteobacteria]	NC_015472.1_locus1|strand1|frame0|7141	12.54	279	224	10	2	266	2181	2453	2e-39	154	12	300	0.896667	0.112442	6541	7359	6381-7362	DNA distortion protein 2	NC_015472.1	IncX1,IncX3	IncX,IncX	-	MOBQ
MOBP|WP_011205818.1_MULTISPECIES:_protein_TraI_[Proteobacteria]	NC_015472.1_locus1|strand1|frame0|7141	12.54	279	224	10	2	266	2181	2453	4e-39	153	13	300	0.896667	0.112442	6541	7359	6381-7362	DNA distortion protein 2	NC_015472.1	IncX1,IncX3	IncX,IncX	-	MOBQ
MOBQ|NP_044304.1_mobilization_protein_A__plasmid__[Escherichia_coli]	NC_016036.1_locus1|strand1|frame2|20363	17.59	199	133	9	2	190	4005	4182	3e-09	62.2	3	300	0.633333	0.111403	12013	12546	11873-13040	TaxC relaxase, plasmid mobilization protein	NC_016036.1	IncX1,IncX3	IncX,IncX	-	MOBQ
MOBQ|NP_044304.1_mobilization_protein_A__plasmid__[Escherichia_coli]	NC_016036.1_locus1|strand1|frame2|20363	15.83	259	192	9	2	242	4005	4255	3e-54	198	4	300	0.833333	0.131917	12013	12765	11873-13040	TaxC relaxase, plasmid mobilization protein	NC_016036.1	IncX1,IncX3	IncX,IncX	-	MOBQ
MOBP|WP_011205818.1_MULTISPECIES:_protein_TraI_[Proteobacteria]	NC_016036.1_locus1|strand1|frame2|20363	13.23	189	146	8	5	179	4012	4196	3e-25	112	4	300	0.603333	0.079821	12034	12588	11873-13040	TaxC relaxase, plasmid mobilization protein	NC_016036.1	IncX1,IncX3	IncX,IncX	-	MOBQ
MOBQ|NP_044304.1_mobilization_protein_A__plasmid__[Escherichia_coli]	NC_016036.1_locus1|strand1|frame2|20363	14.71	306	234	10	2	288	4005	4302	1e-74	257	5	300	0.986667	0.145139	12013	12906	11873-13040	TaxC relaxase, plasmid mobilization protein	NC_016036.1	IncX1,IncX3	IncX,IncX	-	MOBQ
MOBP|WP_011205818.1_MULTISPECIES:_protein_TraI_[Proteobacteria]	NC_016036.1_locus1|strand1|frame2|20363	13.23	189	146	8	5	179	4012	4196	2e-39	154	5	300	0.603333	0.079821	12034	12588	11873-13040	TaxC relaxase, plasmid mobilization protein	NC_016036.1	IncX1,IncX3	IncX,IncX	-	MOBQ
MOBQ|NP_044304.1_mobilization_protein_A__plasmid__[Escherichia_coli]	NC_016036.1_locus1|strand1|frame2|20363	14.71	306	234	10	2	288	4005	4302	2e-82	280	6	300	0.986667	0.145139	12013	12906	11873-13040	TaxC relaxase, plasmid mobilization protein	NC_016036.1	IncX1,IncX3	IncX,IncX	-	MOBQ
MOBP|WP_011205818.1_MULTISPECIES:_protein_TraI_[Proteobacteria]	NC_016036.1_locus1|strand1|frame2|20363	13.23	189	146	8	5	179	4012	4196	3e-38	151	6	300	0.603333	0.079821	12034	12588	11873-13040	TaxC relaxase, plasmid mobilization protein	NC_016036.1	IncX1,IncX3	IncX,IncX	-	MOBQ
MOBP|WP_011205818.1_MULTISPECIES:_protein_TraI_[Proteobacteria]	NC_016036.1_locus1|strand1|frame2|20363	13.55	251	191	11	5	238	4012	4253	7e-39	153	7	300	0.8	0.1084	12034	12759	11873-13040	TaxC relaxase, plasmid mobilization protein	NC_016036.1	IncX1,IncX3	IncX,IncX	-	MOBQ
MOBP|WP_011205818.1_MULTISPECIES:_protein_TraI_[Proteobacteria]	NC_016036.1_locus1|strand1|frame2|20363	13.39	254	194	11	2	238	4009	4253	9e-38	149	8	300	0.81	0.108459	12025	12759	11873-13040	TaxC relaxase, plasmid mobilization protein	NC_016036.1	IncX1,IncX3	IncX,IncX	-	MOBQ
MOBP|WP_011205818.1_MULTISPECIES:_protein_TraI_[Proteobacteria]	NC_016036.1_locus1|strand1|frame2|20363	11.89	286	229	11	2	273	4009	4285	8e-39	153	12	300	0.916667	0.108992	12025	12855	11873-13040	TaxC relaxase, plasmid mobilization protein	NC_016036.1	IncX1,IncX3	IncX,IncX	-	MOBQ
MOBP|WP_011205818.1_MULTISPECIES:_protein_TraI_[Proteobacteria]	NC_016036.1_locus1|strand1|frame2|20363	12.01	283	229	10	2	270	4009	4285	3e-38	151	13	300	0.91	0.109291	12025	12855	11873-13040	TaxC relaxase, plasmid mobilization protein	NC_016036.1	IncX1,IncX3	IncX,IncX	-	MOBQ
MOBQ|NP_044304.1_mobilization_protein_A__plasmid__[Escherichia_coli]	NC_016840.1_locus1|strand1|frame1|1250	42.44	238	118	9	1	227	246	475	1e-41	160	1	300	0.763333	0.323959	736	1425	736-1663	mobilization protein	NC_016840.1	Col156	Col	-	MOBQ
MOBQ|NP_044304.1_mobilization_protein_A__plasmid__[Escherichia_coli]	NC_016840.1_locus1|strand1|frame1|1250	35.58	312	180	10	1	300	246	548	1e-105	340	2	300	1.00667	0.358172	736	1644	736-1663	mobilization protein	NC_016840.1	Col156	Col	-	MOBQ
MOBQ|NP_044304.1_mobilization_protein_A__plasmid__[Escherichia_coli]	NC_016840.1_locus1|strand1|frame1|1250	35.26	312	181	10	1	300	246	548	7e-105	338	3	300	1.00667	0.354951	736	1644	736-1663	mobilization protein	NC_016840.1	Col156	Col	-	MOBQ
MOBQ|NP_044304.1_mobilization_protein_A__plasmid__[Escherichia_coli]	NC_016840.1_locus1|strand1|frame1|1250	35.26	312	181	10	1	300	246	548	1e-98	321	4	300	1.00667	0.354951	736	1644	736-1663	mobilization protein	NC_016840.1	Col156	Col	-	MOBQ
MOBP|WP_011205818.1_MULTISPECIES:_protein_TraI_[Proteobacteria]	NC_016840.1_locus1|strand1|frame1|1250	13.07	306	222	11	5	274	250	547	0.052	39.7	4	300	0.983333	0.128522	748	1641	736-1663	mobilization protein	NC_016840.1	Col156	Col	-	MOBQ
MOBQ|NP_044304.1_mobilization_protein_A__plasmid__[Escherichia_coli]	NC_016840.1_locus1|strand1|frame1|1250	35.26	312	181	10	1	300	246	548	2e-92	304	5	300	1.00667	0.354951	736	1644	736-1663	mobilization protein	NC_016840.1	Col156	Col	-	MOBQ
MOBP|WP_011205818.1_MULTISPECIES:_protein_TraI_[Proteobacteria]	NC_016840.1_locus1|strand1|frame1|1250	12.58	310	227	11	1	274	246	547	6e-45	169	5	300	0.996667	0.125381	736	1641	736-1663	mobilization protein	NC_016840.1	Col156	Col	-	MOBQ
MOBQ|NP_044304.1_mobilization_protein_A__plasmid__[Escherichia_coli]	NC_016840.1_locus1|strand1|frame1|1250	35.26	312	181	10	1	300	246	548	7e-92	302	6	300	1.00667	0.354951	736	1644	736-1663	mobilization protein	NC_016840.1	Col156	Col	-	MOBQ
MOBP|WP_011205818.1_MULTISPECIES:_protein_TraI_[Proteobacteria]	NC_016840.1_locus1|strand1|frame1|1250	12.9	310	226	11	1	274	246	547	4e-56	201	6	300	0.996667	0.12857	736	1641	736-1663	mobilization protein	NC_016840.1	Col156	Col	-	MOBQ
MOBP|WP_011205818.1_MULTISPECIES:_protein_TraI_[Proteobacteria]	NC_016840.1_locus1|strand1|frame1|1250	11.97	309	230	9	1	274	246	547	3e-52	190	7	300	1	0.1197	736	1641	736-1663	mobilization protein	NC_016840.1	Col156	Col	-	MOBQ
MOBP|WP_011205818.1_MULTISPECIES:_protein_TraI_[Proteobacteria]	NC_016840.1_locus1|strand1|frame1|1250	11.86	312	233	9	1	277	246	550	1e-47	177	8	300	1.01	0.119786	736	1650	736-1663	mobilization protein	NC_016840.1	Col156	Col	-	MOBQ
MOBP|WP_011205818.1_MULTISPECIES:_protein_TraI_[Proteobacteria]	NC_016840.1_locus1|strand1|frame1|1250	11.86	312	233	9	1	277	246	550	3e-47	176	9	300	1.01	0.119786	736	1650	736-1663	mobilization protein	NC_016840.1	Col156	Col	-	MOBQ
MOBP|WP_011205818.1_MULTISPECIES:_protein_TraI_[Proteobacteria]	NC_016840.1_locus1|strand1|frame1|1250	12.7	315	227	9	1	277	246	550	4e-45	170	10	300	1.02	0.12954	736	1650	736-1663	mobilization protein	NC_016840.1	Col156	Col	-	MOBQ
MOBP|WP_011205818.1_MULTISPECIES:_protein_TraI_[Proteobacteria]	NC_016840.1_locus1|strand1|frame1|1250	11.97	309	236	8	1	277	246	550	1e-43	166	11	300	1.00333	0.120099	736	1650	736-1663	mobilization protein	NC_016840.1	Col156	Col	-	MOBQ
MOBP|WP_011205818.1_MULTISPECIES:_protein_TraI_[Proteobacteria]	NC_016840.1_locus1|strand1|frame1|1250	11.97	309	236	8	1	277	246	550	2e-46	173	12	300	1.00333	0.120099	736	1650	736-1663	mobilization protein	NC_016840.1	Col156	Col	-	MOBQ
MOBP|WP_011205818.1_MULTISPECIES:_protein_TraI_[Proteobacteria]	NC_016840.1_locus1|strand1|frame1|1250	11.97	309	236	8	1	277	246	550	4e-47	175	13	300	1.00333	0.120099	736	1650	736-1663	mobilization protein	NC_016840.1	Col156	Col	-	MOBQ
MOBQ|NP_044304.1_mobilization_protein_A__plasmid__[Escherichia_coli]	NC_016862.1_locus1|strand1|frame0|2890	100	300	0	0	1	300	2161	2460	0	618	1	300	1	1	6481	7380	6480-8610	mobilization protein A	NC_016862.1	IncQ1	IncQ	-	MOBQ
MOBQ|NP_044304.1_mobilization_protein_A__plasmid__[Escherichia_coli]	NC_016862.1_locus1|strand1|frame0|2890	100	300	0	0	1	300	2161	2460	2e-131	419	2	300	1	1	6481	7380	6480-8610	mobilization protein A	NC_016862.1	IncQ1	IncQ	-	MOBQ
MOBQ|NP_044304.1_mobilization_protein_A__plasmid__[Escherichia_coli]	NC_016862.1_locus1|strand1|frame0|2890	100	300	0	0	1	300	2161	2460	3e-114	370	3	300	1	1	6481	7380	6480-8610	mobilization protein A	NC_016862.1	IncQ1	IncQ	-	MOBQ
MOBQ|NP_044304.1_mobilization_protein_A__plasmid__[Escherichia_coli]	NC_016862.1_locus1|strand1|frame0|2890	100	300	0	0	1	300	2161	2460	8e-111	360	4	300	1	1	6481	7380	6480-8610	mobilization protein A	NC_016862.1	IncQ1	IncQ	-	MOBQ
MOBQ|NP_044304.1_mobilization_protein_A__plasmid__[Escherichia_coli]	NC_016862.1_locus1|strand1|frame0|2890	100	300	0	0	1	300	2161	2460	1e-105	345	5	300	1	1	6481	7380	6480-8610	mobilization protein A	NC_016862.1	IncQ1	IncQ	-	MOBQ
MOBP|WP_011205818.1_MULTISPECIES:_protein_TraI_[Proteobacteria]	NC_016862.1_locus1|strand1|frame0|2890	11.72	273	214	9	1	265	2161	2414	4e-13	74	5	300	0.88	0.103136	6481	7242	6480-8610	mobilization protein A	NC_016862.1	IncQ1	IncQ	-	MOBQ
MOBQ|NP_044304.1_mobilization_protein_A__plasmid__[Escherichia_coli]	NC_016862.1_locus1|strand1|frame0|2890	100	300	0	0	1	300	2161	2460	9e-104	340	6	300	1	1	6481	7380	6480-8610	mobilization protein A	NC_016862.1	IncQ1	IncQ	-	MOBQ
MOBP|WP_011205818.1_MULTISPECIES:_protein_TraI_[Proteobacteria]	NC_016862.1_locus1|strand1|frame0|2890	11.07	298	234	10	1	290	2161	2435	1e-40	157	6	300	0.96	0.106272	6481	7305	6480-8610	mobilization protein A	NC_016862.1	IncQ1	IncQ	-	MOBQ
MOBP|WP_011205818.1_MULTISPECIES:_protein_TraI_[Proteobacteria]	NC_016862.1_locus1|strand1|frame0|2890	11.07	298	234	10	1	290	2161	2435	1e-44	169	7	300	0.96	0.106272	6481	7305	6480-8610	mobilization protein A	NC_016862.1	IncQ1	IncQ	-	MOBQ
MOBP|WP_011205818.1_MULTISPECIES:_protein_TraI_[Proteobacteria]	NC_016862.1_locus1|strand1|frame0|2890	11.3	301	234	11	1	292	2161	2437	8e-38	149	8	300	0.966667	0.109233	6481	7311	6480-8610	mobilization protein A	NC_016862.1	IncQ1	IncQ	-	MOBQ
MOBQ|NP_044304.1_mobilization_protein_A__plasmid__[Escherichia_coli]	NC_017624.1_locus1|strand-1|frame2|12526	17.59	199	133	9	2	190	6149	6326	3e-09	62.2	3	300	0.633333	0.111403	18601	19134	18109-19276	spore coat protein CotH	NC_017624.1	IncX1	IncX	-	MOBQ
MOBQ|NP_044304.1_mobilization_protein_A__plasmid__[Escherichia_coli]	NC_017624.1_locus1|strand-1|frame2|12526	15.44	259	193	9	2	242	6149	6399	2e-53	195	4	300	0.833333	0.128667	18382	19134	18109-19276	spore coat protein CotH	NC_017624.1	IncX1	IncX	-	MOBQ
MOBP|WP_011205818.1_MULTISPECIES:_protein_TraI_[Proteobacteria]	NC_017624.1_locus1|strand-1|frame2|12526	13.23	189	146	8	5	179	6156	6340	8e-26	114	4	300	0.603333	0.079821	18559	19113	18109-19276	spore coat protein CotH	NC_017624.1	IncX1	IncX	-	MOBQ
MOBQ|NP_044304.1_mobilization_protein_A__plasmid__[Escherichia_coli]	NC_017624.1_locus1|strand-1|frame2|12526	14.38	306	235	10	2	288	6149	6446	6e-74	255	5	300	0.986667	0.141883	18241	19134	18109-19276	spore coat protein CotH	NC_017624.1	IncX1	IncX	-	MOBQ
MOBP|WP_011205818.1_MULTISPECIES:_protein_TraI_[Proteobacteria]	NC_017624.1_locus1|strand-1|frame2|12526	13.23	189	146	8	5	179	6156	6340	2e-40	157	5	300	0.603333	0.079821	18559	19113	18109-19276	spore coat protein CotH	NC_017624.1	IncX1	IncX	-	MOBQ
MOBQ|NP_044304.1_mobilization_protein_A__plasmid__[Escherichia_coli]	NC_017624.1_locus1|strand-1|frame2|12526	14.38	306	235	10	2	288	6149	6446	9e-82	277	6	300	0.986667	0.141883	18241	19134	18109-19276	spore coat protein CotH	NC_017624.1	IncX1	IncX	-	MOBQ
MOBP|WP_011205818.1_MULTISPECIES:_protein_TraI_[Proteobacteria]	NC_017624.1_locus1|strand-1|frame2|12526	13.23	189	146	8	5	179	6156	6340	9e-39	152	6	300	0.603333	0.079821	18559	19113	18109-19276	spore coat protein CotH	NC_017624.1	IncX1	IncX	-	MOBQ
MOBP|WP_011205818.1_MULTISPECIES:_protein_TraI_[Proteobacteria]	NC_017624.1_locus1|strand-1|frame2|12526	13.55	251	191	11	5	238	6156	6397	4e-39	153	7	300	0.8	0.1084	18388	19113	18109-19276	spore coat protein CotH	NC_017624.1	IncX1	IncX	-	MOBQ
MOBP|WP_011205818.1_MULTISPECIES:_protein_TraI_[Proteobacteria]	NC_017624.1_locus1|strand-1|frame2|12526	13.39	254	194	11	2	238	6153	6397	1e-37	149	8	300	0.81	0.108459	18388	19122	18109-19276	spore coat protein CotH	NC_017624.1	IncX1	IncX	-	MOBQ
MOBP|WP_011205818.1_MULTISPECIES:_protein_TraI_[Proteobacteria]	NC_017624.1_locus1|strand-1|frame2|12526	11.89	286	229	11	2	273	6153	6429	2e-39	155	12	300	0.916667	0.108992	18292	19122	18109-19276	spore coat protein CotH	NC_017624.1	IncX1	IncX	-	MOBQ
MOBP|WP_011205818.1_MULTISPECIES:_protein_TraI_[Proteobacteria]	NC_017624.1_locus1|strand-1|frame2|12526	12.01	283	229	10	2	270	6153	6429	3e-39	154	13	300	0.91	0.109291	18292	19122	18109-19276	spore coat protein CotH	NC_017624.1	IncX1	IncX	-	MOBQ
MOBQ|NP_044304.1_mobilization_protein_A__plasmid__[Escherichia_coli]	NC_017648.1_locus1|strand1|frame2|1720	38.49	304	149	14	1	275	912	1206	2e-48	179	1	300	0.966667	0.37207	2734	3618	2861-3662	mobilization protein	NC_017648.1	Col156	Col	-	MOBQ
MOBQ|NP_044304.1_mobilization_protein_A__plasmid__[Escherichia_coli]	NC_017648.1_locus1|strand1|frame2|1720	36.33	300	171	9	1	289	912	1202	8e-116	371	2	300	0.97	0.352401	2734	3606	2861-3662	mobilization protein	NC_017648.1	Col156	Col	-	MOBQ
MOBQ|NP_044304.1_mobilization_protein_A__plasmid__[Escherichia_coli]	NC_017648.1_locus1|strand1|frame2|1720	35.26	312	181	10	1	300	912	1214	2e-112	362	3	300	1.00667	0.354951	2734	3642	2861-3662	mobilization protein	NC_017648.1	Col156	Col	-	MOBQ
MOBQ|NP_044304.1_mobilization_protein_A__plasmid__[Escherichia_coli]	NC_017648.1_locus1|strand1|frame2|1720	35.26	312	181	10	1	300	912	1214	9e-106	344	4	300	1.00667	0.354951	2734	3642	2861-3662	mobilization protein	NC_017648.1	Col156	Col	-	MOBQ
MOBP|WP_011205818.1_MULTISPECIES:_protein_TraI_[Proteobacteria]	NC_017648.1_locus1|strand1|frame2|1720	11.81	254	179	8	5	216	916	1166	0.006	42.8	4	300	0.82	0.096842	2746	3498	2861-3662	mobilization protein	NC_017648.1	Col156	Col	-	MOBQ
MOBQ|NP_044304.1_mobilization_protein_A__plasmid__[Escherichia_coli]	NC_017648.1_locus1|strand1|frame2|1720	35.26	312	181	10	1	300	912	1214	2e-97	320	5	300	1.00667	0.354951	2734	3642	2861-3662	mobilization protein	NC_017648.1	Col156	Col	-	MOBQ
MOBP|WP_011205818.1_MULTISPECIES:_protein_TraI_[Proteobacteria]	NC_017648.1_locus1|strand1|frame2|1720	11.94	310	229	11	1	274	912	1213	4e-49	182	5	300	0.996667	0.119002	2734	3639	2861-3662	mobilization protein	NC_017648.1	Col156	Col	-	MOBQ
MOBQ|NP_044304.1_mobilization_protein_A__plasmid__[Escherichia_coli]	NC_017648.1_locus1|strand1|frame2|1720	35.26	312	181	10	1	300	912	1214	2e-97	320	6	300	1.00667	0.354951	2734	3642	2861-3662	mobilization protein	NC_017648.1	Col156	Col	-	MOBQ
MOBP|WP_011205818.1_MULTISPECIES:_protein_TraI_[Proteobacteria]	NC_017648.1_locus1|strand1|frame2|1720	12.26	310	228	11	1	274	912	1213	1e-61	218	6	300	0.996667	0.122191	2734	3639	2861-3662	mobilization protein	NC_017648.1	Col156	Col	-	MOBQ
MOBP|WP_011205818.1_MULTISPECIES:_protein_TraI_[Proteobacteria]	NC_017648.1_locus1|strand1|frame2|1720	11.33	309	232	9	1	274	912	1213	3e-58	208	7	300	1	0.1133	2734	3639	2861-3662	mobilization protein	NC_017648.1	Col156	Col	-	MOBQ
MOBP|WP_011205818.1_MULTISPECIES:_protein_TraI_[Proteobacteria]	NC_017648.1_locus1|strand1|frame2|1720	11.22	312	235	9	1	277	912	1216	9e-53	192	8	300	1.01	0.113322	2734	3648	2861-3662	mobilization protein	NC_017648.1	Col156	Col	-	MOBQ
MOBP|WP_011205818.1_MULTISPECIES:_protein_TraI_[Proteobacteria]	NC_017648.1_locus1|strand1|frame2|1720	11.22	312	235	9	1	277	912	1216	4e-52	190	9	300	1.01	0.113322	2734	3648	2861-3662	mobilization protein	NC_017648.1	Col156	Col	-	MOBQ
MOBP|WP_011205818.1_MULTISPECIES:_protein_TraI_[Proteobacteria]	NC_017648.1_locus1|strand1|frame2|1720	12.06	315	229	9	1	277	912	1216	3e-50	185	10	300	1.02	0.123012	2734	3648	2861-3662	mobilization protein	NC_017648.1	Col156	Col	-	MOBQ
MOBP|WP_011205818.1_MULTISPECIES:_protein_TraI_[Proteobacteria]	NC_017648.1_locus1|strand1|frame2|1720	11.33	309	238	8	1	277	912	1216	7e-49	181	11	300	1.00333	0.113678	2734	3648	2861-3662	mobilization protein	NC_017648.1	Col156	Col	-	MOBQ
MOBP|WP_011205818.1_MULTISPECIES:_protein_TraI_[Proteobacteria]	NC_017648.1_locus1|strand1|frame2|1720	11.33	309	238	8	1	277	912	1216	2e-51	189	12	300	1.00333	0.113678	2734	3648	2861-3662	mobilization protein	NC_017648.1	Col156	Col	-	MOBQ
MOBP|WP_011205818.1_MULTISPECIES:_protein_TraI_[Proteobacteria]	NC_017648.1_locus1|strand1|frame2|1720	11.08	325	247	9	1	287	912	1232	6e-53	193	13	300	1.05333	0.116709	2734	3696	2861-3662	mobilization protein	NC_017648.1	Col156	Col	-	MOBQ
MOBQ|NP_044304.1_mobilization_protein_A__plasmid__[Escherichia_coli]	NC_017719.1_locus1|strand-1|frame2|2895	100	300	0	0	1	300	1074	1373	0	618	1	300	1	1	4567	5466	3337-5467	mobilization protein A	NC_017719.1	IncQ1	IncQ	-	MOBQ
MOBQ|NP_044304.1_mobilization_protein_A__plasmid__[Escherichia_coli]	NC_017719.1_locus1|strand-1|frame2|2895	100	300	0	0	1	300	1074	1373	2e-131	419	2	300	1	1	4567	5466	3337-5467	mobilization protein A	NC_017719.1	IncQ1	IncQ	-	MOBQ
MOBQ|NP_044304.1_mobilization_protein_A__plasmid__[Escherichia_coli]	NC_017719.1_locus1|strand-1|frame2|2895	100	300	0	0	1	300	1074	1373	4e-114	370	3	300	1	1	4567	5466	3337-5467	mobilization protein A	NC_017719.1	IncQ1	IncQ	-	MOBQ
MOBQ|NP_044304.1_mobilization_protein_A__plasmid__[Escherichia_coli]	NC_017719.1_locus1|strand-1|frame2|2895	100	300	0	0	1	300	1074	1373	8e-111	360	4	300	1	1	4567	5466	3337-5467	mobilization protein A	NC_017719.1	IncQ1	IncQ	-	MOBQ
MOBQ|NP_044304.1_mobilization_protein_A__plasmid__[Escherichia_coli]	NC_017719.1_locus1|strand-1|frame2|2895	100	300	0	0	1	300	1074	1373	1e-105	345	5	300	1	1	4567	5466	3337-5467	mobilization protein A	NC_017719.1	IncQ1	IncQ	-	MOBQ
MOBP|WP_011205818.1_MULTISPECIES:_protein_TraI_[Proteobacteria]	NC_017719.1_locus1|strand-1|frame2|2895	11.72	273	214	9	1	265	1074	1327	4e-13	74	5	300	0.88	0.103136	4705	5466	3337-5467	mobilization protein A	NC_017719.1	IncQ1	IncQ	-	MOBQ
MOBQ|NP_044304.1_mobilization_protein_A__plasmid__[Escherichia_coli]	NC_017719.1_locus1|strand-1|frame2|2895	100	300	0	0	1	300	1074	1373	9e-104	340	6	300	1	1	4567	5466	3337-5467	mobilization protein A	NC_017719.1	IncQ1	IncQ	-	MOBQ
MOBP|WP_011205818.1_MULTISPECIES:_protein_TraI_[Proteobacteria]	NC_017719.1_locus1|strand-1|frame2|2895	11.07	298	234	10	1	290	1074	1348	1e-40	157	6	300	0.96	0.106272	4642	5466	3337-5467	mobilization protein A	NC_017719.1	IncQ1	IncQ	-	MOBQ
MOBP|WP_011205818.1_MULTISPECIES:_protein_TraI_[Proteobacteria]	NC_017719.1_locus1|strand-1|frame2|2895	11.07	298	234	10	1	290	1074	1348	1e-44	169	7	300	0.96	0.106272	4642	5466	3337-5467	mobilization protein A	NC_017719.1	IncQ1	IncQ	-	MOBQ
MOBP|WP_011205818.1_MULTISPECIES:_protein_TraI_[Proteobacteria]	NC_017719.1_locus1|strand-1|frame2|2895	11.3	301	234	11	1	292	1074	1350	8e-38	149	8	300	0.966667	0.109233	4636	5466	3337-5467	mobilization protein A	NC_017719.1	IncQ1	IncQ	-	MOBQ
MOBQ|NP_044304.1_mobilization_protein_A__plasmid__[Escherichia_coli]	NC_019013.1_locus1|strand-1|frame2|16856	17.59	199	133	9	2	190	1684	1861	2e-09	63	3	300	0.633333	0.111403	44986	45519	44495-45662	relaxase/Mobilization nuclease domain protein	NC_019013.1	IncX1,IncX3	IncX,IncX	-	MOBQ
MOBQ|NP_044304.1_mobilization_protein_A__plasmid__[Escherichia_coli]	NC_019013.1_locus1|strand-1|frame2|16856	15.83	259	192	9	2	242	1684	1934	2e-54	198	4	300	0.833333	0.131917	44767	45519	44495-45662	relaxase/Mobilization nuclease domain protein	NC_019013.1	IncX1,IncX3	IncX,IncX	-	MOBQ
MOBP|WP_011205818.1_MULTISPECIES:_protein_TraI_[Proteobacteria]	NC_019013.1_locus1|strand-1|frame2|16856	13.23	189	146	8	5	179	1691	1875	2e-25	112	4	300	0.603333	0.079821	44944	45498	44495-45662	relaxase/Mobilization nuclease domain protein	NC_019013.1	IncX1,IncX3	IncX,IncX	-	MOBQ
MOBQ|NP_044304.1_mobilization_protein_A__plasmid__[Escherichia_coli]	NC_019013.1_locus1|strand-1|frame2|16856	14.71	306	234	10	2	288	1684	1981	5e-75	258	5	300	0.986667	0.145139	44626	45519	44495-45662	relaxase/Mobilization nuclease domain protein	NC_019013.1	IncX1,IncX3	IncX,IncX	-	MOBQ
MOBP|WP_011205818.1_MULTISPECIES:_protein_TraI_[Proteobacteria]	NC_019013.1_locus1|strand-1|frame2|16856	13.23	189	146	8	5	179	1691	1875	8e-40	155	5	300	0.603333	0.079821	44944	45498	44495-45662	relaxase/Mobilization nuclease domain protein	NC_019013.1	IncX1,IncX3	IncX,IncX	-	MOBQ
MOBQ|NP_044304.1_mobilization_protein_A__plasmid__[Escherichia_coli]	NC_019013.1_locus1|strand-1|frame2|16856	14.71	306	234	10	2	288	1684	1981	7e-83	281	6	300	0.986667	0.145139	44626	45519	44495-45662	relaxase/Mobilization nuclease domain protein	NC_019013.1	IncX1,IncX3	IncX,IncX	-	MOBQ
MOBP|WP_011205818.1_MULTISPECIES:_protein_TraI_[Proteobacteria]	NC_019013.1_locus1|strand-1|frame2|16856	13.23	189	146	8	5	179	1691	1875	3e-38	151	6	300	0.603333	0.079821	44944	45498	44495-45662	relaxase/Mobilization nuclease domain protein	NC_019013.1	IncX1,IncX3	IncX,IncX	-	MOBQ
MOBP|WP_011205818.1_MULTISPECIES:_protein_TraI_[Proteobacteria]	NC_019013.1_locus1|strand-1|frame2|16856	13.55	251	191	11	5	238	1691	1932	2e-39	154	7	300	0.8	0.1084	44773	45498	44495-45662	relaxase/Mobilization nuclease domain protein	NC_019013.1	IncX1,IncX3	IncX,IncX	-	MOBQ
MOBP|WP_011205818.1_MULTISPECIES:_protein_TraI_[Proteobacteria]	NC_019013.1_locus1|strand-1|frame2|16856	13.39	254	194	11	2	238	1688	1932	9e-38	149	8	300	0.81	0.108459	44773	45507	44495-45662	relaxase/Mobilization nuclease domain protein	NC_019013.1	IncX1,IncX3	IncX,IncX	-	MOBQ
MOBP|WP_011205818.1_MULTISPECIES:_protein_TraI_[Proteobacteria]	NC_019013.1_locus1|strand-1|frame2|16856	11.89	286	229	11	2	273	1688	1964	4e-39	153	12	300	0.916667	0.108992	44677	45507	44495-45662	relaxase/Mobilization nuclease domain protein	NC_019013.1	IncX1,IncX3	IncX,IncX	-	MOBQ
MOBP|WP_011205818.1_MULTISPECIES:_protein_TraI_[Proteobacteria]	NC_019013.1_locus1|strand-1|frame2|16856	12.01	283	229	10	2	270	1688	1964	5e-39	153	13	300	0.91	0.109291	44677	45507	44495-45662	relaxase/Mobilization nuclease domain protein	NC_019013.1	IncX1,IncX3	IncX,IncX	-	MOBQ
MOBQ|NP_044304.1_mobilization_protein_A__plasmid__[Escherichia_coli]	NC_019038.1_locus1|strand1|frame2|1432	45.5	222	105	6	1	210	3	220	1e-46	174	1	300	0.72	0.3276	7	660	8-1868	plasmid mobilisation protein	NC_019038.1	Col156	Col	-	MOBQ
MOBQ|NP_044304.1_mobilization_protein_A__plasmid__[Escherichia_coli]	NC_019038.1_locus1|strand1|frame2|1432	36.51	304	169	8	1	288	3	298	8e-98	319	2	300	0.986667	0.360232	7	894	8-1868	plasmid mobilisation protein	NC_019038.1	Col156	Col	-	MOBQ
MOBQ|NP_044304.1_mobilization_protein_A__plasmid__[Escherichia_coli]	NC_019038.1_locus1|strand1|frame2|1432	36.51	304	169	8	1	288	3	298	9e-100	325	3	300	0.986667	0.360232	7	894	8-1868	plasmid mobilisation protein	NC_019038.1	Col156	Col	-	MOBQ
MOBQ|NP_044304.1_mobilization_protein_A__plasmid__[Escherichia_coli]	NC_019038.1_locus1|strand1|frame2|1432	36.51	304	169	8	1	288	3	298	2e-96	316	4	300	0.986667	0.360232	7	894	8-1868	plasmid mobilisation protein	NC_019038.1	Col156	Col	-	MOBQ
MOBQ|NP_044304.1_mobilization_protein_A__plasmid__[Escherichia_coli]	NC_019038.1_locus1|strand1|frame2|1432	36.16	307	172	8	1	291	3	301	3e-91	301	5	300	0.996667	0.360395	7	903	8-1868	plasmid mobilisation protein	NC_019038.1	Col156	Col	-	MOBQ
MOBP|WP_011205818.1_MULTISPECIES:_protein_TraI_[Proteobacteria]	NC_019038.1_locus1|strand1|frame2|1432	11.47	279	211	9	1	267	3	257	4e-25	111	5	300	0.9	0.10323	7	771	8-1868	plasmid mobilisation protein	NC_019038.1	Col156	Col	-	MOBQ
MOBQ|NP_044304.1_mobilization_protein_A__plasmid__[Escherichia_coli]	NC_019038.1_locus1|strand1|frame2|1432	36.16	307	172	8	1	291	3	301	5e-91	301	6	300	0.996667	0.360395	7	903	8-1868	plasmid mobilisation protein	NC_019038.1	Col156	Col	-	MOBQ
MOBP|WP_011205818.1_MULTISPECIES:_protein_TraI_[Proteobacteria]	NC_019038.1_locus1|strand1|frame2|1432	11.26	302	227	10	1	285	3	280	3e-54	196	6	300	0.973333	0.109597	7	840	8-1868	plasmid mobilisation protein	NC_019038.1	Col156	Col	-	MOBQ
MOBP|WP_011205818.1_MULTISPECIES:_protein_TraI_[Proteobacteria]	NC_019038.1_locus1|strand1|frame2|1432	11.59	302	226	10	1	285	3	280	3e-53	193	7	300	0.973333	0.112809	7	840	8-1868	plasmid mobilisation protein	NC_019038.1	Col156	Col	-	MOBQ
MOBP|WP_011205818.1_MULTISPECIES:_protein_TraI_[Proteobacteria]	NC_019038.1_locus1|strand1|frame2|1432	11.92	302	225	9	1	285	3	280	4e-50	185	8	300	0.976667	0.116419	7	840	8-1868	plasmid mobilisation protein	NC_019038.1	Col156	Col	-	MOBQ
MOBP|WP_011205818.1_MULTISPECIES:_protein_TraI_[Proteobacteria]	NC_019038.1_locus1|strand1|frame2|1432	11.3	301	228	8	1	285	3	280	6e-46	172	9	300	0.976667	0.110363	7	840	8-1868	plasmid mobilisation protein	NC_019038.1	Col156	Col	-	MOBQ
MOBP|WP_011205818.1_MULTISPECIES:_protein_TraI_[Proteobacteria]	NC_019038.1_locus1|strand1|frame2|1432	11.3	301	228	8	1	285	3	280	6e-46	172	10	300	0.976667	0.110363	7	840	8-1868	plasmid mobilisation protein	NC_019038.1	Col156	Col	-	MOBQ
MOBP|WP_011205818.1_MULTISPECIES:_protein_TraI_[Proteobacteria]	NC_019038.1_locus1|strand1|frame2|1432	10.96	301	229	8	1	285	3	280	1e-43	166	11	300	0.976667	0.107043	7	840	8-1868	plasmid mobilisation protein	NC_019038.1	Col156	Col	-	MOBQ
MOBP|WP_011205818.1_MULTISPECIES:_protein_TraI_[Proteobacteria]	NC_019038.1_locus1|strand1|frame2|1432	11.3	301	228	8	1	285	3	280	3e-44	167	12	300	0.976667	0.110363	7	840	8-1868	plasmid mobilisation protein	NC_019038.1	Col156	Col	-	MOBQ
MOBP|WP_011205818.1_MULTISPECIES:_protein_TraI_[Proteobacteria]	NC_019038.1_locus1|strand1|frame2|1432	11.3	301	228	8	1	285	3	280	3e-43	165	13	300	0.976667	0.110363	7	840	8-1868	plasmid mobilisation protein	NC_019038.1	Col156	Col	-	MOBQ
MOBQ|NP_044304.1_mobilization_protein_A__plasmid__[Escherichia_coli]	NC_019046.1_locus1|strand-1|frame2|10560	17.59	199	133	9	2	190	1626	1803	4e-09	62.2	3	300	0.633333	0.111403	26272	26805	25781-26948	putative relaxase/mobilization protein TaxC	NC_019046.1	IncX1	IncX	-	MOBQ
MOBQ|NP_044304.1_mobilization_protein_A__plasmid__[Escherichia_coli]	NC_019046.1_locus1|strand-1|frame2|10560	15.83	259	192	9	2	242	1626	1876	5e-54	197	4	300	0.833333	0.131917	26053	26805	25781-26948	putative relaxase/mobilization protein TaxC	NC_019046.1	IncX1	IncX	-	MOBQ
MOBP|WP_011205818.1_MULTISPECIES:_protein_TraI_[Proteobacteria]	NC_019046.1_locus1|strand-1|frame2|10560	13.23	189	146	8	5	179	1633	1817	8e-26	114	4	300	0.603333	0.079821	26230	26784	25781-26948	putative relaxase/mobilization protein TaxC	NC_019046.1	IncX1	IncX	-	MOBQ
MOBQ|NP_044304.1_mobilization_protein_A__plasmid__[Escherichia_coli]	NC_019046.1_locus1|strand-1|frame2|10560	14.71	306	234	10	2	288	1626	1923	2e-74	256	5	300	0.986667	0.145139	25912	26805	25781-26948	putative relaxase/mobilization protein TaxC	NC_019046.1	IncX1	IncX	-	MOBQ
MOBP|WP_011205818.1_MULTISPECIES:_protein_TraI_[Proteobacteria]	NC_019046.1_locus1|strand-1|frame2|10560	13.23	189	146	8	5	179	1633	1817	4e-40	156	5	300	0.603333	0.079821	26230	26784	25781-26948	putative relaxase/mobilization protein TaxC	NC_019046.1	IncX1	IncX	-	MOBQ
MOBQ|NP_044304.1_mobilization_protein_A__plasmid__[Escherichia_coli]	NC_019046.1_locus1|strand-1|frame2|10560	14.71	306	234	10	2	288	1626	1923	5e-82	278	6	300	0.986667	0.145139	25912	26805	25781-26948	putative relaxase/mobilization protein TaxC	NC_019046.1	IncX1	IncX	-	MOBQ
MOBP|WP_011205818.1_MULTISPECIES:_protein_TraI_[Proteobacteria]	NC_019046.1_locus1|strand-1|frame2|10560	13.23	189	146	8	5	179	1633	1817	9e-39	152	6	300	0.603333	0.079821	26230	26784	25781-26948	putative relaxase/mobilization protein TaxC	NC_019046.1	IncX1	IncX	-	MOBQ
MOBP|WP_011205818.1_MULTISPECIES:_protein_TraI_[Proteobacteria]	NC_019046.1_locus1|strand-1|frame2|10560	13.55	251	191	11	5	238	1633	1874	1e-39	155	7	300	0.8	0.1084	26059	26784	25781-26948	putative relaxase/mobilization protein TaxC	NC_019046.1	IncX1	IncX	-	MOBQ
MOBP|WP_011205818.1_MULTISPECIES:_protein_TraI_[Proteobacteria]	NC_019046.1_locus1|strand-1|frame2|10560	13.39	254	194	11	2	238	1630	1874	3e-38	151	8	300	0.81	0.108459	26059	26793	25781-26948	putative relaxase/mobilization protein TaxC	NC_019046.1	IncX1	IncX	-	MOBQ
MOBP|WP_011205818.1_MULTISPECIES:_protein_TraI_[Proteobacteria]	NC_019046.1_locus1|strand-1|frame2|10560	12.6	254	196	11	2	238	1630	1874	3e-36	145	9	300	0.81	0.10206	26059	26793	25781-26948	putative relaxase/mobilization protein TaxC	NC_019046.1	IncX1	IncX	-	MOBQ
MOBP|WP_011205818.1_MULTISPECIES:_protein_TraI_[Proteobacteria]	NC_019046.1_locus1|strand-1|frame2|10560	11.89	286	229	11	2	273	1630	1906	8e-40	155	12	300	0.916667	0.108992	25963	26793	25781-26948	putative relaxase/mobilization protein TaxC	NC_019046.1	IncX1	IncX	-	MOBQ
MOBP|WP_011205818.1_MULTISPECIES:_protein_TraI_[Proteobacteria]	NC_019046.1_locus1|strand-1|frame2|10560	12.01	283	229	10	2	270	1630	1906	1e-39	154	13	300	0.91	0.109291	25963	26793	25781-26948	putative relaxase/mobilization protein TaxC	NC_019046.1	IncX1	IncX	-	MOBQ
MOBQ|NP_044304.1_mobilization_protein_A__plasmid__[Escherichia_coli]	NC_019047.1_locus1|strand1|frame0|11431	15.35	228	162	9	2	210	4542	4757	5e-07	55.7	3	300	0.73	0.112055	13624	14271	13482-14640	TaxC	NC_019047.1	IncX2	IncX	-	MOBQ
MOBQ|NP_044304.1_mobilization_protein_A__plasmid__[Escherichia_coli]	NC_019047.1_locus1|strand1|frame0|11431	15.06	259	194	9	2	242	4542	4792	2e-53	195	4	300	0.833333	0.1255	13624	14376	13482-14640	TaxC	NC_019047.1	IncX2	IncX	-	MOBQ
MOBP|WP_011205818.1_MULTISPECIES:_protein_TraI_[Proteobacteria]	NC_019047.1_locus1|strand1|frame0|11431	12.7	189	147	8	5	179	4549	4733	1e-21	101	4	300	0.603333	0.0766233	13645	14199	13482-14640	TaxC	NC_019047.1	IncX2	IncX	-	MOBQ
MOBQ|NP_044304.1_mobilization_protein_A__plasmid__[Escherichia_coli]	NC_019047.1_locus1|strand1|frame0|11431	14.62	301	230	10	2	283	4542	4834	2e-71	247	5	300	0.97	0.141814	13624	14502	13482-14640	TaxC	NC_019047.1	IncX2	IncX	-	MOBQ
MOBP|WP_011205818.1_MULTISPECIES:_protein_TraI_[Proteobacteria]	NC_019047.1_locus1|strand1|frame0|11431	12.7	189	147	8	5	179	4549	4733	1e-36	146	5	300	0.603333	0.0766233	13645	14199	13482-14640	TaxC	NC_019047.1	IncX2	IncX	-	MOBQ
MOBQ|NP_044304.1_mobilization_protein_A__plasmid__[Escherichia_coli]	NC_019047.1_locus1|strand1|frame0|11431	14.62	301	230	10	2	283	4542	4834	6e-77	263	6	300	0.97	0.141814	13624	14502	13482-14640	TaxC	NC_019047.1	IncX2	IncX	-	MOBQ
MOBP|WP_011205818.1_MULTISPECIES:_protein_TraI_[Proteobacteria]	NC_019047.1_locus1|strand1|frame0|11431	13.25	249	190	11	5	236	4549	4788	9e-36	143	6	300	0.793333	0.105117	13645	14364	13482-14640	TaxC	NC_019047.1	IncX2	IncX	-	MOBQ
MOBP|WP_011205818.1_MULTISPECIES:_protein_TraI_[Proteobacteria]	NC_019047.1_locus1|strand1|frame0|11431	13.25	249	190	11	5	236	4549	4788	7e-39	153	7	300	0.793333	0.105117	13645	14364	13482-14640	TaxC	NC_019047.1	IncX2	IncX	-	MOBQ
MOBQ|NP_044304.1_mobilization_protein_A__plasmid__[Escherichia_coli]	NC_019062.1_locus1|strand1|frame2|10004	41.04	268	129	7	1	256	1020	1270	7e-46	173	1	300	0.87	0.357048	3058	3810	0-5690	hypothetical protein	NC_019062.1	Col156	Col	-	MOBQ
MOBQ|NP_044304.1_mobilization_protein_A__plasmid__[Escherichia_coli]	NC_019062.1_locus1|strand1|frame2|10004	36.88	301	169	8	1	288	1020	1312	2e-98	325	2	300	0.976667	0.360195	3058	3936	0-5690	hypothetical protein	NC_019062.1	Col156	Col	-	MOBQ
MOBQ|NP_044304.1_mobilization_protein_A__plasmid__[Escherichia_coli]	NC_019062.1_locus1|strand1|frame2|10004	36.88	301	169	8	1	288	1020	1312	3e-102	336	3	300	0.976667	0.360195	3058	3936	0-5690	hypothetical protein	NC_019062.1	Col156	Col	-	MOBQ
MOBQ|NP_044304.1_mobilization_protein_A__plasmid__[Escherichia_coli]	NC_019062.1_locus1|strand1|frame2|10004	36.75	302	170	8	1	289	1020	1313	2e-100	331	4	300	0.98	0.36015	3058	3939	0-5690	hypothetical protein	NC_019062.1	Col156	Col	-	MOBQ
MOBQ|NP_044304.1_mobilization_protein_A__plasmid__[Escherichia_coli]	NC_019062.1_locus1|strand1|frame2|10004	36.75	302	170	8	1	289	1020	1313	8e-95	315	5	300	0.98	0.36015	3058	3939	0-5690	hypothetical protein	NC_019062.1	Col156	Col	-	MOBQ
MOBP|WP_011205818.1_MULTISPECIES:_protein_TraI_[Proteobacteria]	NC_019062.1_locus1|strand1|frame2|10004	10.76	223	173	7	1	212	1020	1227	2e-24	109	5	300	0.72	0.077472	3058	3681	0-5690	hypothetical protein	NC_019062.1	Col156	Col	-	MOBQ
MOBQ|NP_044304.1_mobilization_protein_A__plasmid__[Escherichia_coli]	NC_019062.1_locus1|strand1|frame2|10004	36.75	302	170	8	1	289	1020	1313	9e-95	315	6	300	0.98	0.36015	3058	3939	0-5690	hypothetical protein	NC_019062.1	Col156	Col	-	MOBQ
MOBP|WP_011205818.1_MULTISPECIES:_protein_TraI_[Proteobacteria]	NC_019062.1_locus1|strand1|frame2|10004	11.78	297	221	11	1	285	1020	1287	4e-51	188	6	300	0.953333	0.112303	3058	3861	0-5690	hypothetical protein	NC_019062.1	Col156	Col	-	MOBQ
MOBP|WP_011205818.1_MULTISPECIES:_protein_TraI_[Proteobacteria]	NC_019062.1_locus1|strand1|frame2|10004	12.46	297	219	10	1	285	1020	1287	8e-54	196	7	300	0.956667	0.119201	3058	3861	0-5690	hypothetical protein	NC_019062.1	Col156	Col	-	MOBQ
MOBP|WP_011205818.1_MULTISPECIES:_protein_TraI_[Proteobacteria]	NC_019062.1_locus1|strand1|frame2|10004	12.46	297	219	10	1	285	1020	1287	3e-50	186	8	300	0.956667	0.119201	3058	3861	0-5690	hypothetical protein	NC_019062.1	Col156	Col	-	MOBQ
MOBP|WP_011205818.1_MULTISPECIES:_protein_TraI_[Proteobacteria]	NC_019062.1_locus1|strand1|frame2|10004	11.82	296	222	9	1	285	1020	1287	5e-48	179	9	300	0.956667	0.113078	3058	3861	0-5690	hypothetical protein	NC_019062.1	Col156	Col	-	MOBQ
MOBP|WP_011205818.1_MULTISPECIES:_protein_TraI_[Proteobacteria]	NC_019062.1_locus1|strand1|frame2|10004	11.82	296	222	9	1	285	1020	1287	2e-46	175	10	300	0.956667	0.113078	3058	3861	0-5690	hypothetical protein	NC_019062.1	Col156	Col	-	MOBQ
MOBP|WP_011205818.1_MULTISPECIES:_protein_TraI_[Proteobacteria]	NC_019062.1_locus1|strand1|frame2|10004	11.82	296	222	8	1	285	1020	1287	2e-44	169	11	300	0.96	0.113472	3058	3861	0-5690	hypothetical protein	NC_019062.1	Col156	Col	-	MOBQ
MOBP|WP_011205818.1_MULTISPECIES:_protein_TraI_[Proteobacteria]	NC_019062.1_locus1|strand1|frame2|10004	11.82	296	222	8	1	285	1020	1287	2e-45	172	12	300	0.96	0.113472	3058	3861	0-5690	hypothetical protein	NC_019062.1	Col156	Col	-	MOBQ
MOBP|WP_011205818.1_MULTISPECIES:_protein_TraI_[Proteobacteria]	NC_019062.1_locus1|strand1|frame2|10004	11.82	296	222	8	1	285	1020	1287	6e-45	170	13	300	0.96	0.113472	3058	3861	0-5690	hypothetical protein	NC_019062.1	Col156	Col	-	MOBQ
MOBQ|NP_044304.1_mobilization_protein_A__plasmid__[Escherichia_coli]	NC_019067.1_locus1|strand-1|frame2|12869	17.59	199	133	9	2	190	12517	12694	4e-09	62.2	3	300	0.633333	0.111403	526	1059	35-1202	TaxC	NC_019067.1	IncX1,IncX3	IncX,IncX	-	MOBQ
MOBQ|NP_044304.1_mobilization_protein_A__plasmid__[Escherichia_coli]	NC_019067.1_locus1|strand-1|frame2|12869	15.83	259	192	9	2	242	12517	12767	3e-54	197	4	300	0.833333	0.131917	307	1059	35-1202	TaxC	NC_019067.1	IncX1,IncX3	IncX,IncX	-	MOBQ
MOBP|WP_011205818.1_MULTISPECIES:_protein_TraI_[Proteobacteria]	NC_019067.1_locus1|strand-1|frame2|12869	13.76	189	145	8	5	179	12524	12708	8e-26	114	4	300	0.603333	0.0830187	484	1038	35-1202	TaxC	NC_019067.1	IncX1,IncX3	IncX,IncX	-	MOBQ
MOBQ|NP_044304.1_mobilization_protein_A__plasmid__[Escherichia_coli]	NC_019067.1_locus1|strand-1|frame2|12869	14.71	306	234	10	2	288	12517	12814	8e-75	257	5	300	0.986667	0.145139	166	1059	35-1202	TaxC	NC_019067.1	IncX1,IncX3	IncX,IncX	-	MOBQ
MOBP|WP_011205818.1_MULTISPECIES:_protein_TraI_[Proteobacteria]	NC_019067.1_locus1|strand-1|frame2|12869	13.76	189	145	8	5	179	12524	12708	2e-40	157	5	300	0.603333	0.0830187	484	1038	35-1202	TaxC	NC_019067.1	IncX1,IncX3	IncX,IncX	-	MOBQ
MOBQ|NP_044304.1_mobilization_protein_A__plasmid__[Escherichia_coli]	NC_019067.1_locus1|strand-1|frame2|12869	14.71	306	234	10	2	288	12517	12814	1e-82	280	6	300	0.986667	0.145139	166	1059	35-1202	TaxC	NC_019067.1	IncX1,IncX3	IncX,IncX	-	MOBQ
MOBP|WP_011205818.1_MULTISPECIES:_protein_TraI_[Proteobacteria]	NC_019067.1_locus1|strand-1|frame2|12869	13.76	189	145	8	5	179	12524	12708	7e-39	153	6	300	0.603333	0.0830187	484	1038	35-1202	TaxC	NC_019067.1	IncX1,IncX3	IncX,IncX	-	MOBQ
MOBP|WP_011205818.1_MULTISPECIES:_protein_TraI_[Proteobacteria]	NC_019067.1_locus1|strand-1|frame2|12869	13.94	251	190	11	5	238	12524	12765	8e-40	155	7	300	0.8	0.11152	313	1038	35-1202	TaxC	NC_019067.1	IncX1,IncX3	IncX,IncX	-	MOBQ
MOBP|WP_011205818.1_MULTISPECIES:_protein_TraI_[Proteobacteria]	NC_019067.1_locus1|strand-1|frame2|12869	13.78	254	193	11	2	238	12521	12765	3e-38	151	8	300	0.81	0.111618	313	1047	35-1202	TaxC	NC_019067.1	IncX1,IncX3	IncX,IncX	-	MOBQ
MOBP|WP_011205818.1_MULTISPECIES:_protein_TraI_[Proteobacteria]	NC_019067.1_locus1|strand-1|frame2|12869	12.99	254	195	11	2	238	12521	12765	2e-36	145	9	300	0.81	0.105219	313	1047	35-1202	TaxC	NC_019067.1	IncX1,IncX3	IncX,IncX	-	MOBQ
MOBP|WP_011205818.1_MULTISPECIES:_protein_TraI_[Proteobacteria]	NC_019067.1_locus1|strand-1|frame2|12869	12.24	286	228	11	2	273	12521	12797	7e-40	155	12	300	0.916667	0.1122	217	1047	35-1202	TaxC	NC_019067.1	IncX1,IncX3	IncX,IncX	-	MOBQ
MOBP|WP_011205818.1_MULTISPECIES:_protein_TraI_[Proteobacteria]	NC_019067.1_locus1|strand-1|frame2|12869	12.37	283	228	10	2	270	12521	12797	1e-39	155	13	300	0.91	0.112567	217	1047	35-1202	TaxC	NC_019067.1	IncX1,IncX3	IncX,IncX	-	MOBQ
MOBQ|NP_044304.1_mobilization_protein_A__plasmid__[Escherichia_coli]	NC_019083.1_locus1|strand-1|frame1|11648	17.54	211	140	9	2	199	1870	2059	4e-09	62.2	3	300	0.673333	0.118103	28768	29337	28320-29478	putative relaxase/mobilization protein TaxC	NC_019083.1	IncX3	IncX	-	MOBQ
MOBQ|NP_044304.1_mobilization_protein_A__plasmid__[Escherichia_coli]	NC_019083.1_locus1|strand-1|frame1|11648	16.22	259	191	9	2	242	1870	2120	5e-57	206	4	300	0.833333	0.135167	28585	29337	28320-29478	putative relaxase/mobilization protein TaxC	NC_019083.1	IncX3	IncX	-	MOBQ
MOBP|WP_011205818.1_MULTISPECIES:_protein_TraI_[Proteobacteria]	NC_019083.1_locus1|strand-1|frame1|11648	12.7	189	147	8	5	179	1877	2061	8e-27	117	4	300	0.603333	0.0766233	28762	29316	28320-29478	putative relaxase/mobilization protein TaxC	NC_019083.1	IncX3	IncX	-	MOBQ
MOBQ|NP_044304.1_mobilization_protein_A__plasmid__[Escherichia_coli]	NC_019083.1_locus1|strand-1|frame1|11648	14.71	306	234	10	2	288	1870	2167	1e-76	263	5	300	0.986667	0.145139	28444	29337	28320-29478	putative relaxase/mobilization protein TaxC	NC_019083.1	IncX3	IncX	-	MOBQ
MOBP|WP_011205818.1_MULTISPECIES:_protein_TraI_[Proteobacteria]	NC_019083.1_locus1|strand-1|frame1|11648	12.7	189	147	8	5	179	1877	2061	1e-40	158	5	300	0.603333	0.0766233	28762	29316	28320-29478	putative relaxase/mobilization protein TaxC	NC_019083.1	IncX3	IncX	-	MOBQ
MOBQ|NP_044304.1_mobilization_protein_A__plasmid__[Escherichia_coli]	NC_019083.1_locus1|strand-1|frame1|11648	14.71	306	234	10	2	288	1870	2167	9e-84	283	6	300	0.986667	0.145139	28444	29337	28320-29478	putative relaxase/mobilization protein TaxC	NC_019083.1	IncX3	IncX	-	MOBQ
MOBP|WP_011205818.1_MULTISPECIES:_protein_TraI_[Proteobacteria]	NC_019083.1_locus1|strand-1|frame1|11648	12.7	189	147	8	5	179	1877	2061	7e-40	156	6	300	0.603333	0.0766233	28762	29316	28320-29478	putative relaxase/mobilization protein TaxC	NC_019083.1	IncX3	IncX	-	MOBQ
MOBP|WP_011205818.1_MULTISPECIES:_protein_TraI_[Proteobacteria]	NC_019083.1_locus1|strand-1|frame1|11648	12.39	234	180	10	5	221	1877	2102	2e-40	157	7	300	0.746667	0.092512	28639	29316	28320-29478	putative relaxase/mobilization protein TaxC	NC_019083.1	IncX3	IncX	-	MOBQ
MOBP|WP_011205818.1_MULTISPECIES:_protein_TraI_[Proteobacteria]	NC_019083.1_locus1|strand-1|frame1|11648	12.7	252	194	11	2	236	1874	2116	8e-38	149	8	300	0.803333	0.102023	28597	29325	28320-29478	putative relaxase/mobilization protein TaxC	NC_019083.1	IncX3	IncX	-	MOBQ
MOBP|WP_011205818.1_MULTISPECIES:_protein_TraI_[Proteobacteria]	NC_019083.1_locus1|strand-1|frame1|11648	12.7	252	194	11	2	236	1874	2116	2e-36	145	9	300	0.803333	0.102023	28597	29325	28320-29478	putative relaxase/mobilization protein TaxC	NC_019083.1	IncX3	IncX	-	MOBQ
MOBP|WP_011205818.1_MULTISPECIES:_protein_TraI_[Proteobacteria]	NC_019083.1_locus1|strand-1|frame1|11648	11.35	282	230	10	2	269	1874	2149	3e-39	154	12	300	0.906667	0.102907	28498	29325	28320-29478	putative relaxase/mobilization protein TaxC	NC_019083.1	IncX3	IncX	-	MOBQ
MOBP|WP_011205818.1_MULTISPECIES:_protein_TraI_[Proteobacteria]	NC_019083.1_locus1|strand-1|frame1|11648	11.35	282	230	10	2	269	1874	2149	6e-39	153	13	300	0.906667	0.102907	28498	29325	28320-29478	putative relaxase/mobilization protein TaxC	NC_019083.1	IncX3	IncX	-	MOBQ
MOBQ|NP_044304.1_mobilization_protein_A__plasmid__[Escherichia_coli]	NC_019088.1_locus1|strand-1|frame1|15835	17.59	199	133	9	2	190	1862	2039	3e-09	62.2	3	300	0.633333	0.111403	41389	41922	40896-42063	putative relaxase/mobilization protein TaxC	NC_019088.1	IncX1	IncX	-	MOBQ
MOBQ|NP_044304.1_mobilization_protein_A__plasmid__[Escherichia_coli]	NC_019088.1_locus1|strand-1|frame1|15835	15.83	259	192	9	2	242	1862	2112	5e-55	200	4	300	0.833333	0.131917	41170	41922	40896-42063	putative relaxase/mobilization protein TaxC	NC_019088.1	IncX1	IncX	-	MOBQ
MOBP|WP_011205818.1_MULTISPECIES:_protein_TraI_[Proteobacteria]	NC_019088.1_locus1|strand-1|frame1|15835	13.23	189	146	8	5	179	1869	2053	8e-26	114	4	300	0.603333	0.079821	41347	41901	40896-42063	putative relaxase/mobilization protein TaxC	NC_019088.1	IncX1	IncX	-	MOBQ
MOBQ|NP_044304.1_mobilization_protein_A__plasmid__[Escherichia_coli]	NC_019088.1_locus1|strand-1|frame1|15835	12.83	343	247	11	2	300	1862	2196	6e-76	260	5	300	1.10667	0.141985	40918	41922	40896-42063	putative relaxase/mobilization protein TaxC	NC_019088.1	IncX1	IncX	-	MOBQ
MOBP|WP_011205818.1_MULTISPECIES:_protein_TraI_[Proteobacteria]	NC_019088.1_locus1|strand-1|frame1|15835	13.23	189	146	8	5	179	1869	2053	2e-40	157	5	300	0.603333	0.079821	41347	41901	40896-42063	putative relaxase/mobilization protein TaxC	NC_019088.1	IncX1	IncX	-	MOBQ
MOBQ|NP_044304.1_mobilization_protein_A__plasmid__[Escherichia_coli]	NC_019088.1_locus1|strand-1|frame1|15835	13.7	343	244	11	2	300	1862	2196	3e-83	282	6	300	1.10667	0.151613	40918	41922	40896-42063	putative relaxase/mobilization protein TaxC	NC_019088.1	IncX1	IncX	-	MOBQ
MOBP|WP_011205818.1_MULTISPECIES:_protein_TraI_[Proteobacteria]	NC_019088.1_locus1|strand-1|frame1|15835	13.23	189	146	8	5	179	1869	2053	9e-39	152	6	300	0.603333	0.079821	41347	41901	40896-42063	putative relaxase/mobilization protein TaxC	NC_019088.1	IncX1	IncX	-	MOBQ
MOBP|WP_011205818.1_MULTISPECIES:_protein_TraI_[Proteobacteria]	NC_019088.1_locus1|strand-1|frame1|15835	13.55	251	191	11	5	238	1869	2110	1e-39	154	7	300	0.8	0.1084	41176	41901	40896-42063	putative relaxase/mobilization protein TaxC	NC_019088.1	IncX1	IncX	-	MOBQ
MOBP|WP_011205818.1_MULTISPECIES:_protein_TraI_[Proteobacteria]	NC_019088.1_locus1|strand-1|frame1|15835	13.39	254	194	11	2	238	1866	2110	5e-38	150	8	300	0.81	0.108459	41176	41910	40896-42063	putative relaxase/mobilization protein TaxC	NC_019088.1	IncX1	IncX	-	MOBQ
MOBP|WP_011205818.1_MULTISPECIES:_protein_TraI_[Proteobacteria]	NC_019088.1_locus1|strand-1|frame1|15835	12.6	254	196	11	2	238	1866	2110	2e-36	145	9	300	0.81	0.10206	41176	41910	40896-42063	putative relaxase/mobilization protein TaxC	NC_019088.1	IncX1	IncX	-	MOBQ
MOBP|WP_011205818.1_MULTISPECIES:_protein_TraI_[Proteobacteria]	NC_019088.1_locus1|strand-1|frame1|15835	11.89	286	229	11	2	273	1866	2142	8e-40	155	12	300	0.916667	0.108992	41080	41910	40896-42063	putative relaxase/mobilization protein TaxC	NC_019088.1	IncX1	IncX	-	MOBQ
MOBP|WP_011205818.1_MULTISPECIES:_protein_TraI_[Proteobacteria]	NC_019088.1_locus1|strand-1|frame1|15835	12.01	283	229	10	2	270	1866	2142	1e-39	155	13	300	0.91	0.109291	41080	41910	40896-42063	putative relaxase/mobilization protein TaxC	NC_019088.1	IncX1	IncX	-	MOBQ
MOBQ|NP_044304.1_mobilization_protein_A__plasmid__[Escherichia_coli]	NC_019091.1_locus1|strand-1|frame1|9023	43.28	238	116	10	1	227	5656	5885	4e-41	159	1	300	0.76	0.328928	9415	10104	9179-9980	mobA	NC_019091.1	Col156,IncQ1	Col,IncQ	-	MOBQ
MOBQ|NP_044304.1_mobilization_protein_A__plasmid__[Escherichia_coli]	NC_019091.1_locus1|strand-1|frame1|9023	35.26	312	181	10	1	300	5656	5958	5e-107	350	2	300	1.00667	0.354951	9196	10104	9179-9980	mobA	NC_019091.1	Col156,IncQ1	Col,IncQ	-	MOBQ
MOBQ|NP_044304.1_mobilization_protein_A__plasmid__[Escherichia_coli]	NC_019091.1_locus1|strand-1|frame1|9023	34.94	312	182	10	1	300	5656	5958	1e-107	352	3	300	1.00667	0.351729	9196	10104	9179-9980	mobA	NC_019091.1	Col156,IncQ1	Col,IncQ	-	MOBQ
MOBQ|NP_044304.1_mobilization_protein_A__plasmid__[Escherichia_coli]	NC_019091.1_locus1|strand-1|frame1|9023	34.94	312	182	10	1	300	5656	5958	2e-101	334	4	300	1.00667	0.351729	9196	10104	9179-9980	mobA	NC_019091.1	Col156,IncQ1	Col,IncQ	-	MOBQ
MOBP|WP_011205818.1_MULTISPECIES:_protein_TraI_[Proteobacteria]	NC_019091.1_locus1|strand-1|frame1|9023	12.75	306	223	11	5	274	5660	5957	0.061	39.7	4	300	0.983333	0.125375	9199	10092	9179-9980	mobA	NC_019091.1	Col156,IncQ1	Col,IncQ	-	MOBQ
MOBQ|NP_044304.1_mobilization_protein_A__plasmid__[Escherichia_coli]	NC_019091.1_locus1|strand-1|frame1|9023	34.94	312	182	10	1	300	5656	5958	3e-96	319	5	300	1.00667	0.351729	9196	10104	9179-9980	mobA	NC_019091.1	Col156,IncQ1	Col,IncQ	-	MOBQ
MOBP|WP_011205818.1_MULTISPECIES:_protein_TraI_[Proteobacteria]	NC_019091.1_locus1|strand-1|frame1|9023	12.26	310	228	11	1	274	5656	5957	2e-46	175	5	300	0.996667	0.122191	9199	10104	9179-9980	mobA	NC_019091.1	Col156,IncQ1	Col,IncQ	-	MOBQ
MOBQ|NP_044304.1_mobilization_protein_A__plasmid__[Escherichia_coli]	NC_019091.1_locus1|strand-1|frame1|9023	34.94	312	182	10	1	300	5656	5958	3e-96	319	6	300	1.00667	0.351729	9196	10104	9179-9980	mobA	NC_019091.1	Col156,IncQ1	Col,IncQ	-	MOBQ
MOBP|WP_011205818.1_MULTISPECIES:_protein_TraI_[Proteobacteria]	NC_019091.1_locus1|strand-1|frame1|9023	12.58	310	227	11	1	274	5656	5957	9e-58	208	6	300	0.996667	0.125381	9199	10104	9179-9980	mobA	NC_019091.1	Col156,IncQ1	Col,IncQ	-	MOBQ
MOBP|WP_011205818.1_MULTISPECIES:_protein_TraI_[Proteobacteria]	NC_019091.1_locus1|strand-1|frame1|9023	11.65	309	231	9	1	274	5656	5957	9e-55	199	7	300	1	0.1165	9199	10104	9179-9980	mobA	NC_019091.1	Col156,IncQ1	Col,IncQ	-	MOBQ
MOBP|WP_011205818.1_MULTISPECIES:_protein_TraI_[Proteobacteria]	NC_019091.1_locus1|strand-1|frame1|9023	11.54	312	234	9	1	277	5656	5960	5e-50	185	8	300	1.01	0.116554	9190	10104	9179-9980	mobA	NC_019091.1	Col156,IncQ1	Col,IncQ	-	MOBQ
MOBP|WP_011205818.1_MULTISPECIES:_protein_TraI_[Proteobacteria]	NC_019091.1_locus1|strand-1|frame1|9023	11.54	312	234	9	1	277	5656	5960	6e-51	188	9	300	1.01	0.116554	9190	10104	9179-9980	mobA	NC_019091.1	Col156,IncQ1	Col,IncQ	-	MOBQ
MOBP|WP_011205818.1_MULTISPECIES:_protein_TraI_[Proteobacteria]	NC_019091.1_locus1|strand-1|frame1|9023	12.38	315	228	9	1	277	5656	5960	6e-49	182	10	300	1.02	0.126276	9190	10104	9179-9980	mobA	NC_019091.1	Col156,IncQ1	Col,IncQ	-	MOBQ
MOBP|WP_011205818.1_MULTISPECIES:_protein_TraI_[Proteobacteria]	NC_019091.1_locus1|strand-1|frame1|9023	11.65	309	237	8	1	277	5656	5960	3e-47	177	11	300	1.00333	0.116888	9190	10104	9179-9980	mobA	NC_019091.1	Col156,IncQ1	Col,IncQ	-	MOBQ
MOBP|WP_011205818.1_MULTISPECIES:_protein_TraI_[Proteobacteria]	NC_019091.1_locus1|strand-1|frame1|9023	11.65	309	237	8	1	277	5656	5960	7e-50	185	12	300	1.00333	0.116888	9190	10104	9179-9980	mobA	NC_019091.1	Col156,IncQ1	Col,IncQ	-	MOBQ
MOBP|WP_011205818.1_MULTISPECIES:_protein_TraI_[Proteobacteria]	NC_019091.1_locus1|strand-1|frame1|9023	11.65	309	237	8	1	277	5656	5960	1e-50	187	13	300	1.00333	0.116888	9190	10104	9179-9980	mobA	NC_019091.1	Col156,IncQ1	Col,IncQ	-	MOBQ
MOBQ|NP_044304.1_mobilization_protein_A__plasmid__[Escherichia_coli]	NC_019096.1_locus1|strand-1|frame0|12870	17.59	199	133	9	2	190	12517	12694	4e-09	62.2	3	300	0.633333	0.111403	529	1062	37-1204	TaxC	NC_019096.1	IncX1,IncX3	IncX,IncX	-	MOBQ
MOBQ|NP_044304.1_mobilization_protein_A__plasmid__[Escherichia_coli]	NC_019096.1_locus1|strand-1|frame0|12870	15.83	259	192	9	2	242	12517	12767	3e-54	197	4	300	0.833333	0.131917	310	1062	37-1204	TaxC	NC_019096.1	IncX1,IncX3	IncX,IncX	-	MOBQ
MOBP|WP_011205818.1_MULTISPECIES:_protein_TraI_[Proteobacteria]	NC_019096.1_locus1|strand-1|frame0|12870	13.76	189	145	8	5	179	12524	12708	8e-26	114	4	300	0.603333	0.0830187	487	1041	37-1204	TaxC	NC_019096.1	IncX1,IncX3	IncX,IncX	-	MOBQ
MOBQ|NP_044304.1_mobilization_protein_A__plasmid__[Escherichia_coli]	NC_019096.1_locus1|strand-1|frame0|12870	14.71	306	234	10	2	288	12517	12814	8e-75	257	5	300	0.986667	0.145139	169	1062	37-1204	TaxC	NC_019096.1	IncX1,IncX3	IncX,IncX	-	MOBQ
MOBP|WP_011205818.1_MULTISPECIES:_protein_TraI_[Proteobacteria]	NC_019096.1_locus1|strand-1|frame0|12870	13.76	189	145	8	5	179	12524	12708	2e-40	157	5	300	0.603333	0.0830187	487	1041	37-1204	TaxC	NC_019096.1	IncX1,IncX3	IncX,IncX	-	MOBQ
MOBQ|NP_044304.1_mobilization_protein_A__plasmid__[Escherichia_coli]	NC_019096.1_locus1|strand-1|frame0|12870	14.71	306	234	10	2	288	12517	12814	1e-82	280	6	300	0.986667	0.145139	169	1062	37-1204	TaxC	NC_019096.1	IncX1,IncX3	IncX,IncX	-	MOBQ
MOBP|WP_011205818.1_MULTISPECIES:_protein_TraI_[Proteobacteria]	NC_019096.1_locus1|strand-1|frame0|12870	13.76	189	145	8	5	179	12524	12708	7e-39	153	6	300	0.603333	0.0830187	487	1041	37-1204	TaxC	NC_019096.1	IncX1,IncX3	IncX,IncX	-	MOBQ
MOBP|WP_011205818.1_MULTISPECIES:_protein_TraI_[Proteobacteria]	NC_019096.1_locus1|strand-1|frame0|12870	13.94	251	190	11	5	238	12524	12765	8e-40	155	7	300	0.8	0.11152	316	1041	37-1204	TaxC	NC_019096.1	IncX1,IncX3	IncX,IncX	-	MOBQ
MOBP|WP_011205818.1_MULTISPECIES:_protein_TraI_[Proteobacteria]	NC_019096.1_locus1|strand-1|frame0|12870	13.78	254	193	11	2	238	12521	12765	3e-38	151	8	300	0.81	0.111618	316	1050	37-1204	TaxC	NC_019096.1	IncX1,IncX3	IncX,IncX	-	MOBQ
MOBP|WP_011205818.1_MULTISPECIES:_protein_TraI_[Proteobacteria]	NC_019096.1_locus1|strand-1|frame0|12870	12.99	254	195	11	2	238	12521	12765	2e-36	145	9	300	0.81	0.105219	316	1050	37-1204	TaxC	NC_019096.1	IncX1,IncX3	IncX,IncX	-	MOBQ
MOBP|WP_011205818.1_MULTISPECIES:_protein_TraI_[Proteobacteria]	NC_019096.1_locus1|strand-1|frame0|12870	12.24	286	228	11	2	273	12521	12797	7e-40	155	12	300	0.916667	0.1122	220	1050	37-1204	TaxC	NC_019096.1	IncX1,IncX3	IncX,IncX	-	MOBQ
MOBP|WP_011205818.1_MULTISPECIES:_protein_TraI_[Proteobacteria]	NC_019096.1_locus1|strand-1|frame0|12870	12.37	283	228	10	2	270	12521	12797	1e-39	155	13	300	0.91	0.112567	220	1050	37-1204	TaxC	NC_019096.1	IncX1,IncX3	IncX,IncX	-	MOBQ
MOBQ|NP_044304.1_mobilization_protein_A__plasmid__[Escherichia_coli]	NC_019106.1_locus1|strand1|frame2|25776	17.59	199	133	9	2	190	12943	13120	3e-09	62.2	3	300	0.633333	0.111403	38827	39360	38687-39869	plasmid conjugative transfer DNA nicking endonuclease TraR	NC_019106.1	IncFII,IncX1	IncF,IncX	-	MOBQ
MOBQ|NP_044304.1_mobilization_protein_A__plasmid__[Escherichia_coli]	NC_019106.1_locus1|strand1|frame2|25776	15.83	259	192	9	2	242	12943	13193	1e-54	198	4	300	0.833333	0.131917	38827	39579	38687-39869	plasmid conjugative transfer DNA nicking endonuclease TraR	NC_019106.1	IncFII,IncX1	IncF,IncX	-	MOBQ
MOBP|WP_011205818.1_MULTISPECIES:_protein_TraI_[Proteobacteria]	NC_019106.1_locus1|strand1|frame2|25776	13.23	189	146	8	5	179	12950	13134	1e-24	110	4	300	0.603333	0.079821	38848	39402	38687-39869	plasmid conjugative transfer DNA nicking endonuclease TraR	NC_019106.1	IncFII,IncX1	IncF,IncX	-	MOBQ
MOBQ|NP_044304.1_mobilization_protein_A__plasmid__[Escherichia_coli]	NC_019106.1_locus1|strand1|frame2|25776	14.71	306	234	10	2	288	12943	13240	5e-75	258	5	300	0.986667	0.145139	38827	39720	38687-39869	plasmid conjugative transfer DNA nicking endonuclease TraR	NC_019106.1	IncFII,IncX1	IncF,IncX	-	MOBQ
MOBP|WP_011205818.1_MULTISPECIES:_protein_TraI_[Proteobacteria]	NC_019106.1_locus1|strand1|frame2|25776	13.23	189	146	8	5	179	12950	13134	3e-39	154	5	300	0.603333	0.079821	38848	39402	38687-39869	plasmid conjugative transfer DNA nicking endonuclease TraR	NC_019106.1	IncFII,IncX1	IncF,IncX	-	MOBQ
MOBQ|NP_044304.1_mobilization_protein_A__plasmid__[Escherichia_coli]	NC_019106.1_locus1|strand1|frame2|25776	14.71	306	234	10	2	288	12943	13240	9e-83	280	6	300	0.986667	0.145139	38827	39720	38687-39869	plasmid conjugative transfer DNA nicking endonuclease TraR	NC_019106.1	IncFII,IncX1	IncF,IncX	-	MOBQ
MOBP|WP_011205818.1_MULTISPECIES:_protein_TraI_[Proteobacteria]	NC_019106.1_locus1|strand1|frame2|25776	13.23	189	146	8	5	179	12950	13134	1e-37	149	6	300	0.603333	0.079821	38848	39402	38687-39869	plasmid conjugative transfer DNA nicking endonuclease TraR	NC_019106.1	IncFII,IncX1	IncF,IncX	-	MOBQ
MOBP|WP_011205818.1_MULTISPECIES:_protein_TraI_[Proteobacteria]	NC_019106.1_locus1|strand1|frame2|25776	13.55	251	191	11	5	238	12950	13191	6e-39	153	7	300	0.8	0.1084	38848	39573	38687-39869	plasmid conjugative transfer DNA nicking endonuclease TraR	NC_019106.1	IncFII,IncX1	IncF,IncX	-	MOBQ
MOBP|WP_011205818.1_MULTISPECIES:_protein_TraI_[Proteobacteria]	NC_019106.1_locus1|strand1|frame2|25776	12.01	283	229	10	2	270	12947	13223	1e-38	152	13	300	0.91	0.109291	38839	39669	38687-39869	plasmid conjugative transfer DNA nicking endonuclease TraR	NC_019106.1	IncFII,IncX1	IncF,IncX	-	MOBQ
MOBP|WP_011205818.1_MULTISPECIES:_protein_TraI_[Proteobacteria]	NC_019128.1_locus1|strand1|frame0|11255	14.86	175	123	7	20	182	5953	6113	0.001	45.1	3	300	0.56	0.083216	17857	18339	17628-18858	VirD2, conjugative transfer DNA nicking endonuclease, TraR-like protein	NC_019128.1	IncX4	IncX	-	MOBP
MOBQ|NP_044304.1_mobilization_protein_A__plasmid__[Escherichia_coli]	NC_019128.1_locus1|strand1|frame0|11255	14.77	325	245	9	3	300	5932	6251	5e-16	83	4	300	1.05333	0.155577	17794	18753	17628-18858	VirD2, conjugative transfer DNA nicking endonuclease, TraR-like protein	NC_019128.1	IncX4	IncX	-	MOBP
MOBP|WP_011205818.1_MULTISPECIES:_protein_TraI_[Proteobacteria]	NC_019128.1_locus1|strand1|frame0|11255	13.74	182	133	6	12	182	5945	6113	3e-35	142	4	300	0.586667	0.080608	17833	18339	17628-18858	VirD2, conjugative transfer DNA nicking endonuclease, TraR-like protein	NC_019128.1	IncX4	IncX	-	MOBP
MOBQ|NP_044304.1_mobilization_protein_A__plasmid__[Escherichia_coli]	NC_019128.1_locus1|strand1|frame0|11255	14.77	325	245	9	3	300	5932	6251	8e-71	246	5	300	1.05333	0.155577	17794	18753	17628-18858	VirD2, conjugative transfer DNA nicking endonuclease, TraR-like protein	NC_019128.1	IncX4	IncX	-	MOBP
MOBP|WP_011205818.1_MULTISPECIES:_protein_TraI_[Proteobacteria]	NC_019128.1_locus1|strand1|frame0|11255	12.5	192	144	6	2	182	5935	6113	2e-34	139	5	300	0.62	0.0775	17803	18339	17628-18858	VirD2, conjugative transfer DNA nicking endonuclease, TraR-like protein	NC_019128.1	IncX4	IncX	-	MOBP
MOBQ|NP_044304.1_mobilization_protein_A__plasmid__[Escherichia_coli]	NC_019128.1_locus1|strand1|frame0|11255	15.12	324	245	9	3	300	5932	6251	3e-69	241	6	300	1.05	0.15876	17794	18753	17628-18858	VirD2, conjugative transfer DNA nicking endonuclease, TraR-like protein	NC_019128.1	IncX4	IncX	-	MOBP
MOBP|WP_011205818.1_MULTISPECIES:_protein_TraI_[Proteobacteria]	NC_019128.1_locus1|strand1|frame0|11255	12.5	192	144	6	2	182	5935	6113	5e-34	138	6	300	0.62	0.0775	17803	18339	17628-18858	VirD2, conjugative transfer DNA nicking endonuclease, TraR-like protein	NC_019128.1	IncX4	IncX	-	MOBP
MOBP|WP_011205818.1_MULTISPECIES:_protein_TraI_[Proteobacteria]	NC_019128.1_locus1|strand1|frame0|11255	11.93	327	244	10	2	299	5935	6246	7e-30	126	7	300	1.05667	0.12606	17803	18738	17628-18858	VirD2, conjugative transfer DNA nicking endonuclease, TraR-like protein	NC_019128.1	IncX4	IncX	-	MOBP
MOBP|WP_011205818.1_MULTISPECIES:_protein_TraI_[Proteobacteria]	NC_019128.1_locus1|strand1|frame0|11255	12.19	320	251	12	2	299	5935	6246	1e-37	149	9	300	1.02667	0.125151	17803	18738	17628-18858	VirD2, conjugative transfer DNA nicking endonuclease, TraR-like protein	NC_019128.1	IncX4	IncX	-	MOBP
MOBP|WP_011205818.1_MULTISPECIES:_protein_TraI_[Proteobacteria]	NC_019128.1_locus1|strand1|frame0|11255	12.19	320	251	12	2	299	5935	6246	8e-38	150	10	300	1.02667	0.125151	17803	18738	17628-18858	VirD2, conjugative transfer DNA nicking endonuclease, TraR-like protein	NC_019128.1	IncX4	IncX	-	MOBP
MOBP|WP_011205818.1_MULTISPECIES:_protein_TraI_[Proteobacteria]	NC_019128.1_locus1|strand1|frame0|11255	12.19	320	251	12	2	299	5935	6246	2e-37	148	11	300	1.02667	0.125151	17803	18738	17628-18858	VirD2, conjugative transfer DNA nicking endonuclease, TraR-like protein	NC_019128.1	IncX4	IncX	-	MOBP
MOBP|WP_011205818.1_MULTISPECIES:_protein_TraI_[Proteobacteria]	NC_019129.1_locus1|strand1|frame1|10815	14.86	175	123	7	20	182	5583	5743	0.001	45.1	3	300	0.56	0.083216	16747	17229	16519-17749	VirD2, conjugative transfer DNA nicking endonuclease, TraR-like protein	NC_019129.1	IncX4	IncX	-	MOBP
MOBQ|NP_044304.1_mobilization_protein_A__plasmid__[Escherichia_coli]	NC_019129.1_locus1|strand1|frame1|10815	14.77	325	245	9	3	300	5562	5881	8e-16	82.6	4	300	1.05333	0.155577	16684	17643	16519-17749	VirD2, conjugative transfer DNA nicking endonuclease, TraR-like protein	NC_019129.1	IncX4	IncX	-	MOBP
MOBP|WP_011205818.1_MULTISPECIES:_protein_TraI_[Proteobacteria]	NC_019129.1_locus1|strand1|frame1|10815	13.74	182	133	6	12	182	5575	5743	6e-35	141	4	300	0.586667	0.080608	16723	17229	16519-17749	VirD2, conjugative transfer DNA nicking endonuclease, TraR-like protein	NC_019129.1	IncX4	IncX	-	MOBP
MOBQ|NP_044304.1_mobilization_protein_A__plasmid__[Escherichia_coli]	NC_019129.1_locus1|strand1|frame1|10815	14.77	325	245	9	3	300	5562	5881	2e-70	244	5	300	1.05333	0.155577	16684	17643	16519-17749	VirD2, conjugative transfer DNA nicking endonuclease, TraR-like protein	NC_019129.1	IncX4	IncX	-	MOBP
MOBP|WP_011205818.1_MULTISPECIES:_protein_TraI_[Proteobacteria]	NC_019129.1_locus1|strand1|frame1|10815	12.5	192	144	6	2	182	5565	5743	3e-34	139	5	300	0.62	0.0775	16693	17229	16519-17749	VirD2, conjugative transfer DNA nicking endonuclease, TraR-like protein	NC_019129.1	IncX4	IncX	-	MOBP
MOBQ|NP_044304.1_mobilization_protein_A__plasmid__[Escherichia_coli]	NC_019129.1_locus1|strand1|frame1|10815	15.12	324	245	9	3	300	5562	5881	8e-69	240	6	300	1.05	0.15876	16684	17643	16519-17749	VirD2, conjugative transfer DNA nicking endonuclease, TraR-like protein	NC_019129.1	IncX4	IncX	-	MOBP
MOBP|WP_011205818.1_MULTISPECIES:_protein_TraI_[Proteobacteria]	NC_019129.1_locus1|strand1|frame1|10815	12.5	192	144	6	2	182	5565	5743	7e-34	138	6	300	0.62	0.0775	16693	17229	16519-17749	VirD2, conjugative transfer DNA nicking endonuclease, TraR-like protein	NC_019129.1	IncX4	IncX	-	MOBP
MOBP|WP_011205818.1_MULTISPECIES:_protein_TraI_[Proteobacteria]	NC_019129.1_locus1|strand1|frame1|10815	11.93	327	244	10	2	299	5565	5876	1e-29	125	7	300	1.05667	0.12606	16693	17628	16519-17749	VirD2, conjugative transfer DNA nicking endonuclease, TraR-like protein	NC_019129.1	IncX4	IncX	-	MOBP
MOBP|WP_011205818.1_MULTISPECIES:_protein_TraI_[Proteobacteria]	NC_019129.1_locus1|strand1|frame1|10815	12.19	320	251	12	2	299	5565	5876	3e-37	148	9	300	1.02667	0.125151	16693	17628	16519-17749	VirD2, conjugative transfer DNA nicking endonuclease, TraR-like protein	NC_019129.1	IncX4	IncX	-	MOBP
MOBP|WP_011205818.1_MULTISPECIES:_protein_TraI_[Proteobacteria]	NC_019129.1_locus1|strand1|frame1|10815	12.19	320	251	12	2	299	5565	5876	2e-37	148	10	300	1.02667	0.125151	16693	17628	16519-17749	VirD2, conjugative transfer DNA nicking endonuclease, TraR-like protein	NC_019129.1	IncX4	IncX	-	MOBP
MOBP|WP_011205818.1_MULTISPECIES:_protein_TraI_[Proteobacteria]	NC_019129.1_locus1|strand1|frame1|10815	12.19	320	251	12	2	299	5565	5876	4e-37	147	11	300	1.02667	0.125151	16693	17628	16519-17749	VirD2, conjugative transfer DNA nicking endonuclease, TraR-like protein	NC_019129.1	IncX4	IncX	-	MOBP
MOBP|WP_011205818.1_MULTISPECIES:_protein_TraI_[Proteobacteria]	NC_019130.1_locus1|strand1|frame2|11253	14.86	175	123	7	20	182	5952	6112	0.001	45.1	3	300	0.56	0.083216	17854	18336	17627-18857	VirD2, conjugative transfer DNA nicking endonuclease, TraR-like protein	NC_019130.1	IncX4	IncX	-	MOBP
MOBQ|NP_044304.1_mobilization_protein_A__plasmid__[Escherichia_coli]	NC_019130.1_locus1|strand1|frame2|11253	14.77	325	245	9	3	300	5931	6250	5e-16	83	4	300	1.05333	0.155577	17791	18750	17627-18857	VirD2, conjugative transfer DNA nicking endonuclease, TraR-like protein	NC_019130.1	IncX4	IncX	-	MOBP
MOBP|WP_011205818.1_MULTISPECIES:_protein_TraI_[Proteobacteria]	NC_019130.1_locus1|strand1|frame2|11253	13.74	182	133	6	12	182	5944	6112	3e-35	142	4	300	0.586667	0.080608	17830	18336	17627-18857	VirD2, conjugative transfer DNA nicking endonuclease, TraR-like protein	NC_019130.1	IncX4	IncX	-	MOBP
MOBQ|NP_044304.1_mobilization_protein_A__plasmid__[Escherichia_coli]	NC_019130.1_locus1|strand1|frame2|11253	14.77	325	245	9	3	300	5931	6250	8e-71	246	5	300	1.05333	0.155577	17791	18750	17627-18857	VirD2, conjugative transfer DNA nicking endonuclease, TraR-like protein	NC_019130.1	IncX4	IncX	-	MOBP
MOBP|WP_011205818.1_MULTISPECIES:_protein_TraI_[Proteobacteria]	NC_019130.1_locus1|strand1|frame2|11253	12.5	192	144	6	2	182	5934	6112	2e-34	139	5	300	0.62	0.0775	17800	18336	17627-18857	VirD2, conjugative transfer DNA nicking endonuclease, TraR-like protein	NC_019130.1	IncX4	IncX	-	MOBP
MOBQ|NP_044304.1_mobilization_protein_A__plasmid__[Escherichia_coli]	NC_019130.1_locus1|strand1|frame2|11253	15.12	324	245	9	3	300	5931	6250	3e-69	241	6	300	1.05	0.15876	17791	18750	17627-18857	VirD2, conjugative transfer DNA nicking endonuclease, TraR-like protein	NC_019130.1	IncX4	IncX	-	MOBP
MOBP|WP_011205818.1_MULTISPECIES:_protein_TraI_[Proteobacteria]	NC_019130.1_locus1|strand1|frame2|11253	12.5	192	144	6	2	182	5934	6112	5e-34	138	6	300	0.62	0.0775	17800	18336	17627-18857	VirD2, conjugative transfer DNA nicking endonuclease, TraR-like protein	NC_019130.1	IncX4	IncX	-	MOBP
MOBP|WP_011205818.1_MULTISPECIES:_protein_TraI_[Proteobacteria]	NC_019130.1_locus1|strand1|frame2|11253	11.93	327	244	10	2	299	5934	6245	7e-30	126	7	300	1.05667	0.12606	17800	18735	17627-18857	VirD2, conjugative transfer DNA nicking endonuclease, TraR-like protein	NC_019130.1	IncX4	IncX	-	MOBP
MOBP|WP_011205818.1_MULTISPECIES:_protein_TraI_[Proteobacteria]	NC_019130.1_locus1|strand1|frame2|11253	12.19	320	251	12	2	299	5934	6245	1e-37	149	9	300	1.02667	0.125151	17800	18735	17627-18857	VirD2, conjugative transfer DNA nicking endonuclease, TraR-like protein	NC_019130.1	IncX4	IncX	-	MOBP
MOBP|WP_011205818.1_MULTISPECIES:_protein_TraI_[Proteobacteria]	NC_019130.1_locus1|strand1|frame2|11253	12.19	320	251	12	2	299	5934	6245	8e-38	150	10	300	1.02667	0.125151	17800	18735	17627-18857	VirD2, conjugative transfer DNA nicking endonuclease, TraR-like protein	NC_019130.1	IncX4	IncX	-	MOBP
MOBP|WP_011205818.1_MULTISPECIES:_protein_TraI_[Proteobacteria]	NC_019130.1_locus1|strand1|frame2|11253	12.19	320	251	12	2	299	5934	6245	2e-37	148	11	300	1.02667	0.125151	17800	18735	17627-18857	VirD2, conjugative transfer DNA nicking endonuclease, TraR-like protein	NC_019130.1	IncX4	IncX	-	MOBP
MOBQ|NP_044304.1_mobilization_protein_A__plasmid__[Escherichia_coli]	NC_019134.1_locus1|strand-1|frame2|1352	34.26	251	134	8	1	238	322	554	4e-27	117	1	300	0.81	0.277506	2395	3093	947-3095	MobA/MobL family protein	NC_019134.1	Col8282	Col	-	MOBQ
MOBQ|NP_044304.1_mobilization_protein_A__plasmid__[Escherichia_coli]	NC_019134.1_locus1|strand-1|frame2|1352	31.87	273	154	6	1	259	322	576	6e-84	280	2	300	0.89	0.283643	2329	3093	947-3095	MobA/MobL family protein	NC_019134.1	Col8282	Col	-	MOBQ
MOBQ|NP_044304.1_mobilization_protein_A__plasmid__[Escherichia_coli]	NC_019134.1_locus1|strand-1|frame2|1352	31.5	273	155	6	1	259	322	576	4e-82	275	3	300	0.89	0.28035	2329	3093	947-3095	MobA/MobL family protein	NC_019134.1	Col8282	Col	-	MOBQ
MOBQ|NP_044304.1_mobilization_protein_A__plasmid__[Escherichia_coli]	NC_019134.1_locus1|strand-1|frame2|1352	31.5	273	155	6	1	259	322	576	1e-79	268	4	300	0.89	0.28035	2329	3093	947-3095	MobA/MobL family protein	NC_019134.1	Col8282	Col	-	MOBQ
MOBQ|NP_044304.1_mobilization_protein_A__plasmid__[Escherichia_coli]	NC_019134.1_locus1|strand-1|frame2|1352	31.5	273	155	6	1	259	322	576	6e-75	255	5	300	0.89	0.28035	2329	3093	947-3095	MobA/MobL family protein	NC_019134.1	Col8282	Col	-	MOBQ
MOBP|WP_011205818.1_MULTISPECIES:_protein_TraI_[Proteobacteria]	NC_019134.1_locus1|strand-1|frame2|1352	13.55	251	181	10	1	221	322	566	0.0006	45.9	5	300	0.803333	0.108852	2359	3093	947-3095	MobA/MobL family protein	NC_019134.1	Col8282	Col	-	MOBQ
MOBQ|NP_044304.1_mobilization_protein_A__plasmid__[Escherichia_coli]	NC_019134.1_locus1|strand-1|frame2|1352	31.5	273	155	6	1	259	322	576	8e-75	255	6	300	0.89	0.28035	2329	3093	947-3095	MobA/MobL family protein	NC_019134.1	Col8282	Col	-	MOBQ
MOBP|WP_011205818.1_MULTISPECIES:_protein_TraI_[Proteobacteria]	NC_019134.1_locus1|strand-1|frame2|1352	11.95	318	245	11	1	289	322	633	2e-43	165	6	300	1.02333	0.122288	2158	3093	947-3095	MobA/MobL family protein	NC_019134.1	Col8282	Col	-	MOBQ
MOBP|WP_011205818.1_MULTISPECIES:_protein_TraI_[Proteobacteria]	NC_019134.1_locus1|strand-1|frame2|1352	11.32	318	247	10	1	289	322	633	1e-48	180	7	300	1.02667	0.116219	2158	3093	947-3095	MobA/MobL family protein	NC_019134.1	Col8282	Col	-	MOBQ
MOBP|WP_011205818.1_MULTISPECIES:_protein_TraI_[Proteobacteria]	NC_019134.1_locus1|strand-1|frame2|1352	11.32	318	247	10	1	289	322	633	1e-45	171	8	300	1.02667	0.116219	2158	3093	947-3095	MobA/MobL family protein	NC_019134.1	Col8282	Col	-	MOBQ
MOBP|WP_011205818.1_MULTISPECIES:_protein_TraI_[Proteobacteria]	NC_019134.1_locus1|strand-1|frame2|1352	11.32	318	247	10	1	289	322	633	4e-43	164	9	300	1.02667	0.116219	2158	3093	947-3095	MobA/MobL family protein	NC_019134.1	Col8282	Col	-	MOBQ
MOBP|WP_011205818.1_MULTISPECIES:_protein_TraI_[Proteobacteria]	NC_019134.1_locus1|strand-1|frame2|1352	11.32	318	247	10	1	289	322	633	7e-39	151	10	300	1.02667	0.116219	2158	3093	947-3095	MobA/MobL family protein	NC_019134.1	Col8282	Col	-	MOBQ
MOBP|WP_011205818.1_MULTISPECIES:_protein_TraI_[Proteobacteria]	NC_019134.1_locus1|strand-1|frame2|1352	11.25	320	249	10	1	291	322	635	8e-39	151	11	300	1.03333	0.11625	2152	3093	947-3095	MobA/MobL family protein	NC_019134.1	Col8282	Col	-	MOBQ
MOBP|WP_011205818.1_MULTISPECIES:_protein_TraI_[Proteobacteria]	NC_019134.1_locus1|strand-1|frame2|1352	11.04	317	253	9	1	291	322	635	1e-39	154	13	300	1.02667	0.113344	2152	3093	947-3095	MobA/MobL family protein	NC_019134.1	Col8282	Col	-	MOBQ
MOBQ|NP_044304.1_mobilization_protein_A__plasmid__[Escherichia_coli]	NC_019157.1_locus1|strand1|frame2|14459	17.54	211	140	9	2	199	3893	4082	3e-09	62.6	3	300	0.673333	0.118103	11677	12246	11537-12698	TaxC	NC_019157.1	IncX3	IncX	-	MOBQ
MOBQ|NP_044304.1_mobilization_protein_A__plasmid__[Escherichia_coli]	NC_019157.1_locus1|strand1|frame2|14459	15.83	259	192	9	2	242	3893	4143	5e-57	206	4	300	0.833333	0.131917	11677	12429	11537-12698	TaxC	NC_019157.1	IncX3	IncX	-	MOBQ
MOBP|WP_011205818.1_MULTISPECIES:_protein_TraI_[Proteobacteria]	NC_019157.1_locus1|strand1|frame2|14459	12.7	189	147	8	5	179	3900	4084	7e-26	114	4	300	0.603333	0.0766233	11698	12252	11537-12698	TaxC	NC_019157.1	IncX3	IncX	-	MOBQ
MOBQ|NP_044304.1_mobilization_protein_A__plasmid__[Escherichia_coli]	NC_019157.1_locus1|strand1|frame2|14459	14.33	300	230	10	2	282	3893	4184	9e-76	260	5	300	0.966667	0.138523	11677	12552	11537-12698	TaxC	NC_019157.1	IncX3	IncX	-	MOBQ
MOBP|WP_011205818.1_MULTISPECIES:_protein_TraI_[Proteobacteria]	NC_019157.1_locus1|strand1|frame2|14459	12.7	189	147	8	5	179	3900	4084	5e-40	156	5	300	0.603333	0.0766233	11698	12252	11537-12698	TaxC	NC_019157.1	IncX3	IncX	-	MOBQ
MOBQ|NP_044304.1_mobilization_protein_A__plasmid__[Escherichia_coli]	NC_019157.1_locus1|strand1|frame2|14459	14.05	306	236	10	2	288	3893	4190	1e-82	280	6	300	0.986667	0.138627	11677	12570	11537-12698	TaxC	NC_019157.1	IncX3	IncX	-	MOBQ
MOBP|WP_011205818.1_MULTISPECIES:_protein_TraI_[Proteobacteria]	NC_019157.1_locus1|strand1|frame2|14459	12.7	189	147	8	5	179	3900	4084	1e-39	155	6	300	0.603333	0.0766233	11698	12252	11537-12698	TaxC	NC_019157.1	IncX3	IncX	-	MOBQ
MOBP|WP_011205818.1_MULTISPECIES:_protein_TraI_[Proteobacteria]	NC_019157.1_locus1|strand1|frame2|14459	12.39	234	180	10	5	221	3900	4125	2e-39	154	7	300	0.746667	0.092512	11698	12375	11537-12698	TaxC	NC_019157.1	IncX3	IncX	-	MOBQ
MOBP|WP_011205818.1_MULTISPECIES:_protein_TraI_[Proteobacteria]	NC_019157.1_locus1|strand1|frame2|14459	11.54	286	230	11	2	273	3897	4173	4e-39	153	12	300	0.916667	0.105783	11689	12519	11537-12698	TaxC	NC_019157.1	IncX3	IncX	-	MOBQ
MOBP|WP_011205818.1_MULTISPECIES:_protein_TraI_[Proteobacteria]	NC_019157.1_locus1|strand1|frame2|14459	11.66	283	230	10	2	270	3897	4173	2e-38	151	13	300	0.91	0.106106	11689	12519	11537-12698	TaxC	NC_019157.1	IncX3	IncX	-	MOBQ
MOBQ|NP_044304.1_mobilization_protein_A__plasmid__[Escherichia_coli]	NC_019161.1_locus1|strand-1|frame0|14149	17.54	211	140	9	2	199	1747	1936	6e-09	61.5	3	300	0.673333	0.118103	36640	37209	36189-37350	relaxase/mobilization nuclease domain protein	NC_019161.1	IncX3	IncX	-	MOBQ
MOBQ|NP_044304.1_mobilization_protein_A__plasmid__[Escherichia_coli]	NC_019161.1_locus1|strand-1|frame0|14149	15.83	259	192	9	2	242	1747	1997	4e-56	203	4	300	0.833333	0.131917	36457	37209	36189-37350	relaxase/mobilization nuclease domain protein	NC_019161.1	IncX3	IncX	-	MOBQ
MOBP|WP_011205818.1_MULTISPECIES:_protein_TraI_[Proteobacteria]	NC_019161.1_locus1|strand-1|frame0|14149	12.7	189	147	8	5	179	1754	1938	3e-25	112	4	300	0.603333	0.0766233	36634	37188	36189-37350	relaxase/mobilization nuclease domain protein	NC_019161.1	IncX3	IncX	-	MOBQ
MOBQ|NP_044304.1_mobilization_protein_A__plasmid__[Escherichia_coli]	NC_019161.1_locus1|strand-1|frame0|14149	14.33	300	230	10	2	282	1747	2038	9e-76	260	5	300	0.966667	0.138523	36334	37209	36189-37350	relaxase/mobilization nuclease domain protein	NC_019161.1	IncX3	IncX	-	MOBQ
MOBP|WP_011205818.1_MULTISPECIES:_protein_TraI_[Proteobacteria]	NC_019161.1_locus1|strand-1|frame0|14149	12.7	189	147	8	5	179	1754	1938	6e-39	153	5	300	0.603333	0.0766233	36634	37188	36189-37350	relaxase/mobilization nuclease domain protein	NC_019161.1	IncX3	IncX	-	MOBQ
MOBQ|NP_044304.1_mobilization_protein_A__plasmid__[Escherichia_coli]	NC_019161.1_locus1|strand-1|frame0|14149	14.05	306	236	10	2	288	1747	2044	4e-82	278	6	300	0.986667	0.138627	36316	37209	36189-37350	relaxase/mobilization nuclease domain protein	NC_019161.1	IncX3	IncX	-	MOBQ
MOBP|WP_011205818.1_MULTISPECIES:_protein_TraI_[Proteobacteria]	NC_019161.1_locus1|strand-1|frame0|14149	12.7	189	147	8	5	179	1754	1938	2e-38	151	6	300	0.603333	0.0766233	36634	37188	36189-37350	relaxase/mobilization nuclease domain protein	NC_019161.1	IncX3	IncX	-	MOBQ
MOBP|WP_011205818.1_MULTISPECIES:_protein_TraI_[Proteobacteria]	NC_019161.1_locus1|strand-1|frame0|14149	12.39	234	180	10	5	221	1754	1979	3e-38	151	7	300	0.746667	0.092512	36511	37188	36189-37350	relaxase/mobilization nuclease domain protein	NC_019161.1	IncX3	IncX	-	MOBQ
MOBQ|NP_044304.1_mobilization_protein_A__plasmid__[Escherichia_coli]	NC_019162.1_locus1|strand-1|frame0|18011	17.54	211	140	9	2	199	1747	1936	4e-09	62.2	3	300	0.673333	0.118103	48226	48795	47777-48938	relaxase/mobilization nuclease domain protein, TaxC	NC_019162.1	IncX3	IncX	-	MOBQ
MOBQ|NP_044304.1_mobilization_protein_A__plasmid__[Escherichia_coli]	NC_019162.1_locus1|strand-1|frame0|18011	15.83	259	192	9	2	242	1747	1997	1e-56	205	4	300	0.833333	0.131917	48043	48795	47777-48938	relaxase/mobilization nuclease domain protein, TaxC	NC_019162.1	IncX3	IncX	-	MOBQ
MOBP|WP_011205818.1_MULTISPECIES:_protein_TraI_[Proteobacteria]	NC_019162.1_locus1|strand-1|frame0|18011	12.7	189	147	8	5	179	1754	1938	1e-25	113	4	300	0.603333	0.0766233	48220	48774	47777-48938	relaxase/mobilization nuclease domain protein, TaxC	NC_019162.1	IncX3	IncX	-	MOBQ
MOBQ|NP_044304.1_mobilization_protein_A__plasmid__[Escherichia_coli]	NC_019162.1_locus1|strand-1|frame0|18011	14.33	300	230	10	2	282	1747	2038	9e-76	260	5	300	0.966667	0.138523	47920	48795	47777-48938	relaxase/mobilization nuclease domain protein, TaxC	NC_019162.1	IncX3	IncX	-	MOBQ
MOBP|WP_011205818.1_MULTISPECIES:_protein_TraI_[Proteobacteria]	NC_019162.1_locus1|strand-1|frame0|18011	12.7	189	147	8	5	179	1754	1938	1e-39	155	5	300	0.603333	0.0766233	48220	48774	47777-48938	relaxase/mobilization nuclease domain protein, TaxC	NC_019162.1	IncX3	IncX	-	MOBQ
MOBQ|NP_044304.1_mobilization_protein_A__plasmid__[Escherichia_coli]	NC_019162.1_locus1|strand-1|frame0|18011	14.05	306	236	10	2	288	1747	2044	1e-82	280	6	300	0.986667	0.138627	47902	48795	47777-48938	relaxase/mobilization nuclease domain protein, TaxC	NC_019162.1	IncX3	IncX	-	MOBQ
MOBP|WP_011205818.1_MULTISPECIES:_protein_TraI_[Proteobacteria]	NC_019162.1_locus1|strand-1|frame0|18011	12.7	189	147	8	5	179	1754	1938	3e-39	153	6	300	0.603333	0.0766233	48220	48774	47777-48938	relaxase/mobilization nuclease domain protein, TaxC	NC_019162.1	IncX3	IncX	-	MOBQ
MOBP|WP_011205818.1_MULTISPECIES:_protein_TraI_[Proteobacteria]	NC_019162.1_locus1|strand-1|frame0|18011	12.39	234	180	10	5	221	1754	1979	6e-39	153	7	300	0.746667	0.092512	48097	48774	47777-48938	relaxase/mobilization nuclease domain protein, TaxC	NC_019162.1	IncX3	IncX	-	MOBQ
MOBP|WP_011205818.1_MULTISPECIES:_protein_TraI_[Proteobacteria]	NC_019162.1_locus1|strand-1|frame0|18011	11.54	286	230	11	2	273	1751	2027	6e-39	153	12	300	0.916667	0.105783	47953	48783	47777-48938	relaxase/mobilization nuclease domain protein, TaxC	NC_019162.1	IncX3	IncX	-	MOBQ
MOBP|WP_011205818.1_MULTISPECIES:_protein_TraI_[Proteobacteria]	NC_019162.1_locus1|strand-1|frame0|18011	11.66	283	230	10	2	270	1751	2027	3e-38	151	13	300	0.91	0.106106	47953	48783	47777-48938	relaxase/mobilization nuclease domain protein, TaxC	NC_019162.1	IncX3	IncX	-	MOBQ
MOBQ|NP_044304.1_mobilization_protein_A__plasmid__[Escherichia_coli]	NC_019256.1_locus1|strand1|frame2|10843	17.59	199	133	9	2	190	2233	2410	3e-09	62.2	3	300	0.633333	0.111403	6697	7230	6557-7724	TaxC relaxase, plasmid mobilization protein	NC_019256.1	IncX1	IncX	-	MOBQ
MOBQ|NP_044304.1_mobilization_protein_A__plasmid__[Escherichia_coli]	NC_019256.1_locus1|strand1|frame2|10843	15.83	259	192	9	2	242	2233	2483	3e-54	197	4	300	0.833333	0.131917	6697	7449	6557-7724	TaxC relaxase, plasmid mobilization protein	NC_019256.1	IncX1	IncX	-	MOBQ
MOBP|WP_011205818.1_MULTISPECIES:_protein_TraI_[Proteobacteria]	NC_019256.1_locus1|strand1|frame2|10843	13.23	189	146	8	5	179	2240	2424	8e-26	114	4	300	0.603333	0.079821	6718	7272	6557-7724	TaxC relaxase, plasmid mobilization protein	NC_019256.1	IncX1	IncX	-	MOBQ
MOBQ|NP_044304.1_mobilization_protein_A__plasmid__[Escherichia_coli]	NC_019256.1_locus1|strand1|frame2|10843	14.71	306	234	10	2	288	2233	2530	8e-75	257	5	300	0.986667	0.145139	6697	7590	6557-7724	TaxC relaxase, plasmid mobilization protein	NC_019256.1	IncX1	IncX	-	MOBQ
MOBP|WP_011205818.1_MULTISPECIES:_protein_TraI_[Proteobacteria]	NC_019256.1_locus1|strand1|frame2|10843	13.23	189	146	8	5	179	2240	2424	2e-40	157	5	300	0.603333	0.079821	6718	7272	6557-7724	TaxC relaxase, plasmid mobilization protein	NC_019256.1	IncX1	IncX	-	MOBQ
MOBQ|NP_044304.1_mobilization_protein_A__plasmid__[Escherichia_coli]	NC_019256.1_locus1|strand1|frame2|10843	14.71	306	234	10	2	288	2233	2530	1e-82	280	6	300	0.986667	0.145139	6697	7590	6557-7724	TaxC relaxase, plasmid mobilization protein	NC_019256.1	IncX1	IncX	-	MOBQ
MOBP|WP_011205818.1_MULTISPECIES:_protein_TraI_[Proteobacteria]	NC_019256.1_locus1|strand1|frame2|10843	13.23	189	146	8	5	179	2240	2424	9e-39	152	6	300	0.603333	0.079821	6718	7272	6557-7724	TaxC relaxase, plasmid mobilization protein	NC_019256.1	IncX1	IncX	-	MOBQ
MOBP|WP_011205818.1_MULTISPECIES:_protein_TraI_[Proteobacteria]	NC_019256.1_locus1|strand1|frame2|10843	13.55	251	191	11	5	238	2240	2481	1e-39	155	7	300	0.8	0.1084	6718	7443	6557-7724	TaxC relaxase, plasmid mobilization protein	NC_019256.1	IncX1	IncX	-	MOBQ
MOBP|WP_011205818.1_MULTISPECIES:_protein_TraI_[Proteobacteria]	NC_019256.1_locus1|strand1|frame2|10843	13.39	254	194	11	2	238	2237	2481	4e-38	150	8	300	0.81	0.108459	6709	7443	6557-7724	TaxC relaxase, plasmid mobilization protein	NC_019256.1	IncX1	IncX	-	MOBQ
MOBP|WP_011205818.1_MULTISPECIES:_protein_TraI_[Proteobacteria]	NC_019256.1_locus1|strand1|frame2|10843	12.6	254	196	11	2	238	2237	2481	3e-36	145	9	300	0.81	0.10206	6709	7443	6557-7724	TaxC relaxase, plasmid mobilization protein	NC_019256.1	IncX1	IncX	-	MOBQ
MOBP|WP_011205818.1_MULTISPECIES:_protein_TraI_[Proteobacteria]	NC_019256.1_locus1|strand1|frame2|10843	11.89	286	229	11	2	273	2237	2513	9e-40	155	12	300	0.916667	0.108992	6709	7539	6557-7724	TaxC relaxase, plasmid mobilization protein	NC_019256.1	IncX1	IncX	-	MOBQ
MOBP|WP_011205818.1_MULTISPECIES:_protein_TraI_[Proteobacteria]	NC_019256.1_locus1|strand1|frame2|10843	12.01	283	229	10	2	270	2237	2513	2e-39	154	13	300	0.91	0.109291	6709	7539	6557-7724	TaxC relaxase, plasmid mobilization protein	NC_019256.1	IncX1	IncX	-	MOBQ
MOBQ|NP_044304.1_mobilization_protein_A__plasmid__[Escherichia_coli]	NC_019298.1_locus1|strand-1|frame0|1732	18.33	300	197	10	1	274	75	352	8e-32	131	2	300	0.966667	0.17719	4141	4974	3890-4976	Mob protein	NC_019298.1	-	-	-	MOBQ
MOBQ|NP_044304.1_mobilization_protein_A__plasmid__[Escherichia_coli]	NC_019298.1_locus1|strand-1|frame0|1732	18.27	301	198	10	1	275	75	353	5e-65	228	3	300	0.97	0.177219	4138	4974	3890-4976	Mob protein	NC_019298.1	-	-	-	MOBQ
MOBQ|NP_044304.1_mobilization_protein_A__plasmid__[Escherichia_coli]	NC_019298.1_locus1|strand-1|frame0|1732	18.27	301	198	10	1	275	75	353	1e-57	207	4	300	0.97	0.177219	4138	4974	3890-4976	Mob protein	NC_019298.1	-	-	-	MOBQ
MOBQ|NP_044304.1_mobilization_protein_A__plasmid__[Escherichia_coli]	NC_019298.1_locus1|strand-1|frame0|1732	18.27	301	198	10	1	275	75	353	1e-52	192	5	300	0.97	0.177219	4138	4974	3890-4976	Mob protein	NC_019298.1	-	-	-	MOBQ
MOBQ|NP_044304.1_mobilization_protein_A__plasmid__[Escherichia_coli]	NC_019298.1_locus1|strand-1|frame0|1732	16.77	322	224	9	1	298	75	376	6e-56	202	6	300	1.04333	0.174967	4069	4974	3890-4976	Mob protein	NC_019298.1	-	-	-	MOBQ
MOBP|WP_011205818.1_MULTISPECIES:_protein_TraI_[Proteobacteria]	NC_019298.1_locus1|strand-1|frame0|1732	11.11	261	185	9	1	217	75	332	4e-05	49.4	6	300	0.84	0.093324	4201	4974	3890-4976	Mob protein	NC_019298.1	-	-	-	MOBQ
MOBQ|NP_044304.1_mobilization_protein_A__plasmid__[Escherichia_coli]	NC_019384.1_locus1|strand1|frame1|17761	17.54	211	140	9	2	199	7806	7995	7e-09	61.5	3	300	0.673333	0.118103	23416	23985	23275-24436	VirD2	NC_019384.1	IncX3	IncX	-	MOBQ
MOBQ|NP_044304.1_mobilization_protein_A__plasmid__[Escherichia_coli]	NC_019384.1_locus1|strand1|frame1|17761	15.83	259	192	9	2	242	7806	8056	5e-56	203	4	300	0.833333	0.131917	23416	24168	23275-24436	VirD2	NC_019384.1	IncX3	IncX	-	MOBQ
MOBP|WP_011205818.1_MULTISPECIES:_protein_TraI_[Proteobacteria]	NC_019384.1_locus1|strand1|frame1|17761	12.7	189	147	8	5	179	7813	7997	3e-25	112	4	300	0.603333	0.0766233	23437	23991	23275-24436	VirD2	NC_019384.1	IncX3	IncX	-	MOBQ
MOBQ|NP_044304.1_mobilization_protein_A__plasmid__[Escherichia_coli]	NC_019384.1_locus1|strand1|frame1|17761	14.33	300	230	10	2	282	7806	8097	9e-76	260	5	300	0.966667	0.138523	23416	24291	23275-24436	VirD2	NC_019384.1	IncX3	IncX	-	MOBQ
MOBP|WP_011205818.1_MULTISPECIES:_protein_TraI_[Proteobacteria]	NC_019384.1_locus1|strand1|frame1|17761	12.7	189	147	8	5	179	7813	7997	4e-39	153	5	300	0.603333	0.0766233	23437	23991	23275-24436	VirD2	NC_019384.1	IncX3	IncX	-	MOBQ
MOBQ|NP_044304.1_mobilization_protein_A__plasmid__[Escherichia_coli]	NC_019384.1_locus1|strand1|frame1|17761	14.05	306	236	10	2	288	7806	8103	4e-82	278	6	300	0.986667	0.138627	23416	24309	23275-24436	VirD2	NC_019384.1	IncX3	IncX	-	MOBQ
MOBP|WP_011205818.1_MULTISPECIES:_protein_TraI_[Proteobacteria]	NC_019384.1_locus1|strand1|frame1|17761	12.7	189	147	8	5	179	7813	7997	1e-38	152	6	300	0.603333	0.0766233	23437	23991	23275-24436	VirD2	NC_019384.1	IncX3	IncX	-	MOBQ
MOBP|WP_011205818.1_MULTISPECIES:_protein_TraI_[Proteobacteria]	NC_019384.1_locus1|strand1|frame1|17761	12.39	234	180	10	5	221	7813	8038	3e-38	151	7	300	0.746667	0.092512	23437	24114	23275-24436	VirD2	NC_019384.1	IncX3	IncX	-	MOBQ
MOBQ|NP_044304.1_mobilization_protein_A__plasmid__[Escherichia_coli]	NC_019899.1_locus1|strand-1|frame0|15795	16.22	259	191	10	2	242	1652	1902	3e-09	62.6	3	300	0.83	0.134626	41680	42432	41414-42575	TaxC	NC_019899.1	-	-	-	MOBQ
MOBQ|NP_044304.1_mobilization_protein_A__plasmid__[Escherichia_coli]	NC_019899.1_locus1|strand-1|frame0|15795	15.83	259	192	9	2	242	1652	1902	3e-59	212	4	300	0.833333	0.131917	41680	42432	41414-42575	TaxC	NC_019899.1	-	-	-	MOBQ
MOBP|WP_011205818.1_MULTISPECIES:_protein_TraI_[Proteobacteria]	NC_019899.1_locus1|strand-1|frame0|15795	12.28	171	134	8	5	164	1659	1824	3e-27	118	4	300	0.543333	0.0667213	41914	42411	41414-42575	TaxC	NC_019899.1	-	-	-	MOBQ
MOBQ|NP_044304.1_mobilization_protein_A__plasmid__[Escherichia_coli]	NC_019899.1_locus1|strand-1|frame0|15795	14.71	306	234	10	2	288	1652	1949	4e-78	267	5	300	0.986667	0.145139	41539	42432	41414-42575	TaxC	NC_019899.1	-	-	-	MOBQ
MOBP|WP_011205818.1_MULTISPECIES:_protein_TraI_[Proteobacteria]	NC_019899.1_locus1|strand-1|frame0|15795	12.17	189	148	8	5	179	1659	1843	2e-38	151	5	300	0.603333	0.0734257	41857	42411	41414-42575	TaxC	NC_019899.1	-	-	-	MOBQ
MOBQ|NP_044304.1_mobilization_protein_A__plasmid__[Escherichia_coli]	NC_019899.1_locus1|strand-1|frame0|15795	14.71	306	234	10	2	288	1652	1949	3e-84	285	6	300	0.986667	0.145139	41539	42432	41414-42575	TaxC	NC_019899.1	-	-	-	MOBQ
MOBP|WP_011205818.1_MULTISPECIES:_protein_TraI_[Proteobacteria]	NC_019899.1_locus1|strand-1|frame0|15795	12.17	189	148	8	5	179	1659	1843	6e-38	149	6	300	0.603333	0.0734257	41857	42411	41414-42575	TaxC	NC_019899.1	-	-	-	MOBQ
MOBP|WP_011205818.1_MULTISPECIES:_protein_TraI_[Proteobacteria]	NC_019899.1_locus1|strand-1|frame0|15795	12.05	249	193	11	5	236	1659	1898	2e-38	151	7	300	0.793333	0.0955967	41692	42411	41414-42575	TaxC	NC_019899.1	-	-	-	MOBQ
MOBQ|NP_044304.1_mobilization_protein_A__plasmid__[Escherichia_coli]	NC_020412.1_locus1|strand1|frame2|2778	31.01	287	157	6	1	272	683	943	2e-26	115	1	300	0.936667	0.29046	2047	2829	1961-4268	DNA strand transferase MobA	NC_020412.1	Col156	Col	-	MOBQ
MOBQ|NP_044304.1_mobilization_protein_A__plasmid__[Escherichia_coli]	NC_020412.1_locus1|strand1|frame2|2778	30.42	286	162	5	1	273	683	944	9e-90	300	2	300	0.936667	0.284934	2047	2832	1961-4268	DNA strand transferase MobA	NC_020412.1	Col156	Col	-	MOBQ
MOBQ|NP_044304.1_mobilization_protein_A__plasmid__[Escherichia_coli]	NC_020412.1_locus1|strand1|frame2|2778	30.14	292	167	5	1	279	683	950	2e-85	287	3	300	0.956667	0.288339	2047	2850	1961-4268	DNA strand transferase MobA	NC_020412.1	Col156	Col	-	MOBQ
MOBQ|NP_044304.1_mobilization_protein_A__plasmid__[Escherichia_coli]	NC_020412.1_locus1|strand1|frame2|2778	30.14	292	167	5	1	279	683	950	7e-84	283	4	300	0.956667	0.288339	2047	2850	1961-4268	DNA strand transferase MobA	NC_020412.1	Col156	Col	-	MOBQ
MOBQ|NP_044304.1_mobilization_protein_A__plasmid__[Escherichia_coli]	NC_020412.1_locus1|strand1|frame2|2778	30.72	293	166	6	1	280	683	951	8e-79	268	5	300	0.956667	0.293888	2047	2853	1961-4268	DNA strand transferase MobA	NC_020412.1	Col156	Col	-	MOBQ
MOBP|WP_011205818.1_MULTISPECIES:_protein_TraI_[Proteobacteria]	NC_020412.1_locus1|strand1|frame2|2778	17.16	169	115	9	1	147	683	848	0.089	39	5	300	0.533333	0.09152	2047	2544	1961-4268	DNA strand transferase MobA	NC_020412.1	Col156	Col	-	MOBQ
MOBQ|NP_044304.1_mobilization_protein_A__plasmid__[Escherichia_coli]	NC_020412.1_locus1|strand1|frame2|2778	30.72	293	166	6	1	280	683	951	1e-79	270	6	300	0.956667	0.293888	2047	2853	1961-4268	DNA strand transferase MobA	NC_020412.1	Col156	Col	-	MOBQ
MOBP|WP_011205818.1_MULTISPECIES:_protein_TraI_[Proteobacteria]	NC_020412.1_locus1|strand1|frame2|2778	13.75	269	196	9	1	244	683	940	5e-29	123	6	300	0.866667	0.119167	2047	2820	1961-4268	DNA strand transferase MobA	NC_020412.1	Col156	Col	-	MOBQ
MOBP|WP_011205818.1_MULTISPECIES:_protein_TraI_[Proteobacteria]	NC_020412.1_locus1|strand1|frame2|2778	13.75	269	196	9	1	244	683	940	2e-42	163	7	300	0.866667	0.119167	2047	2820	1961-4268	DNA strand transferase MobA	NC_020412.1	Col156	Col	-	MOBQ
MOBP|WP_011205818.1_MULTISPECIES:_protein_TraI_[Proteobacteria]	NC_020412.1_locus1|strand1|frame2|2778	13.72	277	201	10	1	252	683	946	2e-38	151	8	300	0.89	0.122108	2047	2838	1961-4268	DNA strand transferase MobA	NC_020412.1	Col156	Col	-	MOBQ
MOBP|WP_011205818.1_MULTISPECIES:_protein_TraI_[Proteobacteria]	NC_020412.1_locus1|strand1|frame2|2778	12.14	280	215	8	1	255	683	956	1e-38	151	9	300	0.906667	0.110069	2047	2868	1961-4268	DNA strand transferase MobA	NC_020412.1	Col156	Col	-	MOBQ
MOBQ|NP_044304.1_mobilization_protein_A__plasmid__[Escherichia_coli]	NC_020552.1_locus1|strand-1|frame0|18012	17.54	211	140	9	2	199	1747	1936	4e-09	62.2	3	300	0.673333	0.118103	48229	48798	47780-48941	relaxase/mobilization nuclease domain protein	NC_020552.1	IncX3	IncX	-	MOBQ
MOBQ|NP_044304.1_mobilization_protein_A__plasmid__[Escherichia_coli]	NC_020552.1_locus1|strand-1|frame0|18012	15.83	259	192	9	2	242	1747	1997	1e-56	205	4	300	0.833333	0.131917	48046	48798	47780-48941	relaxase/mobilization nuclease domain protein	NC_020552.1	IncX3	IncX	-	MOBQ
MOBP|WP_011205818.1_MULTISPECIES:_protein_TraI_[Proteobacteria]	NC_020552.1_locus1|strand-1|frame0|18012	12.7	189	147	8	5	179	1754	1938	1e-25	113	4	300	0.603333	0.0766233	48223	48777	47780-48941	relaxase/mobilization nuclease domain protein	NC_020552.1	IncX3	IncX	-	MOBQ
MOBQ|NP_044304.1_mobilization_protein_A__plasmid__[Escherichia_coli]	NC_020552.1_locus1|strand-1|frame0|18012	14.33	300	230	10	2	282	1747	2038	9e-76	260	5	300	0.966667	0.138523	47923	48798	47780-48941	relaxase/mobilization nuclease domain protein	NC_020552.1	IncX3	IncX	-	MOBQ
MOBP|WP_011205818.1_MULTISPECIES:_protein_TraI_[Proteobacteria]	NC_020552.1_locus1|strand-1|frame0|18012	12.7	189	147	8	5	179	1754	1938	1e-39	154	5	300	0.603333	0.0766233	48223	48777	47780-48941	relaxase/mobilization nuclease domain protein	NC_020552.1	IncX3	IncX	-	MOBQ
MOBQ|NP_044304.1_mobilization_protein_A__plasmid__[Escherichia_coli]	NC_020552.1_locus1|strand-1|frame0|18012	14.05	306	236	10	2	288	1747	2044	1e-82	280	6	300	0.986667	0.138627	47905	48798	47780-48941	relaxase/mobilization nuclease domain protein	NC_020552.1	IncX3	IncX	-	MOBQ
MOBP|WP_011205818.1_MULTISPECIES:_protein_TraI_[Proteobacteria]	NC_020552.1_locus1|strand-1|frame0|18012	12.7	189	147	8	5	179	1754	1938	4e-39	153	6	300	0.603333	0.0766233	48223	48777	47780-48941	relaxase/mobilization nuclease domain protein	NC_020552.1	IncX3	IncX	-	MOBQ
MOBP|WP_011205818.1_MULTISPECIES:_protein_TraI_[Proteobacteria]	NC_020552.1_locus1|strand-1|frame0|18012	12.39	234	180	10	5	221	1754	1979	7e-39	153	7	300	0.746667	0.092512	48100	48777	47780-48941	relaxase/mobilization nuclease domain protein	NC_020552.1	IncX3	IncX	-	MOBQ
MOBP|WP_011205818.1_MULTISPECIES:_protein_TraI_[Proteobacteria]	NC_020552.1_locus1|strand-1|frame0|18012	11.54	286	230	11	2	273	1751	2027	8e-39	153	12	300	0.916667	0.105783	47956	48786	47780-48941	relaxase/mobilization nuclease domain protein	NC_020552.1	IncX3	IncX	-	MOBQ
MOBP|WP_011205818.1_MULTISPECIES:_protein_TraI_[Proteobacteria]	NC_020552.1_locus1|strand-1|frame0|18012	11.66	283	230	10	2	270	1751	2027	4e-38	150	13	300	0.91	0.106106	47956	48786	47780-48941	relaxase/mobilization nuclease domain protein	NC_020552.1	IncX3	IncX	-	MOBQ
MOBQ|NP_044304.1_mobilization_protein_A__plasmid__[Escherichia_coli]	NC_020811.1_locus1|strand-1|frame0|18011	17.54	211	140	9	2	199	1747	1936	4e-09	62.2	3	300	0.673333	0.118103	48226	48795	47777-48938	relaxase/mobilization nuclease domain protein,TaxC	NC_020811.1	IncX3	IncX	-	MOBQ
MOBQ|NP_044304.1_mobilization_protein_A__plasmid__[Escherichia_coli]	NC_020811.1_locus1|strand-1|frame0|18011	15.83	259	192	9	2	242	1747	1997	1e-56	205	4	300	0.833333	0.131917	48043	48795	47777-48938	relaxase/mobilization nuclease domain protein,TaxC	NC_020811.1	IncX3	IncX	-	MOBQ
MOBP|WP_011205818.1_MULTISPECIES:_protein_TraI_[Proteobacteria]	NC_020811.1_locus1|strand-1|frame0|18011	12.7	189	147	8	5	179	1754	1938	1e-25	113	4	300	0.603333	0.0766233	48220	48774	47777-48938	relaxase/mobilization nuclease domain protein,TaxC	NC_020811.1	IncX3	IncX	-	MOBQ
MOBQ|NP_044304.1_mobilization_protein_A__plasmid__[Escherichia_coli]	NC_020811.1_locus1|strand-1|frame0|18011	14.33	300	230	10	2	282	1747	2038	9e-76	260	5	300	0.966667	0.138523	47920	48795	47777-48938	relaxase/mobilization nuclease domain protein,TaxC	NC_020811.1	IncX3	IncX	-	MOBQ
MOBP|WP_011205818.1_MULTISPECIES:_protein_TraI_[Proteobacteria]	NC_020811.1_locus1|strand-1|frame0|18011	12.7	189	147	8	5	179	1754	1938	1e-39	155	5	300	0.603333	0.0766233	48220	48774	47777-48938	relaxase/mobilization nuclease domain protein,TaxC	NC_020811.1	IncX3	IncX	-	MOBQ
MOBQ|NP_044304.1_mobilization_protein_A__plasmid__[Escherichia_coli]	NC_020811.1_locus1|strand-1|frame0|18011	14.05	306	236	10	2	288	1747	2044	1e-82	280	6	300	0.986667	0.138627	47902	48795	47777-48938	relaxase/mobilization nuclease domain protein,TaxC	NC_020811.1	IncX3	IncX	-	MOBQ
MOBP|WP_011205818.1_MULTISPECIES:_protein_TraI_[Proteobacteria]	NC_020811.1_locus1|strand-1|frame0|18011	12.7	189	147	8	5	179	1754	1938	3e-39	153	6	300	0.603333	0.0766233	48220	48774	47777-48938	relaxase/mobilization nuclease domain protein,TaxC	NC_020811.1	IncX3	IncX	-	MOBQ
MOBP|WP_011205818.1_MULTISPECIES:_protein_TraI_[Proteobacteria]	NC_020811.1_locus1|strand-1|frame0|18011	12.39	234	180	10	5	221	1754	1979	6e-39	153	7	300	0.746667	0.092512	48097	48774	47777-48938	relaxase/mobilization nuclease domain protein,TaxC	NC_020811.1	IncX3	IncX	-	MOBQ
MOBP|WP_011205818.1_MULTISPECIES:_protein_TraI_[Proteobacteria]	NC_020811.1_locus1|strand-1|frame0|18011	11.54	286	230	11	2	273	1751	2027	6e-39	153	12	300	0.916667	0.105783	47953	48783	47777-48938	relaxase/mobilization nuclease domain protein,TaxC	NC_020811.1	IncX3	IncX	-	MOBQ
MOBP|WP_011205818.1_MULTISPECIES:_protein_TraI_[Proteobacteria]	NC_020811.1_locus1|strand-1|frame0|18011	11.66	283	230	10	2	270	1751	2027	3e-38	151	13	300	0.91	0.106106	47953	48783	47777-48938	relaxase/mobilization nuclease domain protein,TaxC	NC_020811.1	IncX3	IncX	-	MOBQ
MOBQ|NP_044304.1_mobilization_protein_A__plasmid__[Escherichia_coli]	NC_020920.1_locus1|strand-1|frame0|9861	18.06	310	228	9	8	300	2275	2575	1e-13	75.6	2	300	1.00333	0.181202	21859	22761	21893-22880	T-DNA border endonuclease virD2	NC_020920.1	-	-	-	MOBQ
MOBP|WP_011205818.1_MULTISPECIES:_protein_TraI_[Proteobacteria]	NC_020920.1_locus1|strand-1|frame0|9861	25	64	42	2	58	121	2331	2388	0.001	45.4	2	300	0.206667	0.0516667	22420	22593	21893-22880	T-DNA border endonuclease virD2	NC_020920.1	-	-	-	MOBQ
MOBQ|NP_044304.1_mobilization_protein_A__plasmid__[Escherichia_coli]	NC_020920.1_locus1|strand-1|frame0|9861	18.06	310	228	9	8	300	2275	2575	5e-72	249	3	300	1.00333	0.181202	21859	22761	21893-22880	T-DNA border endonuclease virD2	NC_020920.1	-	-	-	MOBQ
MOBP|WP_011205818.1_MULTISPECIES:_protein_TraI_[Proteobacteria]	NC_020920.1_locus1|strand-1|frame0|9861	21.95	123	82	4	20	142	2291	2399	6e-16	83.2	3	300	0.396667	0.0870683	22387	22713	21893-22880	T-DNA border endonuclease virD2	NC_020920.1	-	-	-	MOBQ
MOBQ|NP_044304.1_mobilization_protein_A__plasmid__[Escherichia_coli]	NC_020920.1_locus1|strand-1|frame0|9861	17.89	313	231	9	5	300	2272	2575	1e-66	234	4	300	1.01333	0.181285	21859	22770	21893-22880	T-DNA border endonuclease virD2	NC_020920.1	-	-	-	MOBQ
MOBP|WP_011205818.1_MULTISPECIES:_protein_TraI_[Proteobacteria]	NC_020920.1_locus1|strand-1|frame0|9861	20.27	148	97	6	2	142	2266	2399	2e-26	115	4	300	0.473333	0.0959447	22387	22788	21893-22880	T-DNA border endonuclease virD2	NC_020920.1	-	-	-	MOBQ
MOBQ|NP_044304.1_mobilization_protein_A__plasmid__[Escherichia_coli]	NC_020920.1_locus1|strand-1|frame0|9861	17.46	315	230	9	5	300	2272	2575	3e-60	215	5	300	1.02	0.178092	21859	22770	21893-22880	T-DNA border endonuclease virD2	NC_020920.1	-	-	-	MOBQ
MOBP|WP_011205818.1_MULTISPECIES:_protein_TraI_[Proteobacteria]	NC_020920.1_locus1|strand-1|frame0|9861	15.77	298	234	7	5	295	2276	2563	5e-26	114	5	300	0.97	0.152969	21895	22758	21893-22880	T-DNA border endonuclease virD2	NC_020920.1	-	-	-	MOBQ
MOBQ|NP_044304.1_mobilization_protein_A__plasmid__[Escherichia_coli]	NC_020920.1_locus1|strand-1|frame0|9861	17.46	315	230	9	5	300	2272	2575	6e-59	211	6	300	1.02	0.178092	21859	22770	21893-22880	T-DNA border endonuclease virD2	NC_020920.1	-	-	-	MOBQ
MOBP|WP_011205818.1_MULTISPECIES:_protein_TraI_[Proteobacteria]	NC_020920.1_locus1|strand-1|frame0|9861	15.44	298	235	7	5	295	2276	2563	4e-55	200	6	300	0.97	0.149768	21895	22758	21893-22880	T-DNA border endonuclease virD2	NC_020920.1	-	-	-	MOBQ
MOBP|WP_011205818.1_MULTISPECIES:_protein_TraI_[Proteobacteria]	NC_020920.1_locus1|strand-1|frame0|9861	15.44	298	235	7	5	295	2276	2563	5e-51	188	7	300	0.97	0.149768	21895	22758	21893-22880	T-DNA border endonuclease virD2	NC_020920.1	-	-	-	MOBQ
MOBP|WP_011205818.1_MULTISPECIES:_protein_TraI_[Proteobacteria]	NC_020920.1_locus1|strand-1|frame0|9861	15.44	298	235	7	5	295	2276	2563	4e-43	165	8	300	0.97	0.149768	21895	22758	21893-22880	T-DNA border endonuclease virD2	NC_020920.1	-	-	-	MOBQ
MOBP|WP_011205818.1_MULTISPECIES:_protein_TraI_[Proteobacteria]	NC_020920.1_locus1|strand-1|frame0|9861	14.67	300	241	6	2	295	2273	2563	8e-42	161	9	300	0.98	0.143766	21895	22767	21893-22880	T-DNA border endonuclease virD2	NC_020920.1	-	-	-	MOBQ
MOBP|WP_011205818.1_MULTISPECIES:_protein_TraI_[Proteobacteria]	NC_020920.1_locus1|strand-1|frame0|9861	14.67	300	241	6	2	295	2273	2563	2e-40	157	10	300	0.98	0.143766	21895	22767	21893-22880	T-DNA border endonuclease virD2	NC_020920.1	-	-	-	MOBQ
MOBP|WP_011205818.1_MULTISPECIES:_protein_TraI_[Proteobacteria]	NC_020920.1_locus1|strand-1|frame0|9861	14.67	300	241	6	2	295	2273	2563	3e-39	154	11	300	0.98	0.143766	21895	22767	21893-22880	T-DNA border endonuclease virD2	NC_020920.1	-	-	-	MOBQ
MOBP|WP_011205818.1_MULTISPECIES:_protein_TraI_[Proteobacteria]	NC_020920.1_locus1|strand-1|frame0|9861	14.67	300	241	6	2	295	2273	2563	5e-39	153	12	300	0.98	0.143766	21895	22767	21893-22880	T-DNA border endonuclease virD2	NC_020920.1	-	-	-	MOBQ
MOBP|WP_011205818.1_MULTISPECIES:_protein_TraI_[Proteobacteria]	NC_021079.1_locus1|strand-1|frame0|13973	14.86	175	123	7	20	182	1706	1866	0.001	45.1	3	300	0.56	0.083216	36322	36804	35802-37032	TaxC	NC_021079.1	IncX4	IncX	-	MOBP
MOBQ|NP_044304.1_mobilization_protein_A__plasmid__[Escherichia_coli]	NC_021079.1_locus1|strand-1|frame0|13973	14.77	325	245	9	3	300	1685	2004	1e-16	84.9	4	300	1.05333	0.155577	35908	36867	35802-37032	TaxC	NC_021079.1	IncX4	IncX	-	MOBP
MOBP|WP_011205818.1_MULTISPECIES:_protein_TraI_[Proteobacteria]	NC_021079.1_locus1|strand-1|frame0|13973	13.74	182	133	6	12	182	1698	1866	6e-35	141	4	300	0.586667	0.080608	36322	36828	35802-37032	TaxC	NC_021079.1	IncX4	IncX	-	MOBP
MOBQ|NP_044304.1_mobilization_protein_A__plasmid__[Escherichia_coli]	NC_021079.1_locus1|strand-1|frame0|13973	14.77	325	245	9	3	300	1685	2004	3e-71	247	5	300	1.05333	0.155577	35908	36867	35802-37032	TaxC	NC_021079.1	IncX4	IncX	-	MOBP
MOBP|WP_011205818.1_MULTISPECIES:_protein_TraI_[Proteobacteria]	NC_021079.1_locus1|strand-1|frame0|13973	12.5	192	144	6	2	182	1688	1866	3e-34	139	5	300	0.62	0.0775	36322	36858	35802-37032	TaxC	NC_021079.1	IncX4	IncX	-	MOBP
MOBQ|NP_044304.1_mobilization_protein_A__plasmid__[Escherichia_coli]	NC_021079.1_locus1|strand-1|frame0|13973	15.12	324	245	9	3	300	1685	2004	1e-69	242	6	300	1.05	0.15876	35908	36867	35802-37032	TaxC	NC_021079.1	IncX4	IncX	-	MOBP
MOBP|WP_011205818.1_MULTISPECIES:_protein_TraI_[Proteobacteria]	NC_021079.1_locus1|strand-1|frame0|13973	12.5	192	144	6	2	182	1688	1866	7e-34	138	6	300	0.62	0.0775	36322	36858	35802-37032	TaxC	NC_021079.1	IncX4	IncX	-	MOBP
MOBP|WP_011205818.1_MULTISPECIES:_protein_TraI_[Proteobacteria]	NC_021079.1_locus1|strand-1|frame0|13973	11.93	327	244	10	2	299	1688	1999	5e-30	126	7	300	1.05667	0.12606	35923	36858	35802-37032	TaxC	NC_021079.1	IncX4	IncX	-	MOBP
MOBP|WP_011205818.1_MULTISPECIES:_protein_TraI_[Proteobacteria]	NC_021079.1_locus1|strand-1|frame0|13973	11.93	327	244	10	2	299	1688	1999	9e-38	149	8	300	1.05667	0.12606	35923	36858	35802-37032	TaxC	NC_021079.1	IncX4	IncX	-	MOBP
MOBP|WP_011205818.1_MULTISPECIES:_protein_TraI_[Proteobacteria]	NC_021079.1_locus1|strand-1|frame0|13973	12.19	320	251	12	2	299	1688	1999	1e-37	149	9	300	1.02667	0.125151	35923	36858	35802-37032	TaxC	NC_021079.1	IncX4	IncX	-	MOBP
MOBP|WP_011205818.1_MULTISPECIES:_protein_TraI_[Proteobacteria]	NC_021079.1_locus1|strand-1|frame0|13973	12.19	320	251	12	2	299	1688	1999	6e-38	150	10	300	1.02667	0.125151	35923	36858	35802-37032	TaxC	NC_021079.1	IncX4	IncX	-	MOBP
MOBP|WP_011205818.1_MULTISPECIES:_protein_TraI_[Proteobacteria]	NC_021079.1_locus1|strand-1|frame0|13973	12.19	320	251	12	2	299	1688	1999	1e-37	149	11	300	1.02667	0.125151	35923	36858	35802-37032	TaxC	NC_021079.1	IncX4	IncX	-	MOBP
MOBQ|NP_044304.1_mobilization_protein_A__plasmid__[Escherichia_coli]	NC_021156.1_locus1|strand1|frame2|3688	100	300	0	0	1	300	332	631	0	621	1	300	1	1	994	1893	995-3125	mobilization protein A	NC_021156.1	IncQ1	IncQ	-	MOBQ
MOBQ|NP_044304.1_mobilization_protein_A__plasmid__[Escherichia_coli]	NC_021156.1_locus1|strand1|frame2|3688	100	300	0	0	1	300	332	631	3e-132	422	2	300	1	1	994	1893	995-3125	mobilization protein A	NC_021156.1	IncQ1	IncQ	-	MOBQ
MOBQ|NP_044304.1_mobilization_protein_A__plasmid__[Escherichia_coli]	NC_021156.1_locus1|strand1|frame2|3688	100	300	0	0	1	300	332	631	4e-115	373	3	300	1	1	994	1893	995-3125	mobilization protein A	NC_021156.1	IncQ1	IncQ	-	MOBQ
MOBQ|NP_044304.1_mobilization_protein_A__plasmid__[Escherichia_coli]	NC_021156.1_locus1|strand1|frame2|3688	100	300	0	0	1	300	332	631	6e-112	364	4	300	1	1	994	1893	995-3125	mobilization protein A	NC_021156.1	IncQ1	IncQ	-	MOBQ
MOBQ|NP_044304.1_mobilization_protein_A__plasmid__[Escherichia_coli]	NC_021156.1_locus1|strand1|frame2|3688	100	300	0	0	1	300	332	631	7e-107	349	5	300	1	1	994	1893	995-3125	mobilization protein A	NC_021156.1	IncQ1	IncQ	-	MOBQ
MOBP|WP_011205818.1_MULTISPECIES:_protein_TraI_[Proteobacteria]	NC_021156.1_locus1|strand1|frame2|3688	11.72	273	214	9	1	265	332	585	2e-13	75.2	5	300	0.88	0.103136	994	1755	995-3125	mobilization protein A	NC_021156.1	IncQ1	IncQ	-	MOBQ
MOBQ|NP_044304.1_mobilization_protein_A__plasmid__[Escherichia_coli]	NC_021156.1_locus1|strand1|frame2|3688	100	300	0	0	1	300	332	631	5e-105	344	6	300	1	1	994	1893	995-3125	mobilization protein A	NC_021156.1	IncQ1	IncQ	-	MOBQ
MOBP|WP_011205818.1_MULTISPECIES:_protein_TraI_[Proteobacteria]	NC_021156.1_locus1|strand1|frame2|3688	11.07	298	234	10	1	290	332	606	3e-41	159	6	300	0.96	0.106272	994	1818	995-3125	mobilization protein A	NC_021156.1	IncQ1	IncQ	-	MOBQ
MOBP|WP_011205818.1_MULTISPECIES:_protein_TraI_[Proteobacteria]	NC_021156.1_locus1|strand1|frame2|3688	11.07	298	234	10	1	290	332	606	3e-45	171	7	300	0.96	0.106272	994	1818	995-3125	mobilization protein A	NC_021156.1	IncQ1	IncQ	-	MOBQ
MOBP|WP_011205818.1_MULTISPECIES:_protein_TraI_[Proteobacteria]	NC_021156.1_locus1|strand1|frame2|3688	11.3	301	234	11	1	292	332	608	2e-38	151	8	300	0.966667	0.109233	994	1824	995-3125	mobilization protein A	NC_021156.1	IncQ1	IncQ	-	MOBQ
MOBP|WP_011205818.1_MULTISPECIES:_protein_TraI_[Proteobacteria]	NC_021156.1_locus1|strand1|frame2|3688	10.96	301	235	11	1	292	332	608	3e-36	145	9	300	0.966667	0.105947	994	1824	995-3125	mobilization protein A	NC_021156.1	IncQ1	IncQ	-	MOBQ
MOBQ|NP_044304.1_mobilization_protein_A__plasmid__[Escherichia_coli]	NC_021522.1_locus1|strand1|frame1|1422	38.57	293	153	11	1	277	791	1072	5e-47	176	1	300	0.94	0.362558	2371	3216	None	None	NC_021522.1	Col3M	Col	-	MOBQ
MOBQ|NP_044304.1_mobilization_protein_A__plasmid__[Escherichia_coli]	NC_021522.1_locus1|strand1|frame1|1422	37.88	293	155	10	1	277	791	1072	7e-103	334	2	300	0.943333	0.357335	2371	3216	None	None	NC_021522.1	Col3M	Col	-	MOBQ
MOBQ|NP_044304.1_mobilization_protein_A__plasmid__[Escherichia_coli]	NC_021522.1_locus1|strand1|frame1|1422	35.02	317	178	11	1	300	791	1096	7e-96	314	3	300	1.02	0.357204	2371	3288	None	None	NC_021522.1	Col3M	Col	-	MOBQ
MOBQ|NP_044304.1_mobilization_protein_A__plasmid__[Escherichia_coli]	NC_021522.1_locus1|strand1|frame1|1422	35.02	317	178	11	1	300	791	1096	1e-94	310	4	300	1.02	0.357204	2371	3288	None	None	NC_021522.1	Col3M	Col	-	MOBQ
MOBQ|NP_044304.1_mobilization_protein_A__plasmid__[Escherichia_coli]	NC_021522.1_locus1|strand1|frame1|1422	34.7	317	179	11	1	300	791	1096	5e-89	295	5	300	1.02	0.35394	2371	3288	None	None	NC_021522.1	Col3M	Col	-	MOBQ
MOBP|WP_011205818.1_MULTISPECIES:_protein_TraI_[Proteobacteria]	NC_021522.1_locus1|strand1|frame1|1422	10.83	314	231	11	1	274	791	1095	9e-26	113	5	300	1.01	0.109383	2371	3285	None	None	NC_021522.1	Col3M	Col	-	MOBQ
MOBQ|NP_044304.1_mobilization_protein_A__plasmid__[Escherichia_coli]	NC_021522.1_locus1|strand1|frame1|1422	34.7	317	179	11	1	300	791	1096	7e-89	294	6	300	1.02	0.35394	2371	3288	None	None	NC_021522.1	Col3M	Col	-	MOBQ
MOBP|WP_011205818.1_MULTISPECIES:_protein_TraI_[Proteobacteria]	NC_021522.1_locus1|strand1|frame1|1422	11.18	313	231	10	1	274	791	1095	5e-49	181	6	300	1.01	0.112918	2371	3285	None	None	NC_021522.1	Col3M	Col	-	MOBQ
MOBP|WP_011205818.1_MULTISPECIES:_protein_TraI_[Proteobacteria]	NC_021522.1_locus1|strand1|frame1|1422	11.18	313	231	10	1	274	791	1095	3e-48	179	7	300	1.01	0.112918	2371	3285	None	None	NC_021522.1	Col3M	Col	-	MOBQ
MOBP|WP_011205818.1_MULTISPECIES:_protein_TraI_[Proteobacteria]	NC_021522.1_locus1|strand1|frame1|1422	11.08	316	234	10	1	277	791	1098	6e-43	163	8	300	1.02	0.113016	2371	3294	None	None	NC_021522.1	Col3M	Col	-	MOBQ
MOBP|WP_011205818.1_MULTISPECIES:_protein_TraI_[Proteobacteria]	NC_021522.1_locus1|strand1|frame1|1422	11.08	316	234	10	1	277	791	1098	1e-41	160	9	300	1.02	0.113016	2371	3294	None	None	NC_021522.1	Col3M	Col	-	MOBQ
MOBP|WP_011205818.1_MULTISPECIES:_protein_TraI_[Proteobacteria]	NC_021522.1_locus1|strand1|frame1|1422	11.54	312	237	10	1	277	791	1098	9e-40	154	10	300	1.00667	0.116169	2371	3294	None	None	NC_021522.1	Col3M	Col	-	MOBQ
MOBP|WP_011205818.1_MULTISPECIES:_protein_TraI_[Proteobacteria]	NC_021522.1_locus1|strand1|frame1|1422	11.43	315	240	10	1	280	791	1101	7e-40	155	11	300	1.01667	0.116205	2371	3303	None	None	NC_021522.1	Col3M	Col	-	MOBQ
MOBP|WP_011205818.1_MULTISPECIES:_protein_TraI_[Proteobacteria]	NC_021522.1_locus1|strand1|frame1|1422	11.43	315	240	10	1	280	791	1101	2e-42	162	12	300	1.01667	0.116205	2371	3303	None	None	NC_021522.1	Col3M	Col	-	MOBQ
MOBP|WP_011205818.1_MULTISPECIES:_protein_TraI_[Proteobacteria]	NC_021522.1_locus1|strand1|frame1|1422	11.54	312	248	8	1	300	791	1086	7e-48	178	13	300	1.01333	0.116939	2371	3258	None	None	NC_021522.1	Col3M	Col	-	MOBQ
MOBQ|NP_044304.1_mobilization_protein_A__plasmid__[Escherichia_coli]	NC_021523.1_locus1|strand1|frame2|1422	38.91	293	152	11	1	277	791	1072	2e-48	180	1	300	0.94	0.365754	2371	3216	None	None	NC_021523.1	Col3M	Col	-	MOBQ
MOBQ|NP_044304.1_mobilization_protein_A__plasmid__[Escherichia_coli]	NC_021523.1_locus1|strand1|frame2|1422	38.23	293	154	10	1	277	791	1072	2e-105	341	2	300	0.943333	0.360636	2371	3216	None	None	NC_021523.1	Col3M	Col	-	MOBQ
MOBQ|NP_044304.1_mobilization_protein_A__plasmid__[Escherichia_coli]	NC_021523.1_locus1|strand1|frame2|1422	35.33	317	177	11	1	300	791	1096	1e-97	319	3	300	1.02	0.360366	2371	3288	None	None	NC_021523.1	Col3M	Col	-	MOBQ
MOBQ|NP_044304.1_mobilization_protein_A__plasmid__[Escherichia_coli]	NC_021523.1_locus1|strand1|frame2|1422	35.33	317	177	11	1	300	791	1096	7e-96	314	4	300	1.02	0.360366	2371	3288	None	None	NC_021523.1	Col3M	Col	-	MOBQ
MOBQ|NP_044304.1_mobilization_protein_A__plasmid__[Escherichia_coli]	NC_021523.1_locus1|strand1|frame2|1422	35.02	317	178	11	1	300	791	1096	2e-89	296	5	300	1.02	0.357204	2371	3288	None	None	NC_021523.1	Col3M	Col	-	MOBQ
MOBP|WP_011205818.1_MULTISPECIES:_protein_TraI_[Proteobacteria]	NC_021523.1_locus1|strand1|frame2|1422	10.83	314	231	11	1	274	791	1095	3e-26	114	5	300	1.01	0.109383	2371	3285	None	None	NC_021523.1	Col3M	Col	-	MOBQ
MOBQ|NP_044304.1_mobilization_protein_A__plasmid__[Escherichia_coli]	NC_021523.1_locus1|strand1|frame2|1422	35.02	317	178	11	1	300	791	1096	7e-90	297	6	300	1.02	0.357204	2371	3288	None	None	NC_021523.1	Col3M	Col	-	MOBQ
MOBP|WP_011205818.1_MULTISPECIES:_protein_TraI_[Proteobacteria]	NC_021523.1_locus1|strand1|frame2|1422	11.18	313	231	10	1	274	791	1095	1e-49	183	6	300	1.01	0.112918	2371	3285	None	None	NC_021523.1	Col3M	Col	-	MOBQ
MOBP|WP_011205818.1_MULTISPECIES:_protein_TraI_[Proteobacteria]	NC_021523.1_locus1|strand1|frame2|1422	11.18	313	231	10	1	274	791	1095	5e-49	181	7	300	1.01	0.112918	2371	3285	None	None	NC_021523.1	Col3M	Col	-	MOBQ
MOBP|WP_011205818.1_MULTISPECIES:_protein_TraI_[Proteobacteria]	NC_021523.1_locus1|strand1|frame2|1422	11.32	318	231	11	1	277	791	1098	8e-44	166	8	300	1.02333	0.115841	2371	3294	None	None	NC_021523.1	Col3M	Col	-	MOBQ
MOBP|WP_011205818.1_MULTISPECIES:_protein_TraI_[Proteobacteria]	NC_021523.1_locus1|strand1|frame2|1422	11.08	316	234	10	1	277	791	1098	2e-42	162	9	300	1.02	0.113016	2371	3294	None	None	NC_021523.1	Col3M	Col	-	MOBQ
MOBP|WP_011205818.1_MULTISPECIES:_protein_TraI_[Proteobacteria]	NC_021523.1_locus1|strand1|frame2|1422	11.54	312	237	10	1	277	791	1098	3e-40	156	10	300	1.00667	0.116169	2371	3294	None	None	NC_021523.1	Col3M	Col	-	MOBQ
MOBP|WP_011205818.1_MULTISPECIES:_protein_TraI_[Proteobacteria]	NC_021523.1_locus1|strand1|frame2|1422	11.43	315	240	10	1	280	791	1101	2e-40	156	11	300	1.01667	0.116205	2371	3303	None	None	NC_021523.1	Col3M	Col	-	MOBQ
MOBP|WP_011205818.1_MULTISPECIES:_protein_TraI_[Proteobacteria]	NC_021523.1_locus1|strand1|frame2|1422	11.43	315	240	10	1	280	791	1101	9e-43	163	12	300	1.01667	0.116205	2371	3303	None	None	NC_021523.1	Col3M	Col	-	MOBQ
MOBP|WP_011205818.1_MULTISPECIES:_protein_TraI_[Proteobacteria]	NC_021523.1_locus1|strand1|frame2|1422	11.54	312	248	8	1	300	791	1086	3e-48	179	13	300	1.01333	0.116939	2371	3258	None	None	NC_021523.1	Col3M	Col	-	MOBQ
MOBP|WP_011205818.1_MULTISPECIES:_protein_TraI_[Proteobacteria]	NC_021841.1_locus1|strand-1|frame2|11765	14.86	175	123	7	20	182	10178	10338	0.001	45.1	3	300	0.56	0.083216	4282	4764	3762-4992	nickase	NC_021841.1	IncX4	IncX	-	MOBP
MOBQ|NP_044304.1_mobilization_protein_A__plasmid__[Escherichia_coli]	NC_021841.1_locus1|strand-1|frame2|11765	14.77	325	245	9	3	300	10157	10476	4e-16	83.8	4	300	1.05333	0.155577	3868	4827	3762-4992	nickase	NC_021841.1	IncX4	IncX	-	MOBP
MOBP|WP_011205818.1_MULTISPECIES:_protein_TraI_[Proteobacteria]	NC_021841.1_locus1|strand-1|frame2|11765	13.74	182	133	6	12	182	10170	10338	6e-35	141	4	300	0.586667	0.080608	4282	4788	3762-4992	nickase	NC_021841.1	IncX4	IncX	-	MOBP
MOBQ|NP_044304.1_mobilization_protein_A__plasmid__[Escherichia_coli]	NC_021841.1_locus1|strand-1|frame2|11765	14.77	325	245	9	3	300	10157	10476	6e-71	246	5	300	1.05333	0.155577	3868	4827	3762-4992	nickase	NC_021841.1	IncX4	IncX	-	MOBP
MOBP|WP_011205818.1_MULTISPECIES:_protein_TraI_[Proteobacteria]	NC_021841.1_locus1|strand-1|frame2|11765	12.5	192	144	6	2	182	10160	10338	3e-34	139	5	300	0.62	0.0775	4282	4818	3762-4992	nickase	NC_021841.1	IncX4	IncX	-	MOBP
MOBQ|NP_044304.1_mobilization_protein_A__plasmid__[Escherichia_coli]	NC_021841.1_locus1|strand-1|frame2|11765	15.12	324	245	9	3	300	10157	10476	3e-69	241	6	300	1.05	0.15876	3868	4827	3762-4992	nickase	NC_021841.1	IncX4	IncX	-	MOBP
MOBP|WP_011205818.1_MULTISPECIES:_protein_TraI_[Proteobacteria]	NC_021841.1_locus1|strand-1|frame2|11765	12.5	192	144	6	2	182	10160	10338	7e-34	138	6	300	0.62	0.0775	4282	4818	3762-4992	nickase	NC_021841.1	IncX4	IncX	-	MOBP
MOBP|WP_011205818.1_MULTISPECIES:_protein_TraI_[Proteobacteria]	NC_021841.1_locus1|strand-1|frame2|11765	11.93	327	244	10	2	299	10160	10471	9e-30	125	7	300	1.05667	0.12606	3883	4818	3762-4992	nickase	NC_021841.1	IncX4	IncX	-	MOBP
MOBP|WP_011205818.1_MULTISPECIES:_protein_TraI_[Proteobacteria]	NC_021841.1_locus1|strand-1|frame2|11765	12.19	320	251	12	2	299	10160	10471	2e-37	148	9	300	1.02667	0.125151	3883	4818	3762-4992	nickase	NC_021841.1	IncX4	IncX	-	MOBP
MOBP|WP_011205818.1_MULTISPECIES:_protein_TraI_[Proteobacteria]	NC_021841.1_locus1|strand-1|frame2|11765	12.19	320	251	12	2	299	10160	10471	8e-38	150	10	300	1.02667	0.125151	3883	4818	3762-4992	nickase	NC_021841.1	IncX4	IncX	-	MOBP
MOBP|WP_011205818.1_MULTISPECIES:_protein_TraI_[Proteobacteria]	NC_021841.1_locus1|strand-1|frame2|11765	12.19	320	251	12	2	299	10160	10471	2e-37	148	11	300	1.02667	0.125151	3883	4818	3762-4992	nickase	NC_021841.1	IncX4	IncX	-	MOBP
MOBQ|NP_044304.1_mobilization_protein_A__plasmid__[Escherichia_coli]	NC_021842.2_locus1|strand-1|frame0|12559	17.59	199	133	9	2	190	174	351	3e-09	62.2	3	300	0.633333	0.111403	36625	37158	36134-37301	spore coat protein CotH	NC_021842.2	IncX1	IncX	-	MOBQ
MOBQ|NP_044304.1_mobilization_protein_A__plasmid__[Escherichia_coli]	NC_021842.2_locus1|strand-1|frame0|12559	15.44	259	193	9	2	242	174	424	2e-53	195	4	300	0.833333	0.128667	36406	37158	36134-37301	spore coat protein CotH	NC_021842.2	IncX1	IncX	-	MOBQ
MOBP|WP_011205818.1_MULTISPECIES:_protein_TraI_[Proteobacteria]	NC_021842.2_locus1|strand-1|frame0|12559	13.23	189	146	8	5	179	181	365	8e-26	114	4	300	0.603333	0.079821	36583	37137	36134-37301	spore coat protein CotH	NC_021842.2	IncX1	IncX	-	MOBQ
MOBQ|NP_044304.1_mobilization_protein_A__plasmid__[Escherichia_coli]	NC_021842.2_locus1|strand-1|frame0|12559	14.38	306	235	10	2	288	174	471	6e-74	255	5	300	0.986667	0.141883	36265	37158	36134-37301	spore coat protein CotH	NC_021842.2	IncX1	IncX	-	MOBQ
MOBP|WP_011205818.1_MULTISPECIES:_protein_TraI_[Proteobacteria]	NC_021842.2_locus1|strand-1|frame0|12559	13.23	189	146	8	5	179	181	365	2e-40	157	5	300	0.603333	0.079821	36583	37137	36134-37301	spore coat protein CotH	NC_021842.2	IncX1	IncX	-	MOBQ
MOBQ|NP_044304.1_mobilization_protein_A__plasmid__[Escherichia_coli]	NC_021842.2_locus1|strand-1|frame0|12559	14.38	306	235	10	2	288	174	471	9e-82	277	6	300	0.986667	0.141883	36265	37158	36134-37301	spore coat protein CotH	NC_021842.2	IncX1	IncX	-	MOBQ
MOBP|WP_011205818.1_MULTISPECIES:_protein_TraI_[Proteobacteria]	NC_021842.2_locus1|strand-1|frame0|12559	13.23	189	146	8	5	179	181	365	9e-39	152	6	300	0.603333	0.079821	36583	37137	36134-37301	spore coat protein CotH	NC_021842.2	IncX1	IncX	-	MOBQ
MOBP|WP_011205818.1_MULTISPECIES:_protein_TraI_[Proteobacteria]	NC_021842.2_locus1|strand-1|frame0|12559	13.55	251	191	11	5	238	181	422	4e-39	153	7	300	0.8	0.1084	36412	37137	36134-37301	spore coat protein CotH	NC_021842.2	IncX1	IncX	-	MOBQ
MOBP|WP_011205818.1_MULTISPECIES:_protein_TraI_[Proteobacteria]	NC_021842.2_locus1|strand-1|frame0|12559	13.39	254	194	11	2	238	178	422	1e-37	149	8	300	0.81	0.108459	36412	37146	36134-37301	spore coat protein CotH	NC_021842.2	IncX1	IncX	-	MOBQ
MOBP|WP_011205818.1_MULTISPECIES:_protein_TraI_[Proteobacteria]	NC_021842.2_locus1|strand-1|frame0|12559	11.89	286	229	11	2	273	178	454	2e-39	155	12	300	0.916667	0.108992	36316	37146	36134-37301	spore coat protein CotH	NC_021842.2	IncX1	IncX	-	MOBQ
MOBP|WP_011205818.1_MULTISPECIES:_protein_TraI_[Proteobacteria]	NC_021842.2_locus1|strand-1|frame0|12559	12.01	283	229	10	2	270	178	454	3e-39	154	13	300	0.91	0.109291	36316	37146	36134-37301	spore coat protein CotH	NC_021842.2	IncX1	IncX	-	MOBQ
MOBQ|NP_044304.1_mobilization_protein_A__plasmid__[Escherichia_coli]	NC_022078.1_locus1|strand-1|frame2|105717	13.86	267	201	10	2	247	71634	71892	7e-28	120	4	300	0.856667	0.118734	101476	102252	101224-102415	spore coat protein CotH	NC_022078.1	IncFIB,IncFII,IncR	IncF,IncF,IncR	-	MOBF,MOBQ
MOBP|WP_011205818.1_MULTISPECIES:_protein_TraI_[Proteobacteria]	NC_022078.1_locus1|strand-1|frame2|105717	12.7	189	146	8	9	184	71645	71827	6e-11	67.4	4	300	0.603333	0.0766233	101671	102219	101224-102415	spore coat protein CotH	NC_022078.1	IncFIB,IncFII,IncR	IncF,IncF,IncR	-	MOBF,MOBQ
MOBQ|NP_044304.1_mobilization_protein_A__plasmid__[Escherichia_coli]	NC_022078.1_locus1|strand-1|frame2|105717	13.74	313	239	12	2	291	71634	71938	1e-63	225	5	300	1.00333	0.137858	101338	102252	101224-102415	spore coat protein CotH	NC_022078.1	IncFIB,IncFII,IncR	IncF,IncF,IncR	-	MOBF,MOBQ
MOBP|WP_011205818.1_MULTISPECIES:_protein_TraI_[Proteobacteria]	NC_022078.1_locus1|strand-1|frame2|105717	12.44	193	150	8	5	184	71641	71827	4e-29	124	5	300	0.616667	0.0767133	101671	102231	101224-102415	spore coat protein CotH	NC_022078.1	IncFIB,IncFII,IncR	IncF,IncF,IncR	-	MOBF,MOBQ
MOBQ|NP_044304.1_mobilization_protein_A__plasmid__[Escherichia_coli]	NC_022078.1_locus1|strand-1|frame2|105717	13.42	313	240	12	2	291	71634	71938	5e-69	240	6	300	1.00333	0.134647	101338	102252	101224-102415	spore coat protein CotH	NC_022078.1	IncFIB,IncFII,IncR	IncF,IncF,IncR	-	MOBF,MOBQ
MOBP|WP_011205818.1_MULTISPECIES:_protein_TraI_[Proteobacteria]	NC_022078.1_locus1|strand-1|frame2|105717	12.38	202	158	8	5	190	71641	71839	8e-27	116	6	300	0.646667	0.0800573	101635	102231	101224-102415	spore coat protein CotH	NC_022078.1	IncFIB,IncFII,IncR	IncF,IncF,IncR	-	MOBF,MOBQ
MOBP|WP_011205818.1_MULTISPECIES:_protein_TraI_[Proteobacteria]	NC_022105.1_locus1|strand-1|frame1|11780	14.86	175	123	7	20	182	2832	2992	0.001	45.1	3	300	0.56	0.083216	26365	26847	25845-27075	TaxC	NC_022105.1	IncX4	IncX	-	MOBP
MOBQ|NP_044304.1_mobilization_protein_A__plasmid__[Escherichia_coli]	NC_022105.1_locus1|strand-1|frame1|11780	14.77	325	245	9	3	300	2811	3130	4e-16	83.8	4	300	1.05333	0.155577	25951	26910	25845-27075	TaxC	NC_022105.1	IncX4	IncX	-	MOBP
MOBP|WP_011205818.1_MULTISPECIES:_protein_TraI_[Proteobacteria]	NC_022105.1_locus1|strand-1|frame1|11780	13.74	182	133	6	12	182	2824	2992	6e-35	141	4	300	0.586667	0.080608	26365	26871	25845-27075	TaxC	NC_022105.1	IncX4	IncX	-	MOBP
MOBQ|NP_044304.1_mobilization_protein_A__plasmid__[Escherichia_coli]	NC_022105.1_locus1|strand-1|frame1|11780	14.77	325	245	9	3	300	2811	3130	6e-71	246	5	300	1.05333	0.155577	25951	26910	25845-27075	TaxC	NC_022105.1	IncX4	IncX	-	MOBP
MOBP|WP_011205818.1_MULTISPECIES:_protein_TraI_[Proteobacteria]	NC_022105.1_locus1|strand-1|frame1|11780	12.5	192	144	6	2	182	2814	2992	3e-34	139	5	300	0.62	0.0775	26365	26901	25845-27075	TaxC	NC_022105.1	IncX4	IncX	-	MOBP
MOBQ|NP_044304.1_mobilization_protein_A__plasmid__[Escherichia_coli]	NC_022105.1_locus1|strand-1|frame1|11780	15.12	324	245	9	3	300	2811	3130	3e-69	241	6	300	1.05	0.15876	25951	26910	25845-27075	TaxC	NC_022105.1	IncX4	IncX	-	MOBP
MOBP|WP_011205818.1_MULTISPECIES:_protein_TraI_[Proteobacteria]	NC_022105.1_locus1|strand-1|frame1|11780	12.5	192	144	6	2	182	2814	2992	7e-34	138	6	300	0.62	0.0775	26365	26901	25845-27075	TaxC	NC_022105.1	IncX4	IncX	-	MOBP
MOBP|WP_011205818.1_MULTISPECIES:_protein_TraI_[Proteobacteria]	NC_022105.1_locus1|strand-1|frame1|11780	11.93	327	244	10	2	299	2814	3125	9e-30	125	7	300	1.05667	0.12606	25966	26901	25845-27075	TaxC	NC_022105.1	IncX4	IncX	-	MOBP
MOBP|WP_011205818.1_MULTISPECIES:_protein_TraI_[Proteobacteria]	NC_022105.1_locus1|strand-1|frame1|11780	12.19	320	251	12	2	299	2814	3125	2e-37	148	9	300	1.02667	0.125151	25966	26901	25845-27075	TaxC	NC_022105.1	IncX4	IncX	-	MOBP
MOBP|WP_011205818.1_MULTISPECIES:_protein_TraI_[Proteobacteria]	NC_022105.1_locus1|strand-1|frame1|11780	12.19	320	251	12	2	299	2814	3125	8e-38	150	10	300	1.02667	0.125151	25966	26901	25845-27075	TaxC	NC_022105.1	IncX4	IncX	-	MOBP
MOBP|WP_011205818.1_MULTISPECIES:_protein_TraI_[Proteobacteria]	NC_022105.1_locus1|strand-1|frame1|11780	12.19	320	251	12	2	299	2814	3125	2e-37	148	11	300	1.02667	0.125151	25966	26901	25845-27075	TaxC	NC_022105.1	IncX4	IncX	-	MOBP
MOBQ|NP_044304.1_mobilization_protein_A__plasmid__[Escherichia_coli]	NC_022585.1_locus1|strand1|frame2|2257	30.9	288	158	6	1	273	175	436	2e-28	121	1	300	0.94	0.29046	523	1308	524-2744	ModA	NC_022585.1	Col156	Col	-	MOBQ
MOBQ|NP_044304.1_mobilization_protein_A__plasmid__[Escherichia_coli]	NC_022585.1_locus1|strand1|frame2|2257	30.42	286	162	5	1	273	175	436	8e-91	302	2	300	0.936667	0.284934	523	1308	524-2744	ModA	NC_022585.1	Col156	Col	-	MOBQ
MOBQ|NP_044304.1_mobilization_protein_A__plasmid__[Escherichia_coli]	NC_022585.1_locus1|strand1|frame2|2257	30.14	292	167	5	1	279	175	442	3e-86	289	3	300	0.956667	0.288339	523	1326	524-2744	ModA	NC_022585.1	Col156	Col	-	MOBQ
MOBQ|NP_044304.1_mobilization_protein_A__plasmid__[Escherichia_coli]	NC_022585.1_locus1|strand1|frame2|2257	30.14	292	167	5	1	279	175	442	1e-84	284	4	300	0.956667	0.288339	523	1326	524-2744	ModA	NC_022585.1	Col156	Col	-	MOBQ
MOBQ|NP_044304.1_mobilization_protein_A__plasmid__[Escherichia_coli]	NC_022585.1_locus1|strand1|frame2|2257	30.72	293	166	6	1	280	175	443	4e-79	269	5	300	0.956667	0.293888	523	1329	524-2744	ModA	NC_022585.1	Col156	Col	-	MOBQ
MOBP|WP_011205818.1_MULTISPECIES:_protein_TraI_[Proteobacteria]	NC_022585.1_locus1|strand1|frame2|2257	17.16	169	115	9	1	147	175	340	0.057	39.8	5	300	0.533333	0.09152	523	1020	524-2744	ModA	NC_022585.1	Col156	Col	-	MOBQ
MOBQ|NP_044304.1_mobilization_protein_A__plasmid__[Escherichia_coli]	NC_022585.1_locus1|strand1|frame2|2257	30.72	293	166	6	1	280	175	443	6e-80	271	6	300	0.956667	0.293888	523	1329	524-2744	ModA	NC_022585.1	Col156	Col	-	MOBQ
MOBP|WP_011205818.1_MULTISPECIES:_protein_TraI_[Proteobacteria]	NC_022585.1_locus1|strand1|frame2|2257	13.75	269	196	9	1	244	175	432	2e-29	124	6	300	0.866667	0.119167	523	1296	524-2744	ModA	NC_022585.1	Col156	Col	-	MOBQ
MOBP|WP_011205818.1_MULTISPECIES:_protein_TraI_[Proteobacteria]	NC_022585.1_locus1|strand1|frame2|2257	13.75	269	196	9	1	244	175	432	5e-43	164	7	300	0.866667	0.119167	523	1296	524-2744	ModA	NC_022585.1	Col156	Col	-	MOBQ
MOBP|WP_011205818.1_MULTISPECIES:_protein_TraI_[Proteobacteria]	NC_022585.1_locus1|strand1|frame2|2257	13.72	277	201	10	1	252	175	438	6e-39	152	8	300	0.89	0.122108	523	1314	524-2744	ModA	NC_022585.1	Col156	Col	-	MOBQ
MOBP|WP_011205818.1_MULTISPECIES:_protein_TraI_[Proteobacteria]	NC_022585.1_locus1|strand1|frame2|2257	12.14	280	215	8	1	255	175	448	5e-39	153	9	300	0.906667	0.110069	523	1344	524-2744	ModA	NC_022585.1	Col156	Col	-	MOBQ
MOBQ|NP_044304.1_mobilization_protein_A__plasmid__[Escherichia_coli]	NC_022740.1_locus1|strand-1|frame0|15417	17.54	211	140	9	2	199	2294	2483	3e-09	62.6	3	300	0.673333	0.118103	38803	39372	38354-39515	conjugative transfer DNA nicking endonuclease TraR	NC_022740.1	IncX3	IncX	-	MOBQ
MOBQ|NP_044304.1_mobilization_protein_A__plasmid__[Escherichia_coli]	NC_022740.1_locus1|strand-1|frame0|15417	15.83	259	192	9	2	242	2294	2544	5e-57	206	4	300	0.833333	0.131917	38620	39372	38354-39515	conjugative transfer DNA nicking endonuclease TraR	NC_022740.1	IncX3	IncX	-	MOBQ
MOBP|WP_011205818.1_MULTISPECIES:_protein_TraI_[Proteobacteria]	NC_022740.1_locus1|strand-1|frame0|15417	12.7	189	147	8	5	179	2301	2485	3e-26	115	4	300	0.603333	0.0766233	38797	39351	38354-39515	conjugative transfer DNA nicking endonuclease TraR	NC_022740.1	IncX3	IncX	-	MOBQ
MOBQ|NP_044304.1_mobilization_protein_A__plasmid__[Escherichia_coli]	NC_022740.1_locus1|strand-1|frame0|15417	14.33	300	230	10	2	282	2294	2585	9e-76	260	5	300	0.966667	0.138523	38497	39372	38354-39515	conjugative transfer DNA nicking endonuclease TraR	NC_022740.1	IncX3	IncX	-	MOBQ
MOBP|WP_011205818.1_MULTISPECIES:_protein_TraI_[Proteobacteria]	NC_022740.1_locus1|strand-1|frame0|15417	12.7	189	147	8	5	179	2301	2485	1e-40	158	5	300	0.603333	0.0766233	38797	39351	38354-39515	conjugative transfer DNA nicking endonuclease TraR	NC_022740.1	IncX3	IncX	-	MOBQ
MOBQ|NP_044304.1_mobilization_protein_A__plasmid__[Escherichia_coli]	NC_022740.1_locus1|strand-1|frame0|15417	14.05	306	236	10	2	288	2294	2591	1e-82	280	6	300	0.986667	0.138627	38479	39372	38354-39515	conjugative transfer DNA nicking endonuclease TraR	NC_022740.1	IncX3	IncX	-	MOBQ
MOBP|WP_011205818.1_MULTISPECIES:_protein_TraI_[Proteobacteria]	NC_022740.1_locus1|strand-1|frame0|15417	12.7	189	147	8	5	179	2301	2485	9e-40	155	6	300	0.603333	0.0766233	38797	39351	38354-39515	conjugative transfer DNA nicking endonuclease TraR	NC_022740.1	IncX3	IncX	-	MOBQ
MOBP|WP_011205818.1_MULTISPECIES:_protein_TraI_[Proteobacteria]	NC_022740.1_locus1|strand-1|frame0|15417	12.39	234	180	10	5	221	2301	2526	4e-40	156	7	300	0.746667	0.092512	38674	39351	38354-39515	conjugative transfer DNA nicking endonuclease TraR	NC_022740.1	IncX3	IncX	-	MOBQ
MOBP|WP_011205818.1_MULTISPECIES:_protein_TraI_[Proteobacteria]	NC_022740.1_locus1|strand-1|frame0|15417	11.54	286	230	11	2	273	2298	2574	1e-39	155	12	300	0.916667	0.105783	38530	39360	38354-39515	conjugative transfer DNA nicking endonuclease TraR	NC_022740.1	IncX3	IncX	-	MOBQ
MOBP|WP_011205818.1_MULTISPECIES:_protein_TraI_[Proteobacteria]	NC_022740.1_locus1|strand-1|frame0|15417	11.66	283	230	10	2	270	2298	2574	2e-39	154	13	300	0.91	0.106106	38530	39360	38354-39515	conjugative transfer DNA nicking endonuclease TraR	NC_022740.1	IncX3	IncX	-	MOBQ
MOBQ|NP_044304.1_mobilization_protein_A__plasmid__[Escherichia_coli]	NC_023277.2_locus1|strand1|frame0|95872	17.59	199	133	9	2	190	44733	44910	4e-09	62.2	3	300	0.633333	0.111403	134197	134730	134055-135222	TaxC	NC_023277.2	IncFIA,IncHI1,IncHI1,IncQ1,IncX1,IncX3	IncF,IncH,IncH,IncQ,IncX,IncX	-	MOBH,MOBQ
MOBQ|NP_044304.1_mobilization_protein_A__plasmid__[Escherichia_coli]	NC_023277.2_locus1|strand1|frame0|95872	15.83	259	192	9	2	242	44733	44983	4e-54	197	4	300	0.833333	0.131917	134197	134949	134055-135222	TaxC	NC_023277.2	IncFIA,IncHI1,IncHI1,IncQ1,IncX1,IncX3	IncF,IncH,IncH,IncQ,IncX,IncX	-	MOBH,MOBQ
MOBP|WP_011205818.1_MULTISPECIES:_protein_TraI_[Proteobacteria]	NC_023277.2_locus1|strand1|frame0|95872	13.76	189	145	8	5	179	44740	44924	8e-26	114	4	300	0.603333	0.0830187	134218	134772	134055-135222	TaxC	NC_023277.2	IncFIA,IncHI1,IncHI1,IncQ1,IncX1,IncX3	IncF,IncH,IncH,IncQ,IncX,IncX	-	MOBH,MOBQ
MOBQ|NP_044304.1_mobilization_protein_A__plasmid__[Escherichia_coli]	NC_023277.2_locus1|strand1|frame0|95872	14.71	306	234	10	2	288	44733	45030	9e-75	257	5	300	0.986667	0.145139	134197	135090	134055-135222	TaxC	NC_023277.2	IncFIA,IncHI1,IncHI1,IncQ1,IncX1,IncX3	IncF,IncH,IncH,IncQ,IncX,IncX	-	MOBH,MOBQ
MOBP|WP_011205818.1_MULTISPECIES:_protein_TraI_[Proteobacteria]	NC_023277.2_locus1|strand1|frame0|95872	13.76	189	145	8	5	179	44740	44924	3e-40	157	5	300	0.603333	0.0830187	134218	134772	134055-135222	TaxC	NC_023277.2	IncFIA,IncHI1,IncHI1,IncQ1,IncX1,IncX3	IncF,IncH,IncH,IncQ,IncX,IncX	-	MOBH,MOBQ
MOBQ|NP_044304.1_mobilization_protein_A__plasmid__[Escherichia_coli]	NC_023277.2_locus1|strand1|frame0|95872	14.71	306	234	10	2	288	44733	45030	1e-82	280	6	300	0.986667	0.145139	134197	135090	134055-135222	TaxC	NC_023277.2	IncFIA,IncHI1,IncHI1,IncQ1,IncX1,IncX3	IncF,IncH,IncH,IncQ,IncX,IncX	-	MOBH,MOBQ
MOBP|WP_011205818.1_MULTISPECIES:_protein_TraI_[Proteobacteria]	NC_023277.2_locus1|strand1|frame0|95872	13.76	189	145	8	5	179	44740	44924	8e-39	153	6	300	0.603333	0.0830187	134218	134772	134055-135222	TaxC	NC_023277.2	IncFIA,IncHI1,IncHI1,IncQ1,IncX1,IncX3	IncF,IncH,IncH,IncQ,IncX,IncX	-	MOBH,MOBQ
MOBP|WP_011205818.1_MULTISPECIES:_protein_TraI_[Proteobacteria]	NC_023277.2_locus1|strand1|frame0|95872	13.94	251	190	11	5	238	44740	44981	8e-40	155	7	300	0.8	0.11152	134218	134943	134055-135222	TaxC	NC_023277.2	IncFIA,IncHI1,IncHI1,IncQ1,IncX1,IncX3	IncF,IncH,IncH,IncQ,IncX,IncX	-	MOBH,MOBQ
MOBP|WP_011205818.1_MULTISPECIES:_protein_TraI_[Proteobacteria]	NC_023277.2_locus1|strand1|frame0|95872	13.78	254	193	11	2	238	44737	44981	3e-38	151	8	300	0.81	0.111618	134209	134943	134055-135222	TaxC	NC_023277.2	IncFIA,IncHI1,IncHI1,IncQ1,IncX1,IncX3	IncF,IncH,IncH,IncQ,IncX,IncX	-	MOBH,MOBQ
MOBP|WP_011205818.1_MULTISPECIES:_protein_TraI_[Proteobacteria]	NC_023277.2_locus1|strand1|frame0|95872	12.99	254	195	11	2	238	44737	44981	2e-36	145	9	300	0.81	0.105219	134209	134943	134055-135222	TaxC	NC_023277.2	IncFIA,IncHI1,IncHI1,IncQ1,IncX1,IncX3	IncF,IncH,IncH,IncQ,IncX,IncX	-	MOBH,MOBQ
MOBP|WP_011205818.1_MULTISPECIES:_protein_TraI_[Proteobacteria]	NC_023277.2_locus1|strand1|frame0|95872	12.24	286	228	11	2	273	44737	45013	7e-40	155	12	300	0.916667	0.1122	134209	135039	134055-135222	TaxC	NC_023277.2	IncFIA,IncHI1,IncHI1,IncQ1,IncX1,IncX3	IncF,IncH,IncH,IncQ,IncX,IncX	-	MOBH,MOBQ
MOBP|WP_011205818.1_MULTISPECIES:_protein_TraI_[Proteobacteria]	NC_023277.2_locus1|strand1|frame0|95872	12.37	283	228	10	2	270	44737	45013	1e-39	155	13	300	0.91	0.112567	134209	135039	134055-135222	TaxC	NC_023277.2	IncFIA,IncHI1,IncHI1,IncQ1,IncX1,IncX3	IncF,IncH,IncH,IncQ,IncX,IncX	-	MOBH,MOBQ
MOBQ|NP_044304.1_mobilization_protein_A__plasmid__[Escherichia_coli]	NC_023325.1_locus1|strand1|frame0|2249	30.9	288	158	6	1	273	30	291	7e-26	113	1	300	0.94	0.29046	88	873	0-2307	MobA protein	NC_023325.1	Col156	Col	-	MOBQ
MOBQ|NP_044304.1_mobilization_protein_A__plasmid__[Escherichia_coli]	NC_023325.1_locus1|strand1|frame0|2249	30.42	286	162	5	1	273	30	291	8e-88	294	2	300	0.936667	0.284934	88	873	0-2307	MobA protein	NC_023325.1	Col156	Col	-	MOBQ
MOBQ|NP_044304.1_mobilization_protein_A__plasmid__[Escherichia_coli]	NC_023325.1_locus1|strand1|frame0|2249	30.14	292	167	5	1	279	30	297	7e-83	280	3	300	0.956667	0.288339	88	891	0-2307	MobA protein	NC_023325.1	Col156	Col	-	MOBQ
MOBQ|NP_044304.1_mobilization_protein_A__plasmid__[Escherichia_coli]	NC_023325.1_locus1|strand1|frame0|2249	29.79	292	168	4	1	279	30	297	4e-81	274	4	300	0.96	0.285984	88	891	0-2307	MobA protein	NC_023325.1	Col156	Col	-	MOBQ
MOBQ|NP_044304.1_mobilization_protein_A__plasmid__[Escherichia_coli]	NC_023325.1_locus1|strand1|frame0|2249	29.35	293	170	4	1	280	30	298	5e-77	263	5	300	0.963333	0.282738	88	894	0-2307	MobA protein	NC_023325.1	Col156	Col	-	MOBQ
MOBP|WP_011205818.1_MULTISPECIES:_protein_TraI_[Proteobacteria]	NC_023325.1_locus1|strand1|frame0|2249	15.48	168	119	8	1	147	30	195	0.11	38.6	5	300	0.533333	0.08256	88	585	0-2307	MobA protein	NC_023325.1	Col156	Col	-	MOBQ
MOBQ|NP_044304.1_mobilization_protein_A__plasmid__[Escherichia_coli]	NC_023325.1_locus1|strand1|frame0|2249	30.38	293	167	6	1	280	30	298	2e-77	264	6	300	0.956667	0.290635	88	894	0-2307	MobA protein	NC_023325.1	Col156	Col	-	MOBQ
MOBP|WP_011205818.1_MULTISPECIES:_protein_TraI_[Proteobacteria]	NC_023325.1_locus1|strand1|frame0|2249	12.5	248	186	8	1	223	30	271	2e-27	118	6	300	0.8	0.1	88	813	0-2307	MobA protein	NC_023325.1	Col156	Col	-	MOBQ
MOBP|WP_011205818.1_MULTISPECIES:_protein_TraI_[Proteobacteria]	NC_023325.1_locus1|strand1|frame0|2249	13.01	269	198	9	1	244	30	287	4e-40	156	7	300	0.866667	0.112753	88	861	0-2307	MobA protein	NC_023325.1	Col156	Col	-	MOBQ
MOBP|WP_011205818.1_MULTISPECIES:_protein_TraI_[Proteobacteria]	NC_023325.1_locus1|strand1|frame0|2249	11.79	280	216	8	1	255	30	303	2e-36	145	9	300	0.906667	0.106896	88	909	0-2307	MobA protein	NC_023325.1	Col156	Col	-	MOBQ
MOBQ|NP_044304.1_mobilization_protein_A__plasmid__[Escherichia_coli]	NC_023331.1_locus1|strand1|frame0|14282	13.86	267	201	10	2	247	2928	3186	7e-28	120	4	300	0.856667	0.118734	8782	9558	8619-9765	Relaxase	NC_023331.1	-	-	-	MOBQ
MOBP|WP_011205818.1_MULTISPECIES:_protein_TraI_[Proteobacteria]	NC_023331.1_locus1|strand1|frame0|14282	13.48	178	135	8	20	184	2950	3121	2e-11	69	4	300	0.566667	0.0763867	8848	9363	8619-9765	Relaxase	NC_023331.1	-	-	-	MOBQ
MOBQ|NP_044304.1_mobilization_protein_A__plasmid__[Escherichia_coli]	NC_023331.1_locus1|strand1|frame0|14282	13.74	313	239	12	2	291	2928	3232	1e-63	225	5	300	1.00333	0.137858	8782	9696	8619-9765	Relaxase	NC_023331.1	-	-	-	MOBQ
MOBP|WP_011205818.1_MULTISPECIES:_protein_TraI_[Proteobacteria]	NC_023331.1_locus1|strand1|frame0|14282	12.44	193	150	8	5	184	2935	3121	4e-30	126	5	300	0.616667	0.0767133	8803	9363	8619-9765	Relaxase	NC_023331.1	-	-	-	MOBQ
MOBQ|NP_044304.1_mobilization_protein_A__plasmid__[Escherichia_coli]	NC_023331.1_locus1|strand1|frame0|14282	13.42	313	240	12	2	291	2928	3232	5e-69	240	6	300	1.00333	0.134647	8782	9696	8619-9765	Relaxase	NC_023331.1	-	-	-	MOBQ
MOBP|WP_011205818.1_MULTISPECIES:_protein_TraI_[Proteobacteria]	NC_023331.1_locus1|strand1|frame0|14282	12.38	202	158	8	5	190	2935	3133	1e-27	119	6	300	0.646667	0.0800573	8803	9399	8619-9765	Relaxase	NC_023331.1	-	-	-	MOBQ
MOBQ|NP_044304.1_mobilization_protein_A__plasmid__[Escherichia_coli]	NC_023914.1_locus1|strand-1|frame0|18011	17.54	211	140	9	2	199	1747	1936	4e-09	62.2	3	300	0.673333	0.118103	48226	48795	47777-48938	relaxase/mobilization nuclease domain protein TaxC	NC_023914.1	IncX3	IncX	-	MOBQ
MOBQ|NP_044304.1_mobilization_protein_A__plasmid__[Escherichia_coli]	NC_023914.1_locus1|strand-1|frame0|18011	15.83	259	192	9	2	242	1747	1997	1e-56	205	4	300	0.833333	0.131917	48043	48795	47777-48938	relaxase/mobilization nuclease domain protein TaxC	NC_023914.1	IncX3	IncX	-	MOBQ
MOBP|WP_011205818.1_MULTISPECIES:_protein_TraI_[Proteobacteria]	NC_023914.1_locus1|strand-1|frame0|18011	12.7	189	147	8	5	179	1754	1938	1e-25	113	4	300	0.603333	0.0766233	48220	48774	47777-48938	relaxase/mobilization nuclease domain protein TaxC	NC_023914.1	IncX3	IncX	-	MOBQ
MOBQ|NP_044304.1_mobilization_protein_A__plasmid__[Escherichia_coli]	NC_023914.1_locus1|strand-1|frame0|18011	14.33	300	230	10	2	282	1747	2038	9e-76	260	5	300	0.966667	0.138523	47920	48795	47777-48938	relaxase/mobilization nuclease domain protein TaxC	NC_023914.1	IncX3	IncX	-	MOBQ
MOBP|WP_011205818.1_MULTISPECIES:_protein_TraI_[Proteobacteria]	NC_023914.1_locus1|strand-1|frame0|18011	12.7	189	147	8	5	179	1754	1938	1e-39	155	5	300	0.603333	0.0766233	48220	48774	47777-48938	relaxase/mobilization nuclease domain protein TaxC	NC_023914.1	IncX3	IncX	-	MOBQ
MOBQ|NP_044304.1_mobilization_protein_A__plasmid__[Escherichia_coli]	NC_023914.1_locus1|strand-1|frame0|18011	14.05	306	236	10	2	288	1747	2044	1e-82	280	6	300	0.986667	0.138627	47902	48795	47777-48938	relaxase/mobilization nuclease domain protein TaxC	NC_023914.1	IncX3	IncX	-	MOBQ
MOBP|WP_011205818.1_MULTISPECIES:_protein_TraI_[Proteobacteria]	NC_023914.1_locus1|strand-1|frame0|18011	12.7	189	147	8	5	179	1754	1938	3e-39	153	6	300	0.603333	0.0766233	48220	48774	47777-48938	relaxase/mobilization nuclease domain protein TaxC	NC_023914.1	IncX3	IncX	-	MOBQ
[truncated: 717 more rows]

## Sheet: 1b alternative queries
MOB query	Subject plasmid locus	Percent identity	Alignment length	Number of mismatches	Number of gap opens	Start position in query	End position in query	Start position in subject	End position in subject	E-value	Bit score	Iteration of hit retrieval	MOB query length	Coverage score	Overall score	Start position on plasmid nucleotide sequence	End position on plasmid nucleotide sequence	Nucleotide position of plasmid CDS intersected by alignment	CDS annotation	Accession id	Inc type	Inc family	pMLST type	MOB type
[truncated: 759 more rows]

[truncated: 4 more sheets: 2a summary original queries, 2b summary alternative queries, 3a raw hits original queries, 3b raw hits alternative queries]
