# Supplementary material for: Ordering the mob: Insights into replicon and MOB typing schemes from analysis of a curated dataset of publicly available plasmids
Source: Plasmid. 2017 May;91:42–52. doi: 10.1016/j.plasmid.2017.03.002 (PMC5466382; doi:10.1016/j.plasmid.2017.03.002)
Supplement: Table S3 — MOB typing results produced with alternative MOB queries are compared with results produced from original MOB queries. [file mmc6.xlsx]

## Sheet: alternative vs original queries
Plasmid_accession_id	Accession_title_description	Replicon_type	Replicon_family	pMLST_type	MOB_type (alternative MOB queries)	MOB_type (original MOB queries)	Discrepancy?	Discrepancy type	Annotation of CDS that intersects the alignment (alternative MOB query alignment)	Alignment E-value (alternative MOB query alignment)	Alignment iteration (alternative MOB query alignment)	Annotation of CDS that intersects the alignment (original MOB query alignment)	Alignment E-value (original MOB query alignment)	Alignment iteration (original MOB query alignment)
CP016947.1	Yersinia enterocolitica strain YE1 plasmid unnamed2, complete sequence.	pYE854	pYE854	-	MOBF	MOBF	agreement	NA	MOBF: hypothetical protein; 72961-73860; 72960-77931	MOBF: 1e-51	MOBF: 1	MOBF: hypothetical protein; 72985-73827; 72960-77931	MOBF: 2e-47	MOBF: 1
CP016946.1	Yersinia enterocolitica strain YE1 plasmid unnamed1, complete sequence.	IncFII	IncF	IncF_F2:A-:B-	-	-	agreement	NA	-	-	-	-	-	-
CP016943.1	Yersinia enterocolitica strain YE3 plasmid unnamed2, complete sequence.	IncFII	IncF	IncF_F2:A-:B-	-	-	agreement	NA	-	-	-	-	-	-
CP016942.1	Yersinia enterocolitica strain YE3 plasmid unnamed1, complete sequence.	pYE854	pYE854	-	MOBF	MOBF	agreement	NA	MOBF: hypothetical protein; 9001-9900; 9002-13973	MOBF: 1e-51	MOBF: 1	MOBF: hypothetical protein; 9025-9867; 9002-13973	MOBF: 2e-47	MOBF: 1
CP016941.1	Yersinia enterocolitica strain YE5 plasmid unnamed2, complete sequence.	pYE854	pYE854	-	MOBF	MOBF	agreement	NA	MOBF: hypothetical protein; 21451-22350; 17380-22351	MOBF: 1e-51	MOBF: 1	MOBF: hypothetical protein; 21484-22326; 17380-22351	MOBF: 2e-47	MOBF: 1
CP016939.1	Yersinia enterocolitica strain YE5 plasmid unnamed1, complete sequence.	IncFII	IncF	IncF_F2:A-:B-	-	-	agreement	NA	-	-	-	-	-	-
CP016938.1	Yersinia enterocolitica strain YE6 plasmid unnamed1, complete sequence.	pYE854	pYE854	-	MOBF	MOBF	agreement	NA	MOBF: hypothetical protein; 61240-62139; 57169-62140	MOBF: 1e-51	MOBF: 1	MOBF: hypothetical protein; 61273-62115; 57169-62140	MOBF: 2e-47	MOBF: 1
CP016936.1	Yersinia enterocolitica strain YE7 plasmid unnamed2, complete sequence.	IncFII	IncF	IncF_F2:A-:B-	-	-	agreement	NA	-	-	-	-	-	-
CP016934.1	Yersinia enterocolitica strain YE7 plasmid unnamed1, complete sequence.	pYE854	pYE854	-	MOBF	MOBF	agreement	NA	MOBF: hypothetical protein; 8518-9417; 4448-9419	MOBF: 1e-51	MOBF: 1	MOBF: hypothetical protein; 8551-9393; 4448-9419	MOBF: 2e-47	MOBF: 1
CP016933.1	Yersinia enterocolitica strain YE165 plasmid unnamed2, complete sequence.	IncFII	IncF	IncF_F2:A-:B-	-	-	agreement	NA	-	-	-	-	-	-
CP016932.1	Yersinia enterocolitica strain YE165 plasmid unnamed1, complete sequence.	pYE854	pYE854	-	MOBF,MOBF	MOBF,MOBF	agreement	NA	MOBF: hypothetical protein; 125389-125760; 125385-125712,MOBF: hypothetical protein; 14977-15876; 10905-15876	MOBF: 1e-51,MOBF: 2e-15	MOBF: 1,MOBF: 1	MOBF: hypothetical protein; 125404-125757; 125385-125712,MOBF: hypothetical protein; 15010-15852; 10905-15876	MOBF: 2e-47,MOBF: 3e-17	MOBF: 1,MOBF: 1
CP016927.1	Klebsiella pneumoniae isolate 23 plasmid unnamed1, complete sequence.	IncL/M	IncL/M	-	MOBP	MOBP	agreement	NA	MOBP: hypothetical protein; 14176-14637; 12694-14674	MOBP: 6e-04	MOBP: 2	MOBP: hypothetical protein; 13663-14541; 12694-14674	MOBP: 6e-16	MOBP: 1
CP016925.1	Klebsiella pneumoniae isolate 23 plasmid unnamed2, complete sequence.	-	-	-	-	-	agreement	NA	-	-	-	-	-	-
CP016924.1	Klebsiella pneumoniae isolate 23 plasmid unnamed1, complete sequence.	IncFIB	IncF	IncF_no_alleles_detected	-	-	agreement	NA	-	-	-	-	-	-
CP016922.1	Klebsiella pneumoniae isolate 11 plasmid unnamed1, complete sequence.	IncFIB	IncF	IncF_no_alleles_detected	MOBF	MOBF	agreement	NA	MOBF: conjugative transfer relaxase/helicase TraI; 99490-100362; 95104-100362	MOBF: 5e-143	MOBF: 1	MOBF: conjugative transfer relaxase/helicase TraI; 99502-100332; 95104-100362	MOBF: 2e-49	MOBF: 1
CP016921.1	Klebsiella pneumoniae isolate 11 plasmid unnamed2, complete sequence.	IncFIB,IncHI1	IncF,IncH	-	MOBH	MOBH	agreement	NA	MOBH: conjugal transfer protein TraI; 250180-250920; 248081-251030	MOBH: 1e-23	MOBH: 1	MOBH: conjugal transfer protein TraI; 250180-250947; 248081-251030	MOBH: 4e-93	MOBH: 1
CP016920.1	Klebsiella pneumoniae isolate 11 plasmid unnamed2, complete sequence.	ColKP3	Col	-	-	MOBP	disagreement	falsenegative	-	-	-	MOBP: hypothetical protein; 484-1206; 507-1224	MOBP: 0.019	MOBP: 4
CP016919.1	Klebsiella pneumoniae isolate 11 plasmid unnamed1, complete sequence.	IncFIA,IncR	IncF,IncR	-	-	MOBC	disagreement	falsenegative	-	-	-	MOBC: hypothetical protein; 8800-8931; 8698-8920	MOBC: 2e-08	MOBC: 2
NZ_CP007489.1	Salmonella enterica subsp. enterica strain SA972816 plasmid pSTM, complete sequence.	IncFIB,IncFII	IncF,IncF	IncF_F1:A-:B17	MOBF	MOBF	agreement	NA	MOBF: conjugative relaxase; 87307-88206; 87307-92566	MOBF: 0.0	MOBF: 1	MOBF: conjugative relaxase; 87337-88197; 87307-92566	MOBF: 6e-53	MOBF: 1
NZ_CP007488.1	Salmonella enterica subsp. enterica strain SA972816 plasmid p3K, complete sequence.	ColRNAI	Col	-	-	-	agreement	NA	-	-	-	-	-	-
NZ_CP016812.1	Klebsiella pneumoniae strain DHQP1002001 plasmid p_incR_DHQP1002001, complete sequence.	ColRNAI,IncFII,IncR	Col,IncF,IncR	-	-	MOBC,MOBP	disagreement	falsenegative	-	-	-	MOBC: hypothetical protein; 1360-1491; 1373-1595,MOBP: mobilization protein; 41218-42036; 41861-42347	MOBC: 2e-08,MOBP: 1e-60	MOBC: 2,MOBP: 8
NZ_CP016810.1	Klebsiella pneumoniae strain DHQP1002001 plasmid p_IncFIB_DHQP1002001, complete sequence.	IncFIB,IncFIB,IncFII	IncF,IncF,IncF	IncF_F2:A-:B-	MOBF	MOBF	agreement	NA	MOBF: conjugal transfer protein TraI; 192043-192915; 192042-197301	MOBF: 2e-145	MOBF: 1	MOBF: conjugal transfer protein TraI; 192073-192903; 192042-197301	MOBF: 3e-51	MOBF: 1
CP016892.1	Pantoea agglomerans strain C410P1 plasmid unnamed3, complete sequence.	-	-	-	-	-	agreement	NA	-	-	-	-	-	-
CP016891.1	Pantoea agglomerans strain C410P1 plasmid unnamed2, complete sequence.	-	-	-	MOBF	MOBF	agreement	NA	MOBF: conjugal transfer protein TraI; 184951-185766; 179969-185768	MOBF: 5e-83	MOBF: 1	MOBF: conjugal transfer protein TraI; 184945-185721; 179969-185768	MOBF: 1e-36	MOBF: 1
CP016890.1	Pantoea agglomerans strain C410P1 plasmid unnamed1, complete sequence.	-	-	-	-	-	agreement	NA	-	-	-	-	-	-
CP016815.1	Klebsiella pneumoniae strain ED23 plasmid unamed, complete sequence.	IncFIB,IncHI1	IncF,IncH	-	-	-	agreement	NA	-	-	-	-	-	-
NZ_FO834905.1	Klebsiella pneumoniae str. Kp52.145, plasmid II, complete genome.	IncFIB	IncF	IncF_no_alleles_detected	MOBH	MOBH	agreement	NA	MOBH: conjugal transfer protein TraI; 68032-68772; 66459-68882	MOBH: 3e-23	MOBH: 1	MOBH: conjugal transfer protein TraI; 68032-68799; 66459-68882	MOBH: 2e-93	MOBH: 1
NZ_FO834904.1	Klebsiella pneumoniae str. Kp52.145, plasmid I, complete genome.	IncFIA,IncFII	IncF,IncF	IncF_F4:A18:B-	MOBF	MOBF	agreement	NA	MOBF: conjugal transfer protein TraI; 44563-45438; 44562-49824	MOBF: 2e-154	MOBF: 1	MOBF: conjugal transfer protein TraI; 44593-45426; 44562-49824	MOBF: 2e-48	MOBF: 1
NZ_HG941720.1	Escherichia coli ST131 strain EC958 plasmid pEC958B, complete sequence.	Col8282	Col	-	MOBQ	MOBQ	agreement	NA	MOBQ: hypothetical protein; 2920-3747; 1587-3747	MOBQ: 2e-36	MOBQ: 1	MOBQ: hypothetical protein; 3049-3747; 1587-3747	MOBQ: 3e-26	MOBQ: 1
NZ_HG941719.1	Escherichia coli ST131 strain EC958 plasmid pEC958, complete sequence.	IncFIA,IncFII	IncF,IncF	IncF_F2:A1:B-	MOBF	MOBF	agreement	NA	MOBF: conjugal transfer protein TraI; 58717-59616; 58717-63988	MOBF: 0.0	MOBF: 1	MOBF: conjugal transfer protein TraI; 58717-59577; 58717-63988	MOBF: 3e-51	MOBF: 1
NC_023072.1	Erwinia amylovora LA637 plasmid LA637P2 complete sequence.	IncFII	IncF	IncF_no_alleles_detected	MOBP	MOBP	agreement	NA	MOBP: relaxase/mobilization protein; 26548-27069; 26281-28243	MOBP: 2e-11	MOBP: 3	MOBP: relaxase/mobilization protein; 26551-27285; 26281-28243	MOBP: 2e-20	MOBP: 1
NC_023056.1	Erwinia amylovora LA637 plasmid LA637P1, complete sequence.	-	-	-	-	-	agreement	NA	-	-	-	-	-	-
NC_023071.1	Erwinia amylovora LA636 plasmid LA636P1, complete sequence.	-	-	-	-	-	agreement	NA	-	-	-	-	-	-
NC_022371.1	Escherichia coli PMV-1 pHUSEC411like plasmid, complete sequence.	IncB/O/K/Z4	IncB/O/K/Z	-	MOBP	MOBP	agreement	NA	MOBP: relaxase NikB; 27517-28062; 27229-29941	MOBP: 4e-05	MOBP: 2	MOBP: relaxase NikB; 27406-28179; 27229-29941	MOBP: 3e-16	MOBP: 1
NC_021231.1	Klebsiella pneumoniae subsp. rhinoscleromatis strain SB3432, plasmid pKRH, complete genome.	IncFII	IncF	IncF_F4:A-:B-	MOBF	MOBC,MOBF	disagreement	falsenegative	MOBF: conjugal transfer protein TraI; 55216-56091; 50830-56092	MOBF: 7e-154	MOBF: 1	MOBC: hypothetical protein; 28570-29298; 28571-29303,MOBF: conjugal transfer protein TraI; 55228-56070; 50830-56092	MOBC: 2e-159,MOBF: 2e-48	MOBC: 1,MOBF: 1
NC_020918.1	Erwinina amylovora CFBP 1232 plasmid pEA29, complete sequence.	-	-	-	-	-	agreement	NA	-	-	-	-	-	-
NC_020921.1	Erwinia amylovora Ea644 plasmid pEA29, complete sequence.	-	-	-	-	-	agreement	NA	-	-	-	-	-	-
NC_020920.1	Erwinia amylovora CFBP 2585 plasmid pEA3, complete sequence.	-	-	-	MOBP	MOBQ	disagreement	different type assigned	MOBP: T-DNA border endonuclease virD2; 22030-22836; 21893-22880	MOBP: 6e-65	MOBP: 1	MOBQ: T-DNA border endonuclease virD2; 21859-22761; 21893-22880	MOBQ: 1e-13	MOBQ: 2
NC_020916.1	Erwinia amylovora 01SFR-BO plasmid pEA29, complete sequence.	-	-	-	-	-	agreement	NA	-	-	-	-	-	-
NC_020915.1	Erwinia amylovora CFBP 2585 plasmid pEA29, complete sequence.	-	-	-	-	-	agreement	NA	-	-	-	-	-	-
NC_017720.1	Salmonella enterica subsp. enterica serovar Typhimurium str. SL1344 plasmid pSLT_SL1344 complete sequence.	IncFIB,IncFII	IncF,IncF	IncF_F1:A-:B17	MOBF	MOBF	agreement	NA	MOBF: conjugal transfer protein TraI; 5827-6576; 1398-6657	MOBF: 8e-56	MOBF: 7	MOBF: conjugal transfer protein TraI; 5767-6627; 1398-6657	MOBF: 5e-53	MOBF: 1
NC_017719.1	Salmonella enterica subsp. enterica serovar Typhimurium str. SL1344 plasmid pRSF1010_SL1344 complete sequence.	IncQ1	IncQ	-	MOBQ	MOBQ	agreement	NA	MOBQ: mobilization protein A; 4777-5466; 3337-5467	MOBQ: 2e-10	MOBQ: 1	MOBQ: mobilization protein A; 4567-5466; 3337-5467	MOBQ: 0.0	MOBQ: 1
NC_017718.1	Salmonella enterica subsp. enterica serovar Typhimurium str. SL1344 plasmid pCol1B9_SL1344 complete sequence.	IncI1	IncI	IncI1_27	MOBP	MOBP	agreement	NA	MOBP: hypothetical protein; 34597-35124; 34395-37011	MOBP: 1e-05	MOBP: 2	MOBP: hypothetical protein; 34489-35304; 34395-37011	MOBP: 5e-20	MOBP: 1
NC_016817.1	Pantoea ananatis LMG 5342 plasmid pPANA10 complete sequence.	-	-	-	-	-	agreement	NA	-	-	-	-	-	-
NC_010697.1	Erwinia tasmaniensis strain ET1/99 complete plasmid pET49.	-	-	-	-	-	agreement	NA	-	-	-	-	-	-
NC_010699.1	Erwinia tasmaniensis strain ET1/99 complete plasmid pET45.	-	-	-	MOBF	MOBF	agreement	NA	MOBF: conjugative relaxase; 25318-26202; 25318-31261	MOBF: 4e-75	MOBF: 1	MOBF: conjugative relaxase; 25354-26166; 25318-31261	MOBF: 1e-36	MOBF: 1
NC_010696.1	Erwinia tasmaniensis strain ET1/99 complete plasmid pET35.	-	-	-	-	MOBP	disagreement	falsenegative	-	-	-	MOBP: relaxase; 25390-26334; 22754-26336	MOBP: 1e-38	MOBP: 9
NC_010695.1	Erwinia tasmaniensis strain ET1/99 complete plasmid pET09.	-	-	-	MOBQ	MOBQ	agreement	NA	MOBQ: relaxation protein; 7321-7899; 6954-8064	MOBQ: 3e-08	MOBQ: 1	MOBQ: relaxation protein; 7216-8064; 6954-8064	MOBQ: 3e-53	MOBQ: 1
NC_010693.1	Erwinia tasmaniensis strain ET1/99 complete plasmid pET46.	IncFII	IncF	IncF_no_alleles_detected	MOBP	MOBP	agreement	NA	MOBP: mobilization protein; 41083-41646; 40911-42876	MOBP: 3e-12	MOBP: 3	MOBP: mobilization protein; 41029-41907; 40911-42876	MOBP: 3e-19	MOBP: 1
NZ_LN999834.1	Enterobacteriaceae bacterium symbiont of Maconellicoccus hirsutus isolate DEMHIR genome assembly, plasmid: II.	-	-	-	-	-	agreement	NA	-	-	-	-	-	-
NZ_LN907829.1	Erwinia sp. EM595 genome assembly EM595, plasmid : pEM02.	-	-	-	MOBH	MOBH	agreement	NA	MOBH: hypothetical protein; 5866-6564; 4930-6565	MOBH: 1e-04	MOBH: 2	MOBH: hypothetical protein; 5839-6474; 4930-6565	MOBH: 8e-04	MOBH: 2
NZ_LN907828.1	Erwinia sp. EM595 genome assembly EM595, plasmid : pEM01.	-	-	-	-	-	agreement	NA	-	-	-	-	-	-
NZ_CP012397.1	Salmonella enterica strain FORC_019 plasmid pFORC19, complete sequence.	IncFIB,IncFII,IncQ1	IncF,IncF,IncQ	-	-	-	agreement	NA	-	-	-	-	-	-
NZ_CP015856.1	Escherichia coli strain EDL933-1 plasmid pO157, complete sequence.	IncFIB,IncFII,IncFII	IncF,IncF,IncF	IncF_F23:A-:B3	MOBP	MOBP	agreement	NA	MOBP: hypothetical protein; 78781-78924; 78829-80803	MOBP: 1e-04	MOBP: 3	MOBP: hypothetical protein; 79480-79869; 78829-80803	MOBP: 2e-16	MOBP: 2
NZ_CP015825.1	Klebsiella pneumoniae isolate blood sample 2 plasmid 3, complete sequence.	IncX3	IncX	-	MOBP	MOBQ	disagreement	different type assigned	MOBP: spore coat protein CotH; 37717-38379; 37683-38844	MOBP: 2e-17	MOBP: 1	MOBQ: spore coat protein CotH; 37825-38394; 37683-38844	MOBQ: 3e-09	MOBQ: 3
NZ_CP015824.1	Klebsiella pneumoniae isolate blood sample 2 plasmid 2, complete sequence.	IncFIB,IncFII	IncF,IncF	IncF_F2:A-:B-	MOBF	MOBF	agreement	NA	MOBF: conjugal transfer protein TraI; 26719-27594; 26718-31980	MOBF: 1e-152	MOBF: 1	MOBF: conjugal transfer protein TraI; 26749-27582; 26718-31980	MOBF: 7e-47	MOBF: 1
NZ_CP015823.1	Klebsiella pneumoniae isolate blood sample 2 plasmid 1, complete sequence.	IncFIB,IncFII	IncF,IncF	IncF_F1:A-:B-	MOBF	MOBF	agreement	NA	MOBF: conjugal transfer protein TraI; 140752-141627; 136367-141629	MOBF: 1e-154	MOBF: 1	MOBF: conjugal transfer protein TraI; 140764-141597; 136367-141629	MOBF: 3e-47	MOBF: 1
NZ_CP015158.1	Salmonella enterica subsp. enterica serovar Typhimurium strain NC983 plasmid, complete sequence.	IncFIB,IncFII	IncF,IncF	IncF_F1:A-:B17	MOBF	MOBF	agreement	NA	MOBF: conjugal transfer protein TraI; 87172-88071; 87171-92430	MOBF: 0.0	MOBF: 1	MOBF: conjugal transfer protein TraI; 87202-88062; 87171-92430	MOBF: 5e-53	MOBF: 1
KX156773.1	Escherichia coli strain K-12 plasmid R16a, complete sequence.	IncA/C2	IncA/C	IncA/C_1	MOBH	MOBH	agreement	NA	MOBH: Conjugative transfer protein TraI, relaxase; 59122-60021; 59121-62094	MOBH: 0.0	MOBH: 1	MOBH: Conjugative transfer protein TraI, relaxase; 59344-59916; 59121-62094	MOBH: 5e-20	MOBH: 1
KX156772.1	Escherichia coli strain K-12 plasmid IP40a, complete sequence.	IncA/C2	IncA/C	IncA/C_1	MOBH	MOBH	agreement	NA	MOBH: Conjugative transfer protein TraI, relaxase; 67879-68778; 67878-70851	MOBH: 0.0	MOBH: 1	MOBH: Conjugative transfer protein TraI, relaxase; 68101-68559; 67878-70851	MOBH: 5e-20	MOBH: 1
CP016867.1	Salmonella enterica subsp. enterica serovar Typhimurium str. CDC 2010K-1587 strain USDA-ARS-USMARC-1908 plasmid pSTY4-2010K-1587, complete sequence.	ColRNAI	Col	-	-	MOBP	disagreement	falsenegative	-	-	-	MOBP: nuclease; 1348-2166; 1302-2796	MOBP: 7e-58	MOBP: 8
CP016866.1	Salmonella enterica subsp. enterica serovar Typhimurium str. CDC 2010K-1587 strain USDA-ARS-USMARC-1908 plasmid pSTY3-2010K-1587, complete sequence.	ColRNAI	Col	-	-	MOBP	disagreement	falsenegative	-	-	-	MOBP: nuclease; 382-1197; 334-1834	MOBP: 4e-59	MOBP: 8
CP016865.1	Salmonella enterica subsp. enterica serovar Typhimurium str. CDC 2010K-1587 strain USDA-ARS-USMARC-1908 plasmid pSTY2-2010K-1587, complete sequence.	IncI1	IncI	IncI1_unknown	MOBP	MOBP	agreement	NA	MOBP: relaxase NikB; 46720-47244; 46516-49132	MOBP: 1e-05	MOBP: 2	MOBP: relaxase NikB; 46609-47424; 46516-49132	MOBP: 5e-20	MOBP: 1
CP016864.1	Salmonella enterica subsp. enterica serovar Typhimurium str. CDC 2010K-1587 strain USDA-ARS-USMARC-1908 plasmid pSTY1-2010K-1587, complete sequence.	IncA/C2	IncA/C	IncA/C_2	MOBH	MOBH	agreement	NA	MOBH: conjugal transfer protein TraI; 60256-61155; 60256-63229	MOBH: 0.0	MOBH: 1	MOBH: conjugal transfer protein TraI; 60478-60936; 60256-63229	MOBH: 5e-20	MOBH: 1
NZ_CP016765.1	Citrobacter freundii strain B38 plasmid pOZ182, complete sequence.	-	-	-	-	-	agreement	NA	-	-	-	-	-	-
NZ_CP016764.1	Citrobacter freundii strain B38 plasmid pOZ181, complete sequence.	IncHI2,IncHI2	IncH,IncH	IncHI2_unknown	MOBH	MOBH	agreement	NA	MOBH: helicase; 34525-35322; 34423-37570	MOBH: 8e-22	MOBH: 1	MOBH: helicase; 34423-35322; 34423-37570	MOBH: 2e-179	MOBH: 1
NZ_CP016763.1	Citrobacter freundii strain B38 plasmid pOZ172, complete sequence.	IncFIB,IncFII	IncF,IncF	IncF_F3:A-:B-	MOBF	MOBF	agreement	NA	MOBF: conjugative transfer relaxase/helicase TraI; 20149-21042; 15801-21042	MOBF: 5e-166	MOBF: 1	MOBF: conjugative transfer relaxase/helicase TraI; 20182-21012; 15801-21042	MOBF: 6e-51	MOBF: 1
KU051710.1	Citrobacter freundii strain CRE1503 plasmid pIMP-FJ1503, complete sequence.	IncN1	IncN	IncN_7	MOBF	MOBF	agreement	NA	MOBF: TraI; 15985-16857; 15985-19222	MOBF: 6e-44	MOBF: 1	MOBF: TraI; 15985-16881; 15985-19222	MOBF: 4e-90	MOBF: 1
KU051709.1	Escherichia coli strain CRE1058 plasmid pIMP-GZ1058, complete sequence.	IncN1	IncN	IncN_7	MOBF	MOBF	agreement	NA	MOBF: TraI; 15985-16857; 15985-19222	MOBF: 4e-44	MOBF: 1	MOBF: TraI; 15985-16881; 15985-19222	MOBF: 2e-90	MOBF: 1
KU051708.1	Klebsiella pneumoniae strain CRE1501 plasmid pIMP-SZ1501, complete sequence.	IncN1	IncN	IncN_7	MOBF	MOBF	agreement	NA	MOBF: TraI; 15985-16857; 15984-19221	MOBF: 4e-44	MOBF: 1	MOBF: TraI; 15985-16881; 15984-19221	MOBF: 2e-90	MOBF: 1
KU051707.1	Escherichia coli strain CRE1502 plasmid pIMP-SZ1502, complete sequence.	IncN1	IncN	IncN_7	MOBF	MOBF	agreement	NA	MOBF: TraI; 15985-16857; 15985-19222	MOBF: 6e-44	MOBF: 1	MOBF: TraI; 15985-16881; 15985-19222	MOBF: 4e-90	MOBF: 1
KT989599.1	Citrobacter freundii strain CRE1500 plasmid pIMP-HK1500, complete sequence.	IncN1	IncN	IncN_7	MOBF	MOBF	agreement	NA	MOBF: TraI conjugal nickase and helicase; 15985-16857; 15985-19222	MOBF: 4e-44	MOBF: 1	MOBF: TraI conjugal nickase and helicase; 15985-16881; 15985-19222	MOBF: 7e-91	MOBF: 1
KT989598.1	Enterobacter cloacae strain CRE1506 plasmid pIMP-SH1506, complete sequence.	IncN1	IncN	IncN_7	MOBF	MOBF	agreement	NA	MOBF: TraI; 15985-16857; 15985-19222	MOBF: 5e-44	MOBF: 1	MOBF: TraI; 15985-16881; 15985-19222	MOBF: 3e-90	MOBF: 1
KT982617.1	Escherichia coli strain CRE1510 plasmid pIMP-SZ1510, complete sequence.	IncN1	IncN	IncN_7	MOBF	MOBF	agreement	NA	MOBF: TraI; 15973-16845; 15974-19211	MOBF: 4e-44	MOBF: 1	MOBF: TraI; 15973-16869; 15974-19211	MOBF: 2e-90	MOBF: 1
KT982616.1	Escherichia coli strain CRE1509 plasmid pIMP-HK1509, complete sequence.	IncN1	IncN	IncN_7	MOBF	MOBF	agreement	NA	MOBF: TraI; 15973-16845; 15974-19211	MOBF: 4e-44	MOBF: 1	MOBF: TraI; 15973-16869; 15974-19211	MOBF: 2e-90	MOBF: 1
KT982614.1	Escherichia coli strain CRE1504 plasmid pIMP-HK1504, complete sequence.	IncN1	IncN	IncN_7	MOBF	MOBF	agreement	NA	MOBF: TraI; 15973-16845; 15974-19211	MOBF: 4e-44	MOBF: 1	MOBF: TraI; 15973-16869; 15974-19211	MOBF: 1e-90	MOBF: 1
KT982618.1	Escherichia coli strain CRE1517 plasmid pIMP-GZ1517, complete sequence.	IncN1	IncN	IncN_7	MOBF	MOBF	agreement	NA	MOBF: TraI; 15973-16845; 15974-19211	MOBF: 4e-44	MOBF: 1	MOBF: TraI; 15973-16869; 15974-19211	MOBF: 2e-90	MOBF: 1
KT982613.1	Klebsiella pneumoniae strain CRE 1496 plasmid pIMP1496, complete sequence.	IncN1	IncN	IncN_7	MOBF	MOBF	agreement	NA	MOBF: TraI; 15985-16857; 15985-19222	MOBF: 6e-44	MOBF: 1	MOBF: TraI; 15985-16881; 15985-19222	MOBF: 4e-90	MOBF: 1
NZ_CP009276.1	Klebsiella variicola strain DX120E plasmid pKV2, complete sequence.	-	-	-	-	-	agreement	NA	-	-	-	-	-	-
NZ_CP009275.1	Klebsiella variicola strain DX120E plasmid pKV1, complete sequence.	IncFIB,IncFII	IncF,IncF	IncF_F9:A-:B-	MOBF	MOBF	agreement	NA	MOBF: conjugal transfer protein TraI; 112804-113679; 112803-118065	MOBF: 2e-150	MOBF: 1	MOBF: conjugal transfer protein TraI; 112834-113667; 112803-118065	MOBF: 2e-48	MOBF: 1
CP014962.1	Salmonella enterica subsp. enterica serovar Typhimurium str. USDA-ARS-USMARC-1899 plasmid pSTY-1899, complete sequence.	IncFIB,IncFII	IncF,IncF	IncF_F1:A-:B17	MOBF	MOBF	agreement	NA	MOBF: conjugal transfer protein TraI; 87193-88092; 87193-92452	MOBF: 0.0	MOBF: 1	MOBF: conjugal transfer protein TraI; 87223-88083; 87193-92452	MOBF: 5e-53	MOBF: 1
CP012198.1	Escherichia coli strain ECwhn14 plasmid p8401, complete sequence.	ColRNAI	Col	-	-	-	agreement	NA	-	-	-	-	-	-
CP012197.1	Escherichia coli strain ECwhn14 plasmid pECwhn14, complete sequence.	Col156,IncFIA,IncFIB,IncFII,IncFII	Col,IncF,IncF,IncF,IncF	-	MOBF	MOBF	agreement	NA	MOBF: conjugal transfer protein TraI; 43891-44787; 43891-49012	MOBF: 0.0	MOBF: 1	MOBF: conjugal transfer protein TraI; 43921-44751; 43891-49012	MOBF: 9e-50	MOBF: 1
KX447768.1	Escherichia coli strain MCR1_NJ plasmid pMCR1-NJ-IncX4, complete sequence.	IncX4	IncX	-	MOBP	MOBP	agreement	NA	MOBP: TaxC; 26605-27309; 26083-27313	MOBP: 4e-18	MOBP: 1	MOBP: TaxC; 26602-27084; 26083-27313	MOBP: 0.001	MOBP: 3
KX447767.1	Escherichia coli strain MCR1_NJ plasmid pNDM5-NJ-IncX3, complete sequence.	IncX3	IncX	-	MOBP	MOBQ	disagreement	different type assigned	MOBP: TaxC; 33727-34389; 33262-34423	MOBP: 1e-17	MOBP: 1	MOBQ: TaxC; 33712-34281; 33262-34423	MOBQ: 3e-09	MOBQ: 3
AP014654.2	Escherichia coli O169:H41 plasmid pEntYN10 DNA, complete sequence.	IncFIB,IncFII	IncF,IncF	IncF_F84:A-:B56	-	-	agreement	NA	-	-	-	-	-	-
KX236178.1	Klebsiella pneumoniae strain HS091147 plasmid pHSO91147, complete sequence.	IncFII	IncF	IncF_F2:A-:B-	MOBF	MOBF	agreement	NA	MOBF: TraI; 57358-58233; 57360-62619	MOBF: 5e-153	MOBF: 1	MOBF: TraI; 57388-58221; 57360-62619	MOBF: 5e-47	MOBF: 1
KX118608.1	Klebsiella pneumoniae strain Kp145/11 plasmid pKp145/11b, complete sequence.	IncL/M	IncL/M	-	MOBP	MOBP	agreement	NA	MOBP: MobA; 46408-46869; 46373-48353	MOBP: 6e-04	MOBP: 2	MOBP: MobA; 46624-47382; 46373-48353	MOBP: 7e-17	MOBP: 1
NC_018666.1	Escherichia coli O104:H4 str. 2011C-3493 plasmid pAA-EA11, complete sequence.	IncFIB,IncFII	IncF,IncF	IncF_F48:A-:B25	MOBF	-	disagreement	falsepositive	MOBF: conjugal transfer nickase/helicase TraI; 49963-50274; 49521-50196	MOBF: 7e-54	MOBF: 1	-	-	-
NC_018660.1	Escherichia coli O104:H4 str. 2011C-3493 plasmid pG-EA11, complete sequence.	Col(MG828)	Col	-	-	-	agreement	NA	-	-	-	-	-	-
NC_018659.1	Escherichia coli O104:H4 str. 2011C-3493 plasmid pESBL-EA11, complete sequence.	IncI1	IncI	IncI1_31	MOBP	MOBP	agreement	NA	MOBP: relaxase; 71080-71604; 70793-73493	MOBP: 1e-05	MOBP: 2	MOBP: relaxase; 70969-71784; 70793-73493	MOBP: 9e-20	MOBP: 1
NC_017659.1	Escherichia coli O83:H1 str. NRG 857C plasmid pO83_CORR, complete sequence.	IncFIB,IncFIC,IncQ1	IncF,IncF,IncQ	-	MOBF	MOBF	agreement	NA	MOBF: conjugative transfer relaxase protein TraI; 87439-88338; 83067-88338	MOBF: 0.0	MOBF: 1	MOBF: conjugative transfer relaxase protein TraI; 87478-88308; 83067-88338	MOBF: 9e-51	MOBF: 1
NC_016841.1	Klebsiella pneumoniae subsp. pneumoniae HS11286 plasmid pKPHS6, complete sequence.	Col(KPHS6)	Col	-	-	-	agreement	NA	-	-	-	-	-	-
NC_016840.1	Klebsiella pneumoniae subsp. pneumoniae HS11286 plasmid pKPHS4, complete sequence.	Col156	Col	-	MOBQ	MOBQ	agreement	NA	MOBQ: mobilization protein; 841-1389; 736-1663	MOBQ: 8e-11	MOBQ: 1	MOBQ: mobilization protein; 736-1425; 736-1663	MOBQ: 1e-41	MOBQ: 1
NC_016846.1	Klebsiella pneumoniae subsp. pneumoniae HS11286 plasmid pKPHS2, complete sequence.	IncFII,IncR	IncF,IncR	-	MOBF	MOBF	agreement	NA	MOBF: conjugal transfer nickase/helicase TraI; 51124-52011; 46753-52012	MOBF: 9e-144	MOBF: 1	MOBF: conjugal transfer nickase/helicase TraI; 51151-51981; 46753-52012	MOBF: 1e-48	MOBF: 1
NC_016839.1	Klebsiella pneumoniae subsp. pneumoniae HS11286 plasmid pKPHS3, complete sequence.	IncA/C2	IncA/C	IncA/C_3	-	-	agreement	NA	-	-	-	-	-	-
NC_016838.1	Klebsiella pneumoniae subsp. pneumoniae HS11286 plasmid pKPHS1, complete sequence.	IncFIB	IncF	IncF_no_alleles_detected	-	-	agreement	NA	-	-	-	-	-	-
NC_011749.1	Escherichia coli UMN026 plasmid p1ESCUM, complete sequence.	Col156,IncFIB,IncFII	Col,IncF,IncF	-	MOBF	MOBF	agreement	NA	MOBF: conjugal transfer protein TraI; 61327-62226; 56957-62228	MOBF: 0.0	MOBF: 1	MOBF: conjugal transfer protein TraI; 61366-62226; 56957-62228	MOBF: 3e-52	MOBF: 1
NC_011739.1	Escherichia coli UMN026 plasmid p2ESCUM, complete sequence.	IncX1	IncX	-	MOBP	MOBQ	disagreement	different type assigned	MOBP: Nickase; 26626-27255; 26121-27294	MOBP: 7e-17	MOBP: 1	MOBQ: Nickase; 26614-27147; 26121-27294	MOBQ: 5e-09	MOBQ: 3
NC_009344.1	Shigella dysenteriae Sd197 plasmid pSD197_spA, complete sequence.	ColE10	Col	-	-	-	agreement	NA	-	-	-	-	-	-
NC_007607.1	Shigella dysenteriae Sd197 plasmid pSD1_197, complete sequence.	IncFII,IncFII	IncF,IncF	IncF_F25:A-:B-	MOBF,MOBF	MOBF,MOBF	agreement	NA	MOBF: conjugal transfer nickase/helicase TraI; 96436-96996; 96516-100710,MOBF: oriT nicking and unwinding protein, fragment; 96088-96495; 96089-96509	MOBF: 3e-119,MOBF: 5e-71	MOBF: 1,MOBF: 1	MOBF: conjugal transfer nickase/helicase TraI; 96436-96957; 96516-100710,MOBF: oriT nicking and unwinding protein, fragment; 96088-96918; 96089-96509	MOBF: 2e-22,MOBF: 2e-62	MOBF: 1,MOBF: 12
NC_004851.1	Shigella flexneri 2a str. 301 plasmid pCP301, complete sequence.	IncFII	IncF	IncF_F27:A-:B-	MOBF,MOBF	MOBF	disagreement	falsepositive	MOBF: oriT nicking and unwinding protein; 198823-199191; 198802-199195,MOBF: oriT nicking and unwinding protein; 199192-199713; 199215-200580	MOBF: 1e-74,MOBF: 2e-111	MOBF: 1,MOBF: 1	MOBF: oriT nicking and unwinding protein; 199201-199677; 199215-200580	MOBF: 6e-21	MOBF: 1
NC_003385.1	Salmonella enterica subsp. enterica serovar Typhi str. CT18 plasmid pHCM2, complete sequence.	IncFIB	IncF	IncF_no_alleles_detected	-	-	agreement	NA	-	-	-	-	-	-
NC_003384.1	Salmonella enterica subsp. enterica serovar Typhi str. CT18 plasmid pHCM1, complete sequence.	IncFIA,IncHI1,IncHI1,IncQ1	IncF,IncH,IncH,IncQ	-	MOBH	MOBH	agreement	NA	MOBH: hypothetical protein; 202831-203544; 202645-205681	MOBH: 4e-20	MOBH: 1	MOBH: hypothetical protein; 202645-203544; 202645-205681	MOBH: 0.0	MOBH: 1
NC_003277.1	Salmonella enterica subsp. enterica serovar Typhimurium str. LT2 plasmid pSLT, complete sequence.	IncFIB,IncFII	IncF,IncF	IncF_F1:A-:B17	MOBF	MOBF	agreement	NA	MOBF: conjugal transfer nickase/helicase TraI; 87361-88110; 87281-92540	MOBF: 8e-57	MOBF: 7	MOBF: conjugal transfer nickase/helicase TraI; 87310-88170; 87281-92540	MOBF: 1e-52	MOBF: 1
NC_002253.1	Buchnera aphidicola str. APS (Acyrthosiphon pisum) plasmid pLeu, complete sequence.	-	-	-	-	-	agreement	NA	-	-	-	-	-	-
NC_002252.1	Buchnera aphidicola str. APS (Acyrthosiphon pisum) plasmid pTrp, complete sequence.	-	-	-	-	-	agreement	NA	-	-	-	-	-	-
NC_002127.1	Escherichia coli O157:H7 str. Sakai plasmid pOSAK1, complete sequence.	ColRNAI	Col	-	-	-	agreement	NA	-	-	-	-	-	-
LT575492.1	Serratia marcescens isolate PWN146_assembly genome assembly, plasmid: PWN146p1.	IncFII,pSM22	IncF,pSM22	-	MOBF	MOBF	agreement	NA	MOBF: Multifunctional conjugation protein TraI; 29626-30525; 29626-34798	MOBF: 3e-89	MOBF: 1	MOBF: Multifunctional conjugation protein TraI; 29662-30495; 29626-34798	MOBF: 3e-43	MOBF: 1
LT575491.1	Serratia marcescens isolate PWN146_assembly genome assembly, plasmid: PWN146p1.	IncFII,pSM22,pSM22	IncF,pSM22,pSM22	-	MOBF,MOBF	MOBF,MOBF	agreement	NA	MOBF: Multifunctional conjugation protein TraI; 37195-38094; 37194-42498,MOBF: Multifunctional conjugation protein TraI; 94813-95712; 94813-100093	MOBF: 7e-132,MOBF: 8e-129	MOBF: 1,MOBF: 1	MOBF: Multifunctional conjugation protein TraI; 37225-38061; 37194-42498,MOBF: Multifunctional conjugation protein TraI; 94843-95679; 94813-100093	MOBF: 2e-41,MOBF: 7e-44	MOBF: 1,MOBF: 1
KX443694.1	Escherichia coli strain ICBEC72H plasmid pICBEC72Hctx, complete sequence.	IncI1	IncI	IncI1_131	MOBP	MOBP	agreement	NA	MOBP: Relaxase NikB; 34147-34671; 33859-36559	MOBP: 1e-05	MOBP: 2	MOBP: Relaxase NikB; 34036-34851; 33859-36559	MOBP: 4e-20	MOBP: 1
NZ_CP013657.1	Escherichia coli strain uk_P46212 plasmid, complete sequence.	IncFIA,IncFII	IncF,IncF	IncF_F2:A1:B-	MOBF	MOBF	agreement	NA	MOBF: conjugal transfer protein TraI; 105883-106782; 105884-111155	MOBF: 0.0	MOBF: 1	MOBF: conjugal transfer protein TraI; 105883-106743; 105884-111155	MOBF: 2e-51	MOBF: 1
KM198330.1	Salmonella enterica subsp. enterica serovar Enteritidis strain DG1009139 plasmid pDGSE139, complete sequence.	IncHI2,IncHI2	IncH,IncH	IncHI2_2	MOBH	MOBH	agreement	NA	MOBH: traI; 70510-71307; 68263-71416	MOBH: 9e-22	MOBH: 1	MOBH: traI; 70510-71409; 68263-71416	MOBH: 2e-179	MOBH: 1
NZ_FO818639.1	Xenorhabdus bovienii str. CS03 plasmid XBC_p, complete genome.	-	-	-	-	-	agreement	NA	-	-	-	-	-	-
NZ_FO818638.1	Xenorhabdus bovienii str. CS03 megaplasmid, complete genome.	-	-	-	-	-	agreement	NA	-	-	-	-	-	-
KM396300.1	Salmonella enterica subsp. enterica serovar Enteritidis strain SEN110055 plasmid pSEN110055, complete sequence.	IncHI2,IncHI2	IncH,IncH	IncHI2_2	MOBH,MOBH	MOBH,MOBH	agreement	NA	MOBH: hypothetical protein; 70942-71310; 70913-71420,MOBH: traI; 70513-70881; 68266-70747	MOBH: 1e-07,MOBH: 6e-08	MOBH: 1,MOBH: 1	MOBH: hypothetical protein; 70951-71412; 70913-71420,MOBH: traI; 70513-70959; 68266-70747	MOBH: 3e-86,MOBH: 8e-81	MOBH: 1,MOBH: 1
KM396299.1	Salmonella enterica subsp. enterica serovar Enteritidis strain SEN112499 plasmid pSEN112499, complete sequence.	IncHI2,IncHI2	IncH,IncH	IncHI2_2	MOBH	MOBH	agreement	NA	MOBH: traI; 70510-71307; 68263-71416	MOBH: 9e-22	MOBH: 1	MOBH: traI; 70510-71409; 68263-71416	MOBH: 1e-179	MOBH: 1
KM396298.1	Salmonella enterica subsp. enterica serovar Enteritidis strain KUSR18 plasmid pKUSR18, complete sequence.	IncHI2,IncHI2	IncH,IncH	IncHI2_2	MOBH	MOBH	agreement	NA	MOBH: traI; 70507-71304; 68261-71414	MOBH: 8e-22	MOBH: 1	MOBH: traI; 70507-71406; 68261-71414	MOBH: 2e-179	MOBH: 1
NZ_FO704549.1	Xenorhabdus doucetiae str. FRM16 plasmid XD_p, complete genome.	-	-	-	-	-	agreement	NA	-	-	-	-	-	-
NZ_LN681228.1	Xenorhabdus nematophila AN6/1 genome assembly XNC2, plasmid : II.	IncA/C2	IncA/C	IncA/C_unknown	MOBH	MOBH	agreement	NA	MOBH: hypothetical protein; 8119-8883; 8118-9982	MOBH: 4e-159	MOBH: 1	MOBH: hypothetical protein; 8137-8799; 8118-9982	MOBH: 5e-20	MOBH: 1
NC_017724.1	Escherichia coli ETEC H10407 p948 plasmid.	IncFII	IncF	IncF_F84:A-:B-	-	-	agreement	NA	-	-	-	-	-	-
NC_017722.1	Escherichia coli ETEC H10407 p666 plasmid.	IncFII	IncF	IncF_F12:A-:B-	MOBF	MOBF	agreement	NA	MOBF: conjugal transfer protein TraI; 12058-12957; 7686-12957	MOBF: 0.0	MOBF: 1	MOBF: conjugal transfer protein TraI; 12097-12957; 7686-12957	MOBF: 4e-51	MOBF: 1
NC_003134.1	Yersinia pestis CO92 plasmid pMT1, complete sequence.	IncFIB	IncF	IncF_no_alleles_detected	-	-	agreement	NA	-	-	-	-	-	-
NC_003131.1	Yersinia pestis CO92 plasmid pCD1, complete sequence.	IncFII	IncF	IncF_F1:A-:B-	-	-	agreement	NA	-	-	-	-	-	-
NC_003132.1	Yersinia pestis CO92 plasmid pPCP1, complete sequence.	ColRNAI	Col	-	-	-	agreement	NA	-	-	-	-	-	-
NZ_CP016626.1	Escherichia coli O157:H7 strain FRIK944 plasmid p0157, complete sequence.	IncFIA,IncFIB,IncFII	IncF,IncF,IncF	IncF_F23:A16:B3	MOBP	MOBP	agreement	NA	MOBP: hypothetical protein; 35836-35979; 35884-37858	MOBP: 1e-04	MOBP: 3	MOBP: hypothetical protein; 36535-36924; 35884-37858	MOBP: 2e-16	MOBP: 2
NZ_CP016276.1	Yersinia pestis strain Cadman plasmid pPCP1, complete sequence.	ColRNAI	Col	-	-	-	agreement	NA	-	-	-	-	-	-
NZ_CP016275.1	Yersinia pestis strain Cadman plasmid pMT1, complete sequence.	IncFIB	IncF	IncF_no_alleles_detected	-	-	agreement	NA	-	-	-	-	-	-
NZ_CP016274.1	Yersinia pestis strain Cadman plasmid pCD1, complete sequence.	IncFII	IncF	IncF_F1:A-:B-	-	-	agreement	NA	-	-	-	-	-	-
NZ_CP016551.1	Escherichia coli strain O177:H21 plasmid unnamed5, complete sequence.	-	-	-	-	-	agreement	NA	-	-	-	-	-	-
NZ_CP016550.1	Escherichia coli strain O177:H21 plasmid unnamed4, complete sequence.	IncX4	IncX	-	MOBP	MOBP	agreement	NA	MOBP: nickase; 23209-23913; 23205-24435	MOBP: 4e-18	MOBP: 1	MOBP: nickase; 23434-23916; 23205-24435	MOBP: 0.001	MOBP: 3
NZ_CP016549.1	Escherichia coli strain O177:H21 plasmid unnamed3, complete sequence.	IncY	IncY	-	-	-	agreement	NA	-	-	-	-	-	-
NZ_CP016548.1	Escherichia coli strain O177:H21 plasmid unnamed2, complete sequence.	IncB/O/K/Z4	IncB/O/K/Z	-	MOBP,MOBP	MOBP,MOBP	agreement	NA	MOBP: relaxase NikB; 5908-6453; 5621-8342,MOBP: relaxase NikB; 71908-72453; 71620-74341	MOBP: 4e-05,MOBP: 4e-05	MOBP: 2,MOBP: 2	MOBP: relaxase NikB; 5797-6570; 5621-8342,MOBP: relaxase NikB; 71797-72570; 71620-74341	MOBP: 2e-16,MOBP: 3e-16	MOBP: 1,MOBP: 1
NZ_CP016547.1	Escherichia coli strain O177:H21 plasmid unnamed1, complete sequence.	IncI2	IncI	-	-	MOBP	disagreement	falsenegative	-	-	-	MOBP: relaxase; 56641-57630; 56642-58931	MOBP: 4e-38	MOBP: 10
NZ_CP015991.1	Klebsiella pneumoniae strain BR plasmid pWSZBR, complete sequence.	IncR,IncR	IncR,IncR	-	-	-	agreement	NA	-	-	-	-	-	-
NC_017565.1	Yersinia enterocolitica subsp. palearctica Y11 plasmid pYVO3 complete sequence.	IncFII	IncF	IncF_F2:A-:B-	-	-	agreement	NA	-	-	-	-	-	-
NC_014304.1	Erwinia billingiae strain Eb661 complete plasmid pEB102.	-	-	-	MOBH	MOBH	agreement	NA	MOBH: relaxase; 74632-75321; 73671-75321	MOBH: 5e-31	MOBH: 3	MOBH: relaxase; 74608-75270; 73671-75321	MOBH: 9e-32	MOBH: 3
NC_014305.1	Erwinia billingiae strain Eb661 complete plasmid pEB170.	IncFII	IncF	IncF_no_alleles_detected	MOBF	MOBF	agreement	NA	MOBF: conjugal transfer protein TraI; 162247-163062; 162247-167815	MOBF: 4e-85	MOBF: 1	MOBF: conjugal transfer protein TraI; 162292-163068; 162247-167815	MOBF: 5e-34	MOBF: 1
NC_011743.1	Escherichia fergusonii ATCC 35469 plasmid pEFER, complete genome.	IncR	IncR	-	-	-	agreement	NA	-	-	-	-	-	-
NZ_CP016498.1	Escherichia coli strain UPEC 26-1 plasmid unnamed1, complete sequence.	Col156,IncFIB,IncFII	Col,IncF,IncF	-	MOBF	MOBF	agreement	NA	MOBF: conjugative transfer relaxase/helicase TraI; 88819-89718; 84447-89718	MOBF: 0.0	MOBF: 1	MOBF: conjugative transfer relaxase/helicase TraI; 88858-89688; 84447-89718	MOBF: 7e-51	MOBF: 1
KP900015.1	Enterobacter aerogenes strain p3SP plasmid p3SP-NDM, complete sequence.	-	-	-	MOBQ	MOBQ	agreement	NA	MOBQ: putative conjugal transfer protein TraA; 676-1323; 453-3444	MOBQ: 2e-10	MOBQ: 1	MOBQ: putative conjugal transfer protein TraA; 532-1143; 453-3444	MOBQ: 7e-47	MOBQ: 1
EU418926.1	Escherichia coli strain JIE139 plasmid pJIE139, complete sequence.	IncI1	IncI	IncI1_88	MOBP	MOBP	agreement	NA	MOBP: NikB relaxase; 35587-36111; 35299-37999	MOBP: 2e-05	MOBP: 2	MOBP: NikB relaxase; 35476-36291; 35299-37999	MOBP: 9e-20	MOBP: 1
EU418923.1	Escherichia coli strain JIE113 plasmid pJIE113, complete sequence.	IncI1	IncI	IncI1_31	MOBP	MOBP	agreement	NA	MOBP: NikB; 37672-38196; 37384-40084	MOBP: 1e-05	MOBP: 2	MOBP: NikB; 37561-38376; 37384-40084	MOBP: 9e-20	MOBP: 1
EU418931.1	Escherichia coli strain JIE174 plasmid pJIE174, complete sequence.	IncI1	IncI	IncI1_37	MOBP	MOBP	agreement	NA	MOBP: NikB; 42070-42597; 41785-44485	MOBP: 1e-05	MOBP: 2	MOBP: NikB; 41962-42777; 41785-44485	MOBP: 9e-20	MOBP: 1
KM023153.1	Escherichia coli strain PGR46 plasmid pPGRT46, complete sequence.	IncFIB	IncF	IncF_no_alleles_detected	-	MOBC	disagreement	falsenegative	-	-	-	MOBC: SeSB; 32575-33207; 32564-33311	MOBC: 2e-22	MOBC: 1
KP345882.1	Escherichia coli strain BK32533 plasmid pBK32533, complete sequence.	IncA/C2,IncFIA	IncA/C,IncF	-	MOBH	MOBH	agreement	NA	MOBH: TraI; 167812-168711; 165733-168712	MOBH: 0.0	MOBH: 1	MOBH: TraI; 168031-168600; 165733-168712	MOBH: 3e-21	MOBH: 1
KP125893.1	Klebsiella pneumoniae subsp. pneumoniae strain HS08204 plasmid pHS08204, complete sequence.	IncFII	IncF	IncF_F6:A-:B-	MOBF	MOBF	agreement	NA	MOBF: TraI; 111568-112440; 111569-116828	MOBF: 6e-145	MOBF: 1	MOBF: TraI; 111598-112428; 111569-116828	MOBF: 2e-50	MOBF: 1
KP125892.1	Escherichia coli strain HS10842 plasmid pHS10842, complete sequence.	ColRNAI	Col	-	-	-	agreement	NA	-	-	-	-	-	-
KM406491.1	Klebsiella pneumoniae strain Kpn-E1.Nr7 plasmid pKpn-E1.Nr7, complete sequence.	IncL/M	IncL/M	-	MOBP	MOBP	agreement	NA	MOBP: MobA; 9331-9792; 9294-11274	MOBP: 6e-04	MOBP: 2	MOBP: MobA; 9547-10305; 9294-11274	MOBP: 2e-17	MOBP: 1
KM406490.1	Salmonella enterica subsp. enterica serovar Typhimurium strain 202 plasmid pSEM, complete sequence.	IncL/M	IncL/M	-	MOBP	MOBP	agreement	NA	MOBP: MobA; 27928-28389; 26445-28425	MOBP: 0.001	MOBP: 2	MOBP: MobA; 27415-28173; 26445-28425	MOBP: 1e-16	MOBP: 1
KM406489.1	Serratia marcescens strain R471 plasmid R471, complete sequence.	IncL/M	IncL/M	-	MOBP	MOBP	agreement	NA	MOBP: MobA; 84640-85101; 83159-85139	MOBP: 0.002	MOBP: 2	MOBP: MobA; 84127-84885; 83159-85139	MOBP: 3e-17	MOBP: 1
KM406488.1	Salmonella enterica subsp. enterica serovar Paratyphi B strain R69 plasmid R69, complete sequence.	IncL/M	IncL/M	-	MOBP	MOBP	agreement	NA	MOBP: MobA; 34738-35199; 33255-35235	MOBP: 6e-04	MOBP: 2	MOBP: MobA; 34225-34989; 33255-35235	MOBP: 6e-16	MOBP: 1
CP009414.2	Salmonella enterica strain CFSAN007428 plasmid pCFSAN007428_01, complete sequence.	IncA/C2	IncA/C	IncA/C_3	MOBH	MOBH	agreement	NA	MOBH: conjugal transfer protein TraI; 48118-49017; 48161-51092	MOBH: 0.0	MOBH: 1	MOBH: conjugal transfer protein TraI; 48340-48798; 48161-51092	MOBH: 4e-20	MOBH: 1
CP009413.2	Salmonella enterica strain CFSAN007427 plasmid pCFSAN007427_01, complete sequence.	IncA/C2	IncA/C	IncA/C_3	MOBH	MOBH	agreement	NA	MOBH: conjugal transfer protein TraI; 106198-107097; 104124-107055	MOBH: 0.0	MOBH: 1	MOBH: conjugal transfer protein TraI; 106417-106986; 104124-107055	MOBH: 3e-21	MOBH: 1
CP009412.2	Salmonella enterica strain CFSAN007426 plasmid pCFSAN007426_01, complete sequence.	IncA/C2	IncA/C	IncA/C_3	MOBH	MOBH	agreement	NA	MOBH: conjugal transfer protein TraI; 47236-48135; 47277-50208	MOBH: 0.0	MOBH: 1	MOBH: conjugal transfer protein TraI; 47458-47916; 47277-50208	MOBH: 4e-20	MOBH: 1
CP009411.2	Salmonella enterica strain CFSAN007425 plasmid pCFSAN007425_01, complete sequence.	IncA/C2	IncA/C	IncA/C_3	MOBH	MOBH	agreement	NA	MOBH: conjugal transfer protein TraI; 46405-47304; 46448-49379	MOBH: 0.0	MOBH: 1	MOBH: conjugal transfer protein TraI; 46627-47085; 46448-49379	MOBH: 4e-20	MOBH: 1
CP009410.2	Salmonella enterica strain CFSAN007405 plasmid pCFSAN007405_01, complete sequence.	IncA/C2	IncA/C	IncA/C_3	MOBH	MOBH	agreement	NA	MOBH: conjugal transfer protein TraI; 48067-48966; 48109-51040	MOBH: 0.0	MOBH: 1	MOBH: conjugal transfer protein TraI; 48289-48861; 48109-51040	MOBH: 3e-20	MOBH: 1
KM409652.1	Escherichia coli strain REL5382 plasmid pB15, complete sequence.	IncI1	IncI	IncI1_154	MOBP	MOBP	agreement	NA	MOBP: relaxase; 43924-44451; 43724-46340	MOBP: 1e-05	MOBP: 2	MOBP: relaxase; 43816-44631; 43724-46340	MOBP: 8e-20	MOBP: 1
KF743817.1	Proteus mirabilis plasmid R772, complete sequence.	IncP-1beta	IncP	-	MOBP	MOBP	agreement	NA	MOBP: TraI; 27748-28314; 26130-28371	MOBP: 9e-23	MOBP: 3	MOBP: TraI; 27466-28371; 26130-28371	MOBP: 1e-135	MOBP: 1
KP763470.1	Salmonella enterica subsp. enterica serovar Typhimurium strain L946 plasmid pSTM_Phi, complete sequence.	-	-	-	-	-	agreement	NA	-	-	-	-	-	-
KP205272.1	Escherichia coli strain EL-231 plasmid pQEL231, complete sequence.	IncQ1	IncQ	-	MOBQ	MOBQ	agreement	NA	MOBQ: mobilization protein A; 661-1350; 661-2791	MOBQ: 1e-10	MOBQ: 1	MOBQ: mobilization protein A; 661-1560; 661-2791	MOBQ: 0.0	MOBQ: 1
KJ201887.1	Shigella flexneri 4c strain 072 plasmid pSF07201, complete sequence.	IncFII	IncF	IncF_F2:A-:B-	MOBF	MOBF	agreement	NA	MOBF: conjugal transfer DNA-nicking and unwinding protein TraI; 57400-58299; 57400-62671	MOBF: 0.0	MOBF: 1	MOBF: conjugal transfer DNA-nicking and unwinding protein TraI; 57400-58260; 57400-62671	MOBF: 2e-51	MOBF: 1
KJ201886.1	Shigella flexneri 4c strain 072 plasmid pSF07202, complete sequence.	IncX1,IncX3	IncX,IncX	-	MOBP	MOBQ	disagreement	different type assigned	MOBP: Relaxase/mobilization nuclease domain protein; 10504-11133; 10470-11637	MOBP: 4e-18	MOBP: 1	MOBQ: Relaxase/mobilization nuclease domain protein; 10612-11145; 10470-11637	MOBQ: 4e-09	MOBQ: 3
KP324830.1	Escherichia coli isolate FP671 plasmid pHNFP671, complete sequence.	-	-	-	MOBP,MOBP	MOBP,MOBQ	disagreement	different type assigned	MOBP: TraI; 3682-4251; 3645-6255,MOBP: Type IV secretory pathway VirD2 component; 70558-71364; 70413-71406	MOBP: 2e-05,MOBP: 3e-65	MOBP: 1,MOBP: 2	MOBP: TraI; 3625-4659; 3645-6255,MOBQ: Type IV secretory pathway VirD2 component; 70423-71289; 70413-71406	MOBP: 1e-99,MOBQ: 1e-12	MOBP: 1,MOBQ: 2
KP330456.1	Proteus mirabilis strain C1042 plasmid p1042, complete sequence.	Col3M	Col	-	-	-	agreement	NA	-	-	-	-	-	-
KM377240.1	Escherichia coli strain HV295 plasmid pHV295, complete sequence.	IncI1	IncI	IncI1_3	MOBP	MOBP	agreement	NA	MOBP: nikB; 48937-49464; 48652-51352	MOBP: 1e-05	MOBP: 2	MOBP: nikB; 48829-49644; 48652-51352	MOBP: 6e-20	MOBP: 1
KM377239.1	Escherichia coli strain HV292 plasmid pHV292, complete sequence.	IncI1	IncI	IncI1_3	MOBP	MOBP	agreement	NA	MOBP: nikB; 61120-61647; 60834-63534	MOBP: 1e-05	MOBP: 2	MOBP: nikB; 61012-61827; 60834-63534	MOBP: 6e-20	MOBP: 1
KM377238.1	Escherichia coli strain HV114 plasmid pHV114, complete sequence.	IncI1	IncI	IncI1_3	MOBP	MOBP	agreement	NA	MOBP: nikB; 54841-55368; 54556-57256	MOBP: 1e-05	MOBP: 2	MOBP: nikB; 54733-55548; 54556-57256	MOBP: 4e-20	MOBP: 1
KJ588779.1	Klebsiella pneumoniae strain ATCC BAA-2146 plasmid pNDM-US-2, complete sequence.	IncA/C2	IncA/C	IncA/C_1	MOBH	MOBH	agreement	NA	MOBH: TraI protein; 43780-44679; 43781-46754	MOBH: 0.0	MOBH: 1	MOBH: TraI protein; 44002-44574; 43781-46754	MOBH: 4e-20	MOBH: 1
KP091735.1	Escherichia coli strain C0967 plasmid pCTXM64_C0967, complete sequence.	IncI2	IncI	-	-	MOBP	disagreement	falsenegative	-	-	-	MOBP: nickel transporter permease subunit B; 18619-19611; 18619-22825	MOBP: 4e-39	MOBP: 10
KP198616.1	Escherichia coli strain C0996A plasmid pCTXM123_C0996, complete sequence.	IncI1	IncI	IncI1_108	MOBP	MOBP	agreement	NA	MOBP: NikB relaxase; 56389-56916; 56103-58803	MOBP: 1e-05	MOBP: 2	MOBP: NikB relaxase; 56281-57096; 56103-58803	MOBP: 6e-20	MOBP: 1
KP198615.1	Escherichia coli strain P0421T plasmid pCTXM132_P0421, complete sequence.	IncI2	IncI	-	-	MOBP	disagreement	falsenegative	-	-	-	MOBP: NikB protein; 18619-19611; 18618-22824	MOBP: 4e-39	MOBP: 10
KM107842.1	Escherichia coli strain G3/10 plasmid pSYM6, complete sequence.	-	-	-	-	-	agreement	NA	-	-	-	-	-	-
KM107841.1	Escherichia coli strain G3/10 plasmid pSYM5, complete sequence.	-	-	-	-	-	agreement	NA	-	-	-	-	-	-
KM107840.1	Escherichia coli strain G3/10 plasmid pSYM4, complete sequence.	-	-	-	-	-	agreement	NA	-	-	-	-	-	-
KM107839.1	Escherichia coli strain G3/10 plasmid pSYM3, complete sequence.	ColpVC	Col	-	-	-	agreement	NA	-	-	-	-	-	-
KM107838.1	Escherichia coli strain G3/10 plasmid pSYM2, complete sequence.	ColRNAI	Col	-	-	-	agreement	NA	-	-	-	-	-	-
KM107847.1	Escherichia coli strain G5 plasmid pSYM11, complete sequence.	ColRNAI	Col	-	-	-	agreement	NA	-	-	-	-	-	-
KM107845.1	Escherichia coli strain G5 plasmid pSYM9, complete sequence.	-	-	-	-	-	agreement	NA	-	-	-	-	-	-
KM107844.1	Escherichia coli strain G5 plasmid pSYM8, complete sequence.	Col(IRGK)	Col	-	-	-	agreement	NA	-	-	-	-	-	-
KM107843.1	Escherichia coli strain G5 plasmid pSYM7, complete sequence.	ColRNAI	Col	-	-	MOBP	disagreement	falsenegative	-	-	-	MOBP: Mobilization protein MobA; 763-1578; 715-2212	MOBP: 3e-62	MOBP: 8
KM107848.1	Escherichia coli strain G1/2 plasmid pSYM12, complete sequence.	ColRNAI	Col	-	-	MOBP	disagreement	falsenegative	-	-	-	MOBP: Mobilization protein; 5005-5847; 4947-6585	MOBP: 6e-32	MOBP: 7
KM107846.1	Escherichia coli strain G1/2 plasmid pSYM10, complete sequence.	Col(MG828)	Col	-	-	-	agreement	NA	-	-	-	-	-	-
KM580533.1	Escherichia coli strain GXEC6 plasmid pGXEC6, complete sequence.	IncX4	IncX	-	MOBP	MOBP	agreement	NA	MOBP: TaxC DNA relaxase/nickase; 30205-30909; 29684-30914	MOBP: 4e-18	MOBP: 1	MOBP: TaxC DNA relaxase/nickase; 30202-30684; 29684-30914	MOBP: 0.001	MOBP: 3
KM580532.1	Escherichia coli strain GXEC3 plasmid pGXEC3, complete sequence.	IncX4	IncX	-	MOBP	MOBP	agreement	NA	MOBP: TaxC DNA relaxase/nickase; 30205-30909; 29684-30914	MOBP: 4e-18	MOBP: 1	MOBP: TaxC DNA relaxase/nickase; 30202-30684; 29684-30914	MOBP: 0.001	MOBP: 3
KP008371.1	Klebsiella pneumoniae strain 565 plasmid PKPCAPSS, complete sequence.	IncFII,IncR	IncF,IncR	-	MOBF,MOBQ	MOBF,MOBQ	agreement	NA	MOBF: None; 88066-88941; None,MOBQ: None; 74071-74769; None	MOBF: 6e-153,MOBQ: 1e-25	MOBF: 1,MOBQ: 1	MOBF: None; 88078-88911; None,MOBQ: None; 74071-74661; None	MOBF: 5e-47,MOBQ: 7e-12	MOBF: 1,MOBQ: 1
KM287568.1	Escherichia coli strain BZB2106 plasmid pColE3-CA38, complete sequence.	Col156	Col	-	MOBQ	MOBQ	agreement	NA	MOBQ: None; 4927-5616; None	MOBQ: 2e-35	MOBQ: 1	MOBQ: None; 4927-5709; None	MOBQ: 2e-29	MOBQ: 1
KP143090.1	Escherichia coli strain E265 plasmid pHS33, complete sequence.	-	-	-	-	-	agreement	NA	-	-	-	-	-	-
KJ187752.1	Klebsiella pneumoniae strain 7433 plasmid pTR2, complete sequence.	IncA/C2,IncFIA,IncR	IncA/C,IncF,IncR	-	-	MOBC	disagreement	falsenegative	-	-	-	MOBC: putative mobilization protein mobC; 97504-97635; 97515-97737	MOBC: 2e-08	MOBC: 2
KJ187751.1	Klebsiella pneumoniae strain 1301 plasmid pTR1, complete sequence.	IncFII	IncF	IncF_F1:A-:B-	-	-	agreement	NA	-	-	-	-	-	-
KJ187750.1	Salmonella enterica subsp. enterica serovar Typhimurium strain AC06.010 plasmid pSQR1, complete sequence.	ColRNAI	Col	-	-	MOBP	disagreement	falsenegative	-	-	-	MOBP: MobA; 8458-9273; 7821-9372	MOBP: 9e-65	MOBP: 8
KM577619.1	Proteus vulgaris strain MB18 plasmid pMB18, complete sequence.	Col3M	Col	-	-	-	agreement	NA	-	-	-	-	-	-
KP017243.1	Klebsiella pneumoniae strain Kp2735 plasmid p2735, complete sequence.	-	-	-	-	-	agreement	NA	-	-	-	-	-	-
KM212169.1	Escherichia coli strain 8ZG6D plasmid pSD11, complete sequence.	IncX4	IncX	-	MOBP	MOBP	agreement	NA	MOBP: IncQ plasmid conjugative transfer DNA nicking endonuclease TraR; 29473-30177; 28951-30181	MOBP: 4e-18	MOBP: 1	MOBP: IncQ plasmid conjugative transfer DNA nicking endonuclease TraR; 29470-29952; 28951-30181	MOBP: 0.001	MOBP: 3
KJ653815.1	Klebsiella pneumoniae strain FOS18 plasmid pFOS18, complete sequence.	-	-	-	MOBP	MOBQ	disagreement	different type assigned	MOBP: None; 23647-23913; None	MOBP: 0.013	MOBP: 1	MOBQ: None; 23773-23928; None	MOBQ: 1e-07	MOBQ: 5
KM977631.1	Klebsiella pneumoniae strain CRE1495 plasmid pIMP-1495, complete sequence.	IncN1	IncN	IncN_7	MOBF	MOBF	agreement	NA	MOBF: TraI,conjugal nickase and helicase; 15985-16857; 15985-19222	MOBF: 6e-44	MOBF: 1	MOBF: TraI,conjugal nickase and helicase; 15985-16881; 15985-19222	MOBF: 4e-90	MOBF: 1
KJ440076.1	Escherichia coli strain CGMHLK75 plasmid pLK75, complete sequence.	IncN1	IncN	IncN_5	MOBF	MOBF	agreement	NA	MOBF: traI; 40318-41196; 37978-41197	MOBF: 1e-95	MOBF: 2	MOBF: traI; 40300-41196; 37978-41197	MOBF: 4e-89	MOBF: 1
KJ440075.1	Klebsiella pneumoniae strain CGMHLK78 plasmid pLK78, complete sequence.	IncN1	IncN	IncN_5	MOBF	MOBF	agreement	NA	MOBF: traI; 39958-40836; 37600-40837	MOBF: 1e-95	MOBF: 2	MOBF: traI; 39940-40836; 37600-40837	MOBF: 2e-89	MOBF: 1
KJ563250.1	Escherichia coli strain TF_2007-10-2348-1 plasmid pTF2, complete sequence.	IncI1	IncI	IncI1_49	MOBP	MOBP	agreement	NA	MOBP: NikB; 11797-12321; 11509-14209	MOBP: 1e-05	MOBP: 2	MOBP: NikB; 11686-12501; 11509-14209	MOBP: 4e-20	MOBP: 1
KM670336.1	Salmonella enterica subsp. enterica serovar Senftenberg strain SRC119 plasmid pSRC119-A/C, complete sequence.	IncA/C2	IncA/C	IncA/C_4	MOBH	MOBH	agreement	NA	MOBH: TraI; 60055-60954; 60056-63035	MOBH: 0.0	MOBH: 1	MOBH: TraI; 60073-60849; 60056-63035	MOBH: 4e-20	MOBH: 1
KJ721790.1	Klebsiella pneumoniae strain TpeVGH151 plasmid pVGH151, complete sequence.	IncFIB,IncFII	IncF,IncF	IncF_F2:A-:B-	MOBF	MOBF	agreement	NA	MOBF: traI; 103093-103968; 103094-108356	MOBF: 2e-152	MOBF: 1	MOBF: traI; 103123-103956; 103094-108356	MOBF: 7e-47	MOBF: 1
KJ721789.1	Klebsiella pneumoniae strain NJ HT1872 plasmid pUSKPC3, complete sequence.	IncFIA,IncFII	IncF,IncF	IncF_F3:A16:B-	MOBF	MOBF	agreement	NA	MOBF: traI; 54853-55728; 54854-60116	MOBF: 1e-154	MOBF: 1	MOBF: traI; 54883-55716; 54854-60116	MOBF: 3e-47	MOBF: 1
KJ020575.1	Escherichia coli strain FP460 plasmid pHNFP460-1, complete sequence.	ColE10,IncFII,IncN1,IncN1	Col,IncF,IncN,IncN	-	MOBF,MOBQ	MOBF,MOBQ	agreement	NA	MOBF: type IV secretion-like conjugative transfer relaxase protein TraI; 90877-91776; 90876-96147,MOBQ: relaxation protein MobA; 18670-19176; 18739-19477	MOBF: 0.0,MOBQ: 2e-41	MOBF: 1,MOBQ: 2	MOBF: type IV secretion-like conjugative transfer relaxase protein TraI; 90907-91737; 90876-96147,MOBQ: relaxation protein MobA; 18670-19113; 18739-19477	MOBF: 3e-50,MOBQ: 1e-23	MOBF: 1,MOBQ: 1
KJ406378.1	Shigella sonnei strain SS084469 plasmid pSH4469, complete sequence.	IncI1	IncI	IncI1_16	MOBP	MOBP	agreement	NA	MOBP: Relaxase; 37081-37608; 36796-39496	MOBP: 1e-05	MOBP: 2	MOBP: Relaxase; 36973-37788; 36796-39496	MOBP: 6e-20	MOBP: 1
KM112087.1	Yersinia pestis subsp. pestis bv. Medievalis plasmid pCKF, complete sequence.	-	-	-	-	MOBC	disagreement	falsenegative	-	-	-	MOBC: hypothetical protein; 3187-3687; 3270-3906	MOBC: 6e-08	MOBC: 1
CP008701.1	Klebsiella pneumoniae subsp. pneumoniae KP5-1 plasmid pKp5-1, complete sequence.	IncFIB,IncFII,IncR	IncF,IncF,IncR	-	MOBF	MOBF	agreement	NA	MOBF: conjugal transfer protein TraI; 163162-164037; 163161-168423	MOBF: 4e-154	MOBF: 1	MOBF: conjugal transfer protein TraI; 163192-164025; 163161-168423	MOBF: 2e-48	MOBF: 1
KJ577613.1	Serratia marcescens strain Sm68313 plasmid pDCPR1, complete sequence.	-	-	-	-	-	agreement	NA	-	-	-	-	-	-
KJ158441.1	Salmonella enterica subsp. enterica serovar Hadar strain N08-2312 plasmid pQnrD2, complete sequence.	Col3M	Col	-	MOBQ	MOBQ	agreement	NA	MOBQ: None; 442-978; None	MOBQ: 3e-10	MOBQ: 1	MOBQ: None; 283-1128; None	MOBQ: 1e-48	MOBQ: 1
KJ460501.1	Shigella sonnei strain #1081 plasmid p1081-CTXM, complete sequence.	IncI2	IncI	-	-	MOBP	disagreement	falsenegative	-	-	-	MOBP: relaxase; 18160-19152; 18161-22367	MOBP: 4e-39	MOBP: 10
KJ190020.1	Proteus mirabilis plasmid pM510, complete sequence.	Col3M	Col	-	-	-	agreement	NA	-	-	-	-	-	-
CP007450.1	Yersinia enterocolitica LC20 plasmid plasmid2_50K, complete sequence.	IncFII	IncF	IncF_no_alleles_detected	-	-	agreement	NA	-	-	-	-	-	-
CP007449.1	Yersinia enterocolitica LC20 plasmid plasmid1_80K, complete sequence.	IncFII	IncF	IncF_F5:A-:B-	MOBF	MOBF	agreement	NA	MOBF: DNA helicase I; 26497-27387; 25343-27389	MOBF: 5e-109	MOBF: 1	MOBF: DNA helicase I; 26563-27390; 25343-27389	MOBF: 9e-41	MOBF: 1
CP006737.1	Shigella dysenteriae 1617 plasmid pSLG231, complete sequence.	IncFII,IncFII	IncF,IncF	IncF_F82:A-:B-	MOBF,MOBF	MOBF	disagreement	falsepositive	MOBF: TraI protein (DNA helicase I); 93403-93810; 93381-93822,MOBF: TraI protein (DNA helicase I); 93403-94185; 93736-98665	MOBF: 1e-67,MOBF: 5e-71	MOBF: 1,MOBF: 6	MOBF: TraI protein (DNA helicase I); 93403-94233; 93736-98665	MOBF: 1e-62	MOBF: 12
JX065631.1	Escherichia coli strain KT58A plasmid pKT58A, complete sequence.	IncN1	IncN	IncN_3	MOBF	MOBF	agreement	NA	MOBF: TraI; 14587-15459; 14586-17823	MOBF: 6e-44	MOBF: 1	MOBF: TraI; 14587-15483; 14586-17823	MOBF: 7e-90	MOBF: 1
EF219134.3	Klebsiella pneumoniae isolate JIE137 plasmid pJIE137, complete sequence.	IncN3	IncN	IncN_no_alleles_detected	MOBF	MOBF	agreement	NA	MOBF: TraI relaxase; 47518-48399; 45180-48399	MOBF: 6e-91	MOBF: 2	MOBF: TraI relaxase; 47497-48399; 45180-48399	MOBF: 6e-86	MOBF: 1
NZ_CP016568.1	Salmonella enterica subsp. enterica serovar Heidelberg strain AMR588-04-00318 plasmid pAMR588-04-00318_99, complete sequence.	IncI1	IncI	IncI1_12	MOBP	MOBP	agreement	NA	MOBP: relaxase NikB; 44455-44979; 44250-46866	MOBP: 1e-05	MOBP: 2	MOBP: relaxase NikB; 44344-45159; 44250-46866	MOBP: 5e-20	MOBP: 1
NZ_CP016567.1	Salmonella enterica subsp. enterica serovar Heidelberg strain AMR588-04-00318 plasmid pAMR588-04-00318_37, complete sequence.	IncX1	IncX	-	MOBP	MOBQ	disagreement	different type assigned	MOBP: spore coat protein CotH; 18628-19257; 18124-19291	MOBP: 4e-18	MOBP: 1	MOBQ: spore coat protein CotH; 18616-19149; 18124-19291	MOBQ: 3e-09	MOBQ: 3
NZ_CP016566.1	Salmonella enterica subsp. enterica serovar Heidelberg strain AMR588-04-00318 plasmid pAMR588-04-00318_2, complete sequence.	ColpVC	Col	-	-	-	agreement	NA	-	-	-	-	-	-
NZ_CP016585.1	Salmonella enterica subsp. enterica serovar Heidelberg strain SH14-009 plasmid pSH14-009_99, complete sequence.	IncI1	IncI	IncI1_26	MOBP	MOBP	agreement	NA	MOBP: hypothetical protein; 46330-46857; 46130-48746	MOBP: 1e-05	MOBP: 2	MOBP: hypothetical protein; 46222-47037; 46130-48746	MOBP: 1e-19	MOBP: 1
NZ_CP016584.1	Salmonella enterica subsp. enterica serovar Heidelberg strain SH14-009 plasmid pSH14-009_6, complete sequence.	ColRNAI	Col	-	-	MOBP	disagreement	falsenegative	-	-	-	MOBP: nuclease; 535-1191; 366-1920	MOBP: 0.056	MOBP: 4
NZ_CP016583.1	Salmonella enterica subsp. enterica serovar Heidelberg strain SH14-009 plasmid pSH14-009_37, complete sequence.	IncX1	IncX	-	MOBP	MOBQ	disagreement	different type assigned	MOBP: spore coat protein CotH; 18628-19257; 18124-19291	MOBP: 4e-18	MOBP: 1	MOBQ: spore coat protein CotH; 18616-19149; 18124-19291	MOBQ: 3e-09	MOBQ: 3
NZ_CP016582.1	Salmonella enterica subsp. enterica serovar Heidelberg strain SH14-009 plasmid pSH14-009_2, complete sequence.	ColpVC	Col	-	-	-	agreement	NA	-	-	-	-	-	-
NZ_CP016587.1	Salmonella enterica subsp. enterica serovar Heidelberg strain SH13-004 plasmid pSH13-004_37, complete sequence.	IncX1	IncX	-	MOBP	MOBQ	disagreement	different type assigned	MOBP: spore coat protein CotH; 18628-19257; 18123-19290	MOBP: 4e-18	MOBP: 1	MOBQ: spore coat protein CotH; 18616-19149; 18123-19290	MOBQ: 3e-09	MOBQ: 3
NZ_CP016575.1	Salmonella enterica subsp. enterica serovar Heidelberg strain AMR588-04-00435 plasmid pAMR588-04-00435_37, complete sequence.	IncX1	IncX	-	MOBP	MOBQ	disagreement	different type assigned	MOBP: spore coat protein CotH; 4774-5403; 4741-5908	MOBP: 4e-18	MOBP: 1	MOBQ: spore coat protein CotH; 4882-5415; 4741-5908	MOBQ: 3e-09	MOBQ: 3
NZ_CP016572.1	Salmonella enterica subsp. enterica serovar Heidelberg strain AMR588-04-00320 plasmid pAMR588-04-00320_99, complete sequence.	IncI1	IncI	IncI1_12	MOBP	MOBP	agreement	NA	MOBP: relaxase NikB; 44455-44979; 44251-46867	MOBP: 1e-05	MOBP: 2	MOBP: relaxase NikB; 44344-45159; 44251-46867	MOBP: 9e-20	MOBP: 1
JN233704.1	Klebsiella pneumoniae strain ST258 plasmid pKPN-IT, complete sequence.	IncFIB,IncFII	IncF,IncF	IncF_F1:A-:B-	MOBF	MOBF	agreement	NA	MOBF: TraI; 134995-135870; 134996-140258	MOBF: 9e-154	MOBF: 1	MOBF: TraI; 135025-135858; 134996-140258	MOBF: 2e-47	MOBF: 1
JN194214.1	Escherichia coli strain JIE143 transconjugant Tx143 plasmid pJIE143, complete sequence.	IncX4	IncX	-	MOBP	MOBP	agreement	NA	MOBP: TaxC DNA relaxase/nickase; 28612-29316; 28090-29320	MOBP: 4e-18	MOBP: 1	MOBP: TaxC DNA relaxase/nickase; 28609-29091; 28090-29320	MOBP: 0.001	MOBP: 3
HM138194.1	Escherichia coli strain 83-75 plasmid pO145-NM, complete sequence.	IncB/O/K/Z3,IncFIB	IncB/O/K/Z,IncF	-	MOBP	MOBP	agreement	NA	MOBP: relaxase/mobilization nuclease; 49615-50163; 49329-52050	MOBP: 3e-04	MOBP: 2	MOBP: relaxase/mobilization nuclease; 49507-50145; 49329-52050	MOBP: 1e-14	MOBP: 1
CP002128.1	Erwinia sp. Ejp617 plasmid pJE04, complete sequence.	-	-	-	-	-	agreement	NA	-	-	-	-	-	-
CP002127.1	Erwinia sp. Ejp617 plasmid pJE03, complete sequence.	-	-	-	-	-	agreement	NA	-	-	-	-	-	-
NZ_CP016533.1	Salmonella enterica subsp. enterica serovar Heidelberg strain SA01AB09084001 plasmid pSA01AB09084001_92, complete sequence.	IncI1	IncI	IncI1_2	MOBP	MOBP	agreement	NA	MOBP: relaxase NikB; 38839-39366; 38637-41253	MOBP: 1e-05	MOBP: 2	MOBP: relaxase NikB; 38731-39546; 38637-41253	MOBP: 2e-20	MOBP: 1
NZ_CP016532.1	Salmonella enterica subsp. enterica serovar Heidelberg strain SA01AB09084001 plasmid pSA01AB09084001_4, complete sequence.	ColRNAI	Col	-	-	MOBP	disagreement	falsenegative	-	-	-	MOBP: DNA polymerase; 1249-2064; 1200-2697	MOBP: 3e-62	MOBP: 8
NZ_CP016508.1	Salmonella enterica subsp. enterica serovar Heidelberg strain SH12-003 plasmid pSH12-003_2, complete sequence.	ColpVC	Col	-	-	-	agreement	NA	-	-	-	-	-	-
NZ_CP016529.1	Salmonella enterica subsp. enterica serovar Heidelberg strain 09-036813-1A plasmid p09-036813-1A_42, complete sequence.	IncX1	IncX	-	MOBP	MOBQ	disagreement	different type assigned	MOBP: spore coat protein CotH; 18628-19257; 18124-19291	MOBP: 4e-18	MOBP: 1	MOBQ: spore coat protein CotH; 18616-19149; 18124-19291	MOBQ: 3e-09	MOBQ: 3
NZ_CP016528.1	Salmonella enterica subsp. enterica serovar Heidelberg strain 09-036813-1A plasmid p09-036813-1A_4, complete sequence.	ColRNAI	Col	-	-	MOBP	disagreement	falsenegative	-	-	-	MOBP: DNA polymerase; 2323-3138; 2274-3774	MOBP: 5e-57	MOBP: 8
NZ_CP016527.1	Salmonella enterica subsp. enterica serovar Heidelberg strain 09-036813-1A plasmid p09-036813-1A_3, complete sequence.	-	-	-	-	-	agreement	NA	-	-	-	-	-	-
NZ_CP016526.1	Salmonella enterica subsp. enterica serovar Heidelberg strain 09-036813-1A plasmid p09-036813-1A_261, complete sequence.	IncHI2,IncHI2	IncH,IncH	IncHI2_unknown	MOBH	MOBH	agreement	NA	MOBH: helicase; 213028-213825; 210781-213928	MOBH: 1e-21	MOBH: 1	MOBH: helicase; 213028-213927; 210781-213928	MOBH: 2e-179	MOBH: 1
NZ_CP016520.1	Salmonella enterica subsp. enterica serovar Heidelberg strain CE-R2-11-0435 plasmid pCE-R2-11-0435_92, complete sequence.	IncI1	IncI	IncI1_36	MOBP	MOBP	agreement	NA	MOBP: hypothetical protein; 39658-40182; 39455-42071	MOBP: 2e-05	MOBP: 2	MOBP: hypothetical protein; 39547-40362; 39455-42071	MOBP: 8e-20	MOBP: 1
NZ_CP016519.1	Salmonella enterica subsp. enterica serovar Heidelberg strain CE-R2-11-0435 plasmid pCE-R2-11-0435_6, complete sequence.	ColRNAI	Col	-	-	MOBP	disagreement	falsenegative	-	-	-	MOBP: nuclease; 535-1191; 366-1920	MOBP: 0.057	MOBP: 4
NZ_CP016518.1	Salmonella enterica subsp. enterica serovar Heidelberg strain CE-R2-11-0435 plasmid pCE-R2-11-0435_37, complete sequence.	IncX1	IncX	-	MOBP	MOBQ	disagreement	different type assigned	MOBP: spore coat protein CotH; 18628-19257; 18124-19291	MOBP: 4e-18	MOBP: 1	MOBQ: spore coat protein CotH; 18616-19149; 18124-19291	MOBQ: 3e-09	MOBQ: 3
NZ_CP016516.1	Salmonella enterica subsp. enterica serovar Heidelberg strain 11-004736-1-7 plasmid p11-004736-1-7_99, complete sequence.	IncI1	IncI	IncI1_12	MOBP	MOBP	agreement	NA	MOBP: relaxase NikB; 44455-44979; 44250-46866	MOBP: 1e-05	MOBP: 2	MOBP: relaxase NikB; 44344-45159; 44250-46866	MOBP: 5e-20	MOBP: 1
NZ_CP016522.1	Salmonella enterica subsp. enterica serovar Heidelberg strain SA02DT09004001 plasmid pSA02DT09004001_101, complete sequence.	IncI1	IncI	IncI1_12	MOBP	MOBP	agreement	NA	MOBP: relaxase NikB; 47179-47703; 46976-49592	MOBP: 1e-05	MOBP: 2	MOBP: relaxase NikB; 47068-47883; 46976-49592	MOBP: 5e-20	MOBP: 1
KU674895.1	Salmonella enterica subsp. enterica serovar Hadar strain HAD28 plasmid pHAD28, complete sequence.	ColRNAI	Col	-	-	-	agreement	NA	-	-	-	-	-	-
NZ_CP015075.2	Escherichia coli strain Ecol_745 plasmid pEC745_OXA48, complete sequence.	IncL/M	IncL/M	-	MOBP	MOBP	agreement	NA	MOBP: hypothetical protein; 52681-53142; 51200-53180	MOBP: 6e-04	MOBP: 2	MOBP: hypothetical protein; 52168-53046; 51200-53180	MOBP: 2e-16	MOBP: 1
KX230795.1	Enterobacter cloacae subsp. cloacae strain EB-1 plasmid pEB-1, complete sequence.	IncL/M	IncL/M	-	MOBP	MOBP	agreement	NA	MOBP: DNA relaxase TraI; 41986-42447; 40503-42480	MOBP: 0.001	MOBP: 2	MOBP: DNA relaxase TraI; 41473-42231; 40503-42480	MOBP: 7e-17	MOBP: 1
KX244760.1	Klebsiella pneumoniae subsp. pneumoniae strain ST101:957089165 plasmid pCHE-A1, complete sequence.	IncQ1	IncQ	-	MOBQ	MOBQ	agreement	NA	MOBQ: Mobilization protein A; 5851-6477; 5850-7956	MOBQ: 2e-10	MOBQ: 1	MOBQ: Mobilization protein A; 5851-6744; 5850-7956	MOBQ: 1e-166	MOBQ: 1
KX236309.1	Klebsiella pneumoniae strain KP-6884 plasmid pMCR1.2-IT, complete sequence.	IncX4	IncX	-	MOBP	MOBP	agreement	NA	MOBP: TaxC; 26605-27309; 26082-27312	MOBP: 4e-18	MOBP: 1	MOBP: TaxC; 26602-27084; 26082-27312	MOBP: 0.001	MOBP: 3
CP011658.1	Enterobacter hormaechei strain CAV1176 plasmid pCAV1176-3223, complete sequence.	ColRNAI	Col	-	-	MOBP	disagreement	falsenegative	-	-	-	MOBP: None; 1-708; None	MOBP: 3e-54	MOBP: 8
KU314941.1	Klebsiella pneumoniae strain KP04 plasmid pKP04NDM, complete sequence.	IncX3	IncX	-	MOBP	MOBQ	disagreement	different type assigned	MOBP: spore coat protein CotH; 48241-48903; 47776-48937	MOBP: 3e-17	MOBP: 1	MOBQ: spore coat protein CotH; 48226-48795; 47776-48937	MOBQ: 3e-09	MOBQ: 3
KX528699.1	Escherichia coli plasmid unnamed1, complete sequence.	-	-	-	-	-	agreement	NA	-	-	-	-	-	-
KX084394.1	Escherichia coli strain 59 plasmid pECJP-59-244, complete sequence.	IncHI2,IncHI2	IncH,IncH	IncHI2_3	MOBH	MOBH	agreement	NA	MOBH: helicase; 133039-133836; 132938-136085	MOBH: 1e-21	MOBH: 1	MOBH: helicase; 132937-133836; 132938-136085	MOBH: 1e-179	MOBH: 1
KX084393.1	Escherichia coli strain 61 plasmid pECJP-61-63, complete sequence.	IncI2	IncI	-	-	MOBP	disagreement	falsenegative	-	-	-	MOBP: relaxase; 56047-57039; 56048-60362	MOBP: 3e-39	MOBP: 10
KX084392.1	Escherichia coli strain B65 plasmid pECJP-B65-33, complete sequence.	IncX4	IncX	-	MOBP	MOBP	agreement	NA	MOBP: nickase; 12805-13509; 12802-14032	MOBP: 4e-18	MOBP: 1	MOBP: nickase; 13030-13512; 12802-14032	MOBP: 0.001	MOBP: 3
KU318421.1	Klebsiella pneumoniae strain KP04 plasmid pKP04VIM, complete sequence.	-	-	-	MOBH	MOBH	agreement	NA	MOBH: conjugal transfer protein TraI; 185809-186549; 183722-186659	MOBH: 5e-22	MOBH: 1	MOBH: conjugal transfer protein TraI; 185809-186576; 183722-186659	MOBH: 9e-94	MOBH: 1
KU318420.1	Klebsiella pneumoniae strain KP04 plasmid pKP04CTXM, complete sequence.	IncFII	IncF	IncF_F59:A-:B-	MOBF	MOBF	agreement	NA	MOBF: type IV conjugative transfer system coupling protein TraD; 59962-60861; 57702-59964	MOBF: 0.0	MOBF: 1	MOBF: type IV conjugative transfer system coupling protein TraD; 59962-60822; 57702-59964	MOBF: 2e-51	MOBF: 1
KU318419.1	Enterbacter aerogenes strain EA49 plasmid pEA49-KPC, complete sequence.	IncFII	IncF	IncF_F3:A-:B-	MOBF	MOBF	agreement	NA	MOBF: conjugative transfer relaxase/helicase TraI; 51559-52452; 47212-52453	MOBF: 1e-167	MOBF: 1	MOBF: conjugative transfer relaxase/helicase TraI; 51592-52422; 47212-52453	MOBF: 2e-49	MOBF: 1
KU994859.1	Escherichia coli strain KP81 plasmid pKP81-BE, complete sequence.	IncFII	IncF	IncF_F2:A-:B-	-	-	agreement	NA	-	-	-	-	-	-
KU353730.1	Escherichia coli plasmid pKH457-3-BE, complete sequence.	-	-	-	-	-	agreement	NA	-	-	-	-	-	-
KX013540.1	Escherichia coli strain BA76 plasmid pBA76-MCR-1, complete sequence.	IncI2	IncI	-	-	MOBP	disagreement	falsenegative	-	-	-	MOBP: relaxase; 17578-18570; 17577-21891	MOBP: 5e-39	MOBP: 10
KX013539.1	Escherichia coli strain BA77 plasmid pBA77-MCR-1, complete sequence.	IncI2	IncI	-	-	MOBP	disagreement	falsenegative	-	-	-	MOBP: relaxase; 16372-17364; 16371-20685	MOBP: 3e-39	MOBP: 10
KX013538.1	Escherichia coli strain ABC149 plasmid pABC149-MCR-1, complete sequence.	IncI2	IncI	-	-	MOBP	disagreement	falsenegative	-	-	-	MOBP: relaxase; 14095-15087; 14095-18409	MOBP: 3e-39	MOBP: 10
KU922754.1	Kluyvera ascorbata strain WCH1410 plasmid pMCR_1410, complete sequence.	IncI2	IncI	-	-	MOBP	disagreement	falsenegative	-	-	-	MOBP: NikB; 6838-7830; 6838-11014	MOBP: 2e-38	MOBP: 10
KX129784.1	Escherichia coli strain H226B plasmid pH226B, complete sequence.	IncFIA,IncHI1,IncHI1	IncF,IncH,IncH	-	MOBH	MOBH	agreement	NA	MOBH: traI; 137890-138603; 137705-140741	MOBH: 3e-20	MOBH: 1	MOBH: traI; 137704-138603; 137705-140741	MOBH: 0.0	MOBH: 1
KX129783.1	Escherichia coli strain OW3E1 plasmid pOW3E1, complete sequence.	IncX4	IncX	-	MOBP	MOBP	agreement	NA	MOBP: taxC; 27940-28644; 27419-28649	MOBP: 4e-18	MOBP: 1	MOBP: taxC; 27937-28419; 27419-28649	MOBP: 0.001	MOBP: 3
KX129782.1	Escherichia coli strain S38 plasmid pS38, complete sequence.	IncHI2,IncHI2	IncH,IncH	IncHI2_4	MOBH	MOBH	agreement	NA	MOBH: traI; 180667-181464; 180558-183711	MOBH: 1e-21	MOBH: 1	MOBH: traI; 180565-181464; 180558-183711	MOBH: 1e-179	MOBH: 1
NZ_CP014101.1	Shigella sonnei strain FDAARGOS_90 plasmid unnamed5, complete sequence.	ColRNAI	Col	-	-	-	agreement	NA	-	-	-	-	-	-
NZ_CP014100.1	Shigella sonnei strain FDAARGOS_90 plasmid unnamed4, complete sequence.	ColRNAI	Col	-	-	-	agreement	NA	-	-	-	-	-	-
NZ_CP014098.1	Shigella sonnei strain FDAARGOS_90 plasmid unnamed3, complete sequence.	Col156	Col	-	MOBQ	MOBQ	agreement	NA	MOBQ: None; 6556-7245; None	MOBQ: 3e-36	MOBQ: 1	MOBQ: None; 6556-7341; None	MOBQ: 5e-28	MOBQ: 1
NZ_CP014096.1	Shigella sonnei strain FDAARGOS_90 plasmid unnamed1, complete sequence.	IncI1	IncI	IncI1_unknown	MOBP	MOBP	agreement	NA	MOBP: relaxase NikB; 28264-28791; 26378-29078	MOBP: 1e-05	MOBP: 2	MOBP: relaxase NikB; 28084-28899; 26378-29078	MOBP: 5e-20	MOBP: 1
NZ_CP010832.1	Shigella sonnei strain FORC_011 plasmid pFORC11.3, complete sequence.	ColRNAI	Col	-	-	-	agreement	NA	-	-	-	-	-	-
NZ_CP010831.1	Shigella sonnei strain FORC_011 plasmid pFORC11.2, complete sequence.	IncI1	IncI	IncI1_230	MOBP	MOBP	agreement	NA	MOBP: relaxase NikB; 35089-35616; 33202-35902	MOBP: 1e-05	MOBP: 2	MOBP: relaxase NikB; 34909-35724; 33202-35902	MOBP: 3e-20	MOBP: 1
NZ_CP010830.1	Shigella sonnei strain FORC_011 plasmid pFORC11.1, complete sequence.	IncFII	IncF	IncF_F27:A-:B-	MOBF	MOBF	agreement	NA	MOBF: conjugative transfer relaxase/helicase TraI; 99544-100440; 96162-100440	MOBF: 0.0	MOBF: 1	MOBF: conjugative transfer relaxase/helicase TraI; 99580-100410; 96162-100440	MOBF: 5e-51	MOBF: 1
NC_016834.1	Shigella sonnei 53G plasmid E, complete genome.	ColE10	Col	-	-	-	agreement	NA	-	-	-	-	-	-
NC_016833.1	Shigella sonnei 53G plasmid A, complete genome.	IncFII	IncF	IncF_F27:A-:B-	MOBF	MOBF	agreement	NA	MOBF: conjugal transfer protein TraI; 173698-174594; 173697-178968	MOBF: 0.0	MOBF: 1	MOBF: conjugal transfer protein TraI; 173728-174558; 173697-178968	MOBF: 5e-51	MOBF: 1
NC_016824.1	Shigella sonnei 53G plasmid C, complete genome.	Col(BS512),Col(BS512)	Col,Col	-	-	-	agreement	NA	-	-	-	-	-	-
NC_016823.1	Shigella sonnei 53G plasmid B, complete genome.	ColRNAI	Col	-	-	-	agreement	NA	-	-	-	-	-	-
NC_010672.1	Shigella boydii CDC 3083-94 plasmid pBS512_7, complete sequence.	ColRNAI	Col	-	-	MOBP	disagreement	falsenegative	-	-	-	MOBP: Mobilization protein mbeB; 562-1185; 1082-1613	MOBP: 0.29	MOBP: 4
NC_010660.1	Shigella boydii CDC 3083-94 plasmid pBS512_211, complete sequence.	IncFII	IncF	IncF_F27:A-:B-	MOBF	MOBF	agreement	NA	MOBF: conjugative transfer relaxase/helicase TraI; 183304-183861; 182960-188235	MOBF: 9e-119	MOBF: 1	MOBF: conjugative transfer relaxase/helicase TraI; 183304-183825; 182960-188235	MOBF: 7e-23	MOBF: 1
NC_010659.1	Shigella boydii CDC 3083-94 plasmid pBS512_5, complete sequence.	Col156	Col	-	MOBQ	MOBQ	agreement	NA	MOBQ: MobA/MobL family protein; 2212-2781; 2098-3649	MOBQ: 4e-13	MOBQ: 1	MOBQ: MobA/MobL family protein; 2098-2751; 2098-3649	MOBQ: 6e-52	MOBQ: 1
NC_010657.1	Shigella boydii CDC 3083-94 plasmid pBS512_33, complete sequence.	IncX4	IncX	-	MOBP	MOBP	agreement	NA	MOBP: nickase; 16687-17391; 16683-17913	MOBP: 4e-18	MOBP: 1	MOBP: nickase; 16912-17394; 16683-17913	MOBP: 0.001	MOBP: 3
NC_010656.1	Shigella boydii CDC 3083-94 plasmid pBS512_2, complete sequence.	Col(BS512),Col(BS512)	Col,Col	-	-	-	agreement	NA	-	-	-	-	-	-
NC_009347.1	Shigella sonnei Ss046 plasmid pSS046_spC, complete sequence.	Col(BS512),Col(BS512)	Col,Col	-	-	-	agreement	NA	-	-	-	-	-	-
NC_009346.1	Shigella sonnei Ss046 plasmid pSS046_spB, complete sequence.	ColRNAI	Col	-	-	-	agreement	NA	-	-	-	-	-	-
NC_009345.1	Shigella sonnei Ss046 plasmid pSS046_spA, complete sequence.	ColRNAI	Col	-	-	-	agreement	NA	-	-	-	-	-	-
NC_007608.1	Shigella boydii Sb227 plasmid pSB4_227, complete sequence.	IncFII	IncF	IncF_F27:A-:B-	MOBF	MOBF	agreement	NA	MOBF: conjugative transfer relaxase/helicase TraI; 103273-103830; 102926-108204	MOBF: 6e-119	MOBF: 1	MOBF: conjugative transfer relaxase/helicase TraI; 103273-103794; 102926-108204	MOBF: 5e-23	MOBF: 1
NC_007385.1	Shigella sonnei Ss046 plasmid pSS_046, complete sequence.	IncFII	IncF	IncF_F27:A-:B-	MOBF	MOBF	agreement	NA	MOBF: conjugative transfer relaxase/helicase TraI; 169342-170238; 169341-173619	MOBF: 0.0	MOBF: 1	MOBF: conjugative transfer relaxase/helicase TraI; 169372-170202; 169341-173619	MOBF: 5e-51	MOBF: 1
NZ_CP012170.1	Enterobacter hormaechei subsp. steigerwaltii strain 34977 plasmid p34977-263.138kb, complete sequence.	IncHI2,IncHI2	IncH,IncH	IncHI2_1	MOBH	MOBH	agreement	NA	MOBH: helicase; 60259-61056; 58011-61158	MOBH: 1e-21	MOBH: 1	MOBH: helicase; 60259-61158; 58011-61158	MOBH: 1e-179	MOBH: 1
NZ_CP010375.2	Enterobacter hormaechei subsp. steigerwaltii strain 34977 plasmid p34977-5.006kb, complete sequence.	ColRNAI	Col	-	-	MOBP	disagreement	falsenegative	-	-	-	MOBP: DNA polymerase; 1987-2799; 1939-3439	MOBP: 3e-56	MOBP: 8
NZ_CP010374.1	Enterobacter hormaechei subsp. steigerwaltii strain 34977 plasmid p34977-43.621kb, complete sequence.	repA_CP013325	repA_CP013325	-	MOBC	MOBC	agreement	NA	MOBC: hypothetical protein; 15634-16344; 15630-16344	MOBC: 3e-163	MOBC: 1	MOBC: hypothetical protein; 15811-16350; 15630-16344	MOBC: 7e-05	MOBC: 2
NZ_CP015725.1	Salmonella enterica strain C629 plasmid unnamed1, complete sequence.	IncHI2,IncHI2,IncN1	IncH,IncH,IncN	-	-	-	agreement	NA	-	-	-	-	-	-
NZ_CP011945.1	Salmonella enterica subsp. enterica serovar Enteritidis strain OLF-00D989 87-1 plasmid small, complete sequence.	ColpVC	Col	-	-	-	agreement	NA	-	-	-	-	-	-
NZ_CP011944.1	Salmonella enterica subsp. enterica serovar Enteritidis strain OLF-00D989 87-1 plasmid intermediate, complete sequence.	-	-	-	-	MOBP	disagreement	falsenegative	-	-	-	MOBP: mobilization protein; 754-1596; 1437-1998	MOBP: 6e-52	MOBP: 8
NZ_CP011943.1	Salmonella enterica subsp. enterica serovar Enteritidis strain OLF-00D989 87-1 plasmid virulence, complete sequence.	IncFIB,IncFII	IncF,IncF	IncF_F1:A-:B22	-	-	agreement	NA	-	-	-	-	-	-
NZ_LN999012.1	Salmonella enterica subsp. enterica serovar Typhimurium str. DT2 plasmid pSLT, complete genome.	IncFIB,IncFII	IncF,IncF	IncF_F1:A-:B17	MOBF	MOBF	agreement	NA	MOBF: conjugal transfer protein TraI; 87187-88086; 87186-92445	MOBF: 0.0	MOBF: 1	MOBF: conjugal transfer protein TraI; 87217-88077; 87186-92445	MOBF: 1e-52	MOBF: 1
NZ_CP014707.1	Salmonella enterica subsp. enterica serovar Anatum str. USDA-ARS-USMARC-1735 isolate SAN2113-2 plasmid pSAN1-1735, complete sequence.	-	-	-	-	-	agreement	NA	-	-	-	-	-	-
NZ_CP014577.1	Salmonella enterica subsp. enterica serovar Typhimurium strain RM9437 plasmid pRM9437, complete sequence.	IncFIB,IncFII	IncF,IncF	IncF_F1:A-:B17	MOBF	MOBF	agreement	NA	MOBF: conjugative relaxase; 87352-88101; 87272-92531	MOBF: 6e-61	MOBF: 8	MOBF: conjugative relaxase; 87301-88161; 87272-92531	MOBF: 1e-52	MOBF: 1
NZ_CP011291.1	Salmonella enterica subsp. diarizonae strain 11-01853 plasmid unnamed2, complete sequence.	IncI2	IncI	-	-	MOBP	disagreement	falsenegative	-	-	-	MOBP: hypothetical protein; 10876-11868; 7663-11869	MOBP: 1e-38	MOBP: 10
NZ_CP011290.1	Salmonella enterica subsp. diarizonae strain 11-01853 plasmid unnamed1, complete sequence.	IncX4	IncX	-	MOBP	MOBP	agreement	NA	MOBP: nickase; 12439-13143; 12436-13666	MOBP: 4e-18	MOBP: 1	MOBP: nickase; 12664-13146; 12436-13666	MOBP: 0.001	MOBP: 3
NZ_CP011294.1	Salmonella enterica subsp. diarizonae strain 11-01854 plasmid unnamed2, complete sequence.	IncI2	IncI	-	-	MOBP	disagreement	falsenegative	-	-	-	MOBP: hypothetical protein; 10825-11817; 7613-11819	MOBP: 1e-38	MOBP: 10
NZ_CP014970.1	Salmonella enterica subsp. enterica serovar Typhimurium str. USDA-ARS-USMARC-1808 plasmid pSTY1-1808, complete sequence.	IncFIB,IncFII	IncF,IncF	IncF_F1:A-:B17	MOBF	MOBF	agreement	NA	MOBF: conjugative relaxase; 87358-88257; 87357-92616	MOBF: 0.0	MOBF: 1	MOBF: conjugative relaxase; 87388-88248; 87357-92616	MOBF: 5e-53	MOBF: 1
NZ_CP014980.1	Salmonella enterica subsp. enterica serovar Typhimurium str. CDC H2662 plasmid pSTY1-H2662, complete sequence.	IncFIB,IncFII	IncF,IncF	IncF_F1:A-:B17	MOBF	MOBF	agreement	NA	MOBF: conjugative relaxase; 87457-88206; 87377-92636	MOBF: 7e-55	MOBF: 7	MOBF: conjugative relaxase; 87406-88266; 87377-92636	MOBF: 6e-53	MOBF: 1
NZ_CP014968.1	Salmonella enterica subsp. enterica serovar Typhimurium str. CDC 2011K-1702 plasmid pSTY1-2011K-1702, complete sequence.	IncFIB,IncFII	IncF,IncF	IncF_F1:A-:B17	MOBF	MOBF	agreement	NA	MOBF: conjugal transfer protein TraI; 87439-88188; 87359-92618	MOBF: 7e-55	MOBF: 7	MOBF: conjugal transfer protein TraI; 87388-88248; 87359-92618	MOBF: 6e-53	MOBF: 1
NZ_CP014966.1	Salmonella enterica subsp. enterica serovar Typhimurium str. CDC 2010K-1587 plasmid pSTY1-2010K-1587, complete sequence.	IncA/C2,IncI1	IncA/C,IncI	-	MOBH,MOBP	MOBH,MOBP	agreement	NA	MOBH: conjugal transfer protein TraI; 61630-62529; 61630-64603,MOBP: relaxase NikB; 157471-157995; 155584-158200	MOBH: 0.0,MOBP: 1e-05	MOBH: 1,MOBP: 2	MOBH: conjugal transfer protein TraI; 61852-62424; 61630-64603,MOBP: relaxase NikB; 157291-158106; 155584-158200	MOBH: 4e-20,MOBP: 1e-19	MOBH: 1,MOBP: 1
NZ_CP014978.1	Salmonella enterica subsp. enterica serovar Typhimurium str. USDA-ARS-USMARC-1896 plasmid pSTY1-1896, complete sequence.	IncA/C2	IncA/C	IncA/C_3	MOBH	MOBH	agreement	NA	MOBH: conjugal transfer protein TraI; 47125-48024; 47124-50097	MOBH: 0.0	MOBH: 1	MOBH: conjugal transfer protein TraI; 47236-47805; 47124-50097	MOBH: 3e-21	MOBH: 1
NZ_CP014974.1	Salmonella enterica subsp. enterica serovar Typhimurium str. USDA-ARS-USMARC-1898 plasmid pSTY3-1898, complete sequence.	IncX1	IncX	-	MOBP	MOBQ	disagreement	different type assigned	MOBP: hypothetical protein; 31171-31800; 30667-31834	MOBP: 4e-18	MOBP: 1	MOBQ: hypothetical protein; 31159-31692; 30667-31834	MOBQ: 3e-09	MOBQ: 3
NZ_CP014973.1	Salmonella enterica subsp. enterica serovar Typhimurium str. USDA-ARS-USMARC-1898 plasmid pSTY2-1898, complete sequence.	IncFIB,IncFII	IncF,IncF	IncF_F1:A-:B17	MOBF	MOBF	agreement	NA	MOBF: conjugal transfer protein TraI; 87304-88203; 87303-92562	MOBF: 0.0	MOBF: 1	MOBF: conjugal transfer protein TraI; 87334-88194; 87303-92562	MOBF: 1e-52	MOBF: 1
NZ_CP014972.1	Salmonella enterica subsp. enterica serovar Typhimurium str. USDA-ARS-USMARC-1898 plasmid pSTY1-1898, complete sequence.	IncI1	IncI	IncI1_unknown	MOBP	MOBP	agreement	NA	MOBP: relaxase NikB; 38074-38598; 37870-40486	MOBP: 1e-05	MOBP: 2	MOBP: relaxase NikB; 37963-38778; 37870-40486	MOBP: 4e-20	MOBP: 1
NZ_CP014976.1	Salmonella enterica subsp. enterica serovar Typhimurium str. CDC 2009K-1640 plasmid pSTY1-2009K-1640, complete sequence.	IncFIB,IncFII	IncF,IncF	IncF_F1:A-:B17	MOBF	MOBF	agreement	NA	MOBF: conjugative relaxase; 87442-88191; 87362-92621	MOBF: 7e-55	MOBF: 7	MOBF: conjugative relaxase; 87391-88251; 87362-92621	MOBF: 6e-53	MOBF: 1
NZ_CP014622.1	Salmonella enterica subsp. enterica serovar Anatum str. USDA-ARS-USMARC-1727 plasmid pSAN1-1727, complete sequence.	IncI1	IncI	IncI1_unknown	MOBP	MOBP	agreement	NA	MOBP: relaxase NikB; 34711-35238; 34511-37127	MOBP: 1e-05	MOBP: 2	MOBP: relaxase NikB; 34603-35418; 34511-37127	MOBP: 3e-20	MOBP: 1
NZ_CP014660.1	Salmonella enterica subsp. enterica serovar Anatum str. USDA-ARS-USMARC-1765 plasmid pSAN1-06-0624, complete sequence.	ColE10	Col	-	MOBQ	MOBQ	agreement	NA	MOBQ: relaxation protein; 7297-7932; 6983-8099	MOBQ: 2e-09	MOBQ: 1	MOBQ: relaxation protein; 7213-8097; 6983-8099	MOBQ: 7e-54	MOBQ: 1
NZ_CP014658.1	Salmonella enterica subsp. enterica serovar Anatum str. USDA-ARS-USMARC-1736 plasmid pSAN1-1736, complete sequence.	IncA/C2	IncA/C	IncA/C_3	MOBH	MOBH	agreement	NA	MOBH: conjugal transfer protein TraI; 46408-47307; 46408-49381	MOBH: 0.0	MOBH: 1	MOBH: conjugal transfer protein TraI; 46519-47088; 46408-49381	MOBH: 3e-21	MOBH: 1
NZ_CP014662.1	Salmonella enterica subsp. enterica serovar Anatum str. USDA-ARS-USMARC-1783 plasmid pSAN1-2010K-2577, complete sequence.	IncI1	IncI	IncI1_26	MOBP	MOBP	agreement	NA	MOBP: hypothetical protein; 51241-51768; 51041-53657	MOBP: 1e-05	MOBP: 2	MOBP: hypothetical protein; 51133-51948; 51041-53657	MOBP: 1e-19	MOBP: 1
NZ_CP014995.1	Salmonella enterica subsp. enterica serovar Tennessee strain CFSAN001387 plasmid, complete sequence.	IncFIB	IncF	IncF_no_alleles_detected	-	-	agreement	NA	-	-	-	-	-	-
NZ_CP014997.1	Salmonella enterica subsp. enterica serovar Weltevreden str. 1655 plasmid, complete sequence.	IncFII	IncF	IncF_F1:A-:B-	MOBF	MOBF	agreement	NA	MOBF: conjugative transfer relaxase/helicase TraI; 25246-26136; 20834-26138	MOBF: 4e-108	MOBF: 1	MOBF: conjugative transfer relaxase/helicase TraI; 25312-26139; 20834-26138	MOBF: 3e-41	MOBF: 1
NZ_CP014537.1	Salmonella enterica subsp. enterica serovar Typhimurium strain SO3 plasmid pSO3_STV, complete sequence.	IncFIB,IncFII	IncF,IncF	IncF_F1:A-:B17	MOBF	MOBF	agreement	NA	MOBF: conjugal transfer protein TraI; 87187-88086; 87186-92445	MOBF: 0.0	MOBF: 1	MOBF: conjugal transfer protein TraI; 87217-88077; 87186-92445	MOBF: 5e-53	MOBF: 1
NZ_CP014359.1	Salmonella enterica subsp. enterica serovar Typhimurium strain YU15 plasmid pYU15_94, complete sequence.	IncFIB,IncFII	IncF,IncF	IncF_F1:A-:B17	MOBF	MOBF	agreement	NA	MOBF: conjugative transfer relaxase/helicase TraI; 87676-88317; 87418-92676	MOBF: 2e-128	MOBF: 1	MOBF: conjugative transfer relaxase/helicase TraI; 87634-88308; 87418-92676	MOBF: 5e-34	MOBF: 1
NZ_CP014357.1	Salmonella enterica subsp. enterica serovar Typhimurium strain SO2 plasmid pSO2_STV, complete sequence.	IncFIB,IncFII	IncF,IncF	IncF_F1:A-:B17	MOBF	MOBF	agreement	NA	MOBF: conjugal transfer protein TraI; 87259-88008; 87179-92438	MOBF: 6e-56	MOBF: 7	MOBF: conjugal transfer protein TraI; 87208-88068; 87179-92438	MOBF: 5e-53	MOBF: 1
NZ_CP014050.1	Salmonella enterica strain LT2 plasmid, complete sequence.	IncFIB,IncFII	IncF,IncF	IncF_F1:A-:B17	MOBF	MOBF	agreement	NA	MOBF: conjugative transfer relaxase/helicase TraI; 29974-30642; 29744-35000	MOBF: 6e-136	MOBF: 1	MOBF: conjugative transfer relaxase/helicase TraI; 29977-30633; 29744-35000	MOBF: 5e-38	MOBF: 1
NZ_CP013223.1	Salmonella enterica subsp. enterica serovar Anatum strain GT-01 plasmid PDM03, complete sequence.	-	-	-	-	MOBP	disagreement	falsenegative	-	-	-	MOBP: mobilization protein; 2215-3057; 1815-2376	MOBP: 5e-53	MOBP: 8
NZ_CP013221.1	Salmonella enterica subsp. enterica serovar Anatum strain GT-01 plasmid PDM02, complete sequence.	IncI1	IncI	IncI1_26	MOBP	MOBP	agreement	NA	MOBP: hypothetical protein; 35008-35535; 33122-35738	MOBP: 1e-05	MOBP: 2	MOBP: hypothetical protein; 34828-35643; 33122-35738	MOBP: 1e-19	MOBP: 1
NZ_LN890526.1	Salmonella enterica subsp. enterica serovar Weltevreden genome assembly 99_3134, plasmid : 3.	-	-	-	-	-	agreement	NA	-	-	-	-	-	-
NZ_CP013098.1	Salmonella enterica subsp. enterica serovar Enteritidis strain CMCC50041 plasmid pCMCC50041, complete sequence.	IncFIB,IncFII	IncF,IncF	IncF_F1:A-:B22	-	-	agreement	NA	-	-	-	-	-	-
NZ_LN890519.1	Salmonella enterica subsp. enterica serovar Weltevreden genome assembly 10259, plasmid : 2.	IncFII	IncF	IncF_F1:A-:B-	-	-	agreement	NA	-	-	-	-	-	-
NZ_LN890521.1	Salmonella enterica subsp. enterica serovar Weltevreden genome assembly C2346, plasmid : 2.	IncFII	IncF	IncF_F1:A-:B-	-	-	agreement	NA	-	-	-	-	-	-
NZ_CP012835.1	Salmonella enterica subsp. enterica serovar Cerro str. CFSAN001588 plasmid pCFSAN001588_002, complete sequence.	IncI1	IncI	IncI1_unknown	MOBP	MOBP	agreement	NA	MOBP: relaxase NikB; 48379-48903; 48176-50792	MOBP: 1e-05	MOBP: 2	MOBP: relaxase NikB; 48268-49041; 48176-50792	MOBP: 2e-20	MOBP: 1
NZ_CP012834.1	Salmonella enterica subsp. enterica serovar Cerro str. CFSAN001588 plasmid pCFSAN001588_001, complete sequence.	IncFII,IncFII	IncF,IncF	IncF_F56:A-:B-	-	-	agreement	NA	-	-	-	-	-	-
NZ_CP009767.1	Salmonella enterica subsp. enterica serovar Enteritidis strain FORC_007 plasmid pFORC7, complete sequence.	Col(MGD2),IncFIB,IncX1	Col,IncF,IncX	-	MOBP	MOBQ	disagreement	different type assigned	MOBP: spore coat protein CotH; 90472-91101; 89969-91136	MOBP: 7e-18	MOBP: 1	MOBQ: spore coat protein CotH; 90460-90993; 89969-91136	MOBQ: 6e-09	MOBQ: 3
NZ_CP013225.1	Salmonella enterica subsp. enterica serovar Anatum strain GT-38 plasmid PDM05, complete sequence.	-	-	-	-	MOBP	disagreement	falsenegative	-	-	-	MOBP: mobilization protein; 1342-2184; 943-1504	MOBP: 3e-51	MOBP: 8
NZ_CP013224.1	Salmonella enterica subsp. enterica serovar Anatum strain GT-38 plasmid PDM04, complete sequence.	IncI1	IncI	IncI1_26	MOBP	MOBP	agreement	NA	MOBP: hypothetical protein; 76639-77166; 76438-79054	MOBP: 1e-05	MOBP: 2	MOBP: hypothetical protein; 76531-77346; 76438-79054	MOBP: 1e-19	MOBP: 1
NZ_CP012936.1	Salmonella enterica subsp. enterica serovar Heidelberg strain N13-01290 plasmid pN13-01290_98, complete sequence.	IncI1	IncI	IncI1_12	MOBP	MOBP	agreement	NA	MOBP: relaxase NikB; 44455-44979; 44251-46867	MOBP: 1e-05	MOBP: 2	MOBP: relaxase NikB; 44344-45159; 44251-46867	MOBP: 8e-20	MOBP: 1
NZ_CP012935.1	Salmonella enterica subsp. enterica serovar Heidelberg strain N13-01290 plasmid pN13-01290_3-3, complete sequence.	Col156	Col	-	MOBQ	MOBQ	agreement	NA	MOBQ: hypothetical protein; 1966-2580; 1898-3449	MOBQ: 5e-14	MOBQ: 1	MOBQ: hypothetical protein; 1897-2550; 1898-3449	MOBQ: 9e-48	MOBQ: 1
NZ_CP012934.1	Salmonella enterica subsp. enterica serovar Heidelberg strain N13-01290 plasmid pN13-01290_3-2, complete sequence.	-	-	-	-	MOBP	disagreement	falsenegative	-	-	-	MOBP: mobilization protein; 754-1596; 1437-1998	MOBP: 6e-52	MOBP: 8
NZ_CP012933.1	Salmonella enterica subsp. enterica serovar Heidelberg strain N13-01290 plasmid pN13-01290_3-1, complete sequence.	ColRNAI	Col	-	-	-	agreement	NA	-	-	-	-	-	-
NZ_CP012932.1	Salmonella enterica subsp. enterica serovar Heidelberg strain N13-01290 plasmid pN13-01290_2, complete sequence.	ColpVC	Col	-	-	-	agreement	NA	-	-	-	-	-	-
NZ_CP012931.1	Salmonella enterica subsp. enterica serovar Heidelberg strain N13-01290 plasmid pN13-01290_23, complete sequence.	IncHI2,IncHI2	IncH,IncH	IncHI2_2	MOBH	MOBH	agreement	NA	MOBH: helicase; 231133-231846; 230946-234093	MOBH: 1e-21	MOBH: 1	MOBH: helicase; 230947-231846; 230946-234093	MOBH: 1e-179	MOBH: 1
NZ_CP012923.1	Salmonella enterica subsp. enterica serovar Heidelberg strain SA02DT10168701 plasmid pSA02DT10168701_99, complete sequence.	IncI1	IncI	IncI1_12	MOBP	MOBP	agreement	NA	MOBP: relaxase NikB; 44467-44991; 44263-46879	MOBP: 1e-05	MOBP: 2	MOBP: relaxase NikB; 44356-45171; 44263-46879	MOBP: 8e-20	MOBP: 1
NZ_CP012929.1	Salmonella enterica subsp. enterica serovar Heidelberg strain 12-4374 plasmid p12-4374_96, complete sequence.	IncI1	IncI	IncI1_12	MOBP	MOBP	agreement	NA	MOBP: relaxase NikB; 43456-43980; 43253-45869	MOBP: 1e-05	MOBP: 2	MOBP: relaxase NikB; 43345-44160; 43253-45869	MOBP: 5e-20	MOBP: 1
NZ_CP012928.1	Salmonella enterica subsp. enterica serovar Heidelberg strain 12-4374 plasmid p12-4374_62, complete sequence.	IncFII	IncF	IncF_F2:A-:B-	MOBF	MOBF	agreement	NA	MOBF: conjugal transfer protein TraI; 9349-10248; 4978-10249	MOBF: 0.0	MOBF: 1	MOBF: conjugal transfer protein TraI; 9388-10218; 4978-10249	MOBF: 3e-50	MOBF: 1
NZ_CP012926.1	Salmonella enterica subsp. enterica serovar Heidelberg strain 12-4374 plasmid p12-4374_37, complete sequence.	IncX1	IncX	-	MOBP	MOBQ	disagreement	different type assigned	MOBP: spore coat protein CotH; 32293-32922; 31789-32956	MOBP: 4e-18	MOBP: 1	MOBQ: spore coat protein CotH; 32281-32814; 31789-32956	MOBQ: 3e-09	MOBQ: 3
NZ_CP012684.1	Salmonella enterica subsp. enterica serovar Typhimurium strain 33676 plasmid p33676_4.5, complete sequence.	ColRNAI	Col	-	-	MOBP	disagreement	falsenegative	-	-	-	MOBP: mobilization protein; 826-1671; 1507-2068	MOBP: 2e-57	MOBP: 8
NZ_CP012683.1	Salmonella enterica subsp. enterica serovar Typhimurium strain 33676 plasmid p33673_IncF, complete sequence.	IncFIB,IncFIC	IncF,IncF	IncF_F46:A-:B20	MOBF	MOBF	agreement	NA	MOBF: conjugative transfer relaxase/helicase TraI; 104938-105837; 104939-110209	MOBF: 0.0	MOBF: 1	MOBF: conjugative transfer relaxase/helicase TraI; 104968-105798; 104939-110209	MOBF: 6e-50	MOBF: 1
NZ_CP012682.1	Salmonella enterica subsp. enterica serovar Typhimurium strain 33676 plasmid p33676_IncA/C, complete sequence.	IncA/C2,IncFIB	IncA/C,IncF	-	MOBH	MOBH	agreement	NA	MOBH: conjugal transfer protein TraI; 86617-87516; 84545-87518	MOBH: 0.0	MOBH: 1	MOBH: conjugal transfer protein TraI; 86722-87294; 84545-87518	MOBH: 4e-20	MOBH: 1
NZ_CP012348.1	Salmonella enterica subsp. enterica serovar Pullorum str. ATCC 9120 plasmid pCFSAN000725_01, complete sequence.	IncFII	IncF	IncF_F3:A-:B-	MOBF	MOBF	agreement	NA	MOBF: IncF plasmid conjugative transfer DNA-nicking and unwinding protein TraI; 55327-56226; 50968-56227	MOBF: 0.0	MOBF: 1	MOBF: IncF plasmid conjugative transfer DNA-nicking and unwinding protein TraI; 55336-56196; 50968-56227	MOBF: 1e-50	MOBF: 1
NZ_CP012345.1	Salmonella enterica subsp. enterica serovar Choleraesuis str. ATCC 10708 plasmid pCFSAN000679_01, complete sequence.	IncFIB,IncFII	IncF,IncF	IncF_F3:A-:B36	MOBF	MOBF	agreement	NA	MOBF: conjugal transfer protein TraI; 9703-10452; 9623-14867	MOBF: 7e-57	MOBF: 7	MOBF: conjugal transfer protein TraI; 9652-10512; 9623-14867	MOBF: 2e-53	MOBF: 1
NZ_CP009570.1	Salmonella enterica subsp. enterica serovar Newport str. CVM N1543 plasmid pCVMN1543, complete sequence.	IncA/C2	IncA/C	IncA/C_3	MOBH	MOBH	agreement	NA	MOBH: conjugal transfer protein TraI; 25885-26784; 23813-26786	MOBH: 0.0	MOBH: 1	MOBH: conjugal transfer protein TraI; 26104-26673; 23813-26786	MOBH: 3e-21	MOBH: 1
NZ_CP015917.1	Escherichia coli strain 210205630 plasmid pSLy5, complete sequence.	ColRNAI,ColRNAI	Col,Col	-	-	MOBP	disagreement	falsenegative	-	-	-	MOBP: nuclease; 2404-3060; 2235-3789	MOBP: 0.047	MOBP: 4
NZ_CP015916.1	Escherichia coli strain 210205630 plasmid pSLy4, complete sequence.	IncI1	IncI	IncI1_unknown	MOBP	MOBP	agreement	NA	MOBP: relaxase NikB; 4897-5421; 4609-7309	MOBP: 1e-05	MOBP: 2	MOBP: relaxase NikB; 4786-5601; 4609-7309	MOBP: 9e-20	MOBP: 1
NZ_CP015915.1	Escherichia coli strain 210205630 plasmid pSLy3, complete sequence.	-	-	-	-	-	agreement	NA	-	-	-	-	-	-
NZ_CP015914.1	Escherichia coli strain 210205630 plasmid pSLy2, complete sequence.	IncFIB,IncFIC	IncF,IncF	IncF_F46:A-:B20	MOBF	MOBF	agreement	NA	MOBF: conjugal transfer protein TraI; 17224-18123; 12854-18125	MOBF: 0.0	MOBF: 1	MOBF: conjugal transfer protein TraI; 17263-18093; 12854-18125	MOBF: 5e-50	MOBF: 1
NZ_CP015913.1	Escherichia coli strain 210205630 plasmid pSLy1, complete sequence.	IncI2	IncI	-	-	MOBP	disagreement	falsenegative	-	-	-	MOBP: relaxase; 21628-22620; 21628-25414	MOBP: 3e-39	MOBP: 10
NZ_CP012499.1	Escherichia coli strain GB089 plasmid pCFSAN004181P, complete sequence.	IncFIB,IncFII	IncF,IncF	IncF_F46:A-:B59	MOBF	MOBF	agreement	NA	MOBF: conjugal transfer protein TraI; 146668-147567; 142297-147568	MOBF: 0.0	MOBF: 1	MOBF: conjugal transfer protein TraI; 146707-147537; 142297-147568	MOBF: 6e-51	MOBF: 1
KU934209.1	Salmonella enterica strain SC23 plasmid pSCS23, complete sequence.	IncI2	IncI	-	-	MOBP	disagreement	falsenegative	-	-	-	MOBP: relaxase; 18496-19488; 18495-22809	MOBP: 3e-39	MOBP: 10
NZ_CP009409.2	Salmonella enterica subsp. enterica serovar Heidelberg str. N418 plasmid pCFSAN000405_01, complete sequence.	IncA/C2	IncA/C	IncA/C_3	MOBH	MOBH	agreement	NA	MOBH: conjugal transfer protein TraI; 46408-47307; 46408-49381	MOBH: 0.0	MOBH: 1	MOBH: conjugal transfer protein TraI; 46630-47202; 46408-49381	MOBH: 4e-20	MOBH: 1
NZ_CP012039.1	Salmonella enterica subsp. enterica serovar Ouakam strain GNT-01 plasmid pDM01, complete sequence.	IncI1	IncI	IncI1_222	MOBP	MOBP	agreement	NA	MOBP: relaxase NikB; 70963-71490; 70763-73379	MOBP: 1e-05	MOBP: 2	MOBP: relaxase NikB; 70855-71670; 70763-73379	MOBP: 9e-20	MOBP: 1
NZ_CP011395.1	Salmonella enterica subsp. enterica serovar Enteritidis str. 18569 plasmid pCFSAN000006, complete sequence.	IncFIB,IncFII	IncF,IncF	IncF_F1:A-:B22	-	-	agreement	NA	-	-	-	-	-	-
NZ_CP011435.1	Salmonella enterica subsp. enterica strain YU39 plasmid pYU39_2.7, complete sequence.	ColRNAI	Col	-	-	-	agreement	NA	-	-	-	-	-	-
NZ_CP011434.1	Salmonella enterica subsp. enterica strain YU39 plasmid pYU39_4.2, complete sequence.	ColRNAI	Col	-	-	-	agreement	NA	-	-	-	-	-	-
NZ_CP011433.1	Salmonella enterica subsp. enterica strain YU39 plasmid pYU39_4.8, complete sequence.	ColRNAI	Col	-	-	MOBP	disagreement	falsenegative	-	-	-	MOBP: mobilization protein; 901-1734; 505-1066	MOBP: 4e-30	MOBP: 7
NZ_CP011432.1	Salmonella enterica subsp. enterica strain YU39 plasmid pYU39_5.1, complete sequence.	Col8282	Col	-	MOBQ	MOBQ	agreement	NA	MOBQ: conjugal transfer protein; 2398-3066; 2398-4558	MOBQ: 7e-36	MOBQ: 1	MOBQ: conjugal transfer protein; 2398-3096; 2398-4558	MOBQ: 2e-28	MOBQ: 1
NZ_CP011431.1	Salmonella enterica subsp. enterica strain YU39 plasmid pYU39_IncX, complete sequence.	IncX1,IncX3	IncX,IncX	-	MOBP	MOBQ	disagreement	different type assigned	MOBP: spore coat protein CotH; 37660-38289; 37155-38322	MOBP: 4e-18	MOBP: 1	MOBQ: spore coat protein CotH; 37648-38181; 37155-38322	MOBQ: 4e-09	MOBQ: 3
NZ_CP011430.1	Salmonella enterica subsp. enterica strain YU39 plasmid pYU39_89, complete sequence.	-	-	-	-	-	agreement	NA	-	-	-	-	-	-
NZ_CP011429.1	Salmonella enterica subsp. enterica strain YU39 plasmid pYU39_IncA/C, complete sequence.	IncA/C2	IncA/C	IncA/C_3	MOBH	MOBH	agreement	NA	MOBH: conjugal transfer protein TraI; 44434-45333; 44434-47407	MOBH: 0.0	MOBH: 1	MOBH: conjugal transfer protein TraI; 44656-45228; 44434-47407	MOBH: 4e-20	MOBH: 1
NZ_CP009568.1	Salmonella enterica subsp. enterica serovar Newport str. CVM 22462 plasmid pCFSAN000934_03, complete sequence.	ColRNAI	Col	-	-	-	agreement	NA	-	-	-	-	-	-
NZ_CP009567.1	Salmonella enterica subsp. enterica serovar Newport str. CVM 22462 plasmid pCFSAN000934_02, complete sequence.	IncA/C2	IncA/C	IncA/C_3	MOBH	MOBH	agreement	NA	MOBH: conjugal transfer protein TraI; 29584-30483; 27511-30484	MOBH: 0.0	MOBH: 1	MOBH: conjugal transfer protein TraI; 29803-30372; 27511-30484	MOBH: 3e-21	MOBH: 1
NZ_CP009566.1	Salmonella enterica subsp. enterica serovar Newport str. CVM 22462 plasmid pCVM22462, complete sequence.	IncI1	IncI	IncI1_23	MOBP	MOBP	agreement	NA	MOBP: relaxase NikB; 74800-75327; 72913-75529	MOBP: 1e-05	MOBP: 2	MOBP: relaxase NikB; 74620-75435; 72913-75529	MOBP: 3e-20	MOBP: 1
NZ_AP014566.1	Salmonella enterica subsp. enterica serovar Typhimurium str. L-3553 plasmid pST3553 DNA, complete genome.	IncFIB,IncFII	IncF,IncF	IncF_F1:A-:B1	MOBF	MOBF	agreement	NA	MOBF: conjugal transfer protein TraI; 123100-123849; 123020-128279	MOBF: 8e-56	MOBF: 7	MOBF: conjugal transfer protein TraI; 123049-123909; 123020-128279	MOBF: 2e-52	MOBF: 1
NZ_CP007508.1	Salmonella enterica subsp. enterica serovar Enteritidis strain Durban plasmid, complete sequence.	IncFIB,IncFII	IncF,IncF	IncF_F1:A-:B22	-	-	agreement	NA	-	-	-	-	-	-
NZ_CP008927.1	Salmonella enterica subsp. enterica serovar Enteritidis strain SEJ plasmid, complete sequence.	IncFIB,IncFII	IncF,IncF	IncF_F1:A-:B22	-	-	agreement	NA	-	-	-	-	-	-
NZ_CP007599.1	Salmonella enterica subsp. enterica serovar Enteritidis str. 77-1427 plasmid pCFSAN000111_01, complete sequence.	IncX4	IncX	-	-	-	agreement	NA	-	-	-	-	-	-
NZ_CP008745.1	Salmonella enterica subsp. enterica serovar Typhimurium strain VNP20009 plasmid pSLT_VNP20009, complete sequence.	IncFIB,IncFII	IncF,IncF	IncF_F1:A-:B17	MOBF	MOBF	agreement	NA	MOBF: conjugal transfer protein TraI; 87175-88074; 87175-92434	MOBF: 0.0	MOBF: 1	MOBF: conjugal transfer protein TraI; 87205-88065; 87175-92434	MOBF: 5e-53	MOBF: 1
NZ_CP007582.1	Salmonella enterica subsp. enterica serovar Typhimurium strain 138736 plasmid, complete sequence.	IncFIB,IncFII	IncF,IncF	IncF_F1:A-:B17	MOBF	MOBF	agreement	NA	MOBF: conjugative relaxase; 85162-85911; 85082-90341	MOBF: 6e-55	MOBF: 7	MOBF: conjugative relaxase; 85111-85971; 85082-90341	MOBF: 5e-53	MOBF: 1
NZ_CP007529.1	Salmonella enterica subsp. enterica serovar Enteritidis str. CDC_2010K_0968 plasmid00, complete sequence.	IncFIB,IncFII	IncF,IncF	IncF_F1:A-:B22	-	-	agreement	NA	-	-	-	-	-	-
NZ_CP009103.1	Salmonella enterica subsp. enterica serovar Typhimurium strain ATCC 13311 plasmid pSTY1, complete sequence.	IncX1,IncX3	IncX,IncX	-	MOBP	MOBQ	disagreement	different type assigned	MOBP: spore coat protein CotH; 14593-15222; 14089-15256	MOBP: 2e-18	MOBP: 1	MOBQ: spore coat protein CotH; 14581-15114; 14089-15256	MOBQ: 6e-09	MOBQ: 3
NZ_CP005994.1	Salmonella enterica subsp. enterica serovar Heidelberg str. CFSAN002064 plasmid, complete sequence.	IncX1	IncX	-	MOBP	MOBQ	disagreement	different type assigned	MOBP: spore coat protein CotH; 34507-35136; 34473-35640	MOBP: 4e-18	MOBP: 1	MOBQ: spore coat protein CotH; 34615-35148; 34473-35640	MOBQ: 3e-09	MOBQ: 3
NC_021842.2	Salmonella enterica subsp. enterica serovar Heidelberg str. CFSAN002069 plasmid pCFSAN002069_02, complete sequence.	IncX1	IncX	-	MOBP	MOBQ	disagreement	different type assigned	MOBP: spore coat protein CotH; 36637-37266; 36134-37301	MOBP: 4e-18	MOBP: 1	MOBQ: spore coat protein CotH; 36625-37158; 36134-37301	MOBQ: 3e-09	MOBQ: 3
NC_021813.2	Salmonella enterica subsp. enterica serovar Heidelberg str. CFSAN002069 plasmid pCFSAN002069_01, complete sequence.	IncI1	IncI	IncI1_26	MOBP	MOBP	agreement	NA	MOBP: hypothetical protein; 43342-43869; 41454-44070	MOBP: 1e-05	MOBP: 2	MOBP: hypothetical protein; 43162-43977; 41454-44070	MOBP: 1e-19	MOBP: 1
NC_022570.1	Salmonella enterica subsp. enterica serovar Typhimurium DT104 plasmid pDT104, complete genome.	IncFIB,IncFII	IncF,IncF	IncF_F1:A-:B17	MOBF	MOBF	agreement	NA	MOBF: conjugative relaxase; 87376-88275; 87376-92635	MOBF: 0.0	MOBF: 1	MOBF: conjugative relaxase; 87406-88266; 87376-92635	MOBF: 6e-53	MOBF: 1
NC_021869.1	Salmonella enterica subsp. enterica serovar Heidelberg str. 41578 plasmid pSEEH1578_03, complete sequence.	ColRNAI	Col	-	-	MOBP	disagreement	falsenegative	-	-	-	MOBP: nuclease; 1624-2439; 988-2488	MOBP: 1e-63	MOBP: 8
NC_021845.1	Salmonella enterica subsp. enterica Serovar Cubana str. CFSAN002050 plasmid, complete sequence.	IncHI2,IncHI2	IncH,IncH	IncHI2_unknown	MOBH	MOBH	agreement	NA	MOBH: helicase; 139735-140532; 137488-140635	MOBH: 7e-22	MOBH: 1	MOBH: helicase; 139735-140634; 137488-140635	MOBH: 3e-179	MOBH: 1
NC_021843.1	Salmonella enterica subsp. enterica serovar Typhimurium var. 5- str. CFSAN001921 plasmid unnamed, complete sequence.	ColRNAI	Col	-	-	MOBP	disagreement	falsenegative	-	-	-	MOBP: DNA polymerase; 1690-2505; 1053-2553	MOBP: 4e-61	MOBP: 8
NC_021841.1	Salmonella enterica subsp. enterica serovar Heidelberg str. 41578 plasmid pSEEH1578_02, complete sequence.	IncX4	IncX	-	MOBP	MOBP	agreement	NA	MOBP: nickase; 4285-4989; 3762-4992	MOBP: 4e-18	MOBP: 1	MOBP: nickase; 4282-4764; 3762-4992	MOBP: 0.001	MOBP: 3
NC_021819.1	Salmonella enterica subsp. enterica Serovar Cubana str. CFSAN002050 plasmid, complete sequence.	-	-	-	-	-	agreement	NA	-	-	-	-	-	-
NC_021817.1	Salmonella enterica subsp. enterica serovar Bareilly str. CFSAN000189 plasmid unnamed, complete sequence.	IncFII	IncF	IncF_F1:A-:B-	MOBF	MOBF	agreement	NA	MOBF: conjugative transfer relaxase/helicase TraI; 11386-12276; 6972-12276	MOBF: 1e-107	MOBF: 1	MOBF: conjugative transfer relaxase/helicase TraI; 11452-12279; 6972-12276	MOBF: 1e-40	MOBF: 1
NC_021816.1	Salmonella enterica subsp. enterica serovar Typhimurium var. 5- str. CFSAN001921 plasmid unnamed, complete sequence.	ColRNAI	Col	-	-	-	agreement	NA	-	-	-	-	-	-
NC_021815.1	Salmonella enterica subsp. enterica serovar Typhimurium var. 5- str. CFSAN001921 plasmid unnamed, complete sequence.	IncA/C2	IncA/C	IncA/C_2	MOBH	MOBH	agreement	NA	MOBH: conjugal transfer protein TraI; 61630-62529; 61631-64604	MOBH: 0.0	MOBH: 1	MOBH: conjugal transfer protein TraI; 61852-62310; 61631-64604	MOBH: 4e-20	MOBH: 1
NC_021811.1	Salmonella enterica subsp. enterica serovar Heidelberg str. 41578 plasmid pSEEH1578_01, complete sequence.	IncI1	IncI	IncI1_26	MOBP	MOBP	agreement	NA	MOBP: hypothetical protein; 30022-30549; 28134-30750	MOBP: 1e-05	MOBP: 2	MOBP: hypothetical protein; 29842-30657; 28134-30750	MOBP: 8e-20	MOBP: 1
NC_021157.1	Salmonella enterica subsp. enterica serovar Typhimurium str. U288 plasmid pSTU288-3, complete sequence.	ColRNAI	Col	-	-	MOBP	disagreement	falsenegative	-	-	-	MOBP: nuclease; 1351-2163; 1303-2803	MOBP: 7e-61	MOBP: 8
NC_021156.1	Salmonella enterica subsp. enterica serovar Typhimurium str. U288 plasmid pSTU288-2, complete sequence.	IncQ1	IncQ	-	MOBQ	MOBQ	agreement	NA	MOBQ: mobilization protein A; 994-1683; 995-3125	MOBQ: 1e-10	MOBQ: 1	MOBQ: mobilization protein A; 994-1893; 995-3125	MOBQ: 0.0	MOBQ: 1
NC_021155.1	Salmonella enterica subsp. enterica serovar Typhimurium str. U288 plasmid pSTU288-1, complete sequence.	IncFIB,IncFII	IncF,IncF	IncF_F1:A-:B17	MOBF,MOBP	MOBF,MOBP	agreement	NA	MOBF: conjugal transfer protein TraI; 48946-49845; 44587-49846,MOBP: relaxase NikB; 142333-142860; 140447-143063	MOBF: 0.0,MOBP: 1e-05	MOBF: 1,MOBP: 2	MOBF: conjugal transfer protein TraI; 48955-49815; 44587-49846,MOBP: relaxase NikB; 142195-142968; 140447-143063	MOBF: 5e-53,MOBP: 2e-19	MOBF: 1,MOBP: 1
NC_020308.1	Salmonella enterica subsp. enterica serovar Javiana str. CFSAN001992 plasmid pCFSAN001992_2, complete sequence.	-	-	-	-	-	agreement	NA	-	-	-	-	-	-
NC_020306.1	Salmonella enterica subsp. enterica serovar Javiana str. CFSAN001992 plasmid pCFSAN001992_1, complete sequence.	IncFII	IncF	IncF_F4:A-:B-	-	-	agreement	NA	-	-	-	-	-	-
NC_019002.1	Salmonella enterica subsp. enterica serovar Enteritidis str. LA5 pSLA5 plasmid complete sequence.	IncFIB,IncFII	IncF,IncF	IncF_F1:A-:B22	-	-	agreement	NA	-	-	-	-	-	-
NC_017624.1	Salmonella enterica subsp. enterica serovar Heidelberg str. B182 plasmid pB182_37, complete sequence.	IncX1	IncX	-	MOBP	MOBQ	disagreement	different type assigned	MOBP: spore coat protein CotH; 18613-19242; 18109-19276	MOBP: 4e-18	MOBP: 1	MOBQ: spore coat protein CotH; 18601-19134; 18109-19276	MOBQ: 3e-09	MOBQ: 3
NC_017054.1	Salmonella enterica subsp. enterica serovar Typhimurium str. 798 plasmid p798_93, complete sequence.	IncFIB,IncFII	IncF,IncF	IncF_F1:A-:B17	MOBF	MOBF	agreement	NA	MOBF: conjugative transfer relaxase/helicase TraI; 87199-87948; 87119-92377	MOBF: 2e-59	MOBF: 8	MOBF: conjugative transfer relaxase/helicase TraI; 87148-88008; 87119-92377	MOBF: 2e-53	MOBF: 1
NC_016864.1	Salmonella enterica subsp. enterica serovar Typhimurium str. UK-1 plasmid pSTUK-100, complete sequence.	IncFIB,IncFII	IncF,IncF	IncF_F1:A-:B17	MOBF	MOBF	agreement	NA	MOBF: conjugal transfer protein TraI; 68986-69885; 68985-74244	MOBF: 0.0	MOBF: 1	MOBF: conjugal transfer protein TraI; 69016-69876; 68985-74244	MOBF: 1e-52	MOBF: 1
NC_016861.1	Salmonella enterica subsp. enterica serovar Typhimurium str. T000240 plasmid pSTMDT12_L DNA, complete genome.	IncFIB,IncFII	IncF,IncF	IncF_F1:A-:B17	MOBF	MOBF	agreement	NA	MOBF: conjugal transfer protein TraI; 99853-100752; 99852-105111	MOBF: 0.0	MOBF: 1	MOBF: conjugal transfer protein TraI; 99883-100743; 99852-105111	MOBF: 1e-52	MOBF: 1
NC_016825.1	Salmonella enterica subsp. enterica serovar Typhi str. P-stx-12 plasmid, complete sequence.	IncFIA,IncHI1,IncHI1	IncF,IncH,IncH	-	MOBH	MOBH	agreement	NA	MOBH: helicase; 122350-123063; 120213-123249	MOBH: 3e-20	MOBH: 1	MOBH: helicase; 122350-123249; 120213-123249	MOBH: 0.0	MOBH: 1
NC_016855.1	Salmonella enterica subsp. enterica serovar Typhimurium str. 14028S plasmid, complete sequence.	IncFIB,IncFII	IncF,IncF	IncF_F1:A-:B17	MOBF	MOBF	agreement	NA	MOBF: conjugal transfer protein TraI; 87175-88074; 87174-92433	MOBF: 0.0	MOBF: 1	MOBF: conjugal transfer protein TraI; 87205-88065; 87174-92433	MOBF: 5e-53	MOBF: 1
NC_016862.1	Salmonella enterica subsp. enterica serovar Typhimurium str. T000240 plasmid pSTMDT12_S DNA, complete genome.	IncQ1	IncQ	-	MOBQ	MOBQ	agreement	NA	MOBQ: mobilization protein A; 6481-7170; 6480-8610	MOBQ: 2e-10	MOBQ: 1	MOBQ: mobilization protein A; 6481-7380; 6480-8610	MOBQ: 0.0	MOBQ: 1
NC_012124.1	Salmonella enterica subsp. enterica serovar Paratyphi C strain RKS4594 plasmid pSPCV, complete sequence.	IncFIB,IncFII	IncF,IncF	IncF_F1:A-:B18	MOBF	MOBF	agreement	NA	MOBF: conjugal transfer protein TraI; 33526-34275; 29172-34355	MOBF: 2e-56	MOBF: 8	MOBF: conjugal transfer protein TraI; 33463-34323; 29172-34355	MOBF: 3e-53	MOBF: 1
NC_011215.1	Salmonella enterica subsp. enterica serovar Virchow str. SL491 plasmid pSL491_3, complete sequence.	ColRNAI	Col	-	-	-	agreement	NA	-	-	-	-	-	-
NC_011214.1	Salmonella enterica subsp. enterica serovar Virchow str. SL491 plasmid pSL491_5, complete sequence.	ColRNAI	Col	-	-	MOBP	disagreement	falsenegative	-	-	-	MOBP: mobilization protein MbeB; 1486-2109; 2006-2525	MOBP: 0.015	MOBP: 4
NC_011204.1	Salmonella enterica subsp. enterica serovar Dublin str. CT_02021853 plasmid pCT02021853_74, complete sequence.	IncFII,IncX1	IncF,IncX	-	MOBP	MOBQ	disagreement	different type assigned	MOBP: spore coat protein CotH; 65593-66222; 65073-66255	MOBP: 6e-17	MOBP: 1	MOBQ: spore coat protein CotH; 65581-66114; 65073-66255	MOBQ: 3e-09	MOBQ: 3
NC_011148.1	Salmonella enterica subsp. enterica serovar Agona str. SL483 plasmid, complete sequence.	pSL483	pSL483	-	-	MOBP	disagreement	falsenegative	-	-	-	MOBP: hypothetical protein; 33439-34413; 33439-37045	MOBP: 3e-43	MOBP: 10
NC_011093.1	Salmonella enterica subsp. enterica serovar Schwarzengrund str. CVM19633 plasmid pCVM19633_4, complete sequence.	Col156	Col	-	MOBQ	MOBQ	agreement	NA	MOBQ: MobA/MobL family protein; 3283-3864; 2397-3933	MOBQ: 4e-13	MOBQ: 1	MOBQ: MobA/MobL family protein; 3130-3933; 2397-3933	MOBQ: 2e-52	MOBQ: 1
NC_011092.1	Salmonella enterica subsp. enterica serovar Schwarzengrund str. CVM19633 plasmid pCVM19633_110, complete sequence.	IncFIB	IncF	IncF_no_alleles_detected	-	MOBC	disagreement	falsenegative	-	-	-	MOBC: hypothetical protein; 105322-105954; 105310-106057	MOBC: 3e-22	MOBC: 1
NC_011082.1	Salmonella enterica subsp. enterica serovar Heidelberg str. SL476 plasmid pSL476_3, complete sequence.	-	-	-	-	MOBP	disagreement	falsenegative	-	-	-	MOBP: mobilization protein; 754-1596; 1437-1998	MOBP: 3e-52	MOBP: 8
NC_011081.1	Salmonella enterica subsp. enterica serovar Heidelberg str. SL476 plasmid pSL476_91, complete sequence.	IncI1	IncI	IncI1_15	MOBP	MOBP	agreement	NA	MOBP: relaxase NikB; 39667-40194; 39467-42083	MOBP: 1e-05	MOBP: 2	MOBP: relaxase NikB; 39559-40374; 39467-42083	MOBP: 4e-20	MOBP: 1
NC_011078.1	Salmonella enterica subsp. enterica serovar Kentucky str. CVM29188 plasmid pCVM29188_46, complete sequence.	IncX1	IncX	-	MOBP	MOBP	agreement	NA	MOBP: hypothetical protein; 32965-33492; 31069-33694	MOBP: 1e-05	MOBP: 2	MOBP: hypothetical protein; 32785-33600; 31069-33694	MOBP: 6e-20	MOBP: 1
NC_011077.1	Salmonella enterica subsp. enterica serovar Kentucky str. CVM29188 plasmid pCVM29188_101, complete sequence.	IncI1	IncI	IncI1_12	MOBP	MOBP	agreement	NA	MOBP: relaxase NikB; 44455-44979; 44251-46867	MOBP: 1e-05	MOBP: 2	MOBP: relaxase NikB; 44344-45159; 44251-46867	MOBP: 8e-20	MOBP: 1
NC_011076.1	Salmonella enterica subsp. enterica serovar Kentucky str. CVM29188 plasmid pCVM29188_146, complete sequence.	IncFIB,IncFII	IncF,IncF	IncF_F24:A-:B1	MOBF	MOBF	agreement	NA	MOBF: conjugal transfer protein TraI; 25612-26511; 21241-26512	MOBF: 0.0	MOBF: 1	MOBF: conjugal transfer protein TraI; 25651-26481; 21241-26512	MOBF: 4e-50	MOBF: 1
NC_011079.1	Salmonella enterica subsp. enterica serovar Newport str. SL254 plasmid pSL254_3, complete sequence.	ColRNAI	Col	-	-	-	agreement	NA	-	-	-	-	-	-
NC_009140.1	Salmonella enterica subsp. enterica serovar Newport str. SL254 plasmid pSN254, complete sequence.	IncA/C2	IncA/C	IncA/C_3	MOBH	MOBH	agreement	NA	MOBH: conjugal transfer protein TraI; 46408-47307; 46408-49381	MOBH: 0.0	MOBH: 1	MOBH: conjugal transfer protein TraI; 46519-47088; 46408-49381	MOBH: 3e-21	MOBH: 1
NC_006856.1	Salmonella enterica subsp. enterica serovar Choleraesuis str. SC-B67 plasmid pSC138, complete sequence.	IncFIB	IncF	IncF_no_alleles_detected	MOBP	MOBP	agreement	NA	MOBP: conjugative DNA transfer protein; 79927-80451; 78039-80655	MOBP: 2e-05	MOBP: 2	MOBP: conjugative DNA transfer protein; 79747-80562; 78039-80655	MOBP: 3e-19	MOBP: 1
NC_006855.1	Salmonella enterica subsp. enterica serovar Choleraesuis str. SC-B67 plasmid pSCV50, complete sequence.	IncFIB,IncFII	IncF,IncF	IncF_F2:A-:B19	MOBF	MOBF	agreement	NA	MOBF: conjugal transfer protein TraI; 28804-29703; 27888-29724	MOBF: 0.0	MOBF: 1	MOBF: conjugal transfer protein TraI; 28813-29673; 27888-29724	MOBF: 3e-53	MOBF: 1
NZ_CP012498.1	Escherichia coli strain 06-00048 plasmid pCFSAN004178P_02, complete sequence.	IncFIB,IncFII	IncF,IncF	IncF_F46:A-:B56	MOBF	MOBF	agreement	NA	MOBF: conjugative transfer relaxase/helicase TraI; 129124-130023; 129123-134394	MOBF: 0.0	MOBF: 1	MOBF: conjugative transfer relaxase/helicase TraI; 129154-129984; 129123-134394	MOBF: 3e-51	MOBF: 1
NZ_CP012500.1	Escherichia coli strain 09-00049 plasmid pCFSAN004180G, complete sequence.	IncFIB,IncFII	IncF,IncF	IncF_F46:A-:B59	MOBF	MOBF	agreement	NA	MOBF: conjugal transfer protein TraI; 46945-47844; 42573-47844	MOBF: 0.0	MOBF: 1	MOBF: conjugal transfer protein TraI; 46984-47814; 42573-47844	MOBF: 5e-51	MOBF: 1
NZ_CP012501.1	Escherichia coli strain 08-00022 plasmid pCFSAN004179G, complete sequence.	IncFIB,IncFII	IncF,IncF	IncF_F46:A-:B59	MOBF	MOBF	agreement	NA	MOBF: conjugal transfer protein TraI; 232723-233472; 232643-237914	MOBF: 1e-57	MOBF: 7	MOBF: conjugal transfer protein TraI; 232723-233526; 232643-237914	MOBF: 3e-64	MOBF: 10
LN854560.1	Sodalis glossinidius str. 'morsitans' isolate B4 genome assembly, plasmid: pSG3.	-	-	-	-	-	agreement	NA	-	-	-	-	-	-
LN854559.1	Sodalis glossinidius str. 'morsitans' isolate B4 genome assembly, plasmid: pSG2.	-	-	-	-	-	agreement	NA	-	-	-	-	-	-
LN854558.1	Sodalis glossinidius str. 'morsitans' isolate B4 genome assembly, plasmid: pSG1.	-	-	-	MOBP	MOBP,MOBQ	disagreement	falsenegative	MOBP: hypothetical protein; 10501-11073; 10338-10800	MOBP: 1e-13	MOBP: 1	MOBP: hypothetical protein; 10543-10935; 10338-10800,MOBQ: hypothetical protein; 10519-11367; 10824-11502	MOBP: 1e-07,MOBQ: 4e-08	MOBP: 4,MOBQ: 4
KT779550.1	Escherichia coli strain 369 plasmid p369, complete sequence.	IncI1	IncI	IncI1_3	MOBP	MOBP	agreement	NA	MOBP: Relaxase/Mobilization nuclease domain protein; 39241-39768; 37353-40053	MOBP: 1e-05	MOBP: 2	MOBP: Relaxase/Mobilization nuclease domain protein; 39061-39876; 37353-40053	MOBP: 6e-20	MOBP: 1
NZ_CP016161.1	Klebsiella pneumoniae plasmid unnamed2, complete sequence.	IncFIB	IncF	IncF_no_alleles_detected	-	-	agreement	NA	-	-	-	-	-	-
NZ_CP016160.1	Klebsiella pneumoniae plasmid unnamed1, complete sequence.	IncFIA,IncFIB,IncFII	IncF,IncF,IncF	IncF_F10:A18:B-	MOBF	MOBF	agreement	NA	MOBF: conjugative transfer relaxase/helicase TraI; 128068-128820; 123637-128899	MOBF: 3e-56	MOBF: 7	MOBF: conjugative transfer relaxase/helicase TraI; 128035-128868; 123637-128899	MOBF: 2e-47	MOBF: 1
CP012000.1	Klebsiella pneumoniae strain KLP41 plasmid pKp41, complete sequence.	IncFIB,IncFII	IncF,IncF	IncF_F2:A-:B-	MOBF	MOBF	agreement	NA	MOBF: conjugal transfer protein TraI; 103081-103956; 103082-108344	MOBF: 3e-153	MOBF: 1	MOBF: conjugal transfer protein TraI; 103111-103944; 103082-108344	MOBF: 5e-47	MOBF: 1
LC155909.1	Klebsiella pneumoniae plasmid pKUN4843_2 DNA, complete sequence, strain: KUN4843.	-	-	-	MOBP	MOBQ	disagreement	different type assigned	MOBP: IncQ plasmid conjugative transfer DNA nicking endonuclease TraR; 23650-24456; 23607-24594	MOBP: 8e-65	MOBP: 1	MOBQ: IncQ plasmid conjugative transfer DNA nicking endonuclease TraR; 23725-24627; 23607-24594	MOBQ: 1e-13	MOBQ: 2
LC155908.1	Klebsiella pneumoniae plasmid pKUN4843_1 DNA, complete sequence, strain: KUN4843.	IncR	IncR	-	-	-	agreement	NA	-	-	-	-	-	-
NZ_CP014650.1	Klebsiella pneumoniae strain KPNIH36 plasmid pKpQIL-6e6, complete sequence.	IncFIB,IncFII	IncF,IncF	IncF_F2:A-:B-	MOBF	MOBF	agreement	NA	MOBF: conjugal transfer protein TraI; 106906-107781; 106906-112168	MOBF: 4e-153	MOBF: 1	MOBF: conjugal transfer protein TraI; 106936-107769; 106906-112168	MOBF: 6e-47	MOBF: 1
NZ_CP014649.1	Klebsiella pneumoniae strain KPNIH36 plasmid pKPN-fff, complete sequence.	IncFIB	IncF	IncF_no_alleles_detected	-	-	agreement	NA	-	-	-	-	-	-
NZ_CP014648.1	Klebsiella pneumoniae strain KPNIH36 plasmid pKPN-821, complete sequence.	ColRNAI	Col	-	-	MOBC	disagreement	falsenegative	-	-	-	MOBC: hypothetical protein; 36970-37698; 36971-37703	MOBC: 2e-152	MOBC: 1
NZ_CP014669.1	Escherichia coli strain ECONIH2 plasmid pKpQIL-571, complete sequence.	IncFIB,IncFII	IncF,IncF	IncF_F2:A-:B-	MOBF	MOBF	agreement	NA	MOBF: conjugal transfer protein TraI; 107119-107994; 107119-112381	MOBF: 4e-153	MOBF: 1	MOBF: conjugal transfer protein TraI; 107149-107982; 107119-112381	MOBF: 5e-47	MOBF: 1
NZ_CP014668.1	Escherichia coli strain ECONIH2 plasmid pECO-bc6, complete sequence.	IncFIB,IncFII	IncF,IncF	IncF_F29:A-:B10	MOBF	MOBF	agreement	NA	MOBF: conjugal transfer protein TraI; 92242-93141; 92243-97514	MOBF: 0.0	MOBF: 1	MOBF: conjugal transfer protein TraI; 92242-93102; 92243-97514	MOBF: 1e-51	MOBF: 1
NZ_CP015847.1	Escherichia coli O157:H7 strain FRIK2069 plasmid p0157, complete sequence.	IncFIA,IncFIB,IncFII	IncF,IncF,IncF	IncF_F23:A16:B3	MOBP	MOBP	agreement	NA	MOBP: hypothetical protein; 49687-49830; 49734-51708	MOBP: 1e-04	MOBP: 3	MOBP: hypothetical protein; 50386-50775; 49734-51708	MOBP: 2e-16	MOBP: 2
NZ_CP015845.1	Escherichia coli O157:H7 strain FRIK2455 plasmid p35K, complete sequence.	IncX4	IncX	-	-	MOBP	disagreement	falsenegative	-	-	-	MOBP: hypothetical protein; 29848-30315; 27100-30298	MOBP: 0.020	MOBP: 5
NZ_CP015844.1	Escherichia coli O157:H7 strain FRIK2455 plasmid pO157, complete sequence.	IncFIA,IncFIB,IncFII	IncF,IncF,IncF	IncF_F23:A16:B3	MOBP	MOBP	agreement	NA	MOBP: hypothetical protein; 49687-49830; 49735-51709	MOBP: 1e-04	MOBP: 3	MOBP: hypothetical protein; 50386-50775; 49735-51709	MOBP: 2e-16	MOBP: 2
NZ_CP015816.1	Escherichia coli O157:H7 strain JEONG-1266 plasmid p0157, complete sequence.	IncFIA,IncFIB,IncFII	IncF,IncF,IncF	IncF_F23:A16:B3	MOBP	MOBP	agreement	NA	MOBP: hypothetical protein; 59158-59301; 57280-59254	MOBP: 1e-04	MOBP: 3	MOBP: hypothetical protein; 58213-58602; 57280-59254	MOBP: 2e-16	MOBP: 2
NZ_CP016042.1	Escherichia coli isolate Co6114 plasmid pC06114_8, complete sequence.	ColRNAI	Col	-	-	-	agreement	NA	-	-	-	-	-	-
NZ_CP016041.1	Escherichia coli isolate Co6114 plasmid pC06114_7, complete sequence.	-	-	-	MOBQ	MOBQ	agreement	NA	MOBQ: None; 1972-2640; None	MOBQ: 4e-34	MOBQ: 1	MOBQ: None; 1972-2670; None	MOBQ: 4e-27	MOBQ: 1
NZ_CP016040.1	Escherichia coli isolate Co6114 plasmid pC06114_6, complete sequence.	ColRNAI	Col	-	-	MOBP	disagreement	falsenegative	-	-	-	MOBP: None; 3448-4281; None	MOBP: 6e-32	MOBP: 7
NZ_CP016039.1	Escherichia coli isolate Co6114 plasmid pC06114_5, complete sequence.	ColRNAI	Col	-	-	MOBP	disagreement	falsenegative	-	-	-	MOBP: None; 4477-5133; None	MOBP: 0.021	MOBP: 4
NZ_CP016038.1	Escherichia coli isolate Co6114 plasmid pC06114_4, complete sequence.	ColKP3	Col	-	-	MOBP	disagreement	falsenegative	-	-	-	MOBP: hypothetical protein; 1108-1794; 941-2396	MOBP: 0.015	MOBP: 4
NZ_CP016036.1	Escherichia coli isolate Co6114 plasmid pC06114_2, complete sequence.	IncA/C2	IncA/C	IncA/C_1	MOBH	MOBH	agreement	NA	MOBH: conjugal transfer protein TraI; 76468-77367; 76467-79440	MOBH: 0.0	MOBH: 1	MOBH: conjugal transfer protein TraI; 76576-77262; 76467-79440	MOBH: 3e-20	MOBH: 1
NZ_CP016035.1	Escherichia coli isolate Co6114 plasmid pC06114_1, complete sequence.	IncFIA,IncFIB,IncFII	IncF,IncF,IncF	IncF_F48:A1:B49	MOBF	MOBF	agreement	NA	MOBF: conjugal transfer protein TraI; 15061-15960; 10689-15960	MOBF: 0.0	MOBF: 1	MOBF: conjugal transfer protein TraI; 15100-15960; 10689-15960	MOBF: 8e-52	MOBF: 1
KP899806.1	Salmonella enterica strain B71 plasmid pB71, complete sequence.	IncFIA,IncHI1,IncHI1	IncF,IncH,IncH	-	MOBH	MOBH	agreement	NA	MOBH: hypothetical protein; 164005-164718; 161870-164906	MOBH: 3e-20	MOBH: 1	MOBH: hypothetical protein; 164005-164904; 161870-164906	MOBH: 0.0	MOBH: 1
KP899805.1	Salmonella enterica strain 109/9 plasmid p109/9, complete sequence.	IncFIA,IncHI1,IncHI1,IncQ1	IncF,IncH,IncH,IncQ	-	MOBH	MOBH	agreement	NA	MOBH: conjugative transfer system protein TraI; 176893-177606; 174756-177792	MOBH: 3e-20	MOBH: 1	MOBH: conjugative transfer system protein TraI; 176893-177792; 174756-177792	MOBH: 0.0	MOBH: 1
KP899804.1	Salmonella enterica strain F8475 plasmid pF8475, complete sequence.	IncFIA,IncHI1,IncHI1,IncQ1	IncF,IncH,IncH,IncQ	-	MOBH	MOBH	agreement	NA	MOBH: conjugative transfer system protein TraI; 184696-185409; 182561-185597	MOBH: 4e-20	MOBH: 1	MOBH: conjugative transfer system protein TraI; 184696-185595; 182561-185597	MOBH: 0.0	MOBH: 1
KP899803.1	Salmonella enterica strain 8025 plasmid p8025, complete sequence.	IncHI1,IncHI1	IncH,IncH	IncHI1_12	MOBH,MOBP	MOBH,MOBP	agreement	NA	MOBH: TraI; 267184-267924; 265047-268083,MOBP: type VI secretion protein; 82873-83805; 82754-84749	MOBH: 5e-20,MOBP: 1e-07	MOBH: 1,MOBP: 2	MOBH: TraI; 267184-268083; 265047-268083,MOBP: type VI secretion protein; 83164-83556; 82754-84749	MOBH: 0.0,MOBP: 4e-04	MOBH: 1,MOBP: 4
NZ_CP004000.1	Klebsiella pneumoniae subsp. pneumoniae Kp13 plasmid pKP13f, complete sequence.	IncFIB,IncHI1	IncF,IncH	-	MOBH	MOBH	agreement	NA	MOBH: conjugal transfer protein TraI; 20083-20823; 19974-21954	MOBH: 2e-23	MOBH: 1	MOBH: conjugal transfer protein TraI; 20056-20823; 19974-21954	MOBH: 4e-93	MOBH: 1
NZ_CP003998.1	Klebsiella pneumoniae subsp. pneumoniae Kp13 plasmid pKP13e, complete sequence.	IncA/C2	IncA/C	IncA/C_3	MOBH	MOBH	agreement	NA	MOBH: conjugal transfer protein TraI; 17389-18288; 15309-18288	MOBH: 0.0	MOBH: 1	MOBH: conjugal transfer protein TraI; 17608-18066; 15309-18288	MOBH: 6e-20	MOBH: 1
NZ_CP003997.1	Klebsiella pneumoniae subsp. pneumoniae Kp13 plasmid pKP13d, complete sequence.	IncU,IncX3	IncU,IncX	-	MOBP	MOBQ	disagreement	different type assigned	MOBP: spore coat protein CotH; 18070-18732; 18038-19199	MOBP: 1e-17	MOBP: 1	MOBQ: spore coat protein CotH; 18178-18747; 18038-19199	MOBQ: 4e-09	MOBQ: 3
NZ_CP003996.1	Klebsiella pneumoniae subsp. pneumoniae Kp13 plasmid pKP13a, complete sequence.	-	-	-	MOBV	MOBV	agreement	NA	MOBV: plasmid recombination enzyme; 145-981; 144-1113	MOBV: 3e-100	MOBV: 1	MOBV: plasmid recombination enzyme; 154-696; 144-1113	MOBV: 9e-13	MOBV: 1
NZ_CP003995.1	Klebsiella pneumoniae subsp. pneumoniae Kp13 plasmid pKP13c, complete sequence.	ColRNAI	Col	-	-	-	agreement	NA	-	-	-	-	-	-
NZ_CP003994.1	Klebsiella pneumoniae subsp. pneumoniae Kp13 plasmid pKP13b, complete sequence.	ColRNAI	Col	-	-	MOBP	disagreement	falsenegative	-	-	-	MOBP: mobilization protein; 1126-1944; 816-1302	MOBP: 2e-58	MOBP: 8
NZ_CP015161.1	Escherichia coli strain Eco889 plasmid pECO-93a, complete sequence.	IncI1	IncI	IncI1_unknown	MOBP	MOBP	agreement	NA	MOBP: relaxase NikB; 27529-28056; 25643-28343	MOBP: 1e-05	MOBP: 2	MOBP: relaxase NikB; 27349-28164; 25643-28343	MOBP: 3e-20	MOBP: 1
NZ_CP015160.1	Escherichia coli strain Eco889 plasmid pECO-fce, complete sequence.	Col156,IncFIB,IncFII,IncFII	Col,IncF,IncF,IncF	-	MOBF,MOBF	MOBF,MOBF	agreement	NA	MOBF: conjugal transfer protein TraI; 151903-152802; 147532-152803,MOBF: conjugal transfer protein TraI; 84529-85428; 80158-85429	MOBF: 0.0,MOBF: 0.0	MOBF: 1,MOBF: 1	MOBF: conjugal transfer protein TraI; 151942-152772; 147532-152803,MOBF: conjugal transfer protein TraI; 84568-85428; 80158-85429	MOBF: 1e-51,MOBF: 2e-50	MOBF: 1,MOBF: 1
NZ_CP015133.1	Klebsiella pneumoniae strain Kpn555 plasmid pKPN-d6b, complete sequence.	-	-	-	-	-	agreement	NA	-	-	-	-	-	-
NZ_CP015132.1	Klebsiella pneumoniae strain Kpn555 plasmid pKPN-d90, complete sequence.	IncFIB,IncFII	IncF,IncF	IncF_F8:A-:B-	MOBF	MOBF	agreement	NA	MOBF: conjugal transfer protein TraI; 57163-58038; 52778-58040	MOBF: 4e-153	MOBF: 1	MOBF: conjugal transfer protein TraI; 57175-58008; 52778-58040	MOBF: 2e-47	MOBF: 1
NZ_CP015131.1	Klebsiella pneumoniae strain Kpn555 plasmid pKPN-7c3, complete sequence.	Col156,IncFIB,IncFII	Col,IncF,IncF	-	MOBF	MOBF	agreement	NA	MOBF: conjugal transfer protein TraI; 136633-137532; 132263-137534	MOBF: 0.0	MOBF: 1	MOBF: conjugal transfer protein TraI; 136672-137532; 132263-137534	MOBF: 1e-51	MOBF: 1
NZ_CP015026.1	Klebsiella pneumoniae strain Kpn223 plasmid pKPN-065, complete sequence.	IncFIB,IncHI1	IncF,IncH	-	MOBH	MOBH	agreement	NA	MOBH: hypothetical protein; 71119-71364; 71106-71445	MOBH: 4e-16	MOBH: 2	MOBH: hypothetical protein; 71119-71364; 71106-71445	MOBH: 2e-20	MOBH: 1
NZ_CP014765.1	Klebsiella pneumoniae strain KPNIH39 plasmid pKpQIL-9b8, complete sequence.	IncFII	IncF	IncF_F2:A-:B-	MOBF	MOBF	agreement	NA	MOBF: conjugal transfer protein TraI; 99826-100701; 99826-105088	MOBF: 4e-153	MOBF: 1	MOBF: conjugal transfer protein TraI; 99856-100689; 99826-105088	MOBF: 6e-47	MOBF: 1
NZ_CP014764.1	Klebsiella pneumoniae strain KPNIH39 plasmid pKPN-704, complete sequence.	-	-	-	MOBP	MOBP	agreement	NA	MOBP: conjugal transfer protein TraI; 19213-19401; 16968-19665	MOBP: 0.061	MOBP: 1	MOBP: conjugal transfer protein TraI; 19123-19665; 16968-19665	MOBP: 3e-36	MOBP: 1
NZ_CP014763.1	Klebsiella pneumoniae strain KPNIH39 plasmid pKPN-332, complete sequence.	IncFIB	IncF	IncF_no_alleles_detected	MOBH	MOBH	agreement	NA	MOBH: hypothetical protein; 282175-282438; 282102-282468	MOBH: 2e-17	MOBH: 2	MOBH: hypothetical protein; 282184-282438; 282102-282468	MOBH: 4e-21	MOBH: 1
NZ_CP014494.1	Escherichia coli strain MVAST0167 plasmid pMVAST0167_2, complete sequence.	IncI1	IncI	IncI1_unknown	MOBP	MOBP	agreement	NA	MOBP: relaxase NikB; 28036-28560; 27748-30447	MOBP: 1e-05	MOBP: 2	MOBP: relaxase NikB; 29200-29451; 27748-30447	MOBP: 0.091	MOBP: 1
NZ_CP014493.1	Escherichia coli strain MVAST0167 plasmid pMVAST0167_1, complete sequence.	Col156,IncFIB,IncFII	Col,IncF,IncF	-	MOBF	MOBF	agreement	NA	MOBF: conjugative transfer relaxase/helicase TraI; 10072-10335; 5071-10335	MOBF: 1e-48	MOBF: 1	MOBF: conjugative transfer relaxase/helicase TraI; 9475-10083; 5071-10335	MOBF: 5e-28	MOBF: 1
NZ_CP016009.1	Escherichia coli strain NGF1 plasmid pNGF1_pCol_let_like, complete sequence.	ColRNAI	Col	-	-	MOBP	disagreement	falsenegative	-	-	-	MOBP: None; 325-1158; None	MOBP: 3e-04	MOBP: 6
NZ_CP016008.1	Escherichia coli strain NGF1 plasmid pNGF1_pCROD2_like, complete sequence.	IncX4	IncX	-	MOBP	MOBP	agreement	NA	MOBP: nickase; 14368-15072; 14364-15594	MOBP: 4e-18	MOBP: 1	MOBP: nickase; 14593-15075; 14364-15594	MOBP: 0.002	MOBP: 3
NZ_CP015997.1	Escherichia coli strain S51 plasmid pS51_2, complete sequence.	p0111	p0111	-	-	-	agreement	NA	-	-	-	-	-	-
NZ_CP015996.1	Escherichia coli strain S51 plasmid pS51_1, complete sequence.	IncI1	IncI	IncI1_unknown	MOBP	MOBP	agreement	NA	MOBP: relaxase NikB; 37993-38520; 36107-38807	MOBP: 1e-05	MOBP: 2	MOBP: relaxase NikB; 37813-38628; 36107-38807	MOBP: 3e-20	MOBP: 1
NZ_CP014758.1	Klebsiella pneumoniae strain AATZP plasmid pKPN-041, complete sequence.	IncR	IncR	-	-	-	agreement	NA	-	-	-	-	-	-
NZ_CP014757.1	Klebsiella pneumoniae strain AATZP plasmid pNDM-1fa, complete sequence.	IncFIB	IncF	IncF_no_alleles_detected	-	-	agreement	NA	-	-	-	-	-	-
NZ_CP014756.1	Klebsiella pneumoniae strain AATZP plasmid pKPN-04f, complete sequence.	IncFIB	IncF	IncF_no_alleles_detected	-	-	agreement	NA	-	-	-	-	-	-
NZ_CP015833.1	Escherichia coli O157 strain 180-PT54 plasmid, complete sequence.	IncHI2,IncHI2	IncH,IncH	IncHI2_4	MOBH	MOBH	agreement	NA	MOBH: helicase; 171988-172785; 171886-175033	MOBH: 1e-21	MOBH: 1	MOBH: helicase; 171886-172785; 171886-175033	MOBH: 1e-179	MOBH: 1
NZ_CP015755.1	Klebsiella pneumoniae strain W14 plasmid unnamed2, complete sequence.	IncFIB	IncF	IncF_no_alleles_detected	-	-	agreement	NA	-	-	-	-	-	-
NZ_CP015754.1	Klebsiella pneumoniae strain W14 plasmid unnamed1, complete sequence.	IncFIA,IncFIB,IncFII	IncF,IncF,IncF	IncF_F10:A18:B-	MOBF	MOBF	agreement	NA	MOBF: conjugative transfer relaxase/helicase TraI; 100135-101010; 95749-101011	MOBF: 8e-155	MOBF: 1	MOBF: conjugative transfer relaxase/helicase TraI; 100147-100980; 95749-101011	MOBF: 5e-48	MOBF: 1
NZ_CP015505.1	Klebsiella pneumoniae strain SKGH01 plasmid unnamed 5, complete sequence.	-	-	-	MOBF	MOBF	agreement	NA	MOBF: conjugative relaxase; 14842-15699; 14794-17704	MOBF: 2e-48	MOBF: 1	MOBF: conjugative relaxase; 14794-15690; 14794-17704	MOBF: 1e-104	MOBF: 1
NZ_CP015504.1	Klebsiella pneumoniae strain SKGH01 plasmid unnamed 4, complete sequence.	-	-	-	-	-	agreement	NA	-	-	-	-	-	-
NZ_CP015503.1	Klebsiella pneumoniae strain SKGH01 plasmid unnamed 3, complete sequence.	IncFII	IncF	IncF_F2:A-:B-	MOBF	MOBF	agreement	NA	MOBF: conjugal transfer protein TraI; 33106-34005; 33107-38378	MOBF: 0.0	MOBF: 1	MOBF: conjugal transfer protein TraI; 33106-33966; 33107-38378	MOBF: 8e-52	MOBF: 1
NZ_CP015502.1	Klebsiella pneumoniae strain SKGH01 plasmid unnamed 2, complete sequence.	IncFII	IncF	IncF_no_alleles_detected	MOBP	MOBP	agreement	NA	MOBP: relaxase/mobilization nuclease; 49222-49959; 49056-50985	MOBP: 2e-14	MOBP: 3	MOBP: relaxase/mobilization nuclease; 49186-50031; 49056-50985	MOBP: 1e-16	MOBP: 1
NZ_CP015501.1	Klebsiella pneumoniae strain SKGH01 plasmid unnamed 1, complete sequence.	IncFIB,IncHI1	IncF,IncH	-	MOBH	MOBH	agreement	NA	MOBH: conjugal transfer protein TraI; 44545-45285; 42446-45395	MOBH: 1e-23	MOBH: 1	MOBH: conjugal transfer protein TraI; 44545-45312; 42446-45395	MOBH: 5e-93	MOBH: 1
NZ_CP015239.1	Escherichia coli strain 2011C-3911 plasmid unnamed1, complete sequence.	IncFIA,IncFIB,IncFII	IncF,IncF,IncF	IncF_F63:A2:B45	MOBF	MOBF	agreement	NA	MOBF: conjugal transfer protein TraI; 60061-60960; 55689-60960	MOBF: 0.0	MOBF: 1	MOBF: conjugal transfer protein TraI; 60100-60930; 55689-60960	MOBF: 4e-50	MOBF: 1
NZ_CP015242.1	Escherichia coli strain 2013C-4465 plasmid unnamed1, complete sequence.	IncFIB	IncF	IncF_F-:A-:B15	-	-	agreement	NA	-	-	-	-	-	-
NZ_CP014305.2	Klebsiella pneumoniae strain KpN06 plasmid pKpN06-COL, complete sequence.	ColRNAI	Col	-	-	MOBP	disagreement	falsenegative	-	-	-	MOBP: mobilization protein; 1-726; 550-1036	MOBP: 3e-46	MOBP: 8
NZ_CP012993.2	Klebsiella pneumoniae strain KpN06 plasmid pKpN06-CTX, complete sequence.	IncFIA,IncFII	IncF,IncF	IncF_F7:A16:B-	MOBF	MOBF	agreement	NA	MOBF: conjugal transfer protein TraI; 59707-60579; 59708-64967	MOBF: 3e-143	MOBF: 1	MOBF: conjugal transfer protein TraI; 59737-60567; 59708-64967	MOBF: 9e-50	MOBF: 1
NZ_CP012988.3	Klebsiella pneumoniae strain KpN01 plasmid pKpN01-CTX, complete sequence.	IncFIA,IncFII	IncF,IncF	IncF_F7:A16:B-	MOBF	MOBF	agreement	NA	MOBF: conjugal transfer protein TraI; 59707-60579; 59708-64967	MOBF: 3e-143	MOBF: 1	MOBF: conjugal transfer protein TraI; 59737-60567; 59708-64967	MOBF: 9e-50	MOBF: 1
NZ_CP015073.1	Escherichia coli strain Ecol_743 plasmid pEC743_4, complete sequence.	-	-	-	MOBP	MOBP,MOBP	disagreement	falsenegative	MOBP: conjugal transfer protein TraJ; 34297-34926; 33936-34311	MOBP: 2e-04	MOBP: 2	MOBP: None; 34306-34848; None,MOBP: None; 35113-35610; None	MOBP: 2e-18,MOBP: 7e-35	MOBP: 1,MOBP: 1
NZ_CP015072.1	Escherichia coli strain Ecol_743 plasmid pEC743_3, complete sequence.	IncFII	IncF	IncF_F2:A-:B-	MOBF	MOBF	agreement	NA	MOBF: conjugative transfer relaxase/helicase TraI; 20059-20352; 15082-20352	MOBF: 1e-55	MOBF: 1	MOBF: conjugative transfer relaxase/helicase TraI; 19534-20352; 15082-20352	MOBF: 2e-84	MOBF: 4
NZ_CP015071.1	Escherichia coli strain Ecol_743 plasmid pEC743_OXA48, complete sequence.	IncL/M	IncL/M	-	MOBP	MOBP	agreement	NA	MOBP: hypothetical protein; 27922-28383; 26440-28420	MOBP: 6e-04	MOBP: 2	MOBP: hypothetical protein; 27409-28167; 26440-28420	MOBP: 7e-17	MOBP: 1
NZ_CP015070.1	Escherichia coli strain Ecol_743 plasmid pEC743_1, complete sequence.	IncFIA,IncFIB,IncFII	IncF,IncF,IncF	IncF_F1:A2:B20	MOBF	MOBF	agreement	NA	MOBF: protein traI; 50977-51876; 46607-51878	MOBF: 0.0	MOBF: 1	MOBF: protein traI; 51016-51876; 46607-51878	MOBF: 8e-51	MOBF: 1
NZ_CP015078.1	Escherichia coli strain Ecol_448 plasmid pEC448_OXA163, complete sequence.	IncN2	IncN	IncN_no_alleles_detected	MOBF	MOBF	agreement	NA	MOBF: conjugative relaxase; 29350-30231; 27012-30231	MOBF: 6e-91	MOBF: 2	MOBF: conjugative relaxase; 29329-30231; 27012-30231	MOBF: 6e-86	MOBF: 1
NZ_CP015077.1	Escherichia coli strain Ecol_448 plasmid pEC448_1, complete sequence.	IncFIA,IncFIB,IncFII,IncQ1	IncF,IncF,IncF,IncQ	-	MOBF	MOBF	agreement	NA	MOBF: protein traI; 106834-107733; 102462-107733	MOBF: 0.0	MOBF: 1	MOBF: protein traI; 106873-107733; 102462-107733	MOBF: 5e-51	MOBF: 1
NZ_CP015143.1	Escherichia coli strain Ecol_732 plasmid pEC732_5, complete sequence.	Col(MG828)	Col	-	-	-	agreement	NA	-	-	-	-	-	-
NZ_CP015142.1	Escherichia coli strain Ecol_732 plasmid pEC732_4, complete sequence.	Col8282	Col	-	MOBQ	MOBQ	agreement	NA	MOBQ: molybdopterin-guanine dinucleotide biosynthesis protein MobA; 1912-2739; 1912-4072	MOBQ: 3e-36	MOBQ: 1	MOBQ: molybdopterin-guanine dinucleotide biosynthesis protein MobA; 1912-2610; 1912-4072	MOBQ: 4e-28	MOBQ: 1
NZ_CP015141.1	Escherichia coli strain Ecol_732 plasmid pEC732_3, complete sequence.	IncB/O/K/Z1	IncB/O/K/Z	-	MOBP	MOBP	agreement	NA	MOBP: NikB; 80062-80607; 79773-82485	MOBP: 4e-05	MOBP: 2	MOBP: NikB; 79951-80895; 79773-82485	MOBP: 9e-17	MOBP: 1
NZ_CP015140.1	Escherichia coli strain Ecol_732 plasmid pEC732_2, complete sequence.	Col156,IncFIA,IncFIB,IncFII	Col,IncF,IncF,IncF	-	MOBF	MOBF	agreement	NA	MOBF: protein traI; 107590-108489; 107591-112862	MOBF: 0.0	MOBF: 1	MOBF: protein traI; 107590-108450; 107591-112862	MOBF: 9e-51	MOBF: 1
NZ_CP015139.1	Escherichia coli strain Ecol_732 plasmid pEC732_IMP14, complete sequence.	IncA/C2	IncA/C	IncA/C_1	MOBH	MOBH	agreement	NA	MOBH: conjugal transfer protein TraI; 93133-94032; 91061-94034	MOBH: 0.0	MOBH: 1	MOBH: conjugal transfer protein TraI; 93352-93921; 91061-94034	MOBH: 3e-21	MOBH: 1
NZ_CP015021.1	Escherichia coli strain 28RC1 plasmid p28RC1, complete sequence.	IncFIB,IncFII	IncF,IncF	IncF_F23:A-:B3	MOBP	MOBP	agreement	NA	MOBP: hypothetical protein; 52486-52629; 52534-54508	MOBP: 1e-04	MOBP: 3	MOBP: hypothetical protein; 53185-53574; 52534-54508	MOBP: 2e-16	MOBP: 2
NZ_CP015022.1	Escherichia coli strain SRCC 1675 plasmid pSRCC 1675, complete sequence.	IncFIB,IncFII	IncF,IncF	IncF_F23:A-:B3	MOBP	MOBP	agreement	NA	MOBP: hypothetical protein; 13837-13980; 13886-15860	MOBP: 1e-04	MOBP: 3	MOBP: hypothetical protein; 14536-14925; 13886-15860	MOBP: 2e-16	MOBP: 2
NZ_CP011067.1	Escherichia coli str. Sanji plasmid pSJ_2, complete sequence.	ColRNAI	Col	-	-	-	agreement	NA	-	-	-	-	-	-
NZ_CP011066.1	Escherichia coli str. Sanji plasmid pSJ_3, complete sequence.	-	-	-	-	MOBP	disagreement	falsenegative	-	-	-	MOBP: DNA polymerase; 754-1596; 748-2323	MOBP: 2e-51	MOBP: 8
NZ_CP011065.1	Escherichia coli str. Sanji plasmid pSJ_82, complete sequence.	IncFII	IncF	IncF_F2:A-:B-	MOBF	MOBF	agreement	NA	MOBF: conjugal transfer protein TraI; 72736-73635; 72736-78007	MOBF: 0.0	MOBF: 1	MOBF: conjugal transfer protein TraI; 72736-73596; 72736-78007	MOBF: 7e-52	MOBF: 1
NZ_CP011064.1	Escherichia coli str. Sanji plasmid pSJ_94, complete sequence.	IncFIA,IncFII	IncF,IncF	IncF_F36:A4:B-	MOBF	MOBF	agreement	NA	MOBF: conjugative transfer relaxase/helicase TraI; 58978-59877; 58977-64247	MOBF: 0.0	MOBF: 1	MOBF: conjugative transfer relaxase/helicase TraI; 59008-59838; 58977-64247	MOBF: 3e-47	MOBF: 1
NZ_CP011063.1	Escherichia coli str. Sanji plasmid pSJ_98, complete sequence.	IncY	IncY	-	-	-	agreement	NA	-	-	-	-	-	-
NZ_CP011062.1	Escherichia coli str. Sanji plasmid pSJ_255, complete sequence.	IncHI2,IncHI2,IncN1	IncH,IncH,IncN	-	MOBH	MOBH	agreement	NA	MOBH: helicase; 188647-189444; 188546-191693	MOBH: 1e-21	MOBH: 1	MOBH: helicase; 188545-189444; 188546-191693	MOBH: 2e-179	MOBH: 1
NZ_CP011493.1	Escherichia coli EC302/04 plasmid pEC302/04, complete sequence.	IncFIA,IncFIB,IncFII	IncF,IncF,IncF	IncF_F2:A1:B1	MOBF	MOBF	agreement	NA	MOBF: conjugal transfer protein TraI; 103435-104334; 99064-104335	MOBF: 0.0	MOBF: 1	MOBF: conjugal transfer protein TraI; 103474-104304; 99064-104335	MOBF: 3e-50	MOBF: 1
NZ_CP014321.1	Escherichia coli JJ1887 plasmid pJJ1887-4, complete sequence.	IncFIA,IncFII	IncF,IncF	IncF_F2:A1:B-	-	-	agreement	NA	-	-	-	-	-	-
NZ_CP014320.1	Escherichia coli JJ1887 plasmid pJJ1887-5, complete sequence.	IncFIB,IncFII	IncF,IncF	IncF_F36:A-:B32	MOBF	MOBF	agreement	NA	MOBF: conjugal transfer protein TraI; 12316-13215; 7946-13217	MOBF: 0.0	MOBF: 1	MOBF: conjugal transfer protein TraI; 12355-13185; 7946-13217	MOBF: 9e-48	MOBF: 1
NZ_CP014319.1	Escherichia coli JJ1887 plasmid pJJ1887-3, complete sequence.	ColRNAI	Col	-	-	MOBP	disagreement	falsenegative	-	-	-	MOBP: nuclease; 3712-4422; 3025-4591	MOBP: 0.019	MOBP: 3
NZ_CP014318.1	Escherichia coli JJ1887 plasmid pJJ1887-2, complete sequence.	Col156	Col	-	MOBQ	MOBQ	agreement	NA	MOBQ: mobilization protein; 3751-4245; 3478-4279	MOBQ: 4e-10	MOBQ: 1	MOBQ: mobilization protein; 3520-4404; 3478-4279	MOBQ: 6e-48	MOBQ: 1
NZ_CP014317.1	Escherichia coli JJ1887 plasmid pJJ1887-1, complete sequence.	Col(MG828)	Col	-	-	-	agreement	NA	-	-	-	-	-	-
NZ_CP012139.1	Shigella flexneri 2a strain 981 plasmid 981p2, complete sequence.	IncFII	IncF	IncF_F2:A-:B-	MOBF	MOBF	agreement	NA	MOBF: conjugal transfer protein TraI; 76072-76971; 76072-81343	MOBF: 0.0	MOBF: 1	MOBF: conjugal transfer protein TraI; 76072-76932; 76072-81343	MOBF: 2e-51	MOBF: 1
NZ_CP012138.1	Shigella flexneri 2a strain 981 plasmid 981p1, complete sequence.	IncFII	IncF	IncF_F27:A-:B-	MOBF,MOBF	MOBF,MOBF	agreement	NA	MOBF: conjugative relaxase; 119533-120348; 119924-121289,MOBF: protein traI domain protein; 119533-119901; 119532-119904	MOBF: 1e-74,MOBF: 2e-76	MOBF: 1,MOBF: 2	MOBF: conjugative relaxase; 119533-120345; 119924-121289,MOBF: protein traI domain protein; 119563-119895; 119532-119904	MOBF: 7e-20,MOBF: 9e-88	MOBF: 1,MOBF: 4
NZ_CP012143.1	Shigella flexneri 4c strain 1205 plasmid 1205p3, complete sequence.	IncN1	IncN	IncN_1	MOBF	MOBF	agreement	NA	MOBF: conjugative relaxase; 15466-16338; 15466-18703	MOBF: 6e-44	MOBF: 1	MOBF: conjugative relaxase; 15466-16362; 15466-18703	MOBF: 3e-90	MOBF: 1
NZ_CP012142.1	Shigella flexneri 4c strain 1205 plasmid 1205p2, complete sequence.	IncFII	IncF	IncF_F27:A-:B-	MOBF,MOBF	MOBF	disagreement	falsepositive	MOBF: conjugative relaxase; 197416-198180; 197807-199172,MOBF: nicking and unwinding protein OriT; 197416-197724; 197416-197787	MOBF: 4e-59,MOBF: 5e-63	MOBF: 1,MOBF: 6	MOBF: conjugative relaxase; 197791-198267; 197807-199172	MOBF: 6e-21	MOBF: 1
NZ_CP012141.1	Shigella flexneri 4c strain 1205 plasmid 1205p1, complete sequence.	IncHI2,IncHI2	IncH,IncH	IncHI2_3	MOBH	MOBH	agreement	NA	MOBH: helicase; 185464-186261; 185361-188508	MOBH: 1e-21	MOBH: 1	MOBH: helicase; 185362-186261; 185361-188508	MOBH: 8e-180	MOBH: 1
NZ_CP012736.1	Shigella flexneri 1a strain 0228 plasmid, complete sequence.	-	-	-	-	-	agreement	NA	-	-	-	-	-	-
NZ_CP012734.1	Shigella flexneri 1a strain 0228 plasmid, complete sequence.	IncX1,IncX3	IncX,IncX	-	MOBP,MOBP	MOBQ,MOBQ	disagreement	different type assigned	MOBP: spore coat protein CotH; 1168-1293; 629-1797,MOBP: spore coat protein CotH; 48349-48978; 48315-49482	MOBP: 0.48,MOBP: 4e-18	MOBP: 1,MOBP: 1	MOBQ: spore coat protein CotH; 1150-1524; 629-1797,MOBQ: spore coat protein CotH; 48457-48990; 48315-49482	MOBQ: 4e-09,MOBQ: 5e-09	MOBQ: 3,MOBQ: 4
NZ_CP012733.1	Shigella flexneri 1a strain 0228 plasmid, complete sequence.	-	-	-	-	-	agreement	NA	-	-	-	-	-	-
NZ_CP012732.1	Shigella flexneri 1a strain 0228 plasmid, complete sequence.	-	-	-	-	-	agreement	NA	-	-	-	-	-	-
NZ_CP014524.1	Escherichia coli strain ZH063 plasmid pZH063_2, complete sequence.	IncN1	IncN	IncN_6	MOBF	MOBF	agreement	NA	MOBF: relaxase; 33292-34164; 30928-34164	MOBF: 4e-44	MOBF: 1	MOBF: relaxase; 33268-34164; 30928-34164	MOBF: 4e-91	MOBF: 1
NZ_CP014523.1	Escherichia coli strain ZH063 plasmid pZH063_1, complete sequence.	Col156,IncFIB,IncFII	Col,IncF,IncF	-	MOBF	MOBF	agreement	NA	MOBF: conjugative transfer relaxase/helicase TraI; 9451-10059; 5080-10350	MOBF: 2e-124	MOBF: 1	MOBF: conjugative transfer relaxase/helicase TraI; 9490-10059; 5080-10350	MOBF: 4e-28	MOBF: 1
NZ_CP006662.2	Klebsiella pneumoniae strain ATCC BAA-2146 plasmid pHg, complete sequence.	IncFIA,IncR	IncF,IncR	-	-	MOBC	disagreement	falsenegative	-	-	-	MOBC: hypothetical protein; 64639-64770; 64651-64873	MOBC: 1e-08	MOBC: 2
NZ_CP014496.1	Escherichia coli strain SaT040 plasmid pSaT040, complete sequence.	Col156,IncFIB,IncFII	Col,IncF,IncF	-	MOBF	MOBF	agreement	NA	MOBF: conjugal transfer protein TraI; 40960-41859; 36588-41859	MOBF: 0.0	MOBF: 1	MOBF: conjugal transfer protein TraI; 40999-41859; 36588-41859	MOBF: 3e-52	MOBF: 1
NZ_CP014491.1	Escherichia coli strain G749 plasmid pG749_3, complete sequence.	-	-	-	-	-	agreement	NA	-	-	-	-	-	-
NZ_CP014490.1	Escherichia coli strain G749 plasmid pG749_2, complete sequence.	-	-	-	-	-	agreement	NA	-	-	-	-	-	-
NZ_CP014489.1	Escherichia coli strain G749 plasmid pG749_1, complete sequence.	IncFIB,IncFII,IncQ1	IncF,IncF,IncQ	-	MOBF	MOBF	agreement	NA	MOBF: conjugative transfer relaxase/helicase TraI; 10222-11121; 5854-11123	MOBF: 0.0	MOBF: 1	MOBF: conjugative transfer relaxase/helicase TraI; 10261-11091; 5854-11123	MOBF: 1e-50	MOBF: 1
NZ_CP014198.2	Escherichia coli strain MRE600 plasmid pColE1-MRE600, complete sequence.	ColRNAI	Col	-	-	MOBP	disagreement	falsenegative	-	-	-	MOBP: nuclease; 6319-7056; 5632-7057	MOBP: 2e-36	MOBP: 7
NZ_CP014498.1	Escherichia coli strain ZH193 plasmid pZH193, complete sequence.	Col156,IncFIA,IncFIB,IncFII	Col,IncF,IncF,IncF	-	MOBF	MOBF	agreement	NA	MOBF: conjugative transfer relaxase/helicase TraI; 11101-11394; 6126-11396	MOBF: 9e-55	MOBF: 1	MOBF: conjugative transfer relaxase/helicase TraI; 10576-11394; 6126-11396	MOBF: 1e-86	MOBF: 4
NZ_CP014271.1	Escherichia coli K-12 strain DHB4 plasmid F128-(DHB4), complete sequence.	IncFIA,IncFIB,IncFIC	IncF,IncF,IncF	IncF_F1:A2:B16	MOBF	MOBF	agreement	NA	MOBF: multifunctional conjugation protein TraI; 164320-165219; 164320-169591	MOBF: 0.0	MOBF: 1	MOBF: multifunctional conjugation protein TraI; 164350-165180; 164320-169591	MOBF: 2e-50	MOBF: 1
NZ_CP014273.1	Escherichia coli K-12 strain C3026 plasmid F128-(C3026), complete sequence.	IncFIA,IncFIB,IncFIC	IncF,IncF,IncF	IncF_F1:A2:B16	MOBF	MOBF	agreement	NA	MOBF: multifunctional conjugation protein TraI; 145354-146097; 145274-150545	MOBF: 4e-62	MOBF: 10	MOBF: multifunctional conjugation protein TraI; 145303-146133; 145274-150545	MOBF: 8e-51	MOBF: 1
NZ_CP014200.1	Escherichia coli strain MRE600 plasmid pMRE600-2, complete sequence.	IncFII,IncFII	IncF,IncF	IncF_F8:A-:B-	-	-	agreement	NA	-	-	-	-	-	-
NZ_CP014199.1	Escherichia coli strain MRE600 plasmid pMRE600-1, complete sequence.	IncFII	IncF	IncF_F17:A-:B-	MOBP	MOBP	agreement	NA	MOBP: relaxase NikB; 27106-27651; 25228-27939	MOBP: 4e-05	MOBP: 2	MOBP: relaxase NikB; 26989-27762; 25228-27939	MOBP: 2e-16	MOBP: 1
NZ_CP012995.1	Klebsiella pneumoniae strain KpN06 plasmid pKpN06-NDM7, complete sequence.	IncX3	IncX	-	MOBP	MOBQ	disagreement	different type assigned	MOBP: spore coat protein CotH; 14569-15231; 14103-15264	MOBP: 8e-18	MOBP: 1	MOBQ: spore coat protein CotH; 14554-15123; 14103-15264	MOBQ: 3e-09	MOBQ: 3
NZ_CP012994.1	Klebsiella pneumoniae strain KpN06 plasmid pKpN06-SIL, complete sequence.	IncFIB	IncF	IncF_no_alleles_detected	-	-	agreement	NA	-	-	-	-	-	-
NZ_LN824138.1	Klebsiella pneumoniae genome assembly MS6671.v1, plasmid : _Plasmid_E_Kpneumoniae_MS6671.	IncFII	IncF	IncF_F2:A-:B-	MOBF	MOBF	agreement	NA	MOBF: conjugal transfer protein TraI; 31819-32718; 27448-32719	MOBF: 0.0	MOBF: 1	MOBF: conjugal transfer protein TraI; 31858-32718; 27448-32719	MOBF: 1e-51	MOBF: 1
NZ_LN824137.1	Klebsiella pneumoniae genome assembly MS6671.v1, plasmid : _Plasmid_D_Kpneumoniae_MS6671.	ColRNAI	Col	-	-	-	agreement	NA	-	-	-	-	-	-
NZ_LN824135.1	Klebsiella pneumoniae genome assembly MS6671.v1, plasmid : _Plasmid_B_Kpneumoniae_MS6671.	IncFII	IncF	IncF_no_alleles_detected	MOBP	MOBP	agreement	NA	MOBP: relaxase/mobilization nuclease; 7888-8625; 6861-8790	MOBP: 2e-14	MOBP: 3	MOBP: relaxase/mobilization nuclease; 7819-8661; 6861-8790	MOBP: 1e-17	MOBP: 1
NZ_LN824134.1	Klebsiella pneumoniae genome assembly MS6671.v1, plasmid : _Plasmid_A_Kpneumoniae_MS6671.	IncFIB,IncHI1	IncF,IncH	-	MOBH	MOBH	agreement	NA	MOBH: conjugal transfer protein TraI; 261277-262017; 261168-264117	MOBH: 1e-23	MOBH: 1	MOBH: conjugal transfer protein TraI; 261250-262017; 261168-264117	MOBH: 4e-93	MOBH: 1
NZ_CP012990.1	Klebsiella pneumoniae strain KpN01 plasmid pKpN01-NDM7, complete sequence.	IncX3	IncX	-	MOBP	MOBQ	disagreement	different type assigned	MOBP: spore coat protein CotH; 679-1341; 213-1374	MOBP: 1e-17	MOBP: 1	MOBQ: spore coat protein CotH; 664-1233; 213-1374	MOBQ: 3e-09	MOBQ: 3
NZ_CP012989.1	Klebsiella pneumoniae strain KpN01 plasmid pKpN01-SIL, complete sequence.	IncFIB	IncF	IncF_no_alleles_detected	-	-	agreement	NA	-	-	-	-	-	-
NZ_CP013030.1	Escherichia coli strain 2012C-4227 plasmid unnamed2, complete sequence.	p0111	p0111	-	-	-	agreement	NA	-	-	-	-	-	-
NZ_CP013028.1	Escherichia coli strain 2012C-4227 plasmid unnamed1, complete sequence.	IncFIB,IncFII	IncF,IncF	IncF_F23:A-:B25	MOBF	MOBF	agreement	NA	MOBF: conjugative transfer relaxase/helicase TraI; 37456-38352; 37455-42703	MOBF: 0.0	MOBF: 1	MOBF: conjugative transfer relaxase/helicase TraI; 37486-38316; 37455-42703	MOBF: 1e-51	MOBF: 1
NZ_CP014011.1	Klebsiella pneumoniae subsp. pneumoniae strain RJF999 plasmid pRJF999, complete sequence.	IncFIB,IncHI1	IncF,IncH	-	MOBH	MOBH	agreement	NA	MOBH: hypothetical protein; 182608-182871; 182537-182903	MOBH: 3e-17	MOBH: 2	MOBH: hypothetical protein; 182617-182871; 182537-182903	MOBH: 5e-21	MOBH: 1
NZ_CP014009.1	Klebsiella pneumoniae subsp. pneumoniae strain RJF293 plasmid pRJF293, complete sequence.	IncFIB,IncHI1	IncF,IncH	-	MOBH	MOBH	agreement	NA	MOBH: hypothetical protein; 185581-185844; 185551-185917	MOBH: 2e-17	MOBH: 2	MOBH: hypothetical protein; 185581-185835; 185551-185917	MOBH: 4e-21	MOBH: 1
NZ_CP014006.1	Klebsiella pneumoniae subsp. pneumoniae strain NUHL24835 plasmid unnamed2, complete sequence.	IncX3	IncX	-	MOBP	MOBQ	disagreement	different type assigned	MOBP: spore coat protein CotH; 26611-27273; 26577-27738	MOBP: 1e-17	MOBP: 1	MOBQ: spore coat protein CotH; 26719-27288; 26577-27738	MOBQ: 3e-09	MOBQ: 3
NZ_CP014005.1	Klebsiella pneumoniae subsp. pneumoniae strain NUHL24835 plasmid unnamed1, complete sequence.	IncFII	IncF	IncF_F2:A-:B-	MOBF	MOBF	agreement	NA	MOBF: conjugal transfer protein TraI; 37069-37944; 37068-42330	MOBF: 2e-153	MOBF: 1	MOBF: conjugal transfer protein TraI; 37099-37932; 37068-42330	MOBF: 4e-47	MOBF: 1
NZ_CP013834.1	Escherichia coli strain JJ2434 plasmid pJJ2434_2, complete sequence.	IncFII	IncF	IncF_F35:A-:B-	MOBF	MOBF	agreement	NA	MOBF: conjugal transfer protein TraI; 49159-50058; 44789-50060	MOBF: 0.0	MOBF: 1	MOBF: conjugal transfer protein TraI; 49198-50058; 44789-50060	MOBF: 4e-52	MOBF: 1
NZ_CP013833.1	Escherichia coli strain JJ2434 plasmid pJJ2434_1, complete sequence.	IncFIA,IncFII	IncF,IncF	IncF_F2:A1:B-	MOBF	MOBF	agreement	NA	MOBF: conjugative transfer relaxase/helicase TraI; 55993-56892; 55992-58740	MOBF: 0.0	MOBF: 1	MOBF: conjugative transfer relaxase/helicase TraI; 56023-56853; 55992-58740	MOBF: 1e-50	MOBF: 1
NZ_CP013832.1	Escherichia coli strain CD306 plasmid pCD306, complete sequence.	IncFIA,IncFIB,IncFII	IncF,IncF,IncF	IncF_F2:A1:B1	MOBF	MOBF	agreement	NA	MOBF: conjugal transfer protein TraI; 88255-89154; 83885-89156	MOBF: 0.0	MOBF: 1	MOBF: conjugal transfer protein TraI; 88294-89124; 83885-89156	MOBF: 1e-50	MOBF: 1
NZ_CP013713.1	Klebsiella pneumoniae strain J1 plasmid 2, complete sequence.	IncFIB,IncHI1	IncF,IncH	-	-	-	agreement	NA	-	-	-	-	-	-
NZ_CP013712.1	Klebsiella pneumoniae strain J1 plasmid 1, complete sequence.	-	-	-	-	-	agreement	NA	-	-	-	-	-	-
NZ_CP006663.1	Klebsiella pneumoniae strain ATCC BAA-2146 plasmid pCuAs, complete sequence.	IncFIB,IncFII	IncF,IncF	IncF_F2:A-:B-	-	-	agreement	NA	-	-	-	-	-	-
NZ_CP006661.1	Klebsiella pneumoniae strain ATCC BAA-2146 plasmid pNDM-US, complete sequence.	IncA/C2	IncA/C	IncA/C_1	MOBH	MOBH	agreement	NA	MOBH: conjugal transfer protein TraI; 57877-58776; 57876-60849	MOBH: 0.0	MOBH: 1	MOBH: conjugal transfer protein TraI; 57988-58557; 57876-60849	MOBH: 3e-21	MOBH: 1
NZ_CP006660.1	Klebsiella pneumoniae strain ATCC BAA-2146 plasmid pMYS, complete sequence.	ColRNAI	Col	-	-	-	agreement	NA	-	-	-	-	-	-
NZ_CP012803.1	Escherichia coli O157:H7 strain WS4202 plasmid pO157-WS4202, complete sequence.	IncFIB,IncFII	IncF,IncF	IncF_F23:A-:B3	MOBP	MOBP	agreement	NA	MOBP: hypothetical protein; 51676-51819; 51724-53698	MOBP: 1e-04	MOBP: 3	MOBP: hypothetical protein; 52375-52764; 51724-53698	MOBP: 2e-16	MOBP: 2
NZ_CP012755.1	Klebsiella pneumoniae strain KP617 plasmid KP-plasmid2, complete sequence.	ColKP3	Col	-	-	MOBP	disagreement	falsenegative	-	-	-	MOBP: hypothetical protein; 1684-2370; 1708-2425	MOBP: 0.014	MOBP: 4
NZ_CP012754.1	Klebsiella pneumoniae strain KP617 plasmid KP-plasmid1, complete sequence.	IncFIB,IncHI1	IncF,IncH	-	MOBH	MOBH	agreement	NA	MOBH: type IV conjugative transfer system protein TraI; 92737-93477; 92629-95578	MOBH: 1e-23	MOBH: 1	MOBH: type IV conjugative transfer system protein TraI; 92710-93477; 92629-95578	MOBH: 4e-93	MOBH: 1
NZ_CP007150.1	Escherichia coli RS218 plasmid pRS218, complete sequence.	Col156,IncFIB,IncFII	Col,IncF,IncF	-	MOBF	MOBF	agreement	NA	MOBF: conjugal transfer protein TraI; 105271-106170; 105270-110541	MOBF: 0.0	MOBF: 1	MOBF: conjugal transfer protein TraI; 105271-106131; 105270-110541	MOBF: 8e-52	MOBF: 1
NZ_CP012630.1	Escherichia coli strain SF-468 plasmid pSF-468-5, complete sequence.	Col(MG828)	Col	-	-	-	agreement	NA	-	-	-	-	-	-
NZ_CP012629.1	Escherichia coli strain SF-468 plasmid pSF-468-4, complete sequence.	Col8282	Col	-	MOBQ	MOBQ	agreement	NA	MOBQ: molybdopterin-guanine dinucleotide biosynthesis protein MobA; 2620-3447; 1287-3447	MOBQ: 5e-36	MOBQ: 1	MOBQ: molybdopterin-guanine dinucleotide biosynthesis protein MobA; 2749-3447; 1287-3447	MOBQ: 4e-28	MOBQ: 1
NZ_CP012628.1	Escherichia coli strain SF-468 plasmid pSF-468-3, complete sequence.	ColRNAI	Col	-	-	MOBP	disagreement	falsenegative	-	-	-	MOBP: nuclease; 2086-2742; 1919-3473	MOBP: 0.050	MOBP: 4
NZ_CP012627.1	Escherichia coli strain SF-468 plasmid pSF-468-2, complete sequence.	IncI1	IncI	IncI1_166	MOBP	MOBP	agreement	NA	MOBP: hypothetical protein; 65059-65586; 63171-65871	MOBP: 1e-05	MOBP: 2	MOBP: hypothetical protein; 64879-65694; 63171-65871	MOBP: 5e-20	MOBP: 1
NZ_CP012626.1	Escherichia coli strain SF-468 plasmid pSF-468-1, complete sequence.	IncFIB,IncFII	IncF,IncF	IncF_F10:A-:B1	MOBF	MOBF	agreement	NA	MOBF: conjugal transfer protein TraI; 81502-82401; 81502-86773	MOBF: 0.0	MOBF: 1	MOBF: conjugal transfer protein TraI; 81532-82362; 81502-86773	MOBF: 4e-49	MOBF: 1
NZ_CP012634.1	Escherichia coli strain SF-166 plasmid pSF-166-1, complete sequence.	Col156,IncFIB,IncFII	Col,IncF,IncF	-	MOBF	MOBF	agreement	NA	MOBF: conjugal transfer protein TraI; 40102-41001; 35732-41003	MOBF: 0.0	MOBF: 1	MOBF: conjugal transfer protein TraI; 40141-41001; 35732-41003	MOBF: 7e-52	MOBF: 1
NZ_CP008721.1	Escherichia coli strain ST648 plasmid pEC648_7, complete sequence.	Col(MG828)	Col	-	-	-	agreement	NA	-	-	-	-	-	-
NZ_CP008720.1	Escherichia coli strain ST648 plasmid pEC648_6, complete sequence.	Col(MG828)	Col	-	-	-	agreement	NA	-	-	-	-	-	-
NZ_CP008719.1	Escherichia coli strain ST648 plasmid pEC648_5, complete sequence.	Col(BS512),Col(BS512)	Col,Col	-	-	-	agreement	NA	-	-	-	-	-	-
NZ_CP008718.1	Escherichia coli strain ST648 plasmid pEC648_4, complete sequence.	-	-	-	MOBQ	MOBQ,MOBQ	disagreement	falsenegative	MOBQ: None; 1-579; None	MOBQ: 1e-31	MOBQ: 1	MOBQ: None; 1-579; None,MOBQ: None; 3889-4071; None	MOBQ: 2e-07,MOBQ: 6e-17	MOBQ: 1,MOBQ: 2
NZ_CP008717.1	Escherichia coli strain ST648 plasmid pEC648_3, complete sequence.	Col(MG828)	Col	-	-	-	agreement	NA	-	-	-	-	-	-
NZ_CP008716.1	Escherichia coli strain ST648 plasmid pEC648_2, complete sequence.	Col156	Col	-	MOBQ,MOBQ	MOBQ,MOBQ	agreement	NA	MOBQ: None; 1-327; None,MOBQ: None; 4624-5163; None	MOBQ: 4e-41,MOBQ: 5e-30	MOBQ: 2,MOBQ: 2	MOBQ: None; 4-327; None,MOBQ: None; 4612-5151; None	MOBQ: 8e-22,MOBQ: 9e-19	MOBQ: 1,MOBQ: 1
NZ_CP008715.1	Escherichia coli strain ST648 plasmid pEC648_1, complete sequence.	IncFIA,IncFIB,IncFII	IncF,IncF,IncF	IncF_F1:A1:B1	MOBF	MOBF	agreement	NA	MOBF: conjugative relaxase; 107545-108294; 106632-107976	MOBF: 3e-61	MOBF: 10	MOBF: conjugative relaxase; 107515-108375; 106632-107976	MOBF: 5e-52	MOBF: 1
NZ_CP012638.1	Escherichia coli strain SF-088 plasmid pSF-088-3, complete sequence.	Col156	Col	-	MOBQ	MOBQ	agreement	NA	MOBQ: hypothetical protein; 1849-2463; 1780-3331	MOBQ: 5e-14	MOBQ: 1	MOBQ: hypothetical protein; 1780-2433; 1780-3331	MOBQ: 7e-48	MOBQ: 1
NZ_CP012637.1	Escherichia coli strain SF-088 plasmid pSF-088-2, complete sequence.	Col156	Col	-	MOBQ	MOBQ	agreement	NA	MOBQ: mobilization protein; 2290-2784; 2256-3057	MOBQ: 5e-10	MOBQ: 1	MOBQ: mobilization protein; 2131-3015; 2256-3057	MOBQ: 1e-48	MOBQ: 1
NZ_CP012636.1	Escherichia coli strain SF-088 plasmid pSF-088-1, complete sequence.	IncFIB,IncFII,IncQ1	IncF,IncF,IncQ	-	MOBF	MOBF	agreement	NA	MOBF: protein traI; 107509-108255; 103067-108338	MOBF: 2e-59	MOBF: 9	MOBF: protein traI; 107476-108306; 103067-108338	MOBF: 3e-50	MOBF: 1
NZ_CP013326.1	Klebsiella pneumoniae strain CAV1193 plasmid pCAV1193-78, complete sequence.	IncFII	IncF	IncF_F5:A-:B-	MOBF	MOBF	agreement	NA	MOBF: conjugal transfer protein TraI; 47224-48096; 47223-52482	MOBF: 5e-144	MOBF: 1	MOBF: conjugal transfer protein TraI; 47254-48084; 47223-52482	MOBF: 3e-51	MOBF: 1
NZ_CP013325.1	Klebsiella pneumoniae strain CAV1193 plasmid pKPC_CAV1193, complete sequence.	repA_CP013325	repA_CP013325	-	MOBC	MOBC	agreement	NA	MOBC: hypothetical protein; 19414-20124; 19415-20129	MOBC: 3e-159	MOBC: 1	MOBC: hypothetical protein; 19408-19947; 19415-20129	MOBC: 5e-05	MOBC: 2
NZ_CP013324.1	Klebsiella pneumoniae strain CAV1193 plasmid pCAV1193-166, complete sequence.	IncA/C2	IncA/C	IncA/C_1	MOBH	MOBH	agreement	NA	MOBH: conjugal transfer protein TraI; 22804-23703; 20731-23704	MOBH: 0.0	MOBH: 1	MOBH: conjugal transfer protein TraI; 22909-23481; 20731-23704	MOBH: 4e-20	MOBH: 1
NZ_CP013323.1	Klebsiella pneumoniae strain CAV1193 plasmid pCAV1193-258, complete sequence.	IncFIB,IncFII	IncF,IncF	IncF_F5:A-:B-	MOBF	MOBF	agreement	NA	MOBF: conjugal transfer protein TraI; 127498-128370; 127499-132758	MOBF: 3e-143	MOBF: 1	MOBF: conjugal transfer protein TraI; 127528-128358; 127499-132758	MOBF: 1e-49	MOBF: 1
NZ_CP013321.1	Klebsiella pneumoniae strain CAV1193 plasmid pCAV1193-3741, complete sequence.	ColRNAI	Col	-	-	-	agreement	NA	-	-	-	-	-	-
NZ_CP013027.1	Escherichia coli strain 2009C-3133 plasmid unnamed3, complete sequence.	IncFIB,IncFII	IncF,IncF	IncF_F67:A-:B38	MOBF	MOBF	agreement	NA	MOBF: conjugal transfer protein TraI; 106048-106947; 106048-111319	MOBF: 0.0	MOBF: 1	MOBF: conjugal transfer protein TraI; 106078-106908; 106048-111319	MOBF: 3e-51	MOBF: 1
NZ_CP013026.1	Escherichia coli strain 2009C-3133 plasmid unnamed2, complete sequence.	IncFII	IncF	IncF_F17:A-:B-	MOBF	MOBF	agreement	NA	MOBF: conjugal transfer protein TraI; 12502-13401; 8132-13403	MOBF: 0.0	MOBF: 1	MOBF: conjugal transfer protein TraI; 12541-13371; 8132-13403	MOBF: 6e-50	MOBF: 1
NZ_CP013024.1	Escherichia coli strain 2009C-3133 plasmid unnamed1, complete sequence.	IncB/O/K/Z1,IncQ1	IncB/O/K/Z,IncQ	-	MOBP	MOBP	agreement	NA	MOBP: relaxase NikB; 91681-92226; 91394-94106	MOBP: 4e-05	MOBP: 2	MOBP: relaxase NikB; 91570-92343; 91394-94106	MOBP: 1e-16	MOBP: 1
NZ_CP012884.1	Klebsiella pneumoniae KP-1 plasmid pKP1-19, complete sequence.	IncFIB,IncFII	IncF,IncF	IncF_F8:A-:B-	MOBF	MOBF	agreement	NA	MOBF: conjugative transfer relaxase/helicase TraI; 112822-113697; 112821-118078	MOBF: 4e-154	MOBF: 1	MOBF: conjugative transfer relaxase/helicase TraI; 112852-113685; 112821-118078	MOBF: 3e-48	MOBF: 1
NZ_CP012632.1	Escherichia coli strain SF-173 plasmid pSF-173-1, complete sequence.	IncFII	IncF	IncF_F2:A-:B-	MOBF	MOBF	agreement	NA	MOBF: conjugal transfer protein TraI; 81931-82830; 77561-82832	MOBF: 0.0	MOBF: 1	MOBF: conjugal transfer protein TraI; 81970-82800; 77561-82832	MOBF: 1e-49	MOBF: 1
NZ_CP011984.1	Klebsiella pneumoniae 500_1420 plasmid p500_1420-13.838kb, complete sequence.	ColRNAI	Col	-	-	MOBC	disagreement	falsenegative	-	-	-	MOBC: hypothetical protein; 10153-10881; 10151-10883	MOBC: 5e-152	MOBC: 1
NZ_CP011983.1	Klebsiella pneumoniae 500_1420 plasmid p500_1420-43.380kb, complete sequence.	IncX3	IncX	-	MOBP	MOBQ	disagreement	different type assigned	MOBP: spore coat protein CotH; 37588-38250; 37122-38283	MOBP: 2e-17	MOBP: 1	MOBQ: spore coat protein CotH; 37573-38142; 37122-38283	MOBQ: 3e-09	MOBQ: 3
NZ_CP011982.1	Klebsiella pneumoniae 500_1420 plasmid p500_1420-51.662kb, complete sequence.	ColRNAI,ColRNAI,ColRNAI	Col,Col,Col	-	-	MOBC,MOBC,MOBC	disagreement	falsenegative	-	-	-	MOBC: hypothetical protein; 16483-17211; 16483-17215,MOBC: hypothetical protein; 30181-30909; 30181-30913,MOBC: hypothetical protein; 44020-44748; 44021-44753	MOBC: 2e-152,MOBC: 2e-152,MOBC: 3e-152	MOBC: 1,MOBC: 1,MOBC: 1
NZ_CP011981.1	Klebsiella pneumoniae 500_1420 plasmid p500_1420-130.552kb, complete sequence.	IncFIB,IncFII	IncF,IncF	IncF_F1:A-:B-	MOBF	MOBF	agreement	NA	MOBF: conjugal transfer protein TraI; 117943-118818; 117942-122994	MOBF: 3e-153	MOBF: 1	MOBF: conjugal transfer protein TraI; 117973-118806; 117942-122994	MOBF: 2e-46	MOBF: 1
NZ_CP011979.1	Klebsiella pneumoniae DMC1097 plasmid pDMC1097-20.222kb, complete sequence.	ColRNAI	Col	-	-	MOBC	disagreement	falsenegative	-	-	-	MOBC: hypothetical protein; 17515-18243; 17511-18243	MOBC: 4e-152	MOBC: 1
NZ_CP011978.1	Klebsiella pneumoniae DMC1097 plasmid pDMC1097-77.775kb, complete sequence.	IncI2	IncI	-	-	MOBP	disagreement	falsenegative	-	-	-	MOBP: hypothetical protein; 16207-17199; 16207-20449	MOBP: 2e-38	MOBP: 10
NZ_CP011977.1	Klebsiella pneumoniae DMC1097 plasmid pDMC1097-218.836kb, complete sequence.	IncFIB,IncFII,IncR	IncF,IncF,IncR	-	MOBF	MOBF	agreement	NA	MOBF: conjugal transfer protein TraI; 206224-207099; 206225-211487	MOBF: 5e-155	MOBF: 1	MOBF: conjugal transfer protein TraI; 206254-207087; 206225-211487	MOBF: 1e-47	MOBF: 1
NZ_CP011988.1	Klebsiella pneumoniae UHKPC07 plasmid pUHKPC07-13.841kb, complete sequence.	ColRNAI	Col	-	-	MOBC	disagreement	falsenegative	-	-	-	MOBC: hypothetical protein; 9937-10665; 9934-10666	MOBC: 5e-152	MOBC: 1
NZ_CP011987.1	Klebsiella pneumoniae UHKPC07 plasmid pUHKPC07-74.026kb, complete sequence.	IncX3	IncX	-	MOBP	MOBQ	disagreement	different type assigned	MOBP: spore coat protein CotH; 68233-68895; 67768-68929	MOBP: 3e-17	MOBP: 1	MOBQ: spore coat protein CotH; 68218-68787; 67768-68929	MOBQ: 3e-09	MOBQ: 3
NZ_CP011986.1	Klebsiella pneumoniae UHKPC07 plasmid pUHKPC07-113.639kb, complete sequence.	IncFIB,IncFII	IncF,IncF	IncF_F2:A-:B-	MOBF	MOBF	agreement	NA	MOBF: conjugal transfer protein TraI; 103096-103971; 103095-108357	MOBF: 8e-153	MOBF: 1	MOBF: conjugal transfer protein TraI; 103126-103959; 103095-108357	MOBF: 7e-47	MOBF: 1
NZ_CP011993.1	Klebsiella pneumoniae UHKPC33 plasmid pUHKPC33-13.841kb, complete sequence.	ColRNAI	Col	-	-	MOBC	disagreement	falsenegative	-	-	-	MOBC: hypothetical protein; 9082-9810; 9079-9811	MOBC: 6e-152	MOBC: 1
NZ_CP011991.1	Klebsiella pneumoniae UHKPC33 plasmid pUHKPC33-113.638kb, complete sequence.	IncFIB,IncFII	IncF,IncF	IncF_F2:A-:B-	MOBF	MOBF	agreement	NA	MOBF: conjugal transfer protein TraI; 58336-59211; 58337-63599	MOBF: 2e-152	MOBF: 1	MOBF: conjugal transfer protein TraI; 58366-59199; 58337-63599	MOBF: 8e-47	MOBF: 1
NZ_CP011990.1	Klebsiella pneumoniae UHKPC33 plasmid pUHKPC33-162.533kb, complete sequence.	IncFII,IncR	IncF,IncR	-	MOBF	MOBF	agreement	NA	MOBF: conjugal transfer protein TraI; 32149-33024; 32148-37410	MOBF: 1e-153	MOBF: 1	MOBF: conjugal transfer protein TraI; 32179-33012; 32148-37410	MOBF: 2e-46	MOBF: 1
NZ_CP011496.1	Escherichia coli strain NCM3722 plasmid F, complete sequence.	IncFIA,IncFIC	IncF,IncF	IncF_F1:A2:B-	MOBF	MOBF	agreement	NA	MOBF: multifunctional conjugation protein TraI; 28798-29697; 28797-34068	MOBF: 0.0	MOBF: 1	MOBF: multifunctional conjugation protein TraI; 28828-29658; 28797-34068	MOBF: 5e-50	MOBF: 1
NZ_CP006635.1	Escherichia coli PCN033 plasmid p3PCN033, complete sequence.	IncFIB,IncFIC,IncQ1	IncF,IncF,IncQ	-	MOBF	MOBF	agreement	NA	MOBF: conjugal transfer protein TraI; 27310-28209; 22939-28210	MOBF: 0.0	MOBF: 1	MOBF: conjugal transfer protein TraI; 27349-28179; 22939-28210	MOBF: 8e-51	MOBF: 1
NZ_CP006634.1	Escherichia coli PCN033 plasmid p2PCN033, complete sequence.	Col8282	Col	-	MOBQ	MOBQ	agreement	NA	MOBQ: molybdopterin-guanine dinucleotide biosynthesis protein MobA; 2332-3159; 999-3159	MOBQ: 2e-36	MOBQ: 1	MOBQ: molybdopterin-guanine dinucleotide biosynthesis protein MobA; 2461-3159; 999-3159	MOBQ: 2e-26	MOBQ: 1
NZ_CP006633.1	Escherichia coli PCN033 plasmid p1PCN033, complete sequence.	ColRNAI	Col	-	-	-	agreement	NA	-	-	-	-	-	-
NZ_CP006642.1	Escherichia coli PCN061 plasmid PCN061p6, complete sequence.	IncFIB,IncN1,IncX1	IncF,IncN,IncX	-	-	MOBC	disagreement	falsenegative	-	-	-	MOBC: hypothetical protein; 134443-135075; 134432-135179	MOBC: 7e-23	MOBC: 1
NZ_CP006641.1	Escherichia coli PCN061 plasmid PCN061p5, complete sequence.	IncI1	IncI	IncI1_3	MOBP	MOBP	agreement	NA	MOBP: relaxase NikB; 47917-48444; 47632-50332	MOBP: 1e-05	MOBP: 2	MOBP: relaxase NikB; 47809-48624; 47632-50332	MOBP: 6e-20	MOBP: 1
NZ_CP006640.1	Escherichia coli PCN061 plasmid PCN061p4, complete sequence.	-	-	-	MOBF	MOBF	agreement	NA	MOBF: conjugative relaxase; 18418-19275; 16417-19324	MOBF: 2e-48	MOBF: 1	MOBF: conjugative relaxase; 18427-19323; 16417-19324	MOBF: 2e-104	MOBF: 1
NZ_CP006639.1	Escherichia coli PCN061 plasmid PCN061p3, complete sequence.	ColRNAI	Col	-	-	-	agreement	NA	-	-	-	-	-	-
NZ_CP006638.1	Escherichia coli PCN061 plasmid PCN061p2, complete sequence.	ColRNAI	Col	-	-	MOBP	disagreement	falsenegative	-	-	-	MOBP: DNA relaxase mbeA; 2275-3090; 2226-3726	MOBP: 2e-61	MOBP: 8
NZ_CP006637.1	Escherichia coli PCN061 plasmid PCN061p1, complete sequence.	ColRNAI	Col	-	-	-	agreement	NA	-	-	-	-	-	-
NZ_CP011623.1	Klebsiella pneumoniae strain CAV1344 plasmid pCAV1344-250, complete sequence.	IncFIB,IncFII	IncF,IncF	IncF_F5:A-:B-	MOBF	MOBF	agreement	NA	MOBF: conjugal transfer protein TraI; 119950-120822; 119951-125210	MOBF: 5e-143	MOBF: 1	MOBF: conjugal transfer protein TraI; 119980-120810; 119951-125210	MOBF: 2e-49	MOBF: 1
NZ_CP011622.1	Klebsiella pneumoniae strain CAV1344 plasmid pKPC_CAV1344, complete sequence.	IncA/C2	IncA/C	IncA/C_1	MOBH	MOBH	agreement	NA	MOBH: conjugal transfer protein TraI; 22804-23703; 20731-23704	MOBH: 0.0	MOBH: 1	MOBH: conjugal transfer protein TraI; 22909-23481; 20731-23704	MOBH: 4e-20	MOBH: 1
NZ_CP011620.1	Klebsiella pneumoniae strain CAV1344 plasmid pCAV1344-40, complete sequence.	repA_CP013325	repA_CP013325	-	MOBC	MOBC	agreement	NA	MOBC: hypothetical protein; 19414-20124; 19415-20129	MOBC: 4e-159	MOBC: 1	MOBC: hypothetical protein; 19408-19947; 19415-20129	MOBC: 3e-05	MOBC: 2
NZ_CP011646.1	Klebsiella pneumoniae strain CAV1596 plasmid pKPC_CAV1596-97, complete sequence.	IncN3	IncN	IncN_no_alleles_detected	MOBF	MOBF	agreement	NA	MOBF: conjugative relaxase; 29593-30474; 27255-30474	MOBF: 6e-91	MOBF: 2	MOBF: conjugative relaxase; 29572-30474; 27255-30474	MOBF: 4e-84	MOBF: 1
NZ_CP011645.1	Klebsiella pneumoniae strain CAV1596 plasmid pKPC_CAV1596-78, complete sequence.	IncI2	IncI	-	-	MOBP	disagreement	falsenegative	-	-	-	MOBP: hypothetical protein; 16219-17211; 16219-20461	MOBP: 2e-38	MOBP: 10
NZ_CP011644.1	Klebsiella pneumoniae strain CAV1596 plasmid pCAV1596-41, complete sequence.	IncR	IncR	-	-	-	agreement	NA	-	-	-	-	-	-
NZ_CP011643.1	Klebsiella pneumoniae strain CAV1596 plasmid pCAV1596-2927, complete sequence.	ColRNAI	Col	-	-	-	agreement	NA	-	-	-	-	-	-
NZ_CP011577.1	Klebsiella pneumoniae strain CAV1392 plasmid pCAV1392-131, complete sequence.	IncFIB,IncFII	IncF,IncF	IncF_F1:A-:B-	MOBF	MOBF	agreement	NA	MOBF: conjugal transfer protein TraI; 40090-40965; 35703-40965	MOBF: 2e-155	MOBF: 1	MOBF: conjugal transfer protein TraI; 40102-40935; 35703-40965	MOBF: 1e-47	MOBF: 1
NZ_CP011576.1	Klebsiella pneumoniae strain CAV1392 plasmid pCAV1392-50, complete sequence.	IncR	IncR	-	-	MOBC	disagreement	falsenegative	-	-	-	MOBC: hypothetical protein; 40534-40665; 40546-40768	MOBC: 2e-08	MOBC: 2
NZ_CP011575.1	Klebsiella pneumoniae strain CAV1392 plasmid pKPC_CAV1392, complete sequence.	repA_CP013325	repA_CP013325	-	MOBC	MOBC	agreement	NA	MOBC: hypothetical protein; 14536-15246; 14537-15251	MOBC: 5e-164	MOBC: 1	MOBC: hypothetical protein; 14530-15069; 14537-15251	MOBC: 9e-05	MOBC: 2
NZ_CP007038.1	Shigella flexneri G1663 plasmid pG1663, complete sequence.	IncFII	IncF	IncF_F27:A-:B-	MOBF,MOBF	MOBF	disagreement	falsepositive	MOBF: conjugative relaxase; 197932-198747; 198323-199688,MOBF: protein traI domain protein; 197932-198300; 197931-198303	MOBF: 1e-74,MOBF: 8e-94	MOBF: 1,MOBF: 3	MOBF: conjugative relaxase; 197932-198744; 198323-199688	MOBF: 9e-88	MOBF: 4
NZ_CP011418.1	Escherichia coli strain CFSAN029787 plasmid pCFSAN029787_02, complete sequence.	IncFIB,IncFII	IncF,IncF	IncF_F51:A-:B10	MOBF	MOBF	agreement	NA	MOBF: protein traI; 6256-7155; 1884-7155	MOBF: 0.0	MOBF: 1	MOBF: protein traI; 6295-7125; 1884-7155	MOBF: 1e-49	MOBF: 1
NZ_CP011417.1	Escherichia coli strain CFSAN029787 plasmid pCFSAN029787_01, complete sequence.	IncFII	IncF	IncF_F28:A-:B-	MOBF,MOBF	MOBF	disagreement	falsepositive	MOBF: conjugal transfer protein TraI; 105154-105975; 105551-106688,MOBF: nicking and unwinding protein OriT; 105154-105462; 105153-105521	MOBF: 2e-59,MOBF: 4e-91	MOBF: 1,MOBF: 3	MOBF: conjugal transfer protein TraI; 105154-105972; 105551-106688	MOBF: 4e-80	MOBF: 4
NZ_CP011338.1	Escherichia coli O104:H4 str. C227-11 plasmid, complete sequence.	IncI1	IncI	IncI1_unknown	-	-	agreement	NA	-	-	-	-	-	-
NZ_CP011337.1	Escherichia coli O104:H4 str. C227-11 plasmid, complete sequence.	-	-	-	-	-	agreement	NA	-	-	-	-	-	-
NZ_CP011336.1	Escherichia coli O104:H4 str. C227-11 plasmid, complete sequence.	IncI1	IncI	IncI1_unknown	-	-	agreement	NA	-	-	-	-	-	-
NZ_CP011335.1	Escherichia coli O104:H4 str. C227-11 plasmid, complete sequence.	-	-	-	-	-	agreement	NA	-	-	-	-	-	-
NZ_CP011334.1	Escherichia coli O104:H4 str. C227-11 plasmid, complete sequence.	-	-	-	-	-	agreement	NA	-	-	-	-	-	-
NZ_CP011333.1	Escherichia coli O104:H4 str. C227-11 plasmid, complete sequence.	-	-	-	MOBP	MOBP	agreement	NA	MOBP: relaxase NikB; 748-1272; 461-3162	MOBP: 1e-05	MOBP: 2	MOBP: relaxase NikB; 1840-2166; 461-3162	MOBP: 0.016	MOBP: 1
NZ_CP011332.1	Escherichia coli O104:H4 str. C227-11 plasmid, complete sequence.	IncFIB,IncFII	IncF,IncF	IncF_F48:A-:B25	MOBF	-	disagreement	falsepositive	MOBF: conjugal transfer protein TraI; 14917-15228; 14477-15152	MOBF: 7e-54	MOBF: 1	-	-	-
NZ_CP011316.1	Klebsiella pneumoniae subsp. pneumoniae strain 234-12 plasmid pKpn23412-4, complete sequence.	-	-	-	-	-	agreement	NA	-	-	-	-	-	-
NZ_CP011315.1	Klebsiella pneumoniae subsp. pneumoniae strain 234-12 plasmid pKpn2312-5, complete sequence.	ColRNAI	Col	-	-	-	agreement	NA	-	-	-	-	-	-
NZ_CP011314.1	Klebsiella pneumoniae subsp. pneumoniae strain 234-12 plasmid pKpn23412-362, complete sequence.	IncFIB,IncHI1,IncQ1	IncF,IncH,IncQ	-	MOBH	MOBH	agreement	NA	MOBH: conjugal transfer protein TraI; 335311-336051; 333227-336161	MOBH: 8e-24	MOBH: 1	MOBH: conjugal transfer protein TraI; 335311-336078; 333227-336161	MOBH: 1e-94	MOBH: 1
NZ_CP011019.1	Escherichia coli strain CI5 plasmid, complete sequence.	IncFIB,IncFII	IncF,IncF	IncF_F59:A-:B46	MOBF	MOBF	agreement	NA	MOBF: conjugal transfer protein TraI; 102334-103233; 97962-103233	MOBF: 0.0	MOBF: 1	MOBF: conjugal transfer protein TraI; 102373-103203; 97962-103233	MOBF: 5e-51	MOBF: 1
NZ_CP011143.1	Escherichia coli VR50 plasmid pVR50I, complete sequence.	Col(MG828)	Col	-	-	-	agreement	NA	-	-	-	-	-	-
NZ_CP011142.1	Escherichia coli VR50 plasmid pVR50H, complete sequence.	ColpVC	Col	-	-	-	agreement	NA	-	-	-	-	-	-
NZ_CP011141.1	Escherichia coli VR50 plasmid pVR50G, complete sequence.	Col(BS512),Col(BS512)	Col,Col	-	-	-	agreement	NA	-	-	-	-	-	-
NZ_CP011140.1	Escherichia coli VR50 plasmid pVR50F, complete sequence.	Col8282	Col	-	MOBQ	MOBQ	agreement	NA	MOBQ: molybdopterin-guanine dinucleotide biosynthesis protein MobA; 2596-3264; 1112-3266	MOBQ: 5e-36	MOBQ: 1	MOBQ: molybdopterin-guanine dinucleotide biosynthesis protein MobA; 2566-3264; 1112-3266	MOBQ: 5e-27	MOBQ: 1
NZ_CP011139.1	Escherichia coli VR50 plasmid pVR50E, complete sequence.	Col156	Col	-	MOBQ	MOBQ	agreement	NA	MOBQ: mobilization protein; 2896-3390; 2864-3665	MOBQ: 3e-10	MOBQ: 1	MOBQ: mobilization protein; 2737-3621; 2864-3665	MOBQ: 5e-48	MOBQ: 1
NZ_CP011138.1	Escherichia coli VR50 plasmid pVR50D, complete sequence.	ColRNAI	Col	-	-	MOBP	disagreement	falsenegative	-	-	-	MOBP: nuclease; 1777-2487; 1610-3176	MOBP: 0.018	MOBP: 3
NZ_CP011137.1	Escherichia coli VR50 plasmid pVR50C, complete sequence.	ColRNAI	Col	-	-	MOBP	disagreement	falsenegative	-	-	-	MOBP: DNA polymerase; 4882-5724; 4863-6462	MOBP: 4e-30	MOBP: 7
NZ_CP011136.1	Escherichia coli VR50 plasmid pVR50B, complete sequence.	Col156,IncFIB,IncFII	Col,IncF,IncF	-	MOBF	MOBF	agreement	NA	MOBF: protein traI; 87760-88659; 83388-88659	MOBF: 0.0	MOBF: 1	MOBF: protein traI; 87799-88659; 83388-88659	MOBF: 4e-52	MOBF: 1
NZ_CP011135.1	Escherichia coli VR50 plasmid pVR50A, complete sequence.	IncFII	IncF	IncF_F2:A-:B-	MOBF,MOBF,MOBV	MOBF,MOBF	disagreement	falsepositive	MOBF: None; 1-375; None,MOBF: None; 70009-70530; None,MOBV: None; 52261-52458; None	MOBF: 2e-103,MOBF: 5e-74,MOBV: 9e-09	MOBF: 1,MOBF: 1,MOBV: 2	MOBF: None; 4-375; None,MOBF: None; 70048-70524; None	MOBF: 2e-20,MOBF: 3e-21	MOBF: 1,MOBF: 1
NZ_CP010373.2	Escherichia coli strain 6409 plasmid p6409-202.186kb, complete sequence.	IncA/C2	IncA/C	IncA/C_3	MOBH	MOBH	agreement	NA	MOBH: conjugal transfer protein TraI; 84028-84927; 81948-84927	MOBH: 0.0	MOBH: 1	MOBH: conjugal transfer protein TraI; 84133-84705; 81948-84927	MOBH: 4e-20	MOBH: 1
NZ_CP010882.1	Escherichia coli strain MNCRE44 plasmid pMNCRE44_6, complete sequence.	Col156,IncFIA,IncFIB,IncFII	Col,IncF,IncF,IncF	-	MOBF	MOBF	agreement	NA	MOBF: protein traI; 57907-58656; 57827-63098	MOBF: 4e-62	MOBF: 10	MOBF: protein traI; 57826-58686; 57827-63098	MOBF: 1e-51	MOBF: 1
NZ_CP010881.1	Escherichia coli strain MNCRE44 plasmid pMNCRE44_5, complete sequence.	IncFIA,IncX3	IncF,IncX	-	MOBP	MOBQ	disagreement	different type assigned	MOBP: spore coat protein CotH; 60508-61170; 60042-61203	MOBP: 5e-17	MOBP: 1	MOBQ: spore coat protein CotH; 60493-61062; 60042-61203	MOBQ: 3e-09	MOBQ: 3
NZ_CP010880.1	Escherichia coli strain MNCRE44 plasmid pMNCRE44_4, complete sequence.	IncX4	IncX	-	MOBP	MOBP	agreement	NA	MOBP: nickase; 2125-2829; 2121-3351	MOBP: 2e-17	MOBP: 1	MOBP: nickase; 2350-2832; 2121-3351	MOBP: 7e-04	MOBP: 3
NZ_CP010879.1	Escherichia coli strain MNCRE44 plasmid pMNCRE44_3, complete sequence.	Col156	Col	-	MOBQ	MOBQ	agreement	NA	MOBQ: mobilization protein; 1933-2427; 1900-2701	MOBQ: 5e-10	MOBQ: 1	MOBQ: mobilization protein; 1774-2658; 1900-2701	MOBQ: 2e-48	MOBQ: 1
NZ_CP010878.1	Escherichia coli strain MNCRE44 plasmid pMNCRE44_2, complete sequence.	Col8282	Col	-	MOBQ	MOBQ	agreement	NA	MOBQ: None; 1942-2769; None	MOBQ: 1e-36	MOBQ: 1	MOBQ: None; 1942-2640; None	MOBQ: 1e-27	MOBQ: 1
NZ_CP010877.1	Escherichia coli strain MNCRE44 plasmid pMNCRE44_1, complete sequence.	Col(MG828)	Col	-	-	-	agreement	NA	-	-	-	-	-	-
NZ_CP009169.1	Escherichia coli 1303 plasmid p1303_5, complete sequence.	ColRNAI	Col	-	-	-	agreement	NA	-	-	-	-	-	-
NZ_CP009168.1	Escherichia coli 1303 plasmid p1303_95, complete sequence.	IncY	IncY	-	-	-	agreement	NA	-	-	-	-	-	-
NZ_CP009167.1	Escherichia coli 1303 plasmid p1303_109, complete sequence.	IncFIA,IncFIB,IncFII	IncF,IncF,IncF	IncF_F13:A6:B10	MOBF	MOBF	agreement	NA	MOBF: conjugal transfer protein TraI; 95191-96090; 95191-100462	MOBF: 0.0	MOBF: 1	MOBF: conjugal transfer protein TraI; 95221-96051; 95191-100462	MOBF: 4e-51	MOBF: 1
NZ_CP009107.1	Escherichia coli strain 94-3024 plasmid pO104_H21, complete sequence.	IncB/O/K/Z1,IncFIB	IncB/O/K/Z,IncF	-	MOBP	MOBP	agreement	NA	MOBP: relaxase; 51937-52482; 50058-52770	MOBP: 4e-05	MOBP: 2	MOBP: relaxase; 51649-52593; 50058-52770	MOBP: 1e-16	MOBP: 1
NZ_CP010372.1	Escherichia coli strain 6409 plasmid p6409-151.583kb, complete sequence.	IncFIA,IncFIB,IncFII,IncFII	IncF,IncF,IncF,IncF	IncF_F31:A4:B1	MOBF	MOBF	agreement	NA	MOBF: protein TraI (DNA helicase I); 56911-57807; 56912-62033	MOBF: 0.0	MOBF: 1	MOBF: protein TraI (DNA helicase I); 56941-57771; 56912-62033	MOBF: 2e-49	MOBF: 1
NZ_CP010362.1	Klebsiella pneumoniae strain 38544 plasmid p38544-85.403kb, complete sequence.	ColRNAI,IncR	Col,IncR	-	-	MOBC	disagreement	falsenegative	-	-	-	MOBC: hypothetical protein; 8371-9099; 8367-9099	MOBC: 2e-152	MOBC: 1
NZ_CP010318.1	Escherichia coli strain O78-789 plasmid pAPEC-O78-3, complete sequence.	ColRNAI	Col	-	-	MOBP	disagreement	falsenegative	-	-	-	MOBP: nuclease; 2803-3636; 2786-4376	MOBP: 4e-30	MOBP: 7
NZ_CP010317.1	Escherichia coli strain O78-789 plasmid pAPEC-O78-2, complete sequence.	IncI1	IncI	IncI1_201	MOBP	MOBP	agreement	NA	MOBP: relaxase NikB; 31792-32316; 29905-32605	MOBP: 1e-05	MOBP: 2	MOBP: relaxase NikB; 31612-32427; 29905-32605	MOBP: 8e-20	MOBP: 1
NZ_CP010316.1	Escherichia coli strain O78-789 plasmid pAPEC-O78-ColV, complete sequence.	IncFIB,IncFII	IncF,IncF	IncF_F24:A-:B1	MOBF	MOBF	agreement	NA	MOBF: conjugal transfer protein TraI; 109726-110625; 109726-114997	MOBF: 0.0	MOBF: 1	MOBF: conjugal transfer protein TraI; 109756-110586; 109726-114997	MOBF: 7e-51	MOBF: 1
NZ_CP006801.1	Klebsiella pneumoniae subsp. pneumoniae PittNDM01 plasmid3, complete sequence.	IncFIA,IncR	IncF,IncR	-	-	MOBC	disagreement	falsenegative	-	-	-	MOBC: hypothetical protein; 22930-23061; 22829-23051	MOBC: 2e-08	MOBC: 2
NZ_CP006800.1	Klebsiella pneumoniae subsp. pneumoniae PittNDM01 plasmid2, complete sequence.	IncFIB	IncF	IncF_no_alleles_detected	MOBF	MOBF	agreement	NA	MOBF: conjugal transfer protein TraI; 72865-73737; 68479-73738	MOBF: 3e-142	MOBF: 1	MOBF: conjugal transfer protein TraI; 72877-73707; 68479-73738	MOBF: 5e-49	MOBF: 1
NZ_CP006799.1	Klebsiella pneumoniae subsp. pneumoniae PittNDM01 plasmid1, complete sequence.	IncFIB,IncHI1	IncF,IncH	-	MOBH	MOBH	agreement	NA	MOBH: type IV conjugative transfer system protein TraI; 93565-94305; 93458-96407	MOBH: 1e-23	MOBH: 1	MOBH: type IV conjugative transfer system protein TraI; 93538-94305; 93458-96407	MOBH: 5e-93	MOBH: 1
NZ_CP010345.1	Escherichia coli ECC-1470 plasmid pECC-1470_100, complete sequence.	IncFIA,IncFIB,IncFII	IncF,IncF,IncF	IncF_F56:A6:B24	MOBF	MOBF	agreement	NA	MOBF: conjugal transfer protein TraI; 91237-91986; 91157-96428	MOBF: 2e-58	MOBF: 6	MOBF: conjugal transfer protein TraI; 91237-92043; 91157-96428	MOBF: 1e-63	MOBF: 9
NZ_CP008958.1	Escherichia coli O157:H7 str. EDL933 plasmid, complete sequence.	IncFIB,IncFII	IncF,IncF	IncF_F23:A-:B3	MOBP	MOBP	agreement	NA	MOBP: hypothetical protein; 74239-74382; 74288-76262	MOBP: 1e-04	MOBP: 3	MOBP: hypothetical protein; 74938-75327; 74288-76262	MOBP: 2e-16	MOBP: 2
NZ_CP009074.1	Escherichia coli ATCC 25922 plasmid, complete sequence.	IncX1	IncX	-	-	-	agreement	NA	-	-	-	-	-	-
NZ_CP009073.1	Escherichia coli ATCC 25922 plasmid, complete sequence.	-	-	-	-	-	agreement	NA	-	-	-	-	-	-
NZ_CP008807.1	Escherichia coli O157:H7 str. SS17 plasmid pSS17, complete sequence.	pEC4115	pEC4115	-	-	-	agreement	NA	-	-	-	-	-	-
NZ_CP008806.1	Escherichia coli O157:H7 str. SS17 plasmid p0157, complete sequence.	IncFIA,IncFIB,IncFII	IncF,IncF,IncF	IncF_F23:A16:B3	MOBP	MOBP	agreement	NA	MOBP: hypothetical protein; 35209-35352; 35257-37231	MOBP: 1e-04	MOBP: 3	MOBP: hypothetical protein; 35908-36297; 35257-37231	MOBP: 2e-16	MOBP: 2
NZ_CP009862.1	Escherichia coli strain ECONIH1 plasmid pKPC-629, complete sequence.	IncN1	IncN	IncN_6	MOBF	MOBF	agreement	NA	MOBF: conjugative relaxase; 63499-64377; 61140-64377	MOBF: 1e-95	MOBF: 2	MOBF: conjugative relaxase; 63481-64377; 61140-64377	MOBF: 4e-89	MOBF: 1
NZ_CP009861.1	Escherichia coli strain ECONIH1 plasmid pECO-b75, complete sequence.	-	-	-	-	-	agreement	NA	-	-	-	-	-	-
NZ_CP009860.1	Escherichia coli strain ECONIH1 plasmid pECO-824, complete sequence.	IncFIA,IncFIB,IncFII	IncF,IncF,IncF	IncF_F1:A1:B1	MOBF	MOBF	agreement	NA	MOBF: protein traI; 87859-88758; 83488-88759	MOBF: 0.0	MOBF: 1	MOBF: protein traI; 87898-88758; 83488-88759	MOBF: 4e-51	MOBF: 1
NZ_CP009582.1	Escherichia coli FAP1 plasmid unnamed 4, complete sequence.	-	-	-	-	-	agreement	NA	-	-	-	-	-	-
NZ_CP009581.1	Escherichia coli FAP1 plasmid unnamed 3, complete sequence.	IncI2	IncI	-	-	MOBP	disagreement	falsenegative	-	-	-	MOBP: hypothetical protein; 50086-51078; 46777-51079	MOBP: 2e-38	MOBP: 10
NZ_CP009579.1	Escherichia coli FAP1 plasmid unnamed 1, complete sequence.	IncFIB,IncQ1	IncF,IncQ	-	MOBF	MOBF	agreement	NA	MOBF: conjugal transfer protein TraI; 93160-94059; 93160-98431	MOBF: 0.0	MOBF: 1	MOBF: conjugal transfer protein TraI; 93160-94020; 93160-98431	MOBF: 8e-52	MOBF: 1
NZ_CP009778.1	Klebsiella pneumoniae subsp. pneumoniae strain KPNIH32 plasmid pKPN-c8b, complete sequence.	ColRNAI	Col	-	-	MOBC	disagreement	falsenegative	-	-	-	MOBC: hypothetical protein; 11968-12696; 11968-12700	MOBC: 4e-152	MOBC: 1
NZ_CP009777.1	Klebsiella pneumoniae subsp. pneumoniae strain KPNIH32 plasmid pKPN-a68, complete sequence.	IncFIB,IncFII	IncF,IncF	IncF_F1:A-:B-	MOBF	MOBF	agreement	NA	MOBF: conjugal transfer protein TraI; 147979-148854; 147978-153240	MOBF: 1e-154	MOBF: 1	MOBF: conjugal transfer protein TraI; 148009-148842; 147978-153240	MOBF: 2e-47	MOBF: 1
NZ_CP009776.1	Klebsiella pneumoniae subsp. pneumoniae strain KPNIH32 plasmid pKPC-def, complete sequence.	IncFIA,IncX3	IncF,IncX	-	MOBP	MOBQ	disagreement	different type assigned	MOBP: spore coat protein CotH; 98671-99333; 98206-99367	MOBP: 5e-17	MOBP: 1	MOBQ: spore coat protein CotH; 98656-99225; 98206-99367	MOBQ: 3e-09	MOBQ: 3
NZ_CP009116.1	Klebsiella pneumoniae strain blaNDM-1 plasmid plasmid1, complete sequence.	IncFIA,IncR	IncF,IncR	-	-	MOBC	disagreement	falsenegative	-	-	-	MOBC: hypothetical protein; 27424-27555; 27435-27657	MOBC: 1e-08	MOBC: 2
NZ_CP009115.1	Klebsiella pneumoniae strain blaNDM-1 plasmid plasmid2, complete sequence.	IncFIB,IncFII	IncF,IncF	IncF_F2:A-:B-	MOBF	MOBF	agreement	NA	MOBF: conjugal transfer protein TraI; 47677-48552; 43292-48554	MOBF: 4e-154	MOBF: 1	MOBF: conjugal transfer protein TraI; 47689-48522; 43292-48554	MOBF: 2e-47	MOBF: 1
NZ_CP008800.1	Klebsiella pneumoniae subsp. pneumoniae KPNIH24 plasmid pKPN-e44, complete sequence.	IncFIB,IncFII	IncF,IncF	IncF_F1:A-:B-	MOBF	MOBF	agreement	NA	MOBF: conjugative transfer relaxase/helicase TraI; 182266-183141; 182266-187528	MOBF: 1e-154	MOBF: 1	MOBF: conjugative transfer relaxase/helicase TraI; 182296-183129; 182266-187528	MOBF: 2e-47	MOBF: 1
NZ_CP008799.1	Klebsiella pneumoniae subsp. pneumoniae KPNIH24 plasmid pKPN-819, complete sequence.	ColRNAI,IncX3	Col,IncX	-	MOBP	MOBC,MOBQ	disagreement	falsenegative	MOBP: spore coat protein CotH; 11563-12225; 11097-12258	MOBP: 3e-17	MOBP: 1	MOBC: hypothetical protein; 36730-37458; 36726-37458,MOBQ: spore coat protein CotH; 11548-12117; 11097-12258	MOBC: 1e-152,MOBQ: 4e-09	MOBC: 1,MOBQ: 3
NZ_CP008798.1	Klebsiella pneumoniae subsp. pneumoniae KPNIH24 plasmid pKPC-484, complete sequence.	IncR	IncR	-	-	-	agreement	NA	-	-	-	-	-	-
NZ_CP009875.1	Klebsiella pneumoniae subsp. pneumoniae strain KPNIH30 plasmid pKpQIL-531, complete sequence.	IncFIB,IncFII	IncF,IncF	IncF_F2:A-:B-	MOBF	MOBF	agreement	NA	MOBF: conjugal transfer protein TraI; 106906-107781; 106906-112168	MOBF: 4e-153	MOBF: 1	MOBF: conjugal transfer protein TraI; 106936-107769; 106906-112168	MOBF: 6e-47	MOBF: 1
NZ_CP009874.1	Klebsiella pneumoniae subsp. pneumoniae strain KPNIH30 plasmid pKPN-b9c, complete sequence.	IncN1	IncN	IncN_unknown	MOBF	MOBF	agreement	NA	MOBF: conjugative relaxase; 33226-34098; 30863-34100	MOBF: 4e-44	MOBF: 1	MOBF: conjugative relaxase; 33202-34098; 30863-34100	MOBF: 2e-91	MOBF: 1
NZ_CP009873.1	Klebsiella pneumoniae subsp. pneumoniae strain KPNIH30 plasmid pKPN-294, complete sequence.	ColRNAI	Col	-	-	MOBC	disagreement	falsenegative	-	-	-	MOBC: hypothetical protein; 10750-11478; 10751-11483	MOBC: 1e-152	MOBC: 1
NZ_CP008933.1	Klebsiella pneumoniae strain PMK1 plasmid pPMK1-NDM, complete sequence.	IncFIB,IncHI1	IncF,IncH	-	MOBH	MOBH	agreement	NA	MOBH: type IV conjugative transfer system protein TraI; 292039-292779; 291932-294881	MOBH: 2e-23	MOBH: 1	MOBH: type IV conjugative transfer system protein TraI; 292012-292779; 291932-294881	MOBH: 4e-93	MOBH: 1
NZ_CP008932.1	Klebsiella pneumoniae strain PMK1 plasmid pPMK1-C, complete sequence.	-	-	-	-	-	agreement	NA	-	-	-	-	-	-
NZ_CP008931.1	Klebsiella pneumoniae strain PMK1 plasmid pPMK1-B, complete sequence.	IncFIB	IncF	IncF_no_alleles_detected	-	-	agreement	NA	-	-	-	-	-	-
NZ_CP008930.1	Klebsiella pneumoniae strain PMK1 plasmid pPMK1-A, complete sequence.	IncFIB,IncFII	IncF,IncF	IncF_F1:A-:B-	MOBF	MOBF	agreement	NA	MOBF: conjugal transfer protein TraI; 5293-6168; 5294-10556	MOBF: 2e-155	MOBF: 1	MOBF: conjugal transfer protein TraI; 5323-6156; 5294-10556	MOBF: 1e-47	MOBF: 1
NZ_CP008829.1	Klebsiella pneumoniae subsp. pneumoniae KPNIH1 plasmid pKPN-498, complete sequence.	IncFIB,IncFII	IncF,IncF	IncF_F1:A-:B-	MOBF	MOBF	agreement	NA	MOBF: conjugal transfer protein TraI; 231214-232089; 231213-236475	MOBF: 1e-153	MOBF: 1	MOBF: conjugal transfer protein TraI; 231244-232077; 231213-236475	MOBF: 2e-46	MOBF: 1
NZ_CP008828.1	Klebsiella pneumoniae subsp. pneumoniae KPNIH1 plasmid pAAC154-a50, complete sequence.	ColRNAI	Col	-	-	MOBC	disagreement	falsenegative	-	-	-	MOBC: hypothetical protein; 12007-12735; 12006-12738	MOBC: 2e-151	MOBC: 1
NZ_CP009774.1	Klebsiella pneumoniae subsp. pneumoniae strain KPNIH33 plasmid pNJST258N3-62b, complete sequence.	-	-	-	-	-	agreement	NA	-	-	-	-	-	-
NZ_CP009773.1	Klebsiella pneumoniae subsp. pneumoniae strain KPNIH33 plasmid pKPC-63d, complete sequence.	IncFIA	IncF	IncF_F-:A16:B-	-	-	agreement	NA	-	-	-	-	-	-
NZ_CP009772.1	Klebsiella pneumoniae subsp. pneumoniae strain KPNIH33 plasmid pEA1509_B, complete sequence.	ColRNAI	Col	-	-	MOBC	disagreement	falsenegative	-	-	-	MOBC: hypothetical protein; 1957-2685; 1954-2686	MOBC: 1e-152	MOBC: 1
NZ_CP009879.1	Klebsiella pneumoniae subsp. pneumoniae strain KPNIH31 plasmid pKPN-c22, complete sequence.	IncFIB,IncFII	IncF,IncF	IncF_F7:A-:B-	MOBF	MOBF	agreement	NA	MOBF: conjugal transfer protein TraI; 77191-78063; 72805-78064	MOBF: 6e-143	MOBF: 1	MOBF: conjugal transfer protein TraI; 77203-78033; 72805-78064	MOBF: 1e-49	MOBF: 1
NZ_CP009878.1	Klebsiella pneumoniae subsp. pneumoniae strain KPNIH31 plasmid pKPN-852, complete sequence.	-	-	-	-	-	agreement	NA	-	-	-	-	-	-
NZ_CP009877.1	Klebsiella pneumoniae subsp. pneumoniae strain KPNIH31 plasmid pAAC154-a9e, complete sequence.	ColRNAI	Col	-	-	MOBC	disagreement	falsenegative	-	-	-	MOBC: hypothetical protein; 11815-12543; 11815-12547	MOBC: 3e-152	MOBC: 1
NZ_CP009865.1	Klebsiella pneumoniae subsp. pneumoniae strain KPNIH29 plasmid pKPN-80a, complete sequence.	IncFIB,IncHI1	IncF,IncH	-	-	-	agreement	NA	-	-	-	-	-	-
NZ_CP009864.1	Klebsiella pneumoniae subsp. pneumoniae strain KPNIH29 plasmid pKPC-e4e, complete sequence.	IncN1	IncN	IncN_6	MOBF	MOBF	agreement	NA	MOBF: conjugative relaxase; 45976-46848; 43612-46849	MOBF: 6e-44	MOBF: 1	MOBF: conjugative relaxase; 45952-46848; 43612-46849	MOBF: 4e-90	MOBF: 1
NZ_CP010305.1	Escherichia coli O157:H7 str. SS52 plasmid p0157, complete sequence.	IncFIA,IncFIB,IncFII	IncF,IncF,IncF	IncF_F23:A16:B3	MOBP	MOBP	agreement	NA	MOBP: hypothetical protein; 35218-35361; 35266-37240	MOBP: 1e-04	MOBP: 3	MOBP: hypothetical protein; 35917-36306; 35266-37240	MOBP: 2e-16	MOBP: 2
NZ_CP009105.1	Escherichia coli strain RM9387 plasmid pO104_H7, complete sequence.	IncB/O/K/Z3,IncFIB	IncB/O/K/Z,IncF	-	MOBP	MOBP	agreement	NA	MOBP: relaxase NikB; 153268-153816; 151381-154102	MOBP: 7e-05	MOBP: 2	MOBP: relaxase NikB; 152983-153924; 151381-154102	MOBP: 6e-16	MOBP: 1
NZ_CP010396.1	Klebsiella pneumoniae strain 34618 plasmid p34618-71.572kb, complete sequence.	IncR	IncR	-	-	-	agreement	NA	-	-	-	-	-	-
NZ_CP010395.1	Klebsiella pneumoniae strain 34618 plasmid p34618-43.380kb, complete sequence.	IncX3	IncX	-	MOBP	MOBQ	disagreement	different type assigned	MOBP: spore coat protein CotH; 17707-18369; 17675-18836	MOBP: 2e-17	MOBP: 1	MOBQ: spore coat protein CotH; 17815-18384; 17675-18836	MOBQ: 3e-09	MOBQ: 3
NZ_CP010394.1	Klebsiella pneumoniae strain 34618 plasmid p34618-13.841kb, complete sequence.	ColRNAI	Col	-	-	MOBC	disagreement	falsenegative	-	-	-	MOBC: hypothetical protein; 12727-13455; 12723-13455	MOBC: 9e-152	MOBC: 1
NZ_CP010393.1	Klebsiella pneumoniae strain 34618 plasmid p34618-207.543kb, complete sequence.	IncFIB,IncFII	IncF,IncF	IncF_F1:A-:B-	MOBF	MOBF	agreement	NA	MOBF: conjugal transfer protein TraI; 152845-153720; 152845-158107	MOBF: 1e-154	MOBF: 1	MOBF: conjugal transfer protein TraI; 152875-153708; 152845-158107	MOBF: 3e-47	MOBF: 1
NZ_CP005932.1	Escherichia coli APEC IMT5155 plasmid p25155, complete sequence.	Col(MG828)	Col	-	-	-	agreement	NA	-	-	-	-	-	-
NZ_CP005931.1	Escherichia coli APEC IMT5155 plasmid p1ColV5155, complete sequence.	IncFIB,IncFIC	IncF,IncF	IncF_F4:A-:B1	MOBF	MOBF	agreement	NA	MOBF: conjugal transfer protein TraI; 42616-43515; 38244-43515	MOBF: 0.0	MOBF: 1	MOBF: conjugal transfer protein TraI; 42655-43485; 38244-43515	MOBF: 8e-52	MOBF: 1
NZ_CP010389.1	Klebsiella pneumoniae strain 38547 plasmid p38547-2.496kb, complete sequence.	ColRNAI	Col	-	-	-	agreement	NA	-	-	-	-	-	-
NZ_CP010388.1	Klebsiella pneumoniae strain 38547 plasmid p38547-1.476kb, complete sequence.	ColRNAI	Col	-	-	-	agreement	NA	-	-	-	-	-	-
NZ_CP010391.1	Klebsiella pneumoniae strain 6234 plasmid p6234-178.193kb, complete sequence.	IncA/C2	IncA/C	IncA/C_3	MOBH	MOBH	agreement	NA	MOBH: conjugal transfer protein TraI; 121429-122328; 119349-122328	MOBH: 0.0	MOBH: 1	MOBH: conjugal transfer protein TraI; 121534-122310; 119349-122328	MOBH: 3e-20	MOBH: 1
NZ_CP010390.1	Klebsiella pneumoniae strain 6234 plasmid p6234-198.371kb, complete sequence.	IncFIB,IncFII	IncF,IncF	IncF_F7:A-:B-	MOBF	MOBF	agreement	NA	MOBF: conjugal transfer protein TraI; 130399-131271; 126014-131273	MOBF: 1e-143	MOBF: 1	MOBF: conjugal transfer protein TraI; 130411-131241; 126014-131273	MOBF: 6e-50	MOBF: 1
KU315015.1	Serratia marcescens strain NCTC 50331 plasmid R1215, complete sequence.	IncL/M	IncL/M	-	MOBP	MOBP	agreement	NA	MOBP: MobA; 73843-74028; 73679-75512	MOBP: 0.016	MOBP: 2	MOBP: MobA; 73783-74541; 73679-75512	MOBP: 5e-17	MOBP: 1
KP276584.1	Escherichia coli strain 39R861 plasmid p39R861-4, complete sequence.	IncA/C2	IncA/C	IncA/C_3	MOBH	MOBH	agreement	NA	MOBH: TraI; 113476-114375; 111398-114377	MOBH: 0.0	MOBH: 1	MOBH: TraI; 113581-114153; 111398-114377	MOBH: 5e-20	MOBH: 1
NZ_CP007736.1	Klebsiella pneumoniae subsp. pneumoniae KPNIH27 plasmid pKPN-b0b, complete sequence.	IncFIA,IncFII	IncF,IncF	IncF_F3:A10:B-	MOBF	MOBF	agreement	NA	MOBF: conjugative transfer relaxase TraI; 90772-91665; 86495-91667	MOBF: 8e-87	MOBF: 1	MOBF: conjugative transfer relaxase TraI; 90790-91665; 86495-91667	MOBF: 2e-39	MOBF: 1
NZ_CP007735.1	Klebsiella pneumoniae subsp. pneumoniae KPNIH27 plasmid pKPN-a41, complete sequence.	IncR	IncR	-	-	-	agreement	NA	-	-	-	-	-	-
NZ_CP007734.1	Klebsiella pneumoniae subsp. pneumoniae KPNIH27 plasmid pKPN-262, complete sequence.	IncFIB,IncFII	IncF,IncF	IncF_F1:A-:B-	MOBF	MOBF	agreement	NA	MOBF: conjugal transfer protein TraI; 289435-290307; 285049-290308	MOBF: 2e-143	MOBF: 1	MOBF: conjugal transfer protein TraI; 289447-290277; 285049-290308	MOBF: 8e-50	MOBF: 1
NZ_CP007733.1	Klebsiella pneumoniae subsp. pneumoniae KPNIH27 plasmid pKPN-068, complete sequence.	IncL/M	IncL/M	-	MOBP	MOBP	agreement	NA	MOBP: hypothetical protein; 71782-72243; 71745-73725	MOBP: 6e-04	MOBP: 2	MOBP: hypothetical protein; 71878-72756; 71745-73725	MOBP: 2e-16	MOBP: 1
NZ_CP007732.1	Klebsiella pneumoniae subsp. pneumoniae KPNIH27 plasmid pKEC-dc3, complete sequence.	IncA/C2,IncN1	IncA/C,IncN	-	MOBF,MOBH	MOBF,MOBH	agreement	NA	MOBF: conjugative relaxase; 36874-37746; 34509-37746,MOBH: conjugal transfer protein TraI; 87397-88296; 87398-90377	MOBF: 5e-44,MOBH: 0.0	MOBF: 1,MOBH: 1	MOBF: conjugative relaxase; 36850-37746; 34509-37746,MOBH: conjugal transfer protein TraI; 87619-88191; 87398-90377	MOBF: 3e-91,MOBH: 5e-20	MOBF: 1,MOBH: 1
NZ_CP007135.1	Escherichia coli O145:H28 str. RM12761 plasmid pO145-12761, complete sequence.	IncFIB	IncF	IncF_F-:A-:B15	MOBF	MOBF	agreement	NA	MOBF: conjugal transfer protein TraI; 42487-43386; 38117-43388	MOBF: 0.0	MOBF: 1	MOBF: conjugal transfer protein TraI; 42526-43356; 38117-43388	MOBF: 3e-52	MOBF: 1
NZ_CP007134.1	Escherichia coli O145:H28 str. RM12761 plasmid pRM12761, complete sequence.	IncI2	IncI	-	-	MOBP	disagreement	falsenegative	-	-	-	MOBP: relaxase; 16102-17091; 16101-19905	MOBP: 4e-38	MOBP: 10
NZ_CP006029.1	Escherichia coli O145:H28 str. RM13514 plasmid pRM13514, complete sequence.	IncA/C2	IncA/C	IncA/C_3	-	-	agreement	NA	-	-	-	-	-	-
NZ_CP006028.1	Escherichia coli O145:H28 str. RM13514 plasmid pO145-13514, complete sequence.	IncB/O/K/Z3,IncFIB	IncB/O/K/Z,IncF	-	MOBP	MOBP	agreement	NA	MOBP: relaxase NikB; 30877-31425; 30591-33312	MOBP: 3e-04	MOBP: 2	MOBP: relaxase NikB; 30769-31407; 30591-33312	MOBP: 1e-14	MOBP: 1
NZ_CP007137.1	Escherichia coli O145:H28 str. RM12581 plasmid pRM12581, complete sequence.	IncA/C2	IncA/C	IncA/C_3	-	-	agreement	NA	-	-	-	-	-	-
NZ_CP006264.1	Escherichia coli O145:H28 str. RM13516 plasmid pRM13516, complete sequence.	IncI2	IncI	-	-	MOBP	disagreement	falsenegative	-	-	-	MOBP: relaxase; 16102-17091; 16101-19905	MOBP: 4e-38	MOBP: 10
NZ_CP006263.1	Escherichia coli O145:H28 str. RM13516 plasmid pO145-13516, complete sequence.	IncFIB	IncF	IncF_F-:A-:B15	MOBF	MOBF	agreement	NA	MOBF: conjugal transfer protein TraI; 42487-43386; 38116-43387	MOBF: 0.0	MOBF: 1	MOBF: conjugal transfer protein TraI; 42526-43356; 38116-43387	MOBF: 3e-52	MOBF: 1
NZ_CP006922.1	Klebsiella pneumoniae 30684/NJST258_2 plasmid pNJST258C1, complete sequence.	IncFII	IncF	IncF_F5:A-:B-	MOBF	MOBF	agreement	NA	MOBF: conjugal transfer protein TraI; 54118-55020; 54117-59379	MOBF: 5e-155	MOBF: 1	MOBF: conjugal transfer protein TraI; 54148-54981; 54117-59379	MOBF: 2e-47	MOBF: 1
NZ_CP006921.1	Klebsiella pneumoniae 30684/NJST258_2 plasmid pNJST258C3, complete sequence.	-	-	-	-	-	agreement	NA	-	-	-	-	-	-
NZ_CP006919.1	Klebsiella pneumoniae 30684/NJST258_2 plasmid pNJST258C2, complete sequence.	ColRNAI	Col	-	-	MOBC	disagreement	falsenegative	-	-	-	MOBC: hypothetical protein; 15625-16353; 15622-16354	MOBC: 1e-151	MOBC: 1
NZ_CP006928.1	Klebsiella pneumoniae 30660/NJST258_1 plasmid pNJST258N4, complete sequence.	ColRNAI	Col	-	-	MOBC	disagreement	falsenegative	-	-	-	MOBC: hypothetical protein; 3328-4056; 3326-4058	MOBC: 9e-153	MOBC: 1
NZ_CP006927.1	Klebsiella pneumoniae 30660/NJST258_1 plasmid pNJST258N1, complete sequence.	IncFIB,IncFII	IncF,IncF	IncF_F1:A-:B-	MOBF	MOBF	agreement	NA	MOBF: conjugal transfer protein TraI; 130177-131052; 130176-135438	MOBF: 2e-154	MOBF: 1	MOBF: conjugal transfer protein TraI; 130207-131040; 130176-135438	MOBF: 3e-47	MOBF: 1
NZ_CP006926.1	Klebsiella pneumoniae 30660/NJST258_1 plasmid pNJST258N2, complete sequence.	IncFIA	IncF	IncF_F-:A16:B-	-	-	agreement	NA	-	-	-	-	-	-
NZ_CP006925.1	Klebsiella pneumoniae 30660/NJST258_1 plasmid pNJST258N3, complete sequence.	-	-	-	-	-	agreement	NA	-	-	-	-	-	-
NZ_CP006924.1	Klebsiella pneumoniae 30660/NJST258_1 plasmid pNJST258N5, complete sequence.	ColRNAI	Col	-	-	-	agreement	NA	-	-	-	-	-	-
NC_022651.1	Escherichia coli JJ1886 plasmid pJJ1886_5, complete sequence.	IncFIA,IncFII	IncF,IncF	IncF_F2:A1:B-	-	-	agreement	NA	-	-	-	-	-	-
NC_022650.1	Escherichia coli JJ1886 plasmid pJJ1886_4, complete sequence.	-	-	-	MOBP	MOBP	agreement	NA	MOBP: conjugal transfer protein TraI; 3025-3198; 766-3400	MOBP: 0.34	MOBP: 1	MOBP: conjugal transfer protein TraI; 2362-3399; 766-3400	MOBP: 1e-96	MOBP: 1
NC_022083.1	Klebsiella pneumoniae JM45 plasmid p2, complete sequence.	ColRNAI	Col	-	-	MOBC	disagreement	falsenegative	-	-	-	MOBC: hypothetical protein; 3634-4362; 3630-4362	MOBC: 2e-159	MOBC: 1
NC_022078.1	Klebsiella pneumoniae JM45 plasmid p1, complete sequence.	IncFIB,IncFII,IncR	IncF,IncF,IncR	-	MOBF,MOBP	MOBF,MOBQ	disagreement	different type assigned	MOBF: conjugal transfer protein TraI; 288712-289587; 288711-293973,MOBP: spore coat protein CotH; 101701-102378; 101224-102415	MOBF: 1e-154,MOBP: 2e-11	MOBF: 1,MOBP: 1	MOBF: conjugal transfer protein TraI; 288742-289575; 288711-293973,MOBQ: spore coat protein CotH; 101476-102252; 101224-102415	MOBF: 3e-47,MOBQ: 7e-28	MOBF: 1,MOBQ: 4
NC_017645.1	Escherichia coli UMNK88 plasmid pUMNK88, complete sequence.	IncA/C2	IncA/C	IncA/C_9	MOBH	MOBH	agreement	NA	MOBH: conjugal transfer protein TraI; 46408-47307; 46407-49380	MOBH: 0.0	MOBH: 1	MOBH: conjugal transfer protein TraI; 46519-47088; 46407-49380	MOBH: 3e-21	MOBH: 1
NC_017643.1	Escherichia coli UMNK88 plasmid pUMNK88_Hly, complete sequence.	IncI1	IncI	IncI1_unknown	MOBP	MOBP	agreement	NA	MOBP: putative mobilization protein MobA; 7690-7827; 7490-9317	MOBP: 0.050	MOBP: 1	MOBP: putative mobilization protein MobA; 7564-8274; 7490-9317	MOBP: 1e-21	MOBP: 1
NC_017640.1	Escherichia coli UMNK88 plasmid pUMNK88_Ent, complete sequence.	IncFIB	IncF	IncF_F-:A-:B42	MOBF	MOBF	agreement	NA	MOBF: conjugal transfer protein TraI; 30082-30831; 25640-30911	MOBF: 2e-57	MOBF: 7	MOBF: conjugal transfer protein TraI; 30049-30879; 25640-30911	MOBF: 1e-50	MOBF: 1
NC_017639.1	Escherichia coli UMNK88 plasmid pUMNK88_K88, complete sequence.	IncFII	IncF	IncF_F79:A-:B-	-	-	agreement	NA	-	-	-	-	-	-
NC_017642.1	Escherichia coli UMNK88 plasmid pUMNK88_91, complete sequence.	IncI1	IncI	IncI1_19	MOBP	MOBP	agreement	NA	MOBP: relaxase NikB; 34891-35415; 34604-37304	MOBP: 1e-05	MOBP: 2	MOBP: relaxase NikB; 34780-35595; 34604-37304	MOBP: 8e-20	MOBP: 1
NC_002142.1	Escherichia coli B171 plasmid pB171 DNA, complete sequence.	IncFIB,IncFII	IncF,IncF	IncF_F13:A-:B4	-	-	agreement	NA	-	-	-	-	-	-
NC_018651.1	Escherichia coli O104:H4 str. 2009EL-2050 plasmid p09EL50, complete sequence.	-	-	-	-	-	agreement	NA	-	-	-	-	-	-
NC_018654.1	Escherichia coli O104:H4 str. 2009EL-2050 plasmid pAA-09EL50, complete sequence.	IncFIB,IncFII	IncF,IncF	IncF_F48:A-:B25	MOBF	-	disagreement	falsepositive	MOBF: conjugal transfer protein TraI; 52606-52917; 52685-53360	MOBF: 7e-54	MOBF: 1	-	-	-
NC_018652.1	Escherichia coli O104:H4 str. 2009EL-2050 plasmid pG-09EL50, complete sequence.	Col(MG828)	Col	-	-	-	agreement	NA	-	-	-	-	-	-
NC_018663.1	Escherichia coli O104:H4 str. 2009EL-2071 plasmid pG-09EL71, complete sequence.	Col(MG828)	Col	-	-	-	agreement	NA	-	-	-	-	-	-
NC_018662.1	Escherichia coli O104:H4 str. 2009EL-2071 plasmid pAA-09EL71, complete sequence.	IncFIB,IncFII	IncF,IncF	IncF_F48:A-:B25	MOBF	-	disagreement	falsepositive	MOBF: conjugal transfer protein TraI; 22192-22503; 21752-22427	MOBF: 7e-54	MOBF: 1	-	-	-
NC_017907.1	Escherichia coli Xuzhou21 plasmid pO157, complete sequence.	IncFIB,IncFII	IncF,IncF	IncF_F23:A-:B3	MOBP	MOBP	agreement	NA	MOBP: hypothetical protein; 51667-51810; 51715-53689	MOBP: 1e-04	MOBP: 3	MOBP: hypothetical protein; 52366-52755; 51715-53689	MOBP: 2e-16	MOBP: 2
NC_017903.1	Escherichia coli Xuzhou21 plasmid pO157_Sal, complete sequence.	pXuzhou21	pXuzhou21	-	-	MOBP	disagreement	falsenegative	-	-	-	MOBP: hypothetical protein; 27625-28350; 24762-28368	MOBP: 0.008	MOBP: 3
NC_017627.1	Escherichia coli 042 plasmid pAA complete sequence.	IncFIC,IncFIC	IncF,IncF	IncF_F9:A-:B-	MOBF	MOBF	agreement	NA	MOBF: conjugal transfer protein TraI; 56281-57180; 51910-57181	MOBF: 0.0	MOBF: 1	MOBF: conjugal transfer protein TraI; 56320-57150; 51910-57181	MOBF: 9e-51	MOBF: 1
NC_017655.1	Escherichia coli O55:H7 str. RM12579 plasmid p12579_5, complete sequence.	ColRNAI	Col	-	-	MOBP	disagreement	falsenegative	-	-	-	MOBP: nuclease; 3766-4605; 3749-5303	MOBP: 2e-04	MOBP: 6
NC_017657.1	Escherichia coli O55:H7 str. RM12579 plasmid p12579_2, complete sequence.	IncFIB	IncF	IncF_F-:A-:B15	-	-	agreement	NA	-	-	-	-	-	-
NC_017654.1	Escherichia coli O55:H7 str. RM12579 plasmid p12579_3, complete sequence.	ColRNAI	Col	-	-	MOBP	disagreement	falsenegative	-	-	-	MOBP: nuclease; 9313-10161; 9296-10850	MOBP: 2e-45	MOBP: 7
NC_017653.1	Escherichia coli O55:H7 str. RM12579 plasmid p12579_1, complete sequence.	p0111	p0111	-	-	-	agreement	NA	-	-	-	-	-	-
NC_017658.1	Escherichia coli O55:H7 str. RM12579 plasmid p12579_4, complete sequence.	ColRNAI	Col	-	-	-	agreement	NA	-	-	-	-	-	-
NC_017665.1	Escherichia coli W plasmid pRK1, complete sequence.	IncI1	IncI	IncI1_118	MOBP	MOBP	agreement	NA	MOBP: relaxase NikB; 6436-6963; 6152-8852	MOBP: 1e-05	MOBP: 2	MOBP: relaxase NikB; 6328-7143; 6152-8852	MOBP: 5e-20	MOBP: 1
NC_017662.1	Escherichia coli W plasmid pRK2, complete sequence.	ColRNAI	Col	-	-	MOBP	disagreement	falsenegative	-	-	-	MOBP: nuclease; 2734-3357; 2567-4121	MOBP: 0.012	MOBP: 4
NC_017661.1	Escherichia coli KO11FL plasmid pRK2, complete sequence.	ColRNAI	Col	-	-	MOBP	disagreement	falsenegative	-	-	-	MOBP: nuclease; 2734-3357; 2567-4121	MOBP: 0.009	MOBP: 4
NC_017629.1	Escherichia coli ABU 83972 plasmid pABU, complete sequence.	Col(MG828)	Col	-	-	-	agreement	NA	-	-	-	-	-	-
NC_017647.1	Escherichia coli O7:K1 str. CE10 plasmid pCE10A, complete sequence.	Col156,IncFIB,IncFII	Col,IncF,IncF	-	-	-	agreement	NA	-	-	-	-	-	-
NC_017648.1	Escherichia coli O7:K1 str. CE10 plasmid pCE10B, complete sequence.	Col156	Col	-	MOBQ	MOBQ	agreement	NA	MOBQ: mobilization protein; 2806-3585; 2861-3662	MOBQ: 2e-13	MOBQ: 1	MOBQ: mobilization protein; 2734-3618; 2861-3662	MOBQ: 2e-48	MOBQ: 1
NC_017650.1	Escherichia coli O7:K1 str. CE10 plasmid pCE10D, complete sequence.	Col(MG828)	Col	-	-	-	agreement	NA	-	-	-	-	-	-
NC_017649.1	Escherichia coli O7:K1 str. CE10 plasmid pCE10C, complete sequence.	ColRNAI	Col	-	-	-	agreement	NA	-	-	-	-	-	-
NC_017637.1	Escherichia coli W plasmid pRK1, complete sequence.	IncI1	IncI	IncI1_118	MOBP	MOBP	agreement	NA	MOBP: relaxase NikB; 13453-13980; 13167-15867	MOBP: 1e-05	MOBP: 2	MOBP: relaxase NikB; 13345-14160; 13167-15867	MOBP: 4e-20	MOBP: 1
NC_017630.1	Escherichia coli UM146 plasmid pUM146, complete sequence.	Col156,IncFIB,IncFII	Col,IncF,IncF	-	MOBF	MOBF	agreement	NA	MOBF: conjugal transfer protein TraI; 8257-9156; 3886-9157	MOBF: 0.0	MOBF: 1	MOBF: conjugal transfer protein TraI; 8296-9156; 3886-9157	MOBF: 4e-52	MOBF: 1
NC_017541.1	Klebsiella pneumoniae KCTC 2242 plasmid pKCTC2242, complete sequence.	IncFIB,IncHI1	IncF,IncH	-	-	-	agreement	NA	-	-	-	-	-	-
NC_017319.1	Shigella flexneri 2002017 plasmid pSFxv_1, complete sequence.	IncFII	IncF	IncF_F27:A-:B-	MOBF,MOBF	MOBF	disagreement	falsepositive	MOBF: conjugative relaxase; 199120-199641; 199143-200508,MOBF: protein traI domain protein; 198751-199119; 198751-199123	MOBF: 1e-74,MOBF: 2e-111	MOBF: 1,MOBF: 1	MOBF: conjugative relaxase; 199129-199605; 199143-200508	MOBF: 6e-21	MOBF: 1
NC_017330.1	Shigella flexneri 2002017 plasmid pSFxv_5, complete sequence.	ColRNAI	Col	-	-	-	agreement	NA	-	-	-	-	-	-
NC_017321.1	Shigella flexneri 2002017 plasmid pSFxv_4, complete sequence.	ColRNAI	Col	-	-	MOBP	disagreement	falsenegative	-	-	-	MOBP: mobilization protein; 1051-1725; 1570-2101	MOBP: 0.003	MOBP: 3
NC_017320.1	Shigella flexneri 2002017 plasmid pSFxv_2, complete sequence.	Col(MGD2),ColRNAI	Col,Col	-	-	-	agreement	NA	-	-	-	-	-	-
NC_017329.1	Shigella flexneri 2002017 plasmid pSFxv_3, complete sequence.	ColRNAI	Col	-	-	-	agreement	NA	-	-	-	-	-	-
NC_016904.1	Escherichia coli KO11 plasmid pEKO1101, complete genome.	IncI1	IncI	IncI1_118	MOBP	MOBP	agreement	NA	MOBP: relaxase NikB; 32602-33129; 32318-35018	MOBP: 1e-05	MOBP: 2	MOBP: relaxase NikB; 32494-33309; 32318-35018	MOBP: 4e-20	MOBP: 1
NC_016903.1	Escherichia coli KO11 plasmid pEKO1102, complete genome.	ColRNAI	Col	-	-	MOBP	disagreement	falsenegative	-	-	-	MOBP: nuclease; 520-1143; 353-1907	MOBP: 0.012	MOBP: 4
NC_014543.1	Escherichia coli O26:H11 str. 11368 plasmid pO26_4 DNA, complete sequence.	ColRNAI	Col	-	-	-	agreement	NA	-	-	-	-	-	-
NC_013942.1	Escherichia coli O55:H7 str. CB9615 plasmid pO55, complete sequence.	IncFIB	IncF	IncF_F-:A-:B15	-	-	agreement	NA	-	-	-	-	-	-
NC_013655.1	Escherichia coli SE15 plasmid pECSF1 DNA, complete genome.	Col156,IncFIB,IncFII	Col,IncF,IncF	-	MOBF	MOBF	agreement	NA	MOBF: conjugal transfer protein TraI; 36967-37866; 36966-42237	MOBF: 0.0	MOBF: 1	MOBF: conjugal transfer protein TraI; 36967-37827; 36966-42237	MOBF: 1e-51	MOBF: 1
NC_013370.1	Escherichia coli O111:H- str. 11128 plasmid pO111_2 DNA, complete sequence.	p0111	p0111	-	-	-	agreement	NA	-	-	-	-	-	-
NC_013369.1	Escherichia coli O26:H11 str. 11368 plasmid pO26_1 DNA, complete sequence.	IncB/O/K/Z3,IncFIB	IncB/O/K/Z,IncF	-	MOBP	MOBP	agreement	NA	MOBP: relaxase NikB; 64408-64956; 64123-66844	MOBP: 3e-04	MOBP: 2	MOBP: relaxase NikB; 64300-64938; 64123-66844	MOBP: 2e-14	MOBP: 1
NC_013365.1	Escherichia coli O111:H- str. 11128 plasmid pO111_1 DNA, complete sequence.	IncFIA,IncHI1,IncHI1,IncQ1	IncF,IncH,IncH,IncQ	-	MOBH	MOBH	agreement	NA	MOBH: helicase; 149584-150297; 149399-152435	MOBH: 4e-20	MOBH: 1	MOBH: helicase; 149398-150297; 149399-152435	MOBH: 0.0	MOBH: 1
NC_013362.1	Escherichia coli O26:H11 str. 11368 plasmid pO26_2 DNA, complete sequence.	IncFII	IncF	IncF_F30:A-:B-	MOBF	MOBF	agreement	NA	MOBF: conjugal transfer protein TraI; 52627-53526; 52628-57899	MOBF: 0.0	MOBF: 1	MOBF: conjugal transfer protein TraI; 52657-53487; 52628-57899	MOBF: 3e-50	MOBF: 1
NC_013368.1	Escherichia coli O111:H- str. 11128 plasmid pO111_5 DNA, complete sequence.	ColRNAI	Col	-	-	MOBP	disagreement	falsenegative	-	-	-	MOBP: nuclease; 592-1434; 575-2174	MOBP: 1e-29	MOBP: 7
NC_013367.1	Escherichia coli O111:H- str. 11128 plasmid pO111_4 DNA, complete sequence.	Col156	Col	-	MOBQ	MOBQ	agreement	NA	MOBQ: conjugal transfer protein; 1585-2253; 1585-3805	MOBQ: 3e-36	MOBQ: 1	MOBQ: conjugal transfer protein; 1585-2370; 1585-3805	MOBQ: 5e-28	MOBQ: 1
NC_013366.1	Escherichia coli O111:H- str. 11128 plasmid pO111_3 DNA, complete sequence.	IncFII	IncF	IncF_F5:A-:B-	MOBF	MOBF	agreement	NA	MOBF: conjugal transfer protein TraI; 58096-58845; 58016-63287	MOBF: 6e-61	MOBF: 10	MOBF: conjugal transfer protein TraI; 58045-58875; 58016-63287	MOBF: 4e-51	MOBF: 1
NC_013363.1	Escherichia coli O26:H11 str. 11368 plasmid pO26_3 DNA, complete sequence.	ColRNAI	Col	-	-	MOBP	disagreement	falsenegative	-	-	-	MOBP: nuclease; 592-1446; 574-2128	MOBP: 7e-45	MOBP: 7
NC_013354.1	Escherichia coli O103:H2 str. 12009 plasmid pO103 DNA, complete sequence.	IncFIB	IncF	IncF_F-:A-:B13	MOBF	MOBF	agreement	NA	MOBF: conjugal transfer protein TraI; 43003-43902; 43002-48273	MOBF: 0.0	MOBF: 1	MOBF: conjugal transfer protein TraI; 43033-43863; 43002-48273	MOBF: 2e-50	MOBF: 1
NC_013010.1	Escherichia coli O157:H7 str. TW14359 plasmid pO157, complete sequence.	IncFIA,IncFIB,IncFII	IncF,IncF,IncF	IncF_F23:A16:B3	MOBP	MOBP	agreement	NA	MOBP: hypothetical protein; 51283-51426; 51330-53304	MOBP: 1e-04	MOBP: 3	MOBP: hypothetical protein; 51982-52371; 51330-53304	MOBP: 2e-16	MOBP: 2
NC_011419.1	Escherichia coli SE11 plasmid pSE11-1 DNA, complete sequence.	IncI1	IncI	IncI1_14	MOBP	MOBP	agreement	NA	MOBP: relaxase NikB; 49498-49917; 49105-51805	MOBP: 4e-05	MOBP: 2	MOBP: relaxase NikB; 49282-50097; 49105-51805	MOBP: 2e-19	MOBP: 1
NC_011416.1	Escherichia coli SE11 plasmid pSE11-3 DNA, complete sequence.	IncFIB	IncF	IncF_F-:A-:B12	-	-	agreement	NA	-	-	-	-	-	-
NC_011413.1	Escherichia coli SE11 plasmid pSE11-2 DNA, complete sequence.	IncFII	IncF	IncF_F20:A-:B-	MOBF	MOBF	agreement	NA	MOBF: conjugative transfer relaxase/helicase TraI; 66133-67023; 66133-71350	MOBF: 1e-100	MOBF: 1	MOBF: conjugative transfer relaxase/helicase TraI; 66157-66993; 66133-71350	MOBF: 2e-38	MOBF: 1
NC_011411.1	Escherichia coli SE11 plasmid pSE11-6 DNA, complete sequence.	Col8282	Col	-	MOBQ	MOBQ	agreement	NA	MOBQ: molybdopterin-guanine dinucleotide biosynthesis protein MobA; 2290-3117; 957-3117	MOBQ: 2e-36	MOBQ: 1	MOBQ: molybdopterin-guanine dinucleotide biosynthesis protein MobA; 2419-3117; 957-3117	MOBQ: 3e-26	MOBQ: 1
NC_011408.1	Escherichia coli SE11 plasmid pSE11-5 DNA, complete sequence.	ColRNAI	Col	-	-	MOBP	disagreement	falsenegative	-	-	-	MOBP: nuclease; 19-852; 0-1554	MOBP: 3e-04	MOBP: 6
NC_011407.1	Escherichia coli SE11 plasmid pSE11-4 DNA, complete sequence.	ColRNAI	Col	-	-	MOBP	disagreement	falsenegative	-	-	-	MOBP: nuclease; 2317-3150; 1615-3169	MOBP: 2e-04	MOBP: 6
NC_011351.1	Escherichia coli O157:H7 str. EC4115 plasmid pEC4115, complete sequence.	pEC4115	pEC4115	-	-	MOBP	disagreement	falsenegative	-	-	-	MOBP: hypothetical protein; 29206-29487; 26459-29657	MOBP: 0.042	MOBP: 5
NC_011350.1	Escherichia coli O157:H7 str. EC4115 plasmid pO157, complete sequence.	IncFIA,IncFIB,IncFII	IncF,IncF,IncF	IncF_F23:A16:B3	MOBP	MOBP	agreement	NA	MOBP: hypothetical protein; 35218-35361; 35266-37240	MOBP: 1e-04	MOBP: 3	MOBP: hypothetical protein; 35917-36306; 35266-37240	MOBP: 2e-16	MOBP: 2
NC_011282.1	Klebsiella pneumoniae 342 plasmid pKP187, complete sequence.	IncFIB	IncF	IncF_no_alleles_detected	-	-	agreement	NA	-	-	-	-	-	-
NC_011281.1	Klebsiella pneumoniae 342 plasmid pKP91, complete sequence.	IncFIA,IncFII	IncF,IncF	IncF_F4:A18:B-	-	-	agreement	NA	-	-	-	-	-	-
NC_010720.1	Escherichia coli 53638 plasmid p53638_75, complete sequence.	IncFII	IncF	IncF_F2:A-:B-	MOBF	MOBF	agreement	NA	MOBF: conjugal transfer protein TraI; 3079-3978; 3079-8350	MOBF: 0.0	MOBF: 1	MOBF: conjugal transfer protein TraI; 3109-3939; 3079-8350	MOBF: 1e-50	MOBF: 1
NC_010719.1	Escherichia coli 53638 plasmid p53638_226, complete sequence.	IncFII	IncF	IncF_F28:A-:B-	MOBF	MOBF	agreement	NA	MOBF: conjugal transfer protein TraI; 74473-75372; 70102-75373	MOBF: 0.0	MOBF: 1	MOBF: conjugal transfer protein TraI; 74512-75342; 70102-75373	MOBF: 9e-52	MOBF: 1
NC_010488.1	Escherichia coli SMS-3-5 plasmid pSMS35_130, complete sequence.	IncFIB,IncFII	IncF,IncF	IncF_F24:A-:B1	MOBF	MOBF	agreement	NA	MOBF: conjugal transfer protein TraI; 10228-11124; 5853-11124	MOBF: 0.0	MOBF: 1	MOBF: conjugal transfer protein TraI; 10264-11094; 5853-11124	MOBF: 6e-50	MOBF: 1
NC_010487.1	Escherichia coli SMS-3-5 plasmid pSMS35_3, complete sequence.	ColRNAI	Col	-	-	-	agreement	NA	-	-	-	-	-	-
NC_010486.1	Escherichia coli SMS-3-5 plasmid pSMS35_4, complete sequence.	Col8282	Col	-	MOBQ	MOBQ	agreement	NA	MOBQ: molybdopterin-guanine dinucleotide biosynthesis protein MobA; 2605-3273; 1113-3273	MOBQ: 5e-36	MOBQ: 1	MOBQ: molybdopterin-guanine dinucleotide biosynthesis protein MobA; 2575-3273; 1113-3273	MOBQ: 1e-26	MOBQ: 1
NC_010485.1	Escherichia coli SMS-3-5 plasmid pSMS35_8, complete sequence.	ColRNAI	Col	-	-	MOBP	disagreement	falsenegative	-	-	-	MOBP: nuclease; 1348-2196; 660-2214	MOBP: 3e-04	MOBP: 6
NC_009837.1	Escherichia coli APEC O1 plasmid pAPEC-O1-ColBM, complete sequence.	IncFIB,IncFIC	IncF,IncF	IncF_F4:A-:B6	MOBF	MOBF	agreement	NA	MOBF: conjugal transfer protein TraI; 44557-45456; 44557-49828	MOBF: 0.0	MOBF: 1	MOBF: conjugal transfer protein TraI; 44587-45417; 44557-49828	MOBF: 6e-51	MOBF: 1
NC_009838.1	Escherichia coli APEC O1 plasmid pAPEC-O1-R, complete sequence.	IncHI2,IncHI2	IncH,IncH	IncHI2_2	MOBH	MOBH	agreement	NA	MOBH: helicase; 172792-173505; 172607-175754	MOBH: 8e-22	MOBH: 1	MOBH: helicase; 172606-173505; 172607-175754	MOBH: 8e-180	MOBH: 1
NC_009791.1	Escherichia coli E24377A plasmid pETEC_5, complete sequence.	ColRNAI	Col	-	-	MOBP	disagreement	falsenegative	-	-	-	MOBP: nuclease; 3712-4368; 2983-4537	MOBP: 0.048	MOBP: 4
NC_009790.1	Escherichia coli E24377A plasmid pETEC_74, complete sequence.	IncFII	IncF	IncF_F6:A-:B-	-	-	agreement	NA	-	-	-	-	-	-
NC_009789.1	Escherichia coli E24377A plasmid pETEC_6, complete sequence.	ColRNAI	Col	-	-	-	agreement	NA	-	-	-	-	-	-
NC_009788.1	Escherichia coli E24377A plasmid pETEC_73, complete sequence.	IncI1	IncI	IncI1_unknown	MOBP	MOBP	agreement	NA	MOBP: relaxase NikB; 57640-58164; 55752-58452	MOBP: 1e-05	MOBP: 2	MOBP: relaxase NikB; 57499-58275; 55752-58452	MOBP: 4e-19	MOBP: 1
NC_009787.1	Escherichia coli E24377A plasmid pETEC_35, complete sequence.	IncFII	IncF	IncF_F16:A-:B-	MOBF	MOBF	agreement	NA	MOBF: None; 3826-4716; None	MOBF: 2e-105	MOBF: 1	MOBF: type IV conjugative transfer system coupling protein TraD; 3892-4719; 4717-6949	MOBF: 4e-41	MOBF: 1
NC_009786.1	Escherichia coli E24377A plasmid pETEC_80, complete sequence.	IncFII	IncF	IncF_F11:A-:B-	-	-	agreement	NA	-	-	-	-	-	-
NC_009653.1	Klebsiella pneumoniae subsp. pneumoniae MGH 78578 plasmid pKPN7, complete sequence.	ColRNAI	Col	-	-	-	agreement	NA	-	-	-	-	-	-
NC_009652.1	Klebsiella pneumoniae subsp. pneumoniae MGH 78578 plasmid pKPN6, complete sequence.	ColRNAI	Col	-	-	-	agreement	NA	-	-	-	-	-	-
NC_009651.1	Klebsiella pneumoniae subsp. pneumoniae MGH 78578 plasmid pKPN5, complete sequence.	IncR	IncR	-	-	-	agreement	NA	-	-	-	-	-	-
NC_009650.1	Klebsiella pneumoniae subsp. pneumoniae MGH 78578 plasmid pKPN4, complete sequence.	IncFIB,IncFII	IncF,IncF	IncF_F1:A-:B-	MOBF	MOBF	agreement	NA	MOBF: conjugal transfer protein TraI; 100735-101610; 100736-105998	MOBF: 1e-153	MOBF: 1	MOBF: conjugal transfer protein TraI; 100765-101598; 100736-105998	MOBF: 7e-47	MOBF: 1
NC_009649.1	Klebsiella pneumoniae subsp. pneumoniae MGH 78578 plasmid pKPN3, complete sequence.	IncFIB,IncFII	IncF,IncF	IncF_F1:A-:B-	MOBF	MOBF	agreement	NA	MOBF: conjugal transfer protein TraI; 169039-169914; 169039-174301	MOBF: 6e-155	MOBF: 1	MOBF: conjugal transfer protein TraI; 169069-169902; 169039-174301	MOBF: 2e-47	MOBF: 1
NC_007941.1	Escherichia coli UTI89 plasmid pUTI89, complete sequence.	Col156,IncFIB,IncFII	Col,IncF,IncF	-	MOBF	MOBF	agreement	NA	MOBF: conjugal transfer protein TraI; 105271-106170; 105272-110543	MOBF: 0.0	MOBF: 1	MOBF: conjugal transfer protein TraI; 105271-106131; 105272-110543	MOBF: 8e-52	MOBF: 1
NC_007414.1	Escherichia coli O157:H7 str. EDL933 plasmid pO157, complete sequence.	IncFIB,IncFII	IncF,IncF	IncF_F23:A-:B3	MOBP	MOBP	agreement	NA	MOBP: hypothetical protein; 74242-74385; 74289-76263	MOBP: 1e-04	MOBP: 3	MOBP: hypothetical protein; 74941-75330; 74289-76263	MOBP: 2e-16	MOBP: 2
NC_006625.1	Klebsiella pneumoniae subsp. pneumoniae NTUH-K2044 plasmid pK2044 DNA, complete genome.	IncFIB,IncHI1	IncF,IncH	-	-	-	agreement	NA	-	-	-	-	-	-
CP015086.1	Escherichia coli O25b:H4 plasmid, complete sequence.	IncFIA,IncFIB,IncFII	IncF,IncF,IncF	IncF_F1:A1:B16	MOBF	MOBF	agreement	NA	MOBF: TraI protein (DNA helicase I); 88030-88929; 88029-93300	MOBF: 0.0	MOBF: 1	MOBF: TraI protein (DNA helicase I); 88030-88890; 88029-93300	MOBF: 7e-51	MOBF: 1
KU934011.1	Serratia marcescens strain 427862 plasmid IncX-3, complete sequence.	IncX3	IncX	-	MOBP	MOBQ	disagreement	different type assigned	MOBP: TaxC; 45931-46593; 45467-46628	MOBP: 9e-17	MOBP: 1	MOBQ: TaxC; 45916-46485; 45467-46628	MOBQ: 8e-09	MOBQ: 3
LO017738.1	Escherichia coli str. 690 plasmid pRCS57, complete genome.	IncFIA,IncFIB,IncFII,IncFII	IncF,IncF,IncF,IncF	IncF_F31:A4:B1	MOBF	MOBF	agreement	NA	MOBF: OriT nicking and unwinding protein TraI (DNA helicase I); 27910-28806; 27909-33030	MOBF: 0.0	MOBF: 1	MOBF: OriT nicking and unwinding protein TraI (DNA helicase I); 27940-28770; 27909-33030	MOBF: 5e-49	MOBF: 1
LO017737.1	Escherichia coli str. 3249 plasmid RCS105_pI, complete genome.	Col156,IncFIA,IncFIB,IncFII,IncFII	Col,IncF,IncF,IncF,IncF	-	MOBF	MOBF	agreement	NA	MOBF: OriT nicking and unwinding protein TraI (DNA helicase I); 28705-29601; 28704-33825	MOBF: 0.0	MOBF: 1	MOBF: OriT nicking and unwinding protein TraI (DNA helicase I); 28735-29565; 28704-33825	MOBF: 2e-49	MOBF: 1
LO017736.1	Escherichia coli str. 473 plasmid pRCS52, complete genome.	IncFIA,IncFIB,IncFII,IncFII	IncF,IncF,IncF,IncF	IncF_F31:A4:B1	MOBF	MOBF	agreement	NA	MOBF: OriT nicking and unwinding protein TraI (DNA helicase I); 27898-28794; 27897-33018	MOBF: 0.0	MOBF: 1	MOBF: OriT nicking and unwinding protein TraI (DNA helicase I); 27928-28758; 27897-33018	MOBF: 1e-49	MOBF: 1
CP015977.1	Escherichia coli strain ICBEC72H plasmid pICBEC72Hmcr, complete sequence.	IncX4	IncX	-	MOBP	MOBP	agreement	NA	MOBP: Relaxase/mobilization nuclease domain protein; 4636-5340; 4632-5862	MOBP: 4e-18	MOBP: 1	MOBP: Relaxase/mobilization nuclease domain protein; 4861-5343; 4632-5862	MOBP: 0.002	MOBP: 3
KU665642.1	Klebsiella pneumoniae strain K47-25 plasmid pG12-KPC-2, complete sequence.	IncFIB,IncFII	IncF,IncF	IncF_F2:A-:B-	MOBF	MOBF	agreement	NA	MOBF: Conjugal Transfer Protein TraI; 101380-102255; 101381-106643	MOBF: 9e-154	MOBF: 1	MOBF: Conjugal Transfer Protein TraI; 101410-102243; 101381-106643	MOBF: 3e-47	MOBF: 1
KU665641.1	Klebsiella pneumoniae strain AO-15200 plasmid pG06-VIM-1, complete sequence.	IncR	IncR	-	-	-	agreement	NA	-	-	-	-	-	-
KU963390.1	Escherichia coli strain ECO37 plasmid ECO37P2, complete sequence.	pSL483,pSL483	pSL483,pSL483	-	-	MOBP	disagreement	falsenegative	-	-	-	MOBP: relaxase; 33055-34029; 30424-34030	MOBP: 8e-42	MOBP: 10
KU963389.1	Escherichia coli strain ECO37 plasmid ECO37P1, complete sequence.	IncU,IncU,IncX3	IncU,IncU,IncX	-	MOBP	MOBQ	disagreement	different type assigned	MOBP: spore coat protein CotH; 39049-39711; 38584-39745	MOBP: 1e-17	MOBP: 1	MOBQ: spore coat protein CotH; 39034-39603; 38584-39745	MOBQ: 4e-09	MOBQ: 3
KU761328.1	Klebsiella pneumoniae strain SZ04 plasmid pNDM5_IncX3, complete sequence.	IncX3	IncX	-	MOBP	MOBQ	disagreement	different type assigned	MOBP: TaxC; 40369-41031; 39903-41064	MOBP: 1e-17	MOBP: 1	MOBQ: TaxC; 40354-40923; 39903-41064	MOBQ: 3e-09	MOBQ: 3
KU761327.1	Klebsiella pneumoniae strain SZ04 plasmid pmcr1_IncX4, complete sequence.	IncX4	IncX	-	MOBP	MOBP	agreement	NA	MOBP: taxC; 26611-27315; 26088-27318	MOBP: 4e-18	MOBP: 1	MOBP: taxC; 26608-27090; 26088-27318	MOBP: 0.001	MOBP: 3
KU761326.1	Escherichia coli strain SZ02 plasmid pmcr1_IncI2, complete sequence.	IncI2	IncI	-	-	MOBP	disagreement	falsenegative	-	-	-	MOBP: nikB; 16303-17295; 16302-20616	MOBP: 3e-39	MOBP: 10
KT935446.1	Klebsiella pneumoniae strain Kp2964 plasmid 2964TF, complete sequence.	IncA/C2	IncA/C	IncA/C_unknown	MOBP	MOBP	agreement	NA	MOBP: Type IV secretory pathway, VirD2 components (relaxase); 41485-42417; 41364-43368	MOBP: 4e-07	MOBP: 2	MOBP: Type IV secretory pathway, VirD2 components (relaxase); 41743-42168; 41364-43368	MOBP: 0.11	MOBP: 3
KT935445.1	Klebsiella pneumoniae strain Kp6411 plasmid 6411TF, complete sequence.	IncL/M	IncL/M	-	MOBP	MOBP	agreement	NA	MOBP: Mobilization A protein; 55921-56382; 55885-57865	MOBP: 6e-04	MOBP: 2	MOBP: Mobilization A protein; 56137-56895; 55885-57865	MOBP: 1e-16	MOBP: 1
LT009689.1	Klebsiella pneumoniae plasmid pIT-12C73, strain 12C73, complete sequence.	IncFII,IncR	IncF,IncR	-	MOBF	MOBC,MOBF	disagreement	falsenegative	MOBF: -; 31585-32460; 27198-32457	MOBF: 2e-153	MOBF: 1	MOBC: -; 98455-98586; 98352-98574,MOBF: -; 31597-32430; 27198-32457	MOBC: 1e-08,MOBF: 2e-47	MOBC: 2,MOBF: 1
LT009688.1	Klebsiella pneumoniae plasmid pIT-06C07, strain O6CO7, complete sequence.	IncFIB,IncFII	IncF,IncF	IncF_F2:A-:B-	MOBF	MOBF	agreement	NA	MOBF: IncF plasmid conjugative transfer DNA-nicking and unwinding protein TraI; 131587-132462; 131587-136849	MOBF: 2e-153	MOBF: 1	MOBF: IncF plasmid conjugative transfer DNA-nicking and unwinding protein TraI; 131617-132450; 131587-136849	MOBF: 2e-47	MOBF: 1
KX034083.1	Escherichia coli strain A31-12 plasmid pA31-12, complete sequence.	IncI2	IncI	-	-	MOBP	disagreement	falsenegative	-	-	-	MOBP: nikB; 18619-19611; 18619-22933	MOBP: 2e-39	MOBP: 10
HG969999.1	Klebsiella pneumoniae plasmid pIT-FIPP-1, complete sequence.	IncFIB	IncF	IncF_no_alleles_detected	-	-	agreement	NA	-	-	-	-	-	-
HG969998.1	Klebsiella pneumoniae plasmid pIT-11C07, complete sequence.	IncFIB,IncFII	IncF,IncF	IncF_F2:A-:B-	MOBF	MOBF	agreement	NA	MOBF: TraI; 96430-97305; 96431-101693	MOBF: 2e-152	MOBF: 1	MOBF: TraI; 96460-97293; 96431-101693	MOBF: 7e-47	MOBF: 1
HG969997.1	Klebsiella pneumoniae plasmid pIT-01C22, complete sequence.	IncFIB,IncFII	IncF,IncF	IncF_F2:A-:B-	MOBF	MOBF	agreement	NA	MOBF: TraI; 107440-108315; 107440-112702	MOBF: 4e-153	MOBF: 1	MOBF: TraI; 107470-108303; 107440-112702	MOBF: 6e-47	MOBF: 1
HG969996.1	Klebsiella pneumoniae plasmid pIT-12C47, complete sequence.	IncFII,IncR	IncF,IncR	-	MOBF	MOBC,MOBF	disagreement	falsenegative	MOBF: TraI; 91450-92325; 91451-96713	MOBF: 2e-153	MOBF: 1	MOBC: MobC; 30427-30558; 30439-30661,MOBF: TraI; 91480-92313; 91451-96713	MOBC: 2e-08,MOBF: 2e-47	MOBC: 2,MOBF: 1
HG969995.1	Klebsiella pneumoniae plasmid pIT-01C03, complete sequence.	IncFIB,IncFII	IncF,IncF	IncF_F2:A-:B-	MOBF	MOBF	agreement	NA	MOBF: TraI; 106909-107784; 106909-112171	MOBF: 4e-153	MOBF: 1	MOBF: TraI; 106939-107772; 106909-112171	MOBF: 6e-47	MOBF: 1
KX276657.1	Escherichia coli strain MRSN388634 plasmid pMR0516mcr, complete sequence.	IncFIB,IncFIC,IncN1	IncF,IncF,IncN	-	MOBF	MOBF	agreement	NA	MOBF: traI; 215584-216483; 215583-220854	MOBF: 0.0	MOBF: 1	MOBF: traI; 215614-216444; 215583-220854	MOBF: 1e-51	MOBF: 1
AP014807.1	Escherichia coli O119:H6 plasmid pEC404/03-4 DNA, complete sequence, strain: EC404/03.	ColRNAI	Col	-	-	-	agreement	NA	-	-	-	-	-	-
AP014806.1	Escherichia coli O119:H6 plasmid pEC404/03-3 DNA, complete sequence, strain: EC404/03.	IncFII	IncF	IncF_F2:A-:B-	MOBF	MOBF	agreement	NA	MOBF: conjugal transfer nickase/helicase TraI; 36904-37803; 36905-42176	MOBF: 0.0	MOBF: 1	MOBF: conjugal transfer nickase/helicase TraI; 36934-37764; 36905-42176	MOBF: 4e-49	MOBF: 1
AP014805.1	Escherichia coli O119:H6 plasmid pEC404/03-2 DNA, complete sequence, strain: EC404/03.	IncI1	IncI	IncI1_unknown	MOBP	MOBP	agreement	NA	MOBP: NikB relaxase; 31579-32106; 31293-33993	MOBP: 1e-05	MOBP: 2	MOBP: NikB relaxase; 31471-32286; 31293-33993	MOBP: 3e-20	MOBP: 1
AP014804.1	Escherichia coli O119:H6 plasmid pEC404/03-1 DNA, complete sequence, strain: EC404/03.	IncFIB,IncFII	IncF,IncF	IncF_F43:A-:B12	MOBF	MOBF	agreement	NA	MOBF: conjugal transfer TraI, N-terminal part; 68290-69189; 66981-69189	MOBF: 0.0	MOBF: 1	MOBF: conjugal transfer TraI, N-terminal part; 68329-69189; 66981-69189	MOBF: 4e-53	MOBF: 1
KR905384.1	Escherichia coli strain DV45 plasmid pDV45, complete sequence.	IncB/O/K/Z4	IncB/O/K/Z	-	MOBP	MOBP	agreement	NA	MOBP: NikB; 25495-26040; 25207-27928	MOBP: 4e-05	MOBP: 2	MOBP: NikB; 25384-26157; 25207-27928	MOBP: 1e-16	MOBP: 1
KR905390.1	Escherichia coli strain DV10 plasmid pDV10, complete sequence.	IncB/O/K/Z4	IncB/O/K/Z	-	MOBP	MOBP	agreement	NA	MOBP: NikB; 18835-19380; 18548-21269	MOBP: 4e-05	MOBP: 2	MOBP: NikB; 18724-19497; 18548-21269	MOBP: 1e-16	MOBP: 1
KR905385.1	Escherichia coli strain 5312.29 plasmid p5312.29, complete sequence.	Col(MG828),IncB/O/K/Z4	Col,IncB/O/K/Z	-	MOBP	MOBP	agreement	NA	MOBP: NikB; 27823-28368; 27535-30256	MOBP: 4e-05	MOBP: 2	MOBP: NikB; 27712-28485; 27535-30256	MOBP: 1e-16	MOBP: 1
KR905386.1	Escherichia coli strain MSA1088 plasmid pTMSA1088, complete sequence.	IncB/O/K/Z4	IncB/O/K/Z	-	MOBP	MOBP	agreement	NA	MOBP: NikB; 18847-19392; 18559-21280	MOBP: 4e-05	MOBP: 2	MOBP: NikB; 18736-19509; 18559-21280	MOBP: 1e-16	MOBP: 1
KR905387.1	Escherichia coli strain MSA992 plasmid pTMSA992, complete sequence.	Col(MG828),IncB/O/K/Z4	Col,IncB/O/K/Z	-	MOBP	MOBP	agreement	NA	MOBP: NikB; 21160-21705; 20871-23592	MOBP: 4e-05	MOBP: 2	MOBP: NikB; 21049-21822; 20871-23592	MOBP: 1e-16	MOBP: 1
KR905388.1	Escherichia coli strain MSA970 plasmid pTMSA970, complete sequence.	IncB/O/K/Z4	IncB/O/K/Z	-	MOBP	MOBP	agreement	NA	MOBP: NikB; 20551-21096; 20264-22985	MOBP: 4e-05	MOBP: 2	MOBP: NikB; 20440-21213; 20264-22985	MOBP: 1e-16	MOBP: 1
KR905389.1	Escherichia coli plasmid p4809.66, complete sequence.	IncB/O/K/Z4	IncB/O/K/Z	-	MOBP	MOBP	agreement	NA	MOBP: NikB; 25486-26031; 25199-27920	MOBP: 4e-05	MOBP: 2	MOBP: NikB; 25375-26148; 25199-27920	MOBP: 1e-16	MOBP: 1
KJ541071.1	Escherichia coli strain A4Y217 plasmid pG5A4Y217, complete sequence.	-	-	-	MOBQ	MOBQ	agreement	NA	MOBQ: MobA relaxase; 3919-4401; 3750-5601	MOBQ: 8e-12	MOBQ: 1	MOBQ: MobA relaxase; 3751-4446; 3750-5601	MOBQ: 5e-32	MOBQ: 1
KJ541070.1	Escherichia coli strain A4Y413 plasmid pG5A4Y413, complete sequence.	-	-	-	MOBQ	MOBQ	agreement	NA	MOBQ: MobA relaxase; 3919-4401; 3750-5601	MOBQ: 7e-12	MOBQ: 1	MOBQ: MobA relaxase; 3751-4446; 3750-5601	MOBQ: 3e-32	MOBQ: 1
KJ541069.1	Serratia marcescens strain A4Y201 plasmid pG5A4Y201, complete sequence.	ColRNAI	Col	-	MOBQ	MOBQ	agreement	NA	MOBQ: MobA relaxase protein; 3982-4464; 3813-5394	MOBQ: 1e-11	MOBQ: 1	MOBQ: MobA relaxase protein; 3814-4509; 3813-5394	MOBQ: 9e-32	MOBQ: 1
KJ541068.1	Serratia marcescens strain A4Y426 plasmid pG5A4Y426, complete sequence.	-	-	-	MOBQ	MOBQ	agreement	NA	MOBQ: MobA relaxase protein; 3982-4464; 3813-5394	MOBQ: 3e-12	MOBQ: 1	MOBQ: MobA relaxase protein; 3814-4509; 3813-5394	MOBQ: 7e-32	MOBQ: 1
KT074362.1	Escherichia coli strain GDP53 plasmid pSC137, complete sequence.	ColRNAI	Col	-	-	-	agreement	NA	-	-	-	-	-	-
NZ_CP014208.1	Pantoea ananatis strain R100 plasmid, complete sequence.	-	-	-	-	-	agreement	NA	-	-	-	-	-	-
NZ_CP013340.1	Raoultella ornithinolytica strain Yangling I2 plasmid pKPYL2, complete sequence.	-	-	-	MOBP	MOBP	agreement	NA	MOBP: MobA relaxase/mobilization protein; 64789-65526; 64623-66552	MOBP: 1e-12	MOBP: 3	MOBP: MobA relaxase/mobilization protein; 64753-65595; 64623-66552	MOBP: 4e-16	MOBP: 1
NZ_CP013339.1	Raoultella ornithinolytica strain Yangling I2 plasmid pKPYL1, complete sequence.	IncFIB,IncFII	IncF,IncF	IncF_F9:A-:B-	MOBF	MOBF	agreement	NA	MOBF: conjugative transfer relaxase/helicase TraI; 107122-108021; 107122-112384	MOBF: 7e-155	MOBF: 1	MOBF: conjugative transfer relaxase/helicase TraI; 107152-108003; 107122-112384	MOBF: 7e-50	MOBF: 1
NZ_CM003366.1	Pantoea ananatis strain CFH 7-1 plasmid CFH1-7plasmid2, complete sequence, whole genome shotgun sequence.	-	-	-	-	-	agreement	NA	-	-	-	-	-	-
NZ_CM003365.1	Pantoea ananatis strain CFH 7-1 plasmid CFH1-7plasmid1, complete sequence, whole genome shotgun sequence.	-	-	-	-	-	agreement	NA	-	-	-	-	-	-
NZ_AP014955.1	Klebsiella oxytoca plasmid pKO_JKo3_4 DNA, complete genome, strain: JKo3.	ColRNAI	Col	-	-	-	agreement	NA	-	-	-	-	-	-
NZ_AP014954.1	Klebsiella oxytoca plasmid pKO_JKo3_3 DNA, complete genome, strain: JKo3.	IncFII	IncF	IncF_F4:A-:B-	MOBF	MOBF	agreement	NA	MOBF: conjugative transfer relaxase/helicase TraI; 69853-70749; 69853-75112	MOBF: 2e-148	MOBF: 1	MOBF: conjugative transfer relaxase/helicase TraI; 69883-70713; 69853-75112	MOBF: 3e-48	MOBF: 1
NZ_AP014953.1	Klebsiella oxytoca plasmid pKO_JKo3_2 DNA, complete genome, strain: JKo3.	IncFIB	IncF	IncF_no_alleles_detected	-	-	agreement	NA	-	-	-	-	-	-
NZ_AP014952.1	Klebsiella oxytoca plasmid pKO_JKo3_1 DNA, complete genome, strain: JKo3.	IncFIB	IncF	IncF_no_alleles_detected	MOBF	MOBF	agreement	NA	MOBF: conjugative transfer relaxase/helicase TraI; 65785-66657; 65785-71044	MOBF: 3e-144	MOBF: 1	MOBF: conjugative transfer relaxase/helicase TraI; 65815-66645; 65785-71044	MOBF: 9e-50	MOBF: 1
NC_017533.1	Pantoea ananatis AJ13355 plasmid pEA320 DNA, complete sequence.	-	-	-	-	-	agreement	NA	-	-	-	-	-	-
KF992018.2	Klebsiella pneumoniae strain KP1 plasmid pKP1-NDM-1, complete sequence.	IncA/C2	IncA/C	IncA/C_1	MOBH	MOBH	agreement	NA	MOBH: TraI; 43780-44679; 43781-46754	MOBH: 0.0	MOBH: 1	MOBH: TraI; 43891-44460; 43781-46754	MOBH: 3e-21	MOBH: 1
KU997026.1	Escherichia coli strain VA292 plasmid pDGO100, complete sequence.	IncA/C2	IncA/C	IncA/C_1	MOBH	MOBH	agreement	NA	MOBH: TraI; 43780-44679; 43781-46754	MOBH: 0.0	MOBH: 1	MOBH: TraI; 44002-44460; 43781-46754	MOBH: 4e-20	MOBH: 1
KU160530.1	Morganella morganii strain SE10MM plasmid pSE10MM, complete sequence.	Col3M	Col	-	-	-	agreement	NA	-	-	-	-	-	-
NZ_CP015119.1	Yersinia pestis strain 125 B plague Bombay plasmid pMT1, complete sequence.	IncFIB	IncF	IncF_no_alleles_detected	-	-	agreement	NA	-	-	-	-	-	-
KR653209.1	Escherichia coli strain GDZ13 plasmid pGD0503Z13, complete sequence.	IncFII,IncHI2,IncHI2	IncF,IncH,IncH	-	MOBF,MOBH	MOBF,MOBH	agreement	NA	MOBF: IncF plasmid conjugative transfer DNA-nicking and unwinding protein TraI; 82348-83247; 82347-87618,MOBH: TraI; 158458-159255; 158349-161502	MOBF: 0.0,MOBH: 1e-21	MOBF: 1,MOBH: 1	MOBF: IncF plasmid conjugative transfer DNA-nicking and unwinding protein TraI; 82378-83208; 82347-87618,MOBH: TraI; 158356-159255; 158349-161502	MOBF: 2e-51,MOBH: 3e-179	MOBF: 1,MOBH: 1
CM004293.1	Escherichia coli strain G150 plasmid pG150_1, complete sequence, whole genome shotgun sequence.	Col156,IncFIA,IncFIB,IncFII	Col,IncF,IncF,IncF	-	MOBF	MOBF	agreement	NA	MOBF: None; 2137-2796; None	MOBF: 2e-70	MOBF: 1	MOBF: None; 2113-2787; None	MOBF: 3e-79	MOBF: 3
KX015668.1	Enterobacter cloacae strain CY01 plasmid pCY-CTX, complete sequence.	IncFIB	IncF	IncF_no_alleles_detected	-	-	agreement	NA	-	-	-	-	-	-
KU987453.1	Klebsiella pneumoniae strain 05K0261 plasmid F5111, complete sequence.	IncFII	IncF	IncF_F3:A-:B-	MOBF	MOBF	agreement	NA	MOBF: conjugative transfer oriT nicking-unwinding protein; 35134-36027; 35133-40374	MOBF: 3e-167	MOBF: 1	MOBF: conjugative transfer oriT nicking-unwinding protein; 35164-35994; 35133-40374	MOBF: 1e-49	MOBF: 1
KU987452.1	Citrobacter freundii strain AC2901 plasmid AC2901, complete sequence.	IncFII	IncF	IncF_F2:A-:B-	MOBF	MOBF	agreement	NA	MOBF: None; 71239-72138; None	MOBF: 0.0	MOBF: 1	MOBF: None; 71239-72099; None	MOBF: 3e-52	MOBF: 1
KU932034.1	Escherichia coli plasmid pEC16II, complete sequence.	ColRNAI	Col	-	-	MOBP	disagreement	falsenegative	-	-	-	MOBP: nuclease; 6436-7092; 6269-7823	MOBP: 0.012	MOBP: 4
KU932033.1	Escherichia coli plasmid pEC16I_2, complete sequence.	IncI1	IncI	IncI1_3	MOBP	MOBP	agreement	NA	MOBP: relaxase NikB; 67792-68319; 67507-70207	MOBP: 1e-05	MOBP: 2	MOBP: relaxase NikB; 67684-68499; 67507-70207	MOBP: 4e-20	MOBP: 1
KU932032.1	Escherichia coli plasmid pEC16I_1, complete sequence.	IncI1	IncI	IncI1_3	MOBP	MOBP	agreement	NA	MOBP: relaxase NikB; 66736-67263; 66452-69152	MOBP: 1e-05	MOBP: 2	MOBP: relaxase NikB; 66628-67443; 66452-69152	MOBP: 5e-20	MOBP: 1
KU932031.1	Escherichia coli plasmid pEC15II, complete sequence.	IncX1,IncX3	IncX,IncX	-	MOBP	MOBQ	disagreement	different type assigned	MOBP: spore coat protein CotH; 33382-34011; 33348-34515	MOBP: 4e-18	MOBP: 1	MOBQ: spore coat protein CotH; 33490-34023; 33348-34515	MOBQ: 4e-09	MOBQ: 3
KU932030.1	Escherichia coli plasmid pEC15I_2, complete sequence.	IncI1	IncI	IncI1_unknown	MOBP	MOBP	agreement	NA	MOBP: relaxase NikB; 59707-60234; 57821-60521	MOBP: 1e-05	MOBP: 2	MOBP: relaxase NikB; 59527-60342; 57821-60521	MOBP: 4e-20	MOBP: 1
KU932029.1	Escherichia coli plasmid pEC15I_1, complete sequence.	IncI1	IncI	IncI1_unknown	MOBP	MOBP	agreement	NA	MOBP: relaxase NikB; 59752-60279; 57865-60565	MOBP: 1e-05	MOBP: 2	MOBP: relaxase NikB; 59572-60387; 57865-60565	MOBP: 6e-20	MOBP: 1
KU932028.1	Escherichia coli plasmid pEC14III, complete sequence.	IncFII	IncF	IncF_F34:A-:B-	MOBF	MOBF	agreement	NA	MOBF: conjugal transfer protein TraI; 58000-58899; 53630-58901	MOBF: 0.0	MOBF: 1	MOBF: conjugal transfer protein TraI; 58039-58869; 53630-58901	MOBF: 1e-50	MOBF: 1
KU932027.1	Escherichia coli plasmid pEC14II_2, complete sequence.	IncI1	IncI	IncI1_unknown	MOBP	MOBP	agreement	NA	MOBP: relaxase NikB; 64582-65109; 64296-66996	MOBP: 1e-05	MOBP: 2	MOBP: relaxase NikB; 64474-65289; 64296-66996	MOBP: 6e-20	MOBP: 1
KU932026.1	Escherichia coli plasmid pEC14II_1, complete sequence.	IncI1	IncI	IncI1_unknown	MOBP	MOBP	agreement	NA	MOBP: relaxase NikB; 64762-65289; 64478-67178	MOBP: 1e-05	MOBP: 2	MOBP: relaxase NikB; 64654-65469; 64478-67178	MOBP: 5e-20	MOBP: 1
KU932025.1	Escherichia coli plasmid pEC14I, complete sequence.	IncFIB,IncFII,IncQ1	IncF,IncF,IncQ	-	MOBF	MOBF	agreement	NA	MOBF: conjugal transfer protein TraI; 1564-2463; 1563-6834	MOBF: 0.0	MOBF: 1	MOBF: conjugal transfer protein TraI; 1594-2424; 1563-6834	MOBF: 2e-49	MOBF: 1
KU932024.1	Escherichia coli plasmid pEC13, complete sequence.	IncFII	IncF	IncF_F2:A-:B-	MOBF	MOBF	agreement	NA	MOBF: conjugal transfer protein TraI; 61957-62856; 61957-67228	MOBF: 0.0	MOBF: 1	MOBF: conjugal transfer protein TraI; 61957-62817; 61957-67228	MOBF: 8e-52	MOBF: 1
KU932023.1	Escherichia coli plasmid pEC3II_2, complete sequence.	IncI2	IncI	-	-	MOBP	disagreement	falsenegative	-	-	-	MOBP: relaxase; 3550-4542; 3551-7334	MOBP: 1e-38	MOBP: 10
KU932022.1	Escherichia coli plasmid pEC3II_1, complete sequence.	IncI2	IncI	-	-	MOBP	disagreement	falsenegative	-	-	-	MOBP: relaxase; 3550-4542; 3551-7334	MOBP: 1e-38	MOBP: 10
KU932021.1	Escherichia coli plasmid pEC3I, complete sequence.	IncB/O/K/Z2	IncB/O/K/Z	-	MOBP	MOBP	agreement	NA	MOBP: relaxase NikB; 52759-53304; 50881-53593	MOBP: 4e-05	MOBP: 2	MOBP: relaxase NikB; 52471-53415; 50881-53593	MOBP: 9e-17	MOBP: 1
KX032520.1	Escherichia coli strain Af48 plasmid pAF48, complete sequence.	-	-	-	MOBP	MOBP	agreement	NA	MOBP: TaxC; 26416-27120; 25893-27123	MOBP: 4e-18	MOBP: 1	MOBP: TaxC; 26413-26895; 25893-27123	MOBP: 0.001	MOBP: 3
KX032519.1	Escherichia coli strain Af23 plasmid pAF23, complete sequence.	IncI2	IncI	-	-	MOBP	disagreement	falsenegative	-	-	-	MOBP: NiKB; 14143-15135; 14144-18458	MOBP: 3e-39	MOBP: 10
KX009507.1	Escherichia coli strain 06K2206 plasmid LM6771, complete sequence.	IncL/M	IncL/M	-	MOBP	MOBP	agreement	NA	MOBP: mobility protein A; 73777-74238; 73740-75720	MOBP: 6e-04	MOBP: 2	MOBP: mobility protein A; 73993-74751; 73740-75720	MOBP: 3e-17	MOBP: 1
KU980950.1	Escherichia coli strain WE-0250 plasmid U2501, complete sequence.	IncY	IncY	-	-	-	agreement	NA	-	-	-	-	-	-
KU870627.1	Escherichia coli strain VT55363 plasmid pVT553, complete sequence.	IncI2	IncI	-	-	MOBP	disagreement	falsenegative	-	-	-	MOBP: relaxase; 14500-15492; 14499-16917	MOBP: 2e-39	MOBP: 10
KU743384.1	Escherichia coli strain SA26 plasmid pSA26-MCR-1, complete sequence.	IncHI2,IncHI2	IncH,IncH	IncHI2_4	MOBH	MOBH	agreement	NA	MOBH: TraI; 53092-53889; 50845-53992	MOBH: 1e-21	MOBH: 1	MOBH: TraI; 53092-53991; 50845-53992	MOBH: 1e-179	MOBH: 1
LN890286.1	Buchnera aphidicola (Tuberolachnus salignus) strain BTs genome assembly, plasmid: pLeu.	-	-	-	-	-	agreement	NA	-	-	-	-	-	-
NZ_CP015380.1	Hafnia alvei strain HUMV-5920 plasmid, complete sequence.	-	-	-	MOBF	-	disagreement	falsepositive	MOBF: nicking and unwinding protein OriT; 32998-33324; 32998-33328	MOBF: 1e-48	MOBF: 1	-	-	-
KU166868.1	Salmonella enterica subsp. enterica serovar Enteritidis strain S1080 plasmid p2.3, complete sequence.	ColRNAI	Col	-	-	-	agreement	NA	-	-	-	-	-	-
KC999035.4	Escherichia coli strain EC2 plasmid pEC2-NDM-3, complete sequence.	IncA/C2	IncA/C	IncA/C_1	MOBH	MOBH	agreement	NA	MOBH: Conjugative transfer protein TraI, relaxase; 43780-44679; 43781-46754	MOBH: 0.0	MOBH: 1	MOBH: Conjugative transfer protein TraI, relaxase; 44002-44460; 43781-46754	MOBH: 4e-20	MOBH: 1
KC887917.2	Enterobacter cloacae plasmid pECL3-NDM-1, complete sequence.	IncFIB,IncFII	IncF,IncF	IncF_F4:A-:B36	MOBF	MOBF	agreement	NA	MOBF: IncF plasmid conjugative transfer DNA-nicking and unwinding protein TraI; 65317-66210; 65316-70557	MOBF: 3e-165	MOBF: 1	MOBF: IncF plasmid conjugative transfer DNA-nicking and unwinding protein TraI; 65347-66177; 65316-70557	MOBF: 5e-50	MOBF: 1
KC887916.2	Escherichia coli strain ARL10/167 plasmid pEC4-NDM-6, complete sequence.	IncFIB,IncFII	IncF,IncF	IncF_F4:A-:B36	MOBF	MOBF	agreement	NA	MOBF: IncF plasmid conjugative transfer DNA-nicking and unwinding protein TraI; 70465-71358; 70466-75707	MOBF: 3e-165	MOBF: 1	MOBF: IncF plasmid conjugative transfer DNA-nicking and unwinding protein TraI; 70495-71325; 70466-75707	MOBF: 7e-50	MOBF: 1
KU312044.1	Escherichia coli strain 1292 transconjugant plasmid pNVI1292, complete sequence.	IncB/O/K/Z4	IncB/O/K/Z	-	MOBP	MOBP	agreement	NA	MOBP: relaxase; 73204-73749; 71317-74038	MOBP: 4e-05	MOBP: 2	MOBP: relaxase; 73087-73860; 71317-74038	MOBP: 1e-16	MOBP: 1
KU341381.1	Escherichia coli strain SHP45 plasmid pHNSHP45-2, complete sequence.	IncHI2,IncHI2	IncH,IncH	IncHI2_3	MOBH	MOBH	agreement	NA	MOBH: helicase, plasmid transfer protein TraI; 51175-51972; 48929-52079	MOBH: 1e-21	MOBH: 1	MOBH: helicase, plasmid transfer protein TraI; 51175-52074; 48929-52079	MOBH: 1e-179	MOBH: 1
KT990220.1	Escherichia coli strain 42-2 plasmid p42-2, complete sequence.	IncFII,IncX1	IncF,IncX	-	MOBF	MOBF	agreement	NA	MOBF: type IV secretion-like conjugative transfer relaxase protein TraI; 97237-98136; 97238-102509	MOBF: 0.0	MOBF: 1	MOBF: type IV secretion-like conjugative transfer relaxase protein TraI; 97267-98097; 97238-102509	MOBF: 1e-49	MOBF: 1
KR351290.1	Klebsiella pneumoniae subsp. pneumoniae strain K351 plasmid pK351, complete sequence.	IncFIB,IncFII	IncF,IncF	IncF_F4:A-:B36	MOBF	MOBF	agreement	NA	MOBF: TraI; 66445-67338; 66445-71686	MOBF: 8e-165	MOBF: 1	MOBF: TraI; 66475-67305; 66445-71686	MOBF: 1e-49	MOBF: 1
NC_008791.1	Yersinia enterocolitica subsp. enterocolitica 8081 plasmid pYVe8081, complete sequence.	IncFII	IncF	IncF_no_alleles_detected	-	-	agreement	NA	-	-	-	-	-	-
CP010513.1	Enterobacter cloacae strain colR/S plasmid, complete sequence.	-	-	-	-	-	agreement	NA	-	-	-	-	-	-
KT070138.1	Klebsiella pneumoniae strain KP01 plasmid pGES-GZ, complete sequence.	Col(pWES)	Col	-	MOBQ	MOBQ	agreement	NA	MOBQ: conjugal transfer protein TraA; 8671-9510; 8671-12022	MOBQ: 5e-26	MOBQ: 1	MOBQ: conjugal transfer protein TraA; 8896-9384; 8671-12022	MOBQ: 2e-11	MOBQ: 1
KU886034.1	Klebsiella pneumoniae strain Kp1 plasmid pIMP-HZ1, complete sequence.	IncN1	IncN	IncN_7	MOBF	MOBF	agreement	NA	MOBF: TraI, conjugal nickase and helicase; 15985-16857; 15984-19221	MOBF: 4e-44	MOBF: 1	MOBF: TraI, conjugal nickase and helicase; 15985-16881; 15984-19221	MOBF: 1e-90	MOBF: 1
KU355874.1	Escherichia coli strain FAM22871 plasmid pFAM22871_2, complete sequence.	IncI1	IncI	IncI1_37	MOBP	MOBP	agreement	NA	MOBP: nikB; 43438-43965; 43153-45853	MOBP: 1e-05	MOBP: 2	MOBP: nikB; 43330-44145; 43153-45853	MOBP: 6e-20	MOBP: 1
KU355873.1	Escherichia coli strain FAM22871 plasmid pFAM22871_1, complete sequence.	IncFIA,IncFIB,IncFII	IncF,IncF,IncF	IncF_F67:A6:B38	MOBF	MOBF	agreement	NA	MOBF: traI; 11299-12198; 6928-12199	MOBF: 0.0	MOBF: 1	MOBF: traI; 11338-12168; 6928-12199	MOBF: 2e-50	MOBF: 1
KU288634.1	Escherichia coli strain FAM22321 plasmid pFAM22321, complete sequence.	IncFII	IncF	IncF_F2:A-:B-	MOBF	MOBF	agreement	NA	MOBF: IncF plasmid conjugative transfer DNA-nicking and unwinding protein TraI; 69427-70326; 69428-74681	MOBF: 0.0	MOBF: 1	MOBF: IncF plasmid conjugative transfer DNA-nicking and unwinding protein TraI; 69427-70287; 69428-74681	MOBF: 8e-52	MOBF: 1
KT988306.1	Shigella sonnei strain c8225 plasmid pABC-3, complete sequence.	ColRNAI	Col	-	-	-	agreement	NA	-	-	-	-	-	-
NZ_CP014698.1	Klebsiella quasipneumoniae strain ATCC 700603 plasmid unnamed2, complete sequence.	IncL/M,IncL/M	IncL/M,IncL/M	-	MOBP	MOBP	agreement	NA	MOBP: hypothetical protein; 72268-72729; 72232-74212	MOBP: 6e-04	MOBP: 2	MOBP: hypothetical protein; 72484-73242; 72232-74212	MOBP: 2e-16	MOBP: 1
NZ_CP014697.1	Klebsiella quasipneumoniae strain ATCC 700603 plasmid unnamed1, complete sequence.	IncFIB,IncFII	IncF,IncF	IncF_F1:A-:B-	-	-	agreement	NA	-	-	-	-	-	-
CP014779.1	Pluralibacter gergoviae strain FB2 plasmid pFB2.4, complete sequence.	ColRNAI,ColRNAI,ColRNAI,ColRNAI	Col,Col,Col,Col	-	-	-	agreement	NA	-	-	-	-	-	-
CP014778.1	Pluralibacter gergoviae strain FB2 plasmid pFB2.3, complete sequence.	IncFIB	IncF	IncF_no_alleles_detected	-	-	agreement	NA	-	-	-	-	-	-
CP014777.1	Pluralibacter gergoviae strain FB2 plasmid pFB2.2, complete sequence.	-	-	-	MOBF	MOBF	agreement	NA	MOBF: conjugal transfer protein TraI; 122494-123366; 122495-127754	MOBF: 2e-144	MOBF: 1	MOBF: conjugal transfer protein TraI; 122524-123354; 122495-127754	MOBF: 2e-51	MOBF: 1
CP014776.1	Pluralibacter gergoviae strain FB2 plasmid pFB2.1, complete sequence.	IncFIB	IncF	IncF_no_alleles_detected	MOBH	MOBH	agreement	NA	MOBH: conjugal transfer protein TraI; 95980-96720; 93880-96829	MOBH: 6e-24	MOBH: 1	MOBH: conjugal transfer protein TraI; 95980-96747; 93880-96829	MOBH: 5e-94	MOBH: 1
KR827684.1	Escherichia coli plasmid pCERC3, complete sequence.	IncFIB,IncFIC	IncF,IncF	IncF_F4:A-:B1	MOBF	MOBF	agreement	NA	MOBF: TraI; 72853-73752; 68481-73752	MOBF: 0.0	MOBF: 1	MOBF: TraI; 72892-73722; 68481-73752	MOBF: 3e-51	MOBF: 1
KU295136.1	Escherichia coli strain BK28610 plasmid pBK28610, complete sequence.	-	-	-	MOBQ	MOBQ	agreement	NA	MOBQ: hypothetical protein; 14944-15429; 14154-15594	MOBQ: 4e-11	MOBQ: 1	MOBQ: hypothetical protein; 14944-15594; 14154-15594	MOBQ: 6e-35	MOBQ: 1
KU295135.1	Escherichia coli strain BK31611 plasmid pBK31611, complete sequence.	-	-	-	-	-	agreement	NA	-	-	-	-	-	-
KU295134.1	Escherichia coli strain BK32602 plasmid pBK32602, complete sequence.	IncFII,IncN1	IncF,IncN	-	MOBF	MOBF	agreement	NA	MOBF: traI; 71845-72717; 69480-72717	MOBF: 7e-44	MOBF: 1	MOBF: traI; 71821-72717; 69480-72717	MOBF: 5e-90	MOBF: 1
KU295133.1	Escherichia coli strain BK33689 plasmid pBK33689, complete sequence.	IncFIB,IncFII	IncF,IncF	IncF_F1:A-:B-	MOBF	MOBF	agreement	NA	MOBF: TraI; 103093-103968; 103094-108356	MOBF: 3e-153	MOBF: 1	MOBF: TraI; 103123-103956; 103094-108356	MOBF: 3e-47	MOBF: 1
KU295132.1	Escherichia coli strain BK34397 plasmid pBK34397, complete sequence.	IncFII	IncF	IncF_F3:A-:B-	MOBF	MOBF	agreement	NA	MOBF: TraI; 91399-92274; 91398-96660	MOBF: 4e-153	MOBF: 1	MOBF: TraI; 91429-92262; 91398-96660	MOBF: 8e-47	MOBF: 1
KU295131.1	Escherichia coli strain BK28009 plasmid pBK28009, complete sequence.	IncN1,IncY	IncN,IncY	-	MOBF	MOBC,MOBF	disagreement	falsenegative	MOBF: traI; 91618-92496; 89259-92496	MOBF: 1e-95	MOBF: 2	MOBC: putative mobilization protein mobC; 47497-48129; 47486-48233,MOBF: traI; 91600-92496; 89259-92496	MOBC: 3e-22,MOBF: 2e-89	MOBC: 1,MOBF: 1
KU743383.1	Escherichia coli strain ENV-187 plasmid pESTMCR, complete sequence.	IncX4	IncX	-	MOBP	MOBP	agreement	NA	MOBP: TaxC; 5629-6333; 5627-6857	MOBP: 4e-18	MOBP: 1	MOBP: TaxC; 5854-6336; 5627-6857	MOBP: 0.001	MOBP: 3
KU254581.1	Escherichia coli strain YD786 plasmid pYD786-4, complete sequence.	IncX2	IncX	-	-	-	agreement	NA	-	-	-	-	-	-
KU254580.1	Escherichia coli strain YD786 plasmid pYD786-3, complete sequence.	IncX1	IncX	-	MOBP	MOBQ	disagreement	different type assigned	MOBP: TaxC; 20434-21075; 19940-21098	MOBP: 2e-18	MOBP: 1	MOBQ: TaxC; 20308-20955; 19940-21098	MOBQ: 5e-07	MOBQ: 3
KU254579.1	Escherichia coli strain YD786 plasmid pYD786-2, complete sequence.	IncFII	IncF	IncF_F29:A-:B-	MOBF	MOBF	agreement	NA	MOBF: TraI; 10372-11271; 6002-11273	MOBF: 0.0	MOBF: 1	MOBF: TraI; 10411-11241; 6002-11273	MOBF: 1e-49	MOBF: 1
KU254578.1	Escherichia coli strain YD786 plasmid pYD786-1, complete sequence.	IncHI2,IncHI2	IncH,IncH	IncHI2_2	MOBH	MOBH	agreement	NA	MOBH: TraI; 53701-54498; 51454-54607	MOBH: 9e-22	MOBH: 1	MOBH: TraI; 53701-54600; 51454-54607	MOBH: 1e-179	MOBH: 1
KT754167.1	Shigella dysenteriae 1 strain 69-3818 plasmid p69-3818, complete sequence.	IncB/O/K/Z2	IncB/O/K/Z	-	MOBP	MOBP	agreement	NA	MOBP: hypothetical protein; 103426-103974; 101540-104261	MOBP: 7e-05	MOBP: 2	MOBP: hypothetical protein; 103141-104082; 101540-104261	MOBP: 1e-15	MOBP: 1
KT754166.1	Shigella dysenteriae 1 strain 92-9000 plasmid p92-9000, complete sequence.	IncB/O/K/Z2	IncB/O/K/Z	-	MOBP	MOBP	agreement	NA	MOBP: hypothetical protein; 24832-25380; 24547-27268	MOBP: 7e-05	MOBP: 2	MOBP: hypothetical protein; 24724-25665; 24547-27268	MOBP: 2e-15	MOBP: 1
KT754165.1	Shigella dysenteriae 1 strain 93-531-1 plasmid p93-531-1, complete sequence.	IncX4	IncX	-	MOBP	MOBP	agreement	NA	MOBP: IncQ plasmid conjugative transfer DNA nicking endonuclease TraR; 4924-5628; 4401-5631	MOBP: 4e-18	MOBP: 1	MOBP: IncQ plasmid conjugative transfer DNA nicking endonuclease TraR; 4921-5403; 4401-5631	MOBP: 0.002	MOBP: 3
KT754164.1	Shigella dysenteriae 1 strain 3099-85 plasmid p3099-85, complete sequence.	IncFIA,IncFII	IncF,IncF	IncF_F1:A1:B-	MOBF	MOBF	agreement	NA	MOBF: IncF plasmid conjugative transfer DNA-nicking and unwinding protein TraI; 41419-42171; 36978-42249	MOBF: 1e-61	MOBF: 13	MOBF: IncF plasmid conjugative transfer DNA-nicking and unwinding protein TraI; 41389-42249; 36978-42249	MOBF: 1e-51	MOBF: 1
KT754163.1	Shigella dysenteriae 1 strain A5468 plasmid pA5468, complete sequence.	IncX1	IncX	-	MOBP	MOBQ	disagreement	different type assigned	MOBP: IncQ plasmid conjugative transfer DNA nicking endonuclease TraR; 16747-17376; 16714-17881	MOBP: 1e-18	MOBP: 1	MOBQ: IncQ plasmid conjugative transfer DNA nicking endonuclease TraR; 16855-17388; 16714-17881	MOBQ: 2e-08	MOBQ: 3
KT754162.1	Shigella dysenteriae 1 strain BU53M1 plasmid pBU53M1, complete sequence.	IncI1	IncI	IncI1_186	MOBP	MOBP	agreement	NA	MOBP: hypothetical protein; 88084-88608; 87797-90497	MOBP: 2e-05	MOBP: 2	MOBP: hypothetical protein; 87973-88788; 87797-90497	MOBP: 2e-19	MOBP: 1
KT754161.1	Shigella dysenteriae 1 strain CAR10 plasmid pCAR10, complete sequence.	IncFII	IncF	IncF_F79:A-:B-	MOBF	MOBF	agreement	NA	MOBF: IncF plasmid conjugative transfer DNA-nicking and unwinding protein TraI; 23995-24885; 19589-24887	MOBF: 1e-107	MOBF: 1	MOBF: IncF plasmid conjugative transfer DNA-nicking and unwinding protein TraI; 24061-24888; 19589-24887	MOBF: 1e-41	MOBF: 1
KT754160.1	Shigella dysenteriae strain 80-547 plasmid p80-547, complete sequence.	IncFIA,IncFIB,IncFIC	IncF,IncF,IncF	IncF_F46:A6:B47	MOBF	MOBF	agreement	NA	MOBF: IncF plasmid conjugative transfer DNA-nicking and unwinding protein TraI; 93085-93984; 93088-98356	MOBF: 0.0	MOBF: 1	MOBF: IncF plasmid conjugative transfer DNA-nicking and unwinding protein TraI; 93115-93945; 93088-98356	MOBF: 2e-49	MOBF: 1
NZ_CP011540.1	Enterobacter aerogenes strain G7 plasmid pGPN1, complete sequence.	IncA/C2	IncA/C	IncA/C_3	MOBH	MOBH	agreement	NA	MOBH: conjugal transfer protein TraI; 150022-150921; 150021-153000	MOBH: 0.0	MOBH: 1	MOBH: conjugal transfer protein TraI; 150133-150702; 150021-153000	MOBH: 3e-21	MOBH: 1
KU302809.1	Enterobacter cloacae strain SZECL1 plasmid pSZECL_g, complete sequence.	ColRNAI	Col	-	-	MOBP	disagreement	falsenegative	-	-	-	MOBP: mobA; 1342-2157; 1267-2794	MOBP: 7e-64	MOBP: 8
KU302808.1	Enterobacter cloacae strain SZECL1 plasmid pSZECL_f, complete sequence.	ColRNAI	Col	-	-	MOBP	disagreement	falsenegative	-	-	-	MOBP: mobA; 1336-2151; 1235-2804	MOBP: 2e-62	MOBP: 8
KU302807.1	Enterobacter cloacae strain SZECL1 plasmid pSZECL_e, complete sequence.	ColRNAI	Col	-	-	-	agreement	NA	-	-	-	-	-	-
KU302806.1	Enterobacter cloacae strain SZECL1 plasmid pSZECL_d, complete sequence.	ColRNAI	Col	-	-	MOBP	disagreement	falsenegative	-	-	-	MOBP: mobA; 1330-2157; 1283-2780	MOBP: 7e-62	MOBP: 8
KU302805.1	Enterobacter cloacae strain SZECL1 plasmid pSZECL_c, complete sequence.	-	-	-	-	-	agreement	NA	-	-	-	-	-	-
KU302804.1	Enterobacter cloacae strain SZECL1 plasmid pSZECL_b, complete sequence.	ColRNAI	Col	-	-	MOBP	disagreement	falsenegative	-	-	-	MOBP: MobA; 1348-2166; 1302-2796	MOBP: 7e-58	MOBP: 8
KU302803.1	Enterobacter cloacae strain SZECL1 plasmid pSZECL_a, complete sequence.	ColpVC	Col	-	-	-	agreement	NA	-	-	-	-	-	-
KU302802.1	Enterobacter cloacae strain SZECL1 plasmid pNDM1_SZ2, complete sequence.	IncA/C2,IncR	IncA/C,IncR	-	-	MOBC	disagreement	falsenegative	-	-	-	MOBC: putative mobilization protein mobC/TriL protein; 87730-87861; 87742-87964	MOBC: 2e-08	MOBC: 2
KU302801.1	Enterobacter cloacae strain SZECL1 plasmid pNDM1_SZ1, complete sequence.	IncA/C2,IncR	IncA/C,IncR	-	-	MOBC	disagreement	falsenegative	-	-	-	MOBC: putative mobilization protein mobC/TriL protein; 87730-87861; 87742-87964	MOBC: 2e-08	MOBC: 2
KU302800.1	Enterobacter cloacae strain SZECL1 plasmid pKPC3_SZ, complete sequence.	-	-	-	MOBP	MOBQ	disagreement	different type assigned	MOBP: taxC; 36931-37461; 36456-37626	MOBP: 8e-15	MOBP: 1	MOBQ: taxC; 36484-37470; 36456-37626	MOBQ: 2e-13	MOBQ: 4
KU726616.1	Salmonella enterica subsp. enterica serovar Stanley strain LS001 plasmid pHS36-NDM, complete sequence.	IncA/C2	IncA/C	IncA/C_1	MOBH	MOBH	agreement	NA	MOBH: Putative helicase; 93274-94173; 91202-94175	MOBH: 0.0	MOBH: 1	MOBH: Putative helicase; 93493-93951; 91202-94175	MOBH: 4e-20	MOBH: 1
KT693145.1	Escherichia coli strain E35BA plasmid pE35BA_1, complete sequence.	Col8282	Col	-	MOBQ	MOBQ	agreement	NA	MOBQ: relaxase mobA; 826-1653; 826-2986	MOBQ: 1e-36	MOBQ: 1	MOBQ: relaxase mobA; 826-1524; 826-2986	MOBQ: 4e-28	MOBQ: 1
KT693144.1	Escherichia coli strain FV9873 plasmid pFV9873_1, complete sequence.	Col8282	Col	-	MOBQ	MOBQ	agreement	NA	MOBQ: None; 2389-3216; None	MOBQ: 3e-37	MOBQ: 1	MOBQ: None; 2389-3087; None	MOBQ: 3e-27	MOBQ: 1
KT693143.1	Escherichia coli strain E2022 plasmid pE2022_4, complete sequence.	Col8282	Col	-	MOBQ	MOBQ	agreement	NA	MOBQ: relaxase mobA; 3169-3996; 1838-3998	MOBQ: 2e-36	MOBQ: 1	MOBQ: relaxase mobA; 3298-3996; 1838-3998	MOBQ: 2e-26	MOBQ: 1
KU159086.1	Klebsiella pneumoniae plasmid pOXAAPSS2, complete sequence.	IncL/M	IncL/M	-	MOBP	MOBP	agreement	NA	MOBP: hypothetical protein; 24130-24591; 22648-24628	MOBP: 6e-04	MOBP: 2	MOBP: hypothetical protein; 23617-24495; 22648-24628	MOBP: 2e-16	MOBP: 1
KU159085.1	Klebsiella pneumoniae plasmid pOXAAPSS1, complete sequence.	IncL/M	IncL/M	-	MOBP	MOBP	agreement	NA	MOBP: hypothetical protein; 30283-30744; 30248-32228	MOBP: 6e-04	MOBP: 2	MOBP: hypothetical protein; 30499-31257; 30248-32228	MOBP: 2e-17	MOBP: 1
KP792123.1	Escherichia coli strain MG1655 YFP plasmid ESBL242, complete sequence.	IncFIB	IncF	IncF_no_alleles_detected	-	-	agreement	NA	-	-	-	-	-	-
NZ_CP012490.1	Enterobacter sp. FY-07 plasmid pAKI40C, complete sequence.	ColpVC	Col	-	-	-	agreement	NA	-	-	-	-	-	-
NZ_CP012489.1	Enterobacter sp. FY-07 plasmid pAKI40B, complete sequence.	ColRNAI	Col	-	-	-	agreement	NA	-	-	-	-	-	-
NZ_CP012488.1	Enterobacter sp. FY-07 plasmid pAKI40A, complete sequence.	-	-	-	-	-	agreement	NA	-	-	-	-	-	-
KT818627.1	Klebsiella pneumoniae strain U25 plasmid U25P002, complete sequence.	IncFII,IncR	IncF,IncR	-	MOBF	MOBC,MOBF	disagreement	falsenegative	MOBF: conjugal transfer protein TraI; 7660-8559; 7660-12931	MOBF: 0.0	MOBF: 1	MOBC: hypothetical protein; 115891-116022; 115902-116124,MOBF: conjugal transfer protein TraI; 7660-8520; 7660-12931	MOBC: 1e-08,MOBF: 3e-51	MOBC: 2,MOBF: 1
KT203286.1	Klebsiella pneumoniae strain U25 plasmid PU25001, complete sequence.	IncFIB,IncFII	IncF,IncF	IncF_F5:A-:B-	MOBF	MOBF	agreement	NA	MOBF: conjugal transfer protein TraI; 74812-75684; 70427-75686	MOBF: 2e-142	MOBF: 1	MOBF: conjugal transfer protein TraI; 74824-75654; 70427-75686	MOBF: 5e-49	MOBF: 1
NC_013973.1	Erwinia amylovora ATCC 49946 plasmid 2.	IncFII	IncF	IncF_F80:A-:B-	MOBP	MOBP	agreement	NA	MOBP: mobilization protein; 24898-25305; 24572-26537	MOBP: 3e-13	MOBP: 3	MOBP: mobilization protein; 24838-25566; 24572-26537	MOBP: 2e-22	MOBP: 1
NC_013972.1	Erwinia amylovora ATCC 49946 plasmid 1.	-	-	-	-	-	agreement	NA	-	-	-	-	-	-
NC_012752.1	Candidatus Hamiltonella defensa 5AT (Acyrthosiphon pisum) plasmid pHD5AT, complete sequence.	-	-	-	MOBP	MOBP	agreement	NA	MOBP: molybdopterin-guanine dinucleotide biosynthesis protein MobA; 12955-13614; 12957-14850	MOBP: 7e-17	MOBP: 3	MOBP: molybdopterin-guanine dinucleotide biosynthesis protein MobA; 13219-13950; 12957-14850	MOBP: 5e-22	MOBP: 1
LT174531.1	Shigella sonnei plasmid pEG430-2, strain EG0430.	IncFII	IncF	IncF_F35:A-:B-	MOBF	MOBF	agreement	NA	MOBF: TraI; 58141-59040; 58142-63413	MOBF: 0.0	MOBF: 1	MOBF: TraI; 58141-59001; 58142-63413	MOBF: 1e-51	MOBF: 1
KU726092.1	Edwardsiella ictaluri strain S05-518 plasmid pEI2, complete sequence.	-	-	-	-	-	agreement	NA	-	-	-	-	-	-
KJ721805.1	Escherichia coli plasmid pHD0149-2, complete sequence.	-	-	-	-	-	agreement	NA	-	-	-	-	-	-
KT334335.1	Salmonella enterica subsp. enterica serovar Typhimurium strain ST06-53 plasmid pHK0653, complete sequence.	IncHI2,IncHI2	IncH,IncH	IncHI2_3	MOBH	MOBH	agreement	NA	MOBH: TraI; 51178-51975; 48932-52082	MOBH: 1e-21	MOBH: 1	MOBH: TraI; 51178-52077; 48932-52082	MOBH: 1e-179	MOBH: 1
KR559890.1	Enterobacter cloacae strain Ecl4873 plasmid pEcl-Gr4873, complete sequence.	IncA/C2	IncA/C	IncA/C_3	MOBH	MOBH	agreement	NA	MOBH: TraI; 46600-47499; 46599-49578	MOBH: 0.0	MOBH: 1	MOBH: TraI; 46822-47280; 46599-49578	MOBH: 5e-20	MOBH: 1
KR559889.1	Klebsiella pneumoniae strain Kpn8143 plasmid pKP-Gr8143, complete sequence.	IncA/C2	IncA/C	IncA/C_3	MOBH	MOBH	agreement	NA	MOBH: TraI; 46408-47307; 46408-49381	MOBH: 0.0	MOBH: 1	MOBH: TraI; 46630-47202; 46408-49381	MOBH: 4e-20	MOBH: 1
KR559888.1	Klebsiella pneumoniae strain Kpn642 plasmid pKP-Gr642, complete sequence.	IncA/C2	IncA/C	IncA/C_3	MOBH	MOBH	agreement	NA	MOBH: TraI; 46408-47307; 46408-49381	MOBH: 0.0	MOBH: 1	MOBH: TraI; 46519-47088; 46408-49381	MOBH: 3e-21	MOBH: 1
LN897475.2	Klebsiella pneumoniae p477Kp plasmid, complete sequence.	IncFII	IncF	IncF_F33:A-:B-	MOBF	MOBF	agreement	NA	MOBF: type IV secretion-like conjugative transfer relaxase protein TraI; 65776-66675; 65776-71047	MOBF: 0.0	MOBF: 1	MOBF: type IV secretion-like conjugative transfer relaxase protein TraI; 65806-66636; 65776-71047	MOBF: 5e-50	MOBF: 1
LN897474.2	Klebsiella pneumoniae p397Kp plasmid, complete sequence.	IncFII	IncF	IncF_F33:A-:B-	MOBF	MOBF	agreement	NA	MOBF: type IV secretion-like conjugative transfer relaxase protein TraI; 67870-68769; 67871-73142	MOBF: 0.0	MOBF: 1	MOBF: type IV secretion-like conjugative transfer relaxase protein TraI; 67900-68730; 67871-73142	MOBF: 9e-50	MOBF: 1
NZ_CP014128.1	Pantoea agglomerans strain FDAARGOS_160 plasmid unnamed3, complete sequence.	Col(MGD2)	Col	-	-	-	agreement	NA	-	-	-	-	-	-
NZ_CP014127.1	Pantoea agglomerans strain FDAARGOS_160 plasmid unnamed2, complete sequence.	-	-	-	-	-	agreement	NA	-	-	-	-	-	-
NZ_CP014126.1	Pantoea agglomerans strain FDAARGOS_160 plasmid unnamed1, complete sequence.	-	-	-	MOBF	MOBF	agreement	NA	MOBF: conjugal transfer protein TraI; 69235-70050; 69234-75078	MOBF: 3e-83	MOBF: 1	MOBF: conjugal transfer protein TraI; 69280-70056; 69234-75078	MOBF: 2e-35	MOBF: 1
HG813239.1	Erwinia amylovora 692 plasmid pEA29, complete sequence.	-	-	-	-	-	agreement	NA	-	-	-	-	-	-
HG813238.1	Erwinia amylovora 692 plasmid pEA68, complete sequence.	IncFII	IncF	IncF_F6:A-:B-	MOBP	MOBP	agreement	NA	MOBP: putative relaxase/mobilization protein; 22843-23637; 22904-24869	MOBP: 3e-10	MOBP: 3	MOBP: putative relaxase/mobilization protein; 23041-23910; 22904-24869	MOBP: 5e-21	MOBP: 1
KT988020.1	Escherichia coli strain V282 plasmid geEcoV282_2, complete sequence.	-	-	-	-	-	agreement	NA	-	-	-	-	-	-
KT988019.1	Escherichia coli strain V282 plasmid geEcoV282_1, complete sequence.	-	-	-	-	-	agreement	NA	-	-	-	-	-	-
KT988018.1	Escherichia coli strain V282 plasmid pEcoV282, complete sequence.	IncFIA,IncFII	IncF,IncF	IncF_F2:A1:B-	MOBF	MOBF	agreement	NA	MOBF: Multifunctional conjugation protein TraI; 35263-36162; 30892-36163	MOBF: 0.0	MOBF: 1	MOBF: Multifunctional conjugation protein TraI; 35302-36162; 30892-36163	MOBF: 3e-51	MOBF: 1
NZ_CP009457.1	Yersinia enterocolitica strain FORC-002 plasmid, complete sequence.	pYE854	pYE854	-	MOBF	MOBF	agreement	NA	MOBF: conjugative relaxase; 79480-80379; 75410-80381	MOBF: 4e-52	MOBF: 1	MOBF: conjugative relaxase; 79513-80355; 75410-80381	MOBF: 2e-47	MOBF: 1
NZ_CP012686.1	Serratia marcescens strain SmUNAM836 plasmid pSmUNAM836, complete sequence.	repA_CP013325	repA_CP013325	-	MOBC	MOBC	agreement	NA	MOBC: hypothetical protein; 17374-18084; 17375-18089	MOBC: 2e-157	MOBC: 1	MOBC: hypothetical protein; 17368-17907; 17375-18089	MOBC: 6e-05	MOBC: 2
NZ_CM003471.1	Pantoea agglomerans strain P10c plasmid pPag3, complete sequence, whole genome shotgun sequence.	-	-	-	-	MOBP	disagreement	falsenegative	-	-	-	MOBP: MFS transporter; 205225-205494; 205079-206546	MOBP: 0.19	MOBP: 5
NZ_CM003470.1	Pantoea agglomerans strain P10c plasmid pPag1, complete sequence, whole genome shotgun sequence.	-	-	-	-	-	agreement	NA	-	-	-	-	-	-
NZ_CP009972.1	Yersinia pestis CO92 plasmid, complete sequence.	IncFII	IncF	IncF_F1:A-:B-	-	-	agreement	NA	-	-	-	-	-	-
NZ_CP009971.1	Yersinia pestis CO92 plasmid, complete sequence.	IncFIB	IncF	IncF_no_alleles_detected	-	-	agreement	NA	-	-	-	-	-	-
NZ_CP013047.1	Serratia marcescens strain B3R3 plasmid, complete sequence.	IncFII,pADAP,pSM22	IncF,pADAP,pSM22	-	MOBF	MOBF	agreement	NA	MOBF: conjugative transfer relaxase/helicase TraI; 47404-48303; 42997-48304	MOBF: 5e-129	MOBF: 1	MOBF: conjugative transfer relaxase/helicase TraI; 47437-48273; 42997-48304	MOBF: 4e-41	MOBF: 1
AE006471.2	Salmonella enterica subsp. enterica serovar Typhimurium str. LT2 plasmid pSLT, complete sequence.	IncFIB,IncFII	IncF,IncF	IncF_F1:A-:B17	MOBF	MOBF	agreement	NA	MOBF: conjugative transfer: oriT nicking-unwinding; 87355-88104; 87275-92534	MOBF: 8e-57	MOBF: 7	MOBF: conjugative transfer: oriT nicking-unwinding; 87304-88164; 87275-92534	MOBF: 1e-52	MOBF: 1
CP011999.1	Klebsiella pneumoniae strain KLP28 plasmid pKp28, complete sequence.	IncFIA	IncF	IncF_F-:A13:B-	-	-	agreement	NA	-	-	-	-	-	-
KT345945.1	Enterobacter cloacae strain G6809 plasmid pG6809-1, complete sequence.	IncFIB	IncF	IncF_no_alleles_detected	-	-	agreement	NA	-	-	-	-	-	-
NC_022741.1	Escherichia coli HUSEC2011 plasmid pHUSEC2011-3 complete sequence.	Col(MG828)	Col	-	-	-	agreement	NA	-	-	-	-	-	-
NC_022743.1	Escherichia coli HUSEC2011 plasmid pHUSEC2011-2 complete sequence.	IncFIB,IncFII	IncF,IncF	IncF_F48:A-:B25	MOBF	-	disagreement	falsepositive	MOBF: conjugal transfer protein TraI; 17623-17934; 17183-17858	MOBF: 7e-54	MOBF: 1	-	-	-
NC_022742.1	Escherichia coli HUSEC2011 plasmid pHUSEC2011-1 complete sequence.	IncI1	IncI	IncI1_31	MOBP	MOBP	agreement	NA	MOBP: relaxase NikB; 34699-35223; 34412-37112	MOBP: 1e-05	MOBP: 2	MOBP: relaxase NikB; 34588-35403; 34412-37112	MOBP: 6e-20	MOBP: 1
KJ958927.1	Klebsiella pneumoniae strain Kpn-3002cz plasmid pS-3002cz, complete sequence.	IncFIA,IncR	IncF,IncR	-	-	MOBC	disagreement	falsenegative	-	-	-	MOBC: MobC; 70459-70590; 70471-70693	MOBC: 2e-08	MOBC: 2
KJ958926.1	Klebsiella pneumoniae strain Kpn-3002cz plasmid pB-3002cz, complete sequence.	IncFII	IncF	IncF_no_alleles_detected	MOBP	MOBP	agreement	NA	MOBP: MobA; 79915-80652; 78888-80817	MOBP: 3e-14	MOBP: 3	MOBP: MobA; 79846-80688; 78888-80817	MOBP: 1e-17	MOBP: 1
NZ_CP011867.1	Enterobacter asburiae strain ATCC 35953 plasmid unnamed 4, complete sequence.	-	-	-	-	-	agreement	NA	-	-	-	-	-	-
NZ_CP011866.1	Enterobacter asburiae strain ATCC 35953 plasmid unnamed 3, complete sequence.	-	-	-	MOBQ,MOBQ,MOBQ,MOBQ	MOBQ,MOBQ,MOBQ,MOBQ	agreement	NA	MOBQ: None; 11860-12723; None,MOBQ: None; 17119-17556; None,MOBQ: None; 1945-2409; None,MOBQ: None; 7099-7563; None	MOBQ: 4e-23,MOBQ: 4e-23,MOBQ: 7e-22,MOBQ: 7e-22	MOBQ: 1,MOBQ: 1,MOBQ: 1,MOBQ: 2	MOBQ: None; 11899-12723; None,MOBQ: None; 17248-17556; None,MOBQ: None; 1792-2409; None,MOBQ: None; 6946-7563; None	MOBQ: 1e-14,MOBQ: 2e-32,MOBQ: 2e-32,MOBQ: 2e-32	MOBQ: 2,MOBQ: 2,MOBQ: 2,MOBQ: 2
NZ_CP011865.1	Enterobacter asburiae strain ATCC 35953 plasmid unnamed 2, complete sequence.	-	-	-	-	-	agreement	NA	-	-	-	-	-	-
NZ_CP011864.1	Enterobacter asburiae strain ATCC 35953 plasmid unnamed 1, complete sequence.	-	-	-	-	-	agreement	NA	-	-	-	-	-	-
NZ_CP013942.1	Cronobacter malonaticus LMG 23826 plasmid pCMA2, complete sequence.	IncFIB	IncF	IncF_no_alleles_detected	-	-	agreement	NA	-	-	-	-	-	-
NZ_CP013941.1	Cronobacter malonaticus LMG 23826 plasmid pCMA1, complete sequence.	IncFIB	IncF	IncF_no_alleles_detected	-	-	agreement	NA	-	-	-	-	-	-
NZ_CP013915.1	Serratia fonticola strain GS2 plasmid pSF002, complete sequence.	IncFII	IncF	IncF_no_alleles_detected	MOBP	MOBP	agreement	NA	MOBP: hypothetical protein; 31462-31833; 30136-32059	MOBP: 2e-14	MOBP: 3	MOBP: hypothetical protein; 31087-31791; 30136-32059	MOBP: 1e-15	MOBP: 1
NZ_CP013914.1	Serratia fonticola strain GS2 plasmid pSF001, complete sequence.	IncFII	IncF	IncF_F4:A-:B-	MOBP	MOBP	agreement	NA	MOBP: hypothetical protein; 54823-55296; 53599-55522	MOBP: 7e-14	MOBP: 3	MOBP: hypothetical protein; 54550-55284; 53599-55522	MOBP: 4e-22	MOBP: 1
CP013836.1	Escherichia coli strain JJ1897 plasmid pJJ1897_1, complete sequence.	IncFIA,IncFIB,IncFII	IncF,IncF,IncF	IncF_F2:A1:B23	MOBF	MOBF	agreement	NA	MOBF: None; 9586-10326; None	MOBF: 2e-164	MOBF: 1	MOBF: None; 9508-10296; None	MOBF: 1e-43	MOBF: 1
CU928146.1	Escherichia coli str. S88 plasmid pECOS88, complete genome.	IncFIB,IncFII	IncF,IncF	IncF_F24:A-:B1	MOBF	MOBF	agreement	NA	MOBF: OriT nicking and unwinding protein TraI (DNA helicase I); 74473-75372; 74473-79744	MOBF: 0.0	MOBF: 1	MOBF: OriT nicking and unwinding protein TraI (DNA helicase I); 74503-75333; 74473-79744	MOBF: 6e-51	MOBF: 1
NZ_CM003649.1	Dickeya solani strain PPO 9019 plasmid unnamed, complete sequence, whole genome shotgun sequence.	IncP-1beta	IncP	-	MOBP	MOBP	agreement	NA	MOBP: conjugal transfer protein TraI; 30634-31200; 30578-32819	MOBP: 1e-22	MOBP: 3	MOBP: conjugal transfer protein TraI; 30577-31482; 30578-32819	MOBP: 8e-136	MOBP: 1
HG970001.1	Salmonella enterica subsp. enterica serovar Gallinarum str. 287/91 plasmid pSG, complete sequence.	IncFII	IncF	IncF_F3:A-:B-	MOBF	MOBF	agreement	NA	MOBF: -; 50722-51621; 46364-51623	MOBF: 0.0	MOBF: 1	MOBF: -; 50731-51591; 46364-51623	MOBF: 9e-51	MOBF: 1
NC_028464.1	Escherichia coli plasmid R388 DNA, complete sequence.	IncW	IncW	-	MOBF	MOBF	agreement	NA	MOBF: TrwC protein; 13255-14091; 11226-14127	MOBF: 7e-49	MOBF: 1	MOBF: TrwC protein; 13228-14127; 11226-14127	MOBF: 0.0	MOBF: 1
CP012904.1	Providencia rettgeri strain N15-01091 plasmid pOXA181-15-1091, complete sequence.	-	-	-	-	-	agreement	NA	-	-	-	-	-	-
CP012903.1	Providencia rettgeri strain N15-01091 plasmid pNDM15-1091, complete sequence.	IncT	IncT	-	-	-	agreement	NA	-	-	-	-	-	-
CP012902.1	Escherichia coli strain N15-01078 plasmid pNDM15-1078, complete sequence.	IncA/C2	IncA/C	IncA/C_1	MOBH	MOBH	agreement	NA	MOBH: Putative helicase; 145993-146892; 143921-146894	MOBH: 0.0	MOBH: 1	MOBH: Putative helicase; 146212-146670; 143921-146894	MOBH: 5e-20	MOBH: 1
KT896503.1	Klebsiella pneumoniae strain I231 plasmid pKPSH231, complete sequence.	IncQ2	IncQ	-	MOBP	MOBP	agreement	NA	MOBP: hypothetical protein; 4381-5055; 3968-4400	MOBP: 2e-04	MOBP: 3	MOBP: hypothetical protein; 4393-5241; 5155-5839	MOBP: 3e-13	MOBP: 2
KT896502.1	Klebsiella pneumoniae strain I213 plasmid pKPSH213.55, complete sequence.	IncQ2	IncQ	-	MOBP	MOBP	agreement	NA	MOBP: hypothetical protein; 5368-5751; 5731-6163	MOBP: 0.82	MOBP: 2	MOBP: hypothetical protein; 4891-5739; 4448-4976	MOBP: 2e-13	MOBP: 2
KT896501.1	Klebsiella pneumoniae strain I212 plasmid pKPSH212, complete sequence.	IncQ2	IncQ	-	MOBP	MOBP	agreement	NA	MOBP: mobilization protein C; 1762-2436; 1349-1781	MOBP: 1e-04	MOBP: 3	MOBP: relaxase/mobilization nuclease/topoisomerase/primase fusion protein; 1774-2622; 2536-3220	MOBP: 3e-13	MOBP: 2
KT896500.1	Klebsiella pneumoniae strain I70 plasmid pKPSH70, complete sequence.	IncQ2	IncQ	-	MOBP	MOBP	agreement	NA	MOBP: Mobilization protein C; 1105-1779; 693-1125	MOBP: 1e-04	MOBP: 3	MOBP: relaxase/mobilization nuclease/topoisomerase/primase fusion protein; 1117-1965; 1880-2564	MOBP: 2e-13	MOBP: 2
KT896499.1	Klebsiella pneumoniae strain I169 plasmid pKPSH169, complete sequence.	IncQ2	IncQ	-	MOBP	MOBP	agreement	NA	MOBP: mobilization protein C; 4378-5052; 3967-4399	MOBP: 2e-04	MOBP: 3	MOBP: Topoisomerase; 4390-5238; 5154-5838	MOBP: 2e-13	MOBP: 2
KT725789.1	Klebsiella pneumoniae strain ST147 plasmid pCC1409-1, complete sequence.	IncFII	IncF	IncF_F2:A-:B-	MOBF	MOBF	agreement	NA	MOBF: conjugal transfer DNA-nicking and unwinding protein TraI; 54811-55710; 54812-60083	MOBF: 0.0	MOBF: 1	MOBF: conjugal transfer DNA-nicking and unwinding protein TraI; 54811-55671; 54812-60083	MOBF: 2e-51	MOBF: 1
KT725788.1	Klebsiella pneumoniae strain ST147 plasmid pCC1410-1, complete sequence.	IncFII	IncF	IncF_F2:A-:B-	MOBF	MOBF	agreement	NA	MOBF: conjugal transfer DNA-nicking and unwinding protein TraI; 54811-55710; 54812-60083	MOBF: 0.0	MOBF: 1	MOBF: conjugal transfer DNA-nicking and unwinding protein TraI; 54811-55671; 54812-60083	MOBF: 8e-52	MOBF: 1
KT225520.1	Raoultella ornithinolytica strain RJ46C plasmid pRJ46C, complete sequence.	IncFII	IncF	IncF_F3:A-:B-	MOBF	MOBF	agreement	NA	MOBF: conjugal transfer protein TraI; 112507-113400; 112507-117748	MOBF: 8e-167	MOBF: 1	MOBF: conjugal transfer protein TraI; 112537-113367; 112507-117748	MOBF: 2e-50	MOBF: 1
KM373703.1	Citrobacter sp. 36-4CPA plasmid pCS36-4CPA, complete sequence.	ColRNAI	Col	-	-	MOBP	disagreement	falsenegative	-	-	-	MOBP: mobilization protein A; 1498-2325; 1400-2948	MOBP: 3e-65	MOBP: 8
KT207463.1	Escherichia coli strain VA292 plasmid pDGO100, complete sequence.	-	-	-	-	-	agreement	NA	-	-	-	-	-	-
KR869777.1	Edwardsiella ictaluri strain LADL11-100 plasmid pEIZ1, complete sequence.	-	-	-	-	-	agreement	NA	-	-	-	-	-	-
KU176944.1	Citrobacter freundii strain WCHCF65 plasmid pKPC2_CF65, complete sequence.	-	-	-	MOBC	MOBC	agreement	NA	MOBC: hypothetical protein; 16357-17067; 16355-17069	MOBC: 3e-117	MOBC: 1	MOBC: hypothetical protein; 16492-17049; 16355-17069	MOBC: 2e-22	MOBC: 3
KT002541.1	Escherichia coli strain HeB7 plasmid pHeBE7, complete sequence.	IncFII	IncF	IncF_F2:A-:B-	MOBF	MOBF	agreement	NA	MOBF: TraI protein; 68590-69489; 68590-73861	MOBF: 0.0	MOBF: 1	MOBF: TraI protein; 68620-69450; 68590-73861	MOBF: 7e-50	MOBF: 1
KU130396.1	Escherichia coli strain S68 plasmid pS68, complete sequence.	IncI1	IncI	IncI1_80	MOBP	MOBP	agreement	NA	MOBP: hypothetical protein; 38524-39048; 36637-39337	MOBP: 2e-05	MOBP: 2	MOBP: hypothetical protein; 38344-39159; 36637-39337	MOBP: 9e-20	MOBP: 1
KT937282.1	Edwardsiella ictaluri strain 11-193 plasmid pEI2, complete sequence.	-	-	-	-	-	agreement	NA	-	-	-	-	-	-
KT937281.1	Edwardsiella ictaluri strain RUSVM-1 plasmid pEI2, complete sequence.	Col(MGD2)	Col	-	-	MOBP	disagreement	falsenegative	-	-	-	MOBP: putative relaxase/mobilization protein; 3343-4173; 3297-4815	MOBP: 2e-44	MOBP: 8
KT937280.1	Edwardsiella ictaluri strain RUSVM-1 plasmid pEI1, complete sequence.	ColRNAI	Col	-	-	-	agreement	NA	-	-	-	-	-	-
KT345947.1	Klebsiella pneumoniae strain 2013050801 plasmid p0801-IMP, complete sequence.	IncN3	IncN	IncN_no_alleles_detected	MOBF	MOBF	agreement	NA	MOBF: TraI relaxase; 13654-14535; 13653-16872	MOBF: 6e-91	MOBF: 2	MOBF: TraI relaxase; 13654-14556; 13653-16872	MOBF: 5e-85	MOBF: 1
KT185451.1	Klebsiella pneumoniae plasmid pCT-KPC strain LJ04, complete sequence.	IncFII,IncR	IncF,IncR	-	MOBF	MOBF	agreement	NA	MOBF: conjugative transfer relaxase protein TraI; 69526-70425; 69527-72305	MOBF: 0.0	MOBF: 1	MOBF: conjugative transfer relaxase protein TraI; 69556-70386; 69527-72305	MOBF: 1e-49	MOBF: 1
KT282968.1	Escherichia coli strain EC012 plasmid pEC012, complete sequence.	IncI1	IncI	IncI1_71	MOBP	MOBP	agreement	NA	MOBP: relaxase/mobilization nuclease domain protein NikB; 86983-87510; 86698-89398	MOBP: 1e-05	MOBP: 2	MOBP: relaxase/mobilization nuclease domain protein NikB; 86875-87690; 86698-89398	MOBP: 5e-20	MOBP: 1
KT950741.1	Escherichia coli strain 10-Beta plasmid pJM105, complete sequence.	ColRNAI,IncP-1alpha,IncP-1beta	Col,IncP,IncP	-	-	MOBP	disagreement	falsenegative	-	-	-	MOBP: None; 16114-16173; None	MOBP: 0.005	MOBP: 1
KT950740.1	Escherichia coli strain 10-Beta plasmid pJM50, complete sequence.	ColRNAI,IncP-1alpha,IncP-1beta	Col,IncP,IncP	-	-	MOBP	disagreement	falsenegative	-	-	-	MOBP: None; 15481-15540; None	MOBP: 0.033	MOBP: 1
LN624486.1	Shigella flexneri plasmid pKSR100, strain SF7955, complete sequence.	IncFII	IncF	IncF_F35:A-:B-	MOBF	MOBF	agreement	NA	MOBF: conjugal transfer nickase/helicase TraI; 48313-49212; 48313-53584	MOBF: 0.0	MOBF: 1	MOBF: conjugal transfer nickase/helicase TraI; 48313-49173; 48313-53584	MOBF: 1e-51	MOBF: 1
NC_023330.1	Klebsiella pneumoniae strain KPS77 plasmid pKPS77, complete sequence.	IncR	IncR	-	-	-	agreement	NA	-	-	-	-	-	-
KT879914.1	Escherichia coli strain HNEC55 plasmid pHNEC55, complete sequence.	IncFII	IncF	IncF_F33:A-:B-	MOBF	MOBF	agreement	NA	MOBF: conjugal transfer protein TraI; 63439-64338; 63440-68711	MOBF: 0.0	MOBF: 1	MOBF: conjugal transfer protein TraI; 63469-64299; 63440-68711	MOBF: 4e-50	MOBF: 1
KP347127.1	Escherichia coli strain SHP45 plasmid pHNSHP45, complete sequence.	IncI2	IncI	-	-	MOBP	disagreement	falsenegative	-	-	-	MOBP: relaxase; 16807-17799; 16807-21121	MOBP: 3e-39	MOBP: 10
CP013215.1	Klebsiella pneumoniae subsp. pneumoniae strain H11 plasmid pH11, complete sequence.	IncHI2,IncHI2	IncH,IncH	IncHI2_1	MOBH	MOBH	agreement	NA	MOBH: conjugal transfer pilus assembly protein TraI; 167332-168129; 165086-168236	MOBH: 1e-21	MOBH: 1	MOBH: conjugal transfer pilus assembly protein TraI; 167332-168231; 165086-168236	MOBH: 3e-179	MOBH: 1
NC_021502.1	Klebsiella pneumoniae plasmid pKPoxa-48N2, complete sequence.	IncFIA,IncFII,IncL/M	IncF,IncF,IncL/M	-	MOBF,MOBP	MOBF,MOBP	agreement	NA	MOBF: TraI; 128404-129276; 128405-133037,MOBP: MobA; 2341-2802; 2305-4285	MOBF: 3e-143,MOBP: 6e-04	MOBF: 1,MOBP: 2	MOBF: TraI; 128434-129264; 128405-133037,MOBP: MobA; 2437-3315; 2305-4285	MOBF: 1e-49,MOBP: 3e-16	MOBF: 1,MOBP: 1
NC_020991.1	Shigella sonnei 10188 plasmid pKHSB1 complete sequence.	IncI1	IncI	IncI1_16	MOBP	MOBP	agreement	NA	MOBP: relaxase; 91195-91722; 89308-92008	MOBP: 1e-05	MOBP: 2	MOBP: relaxase; 91015-91830; 89308-92008	MOBP: 6e-20	MOBP: 1
NC_020087.1	Klebsiella pneumoniae plasmid pK1HV, complete sequence.	IncFII	IncF	IncF_F2:A-:B-	MOBF	MOBF	agreement	NA	MOBF: conjugal transfer protein; 77125-78000; 72740-78002	MOBF: 2e-153	MOBF: 1	MOBF: conjugal transfer protein; 77137-77970; 72740-78002	MOBF: 3e-47	MOBF: 1
NC_020086.1	Escherichia coli plasmid pE66An, complete sequence.	ColRNAI,IncFII,IncN1	Col,IncF,IncN	-	MOBF	MOBF	agreement	NA	MOBF: conjugal nickase and helicase, similar to traI of plasmid F; 17740-18612; 15375-18612	MOBF: 4e-44	MOBF: 1	MOBF: conjugal nickase and helicase, similar to traI of plasmid F; 17716-18612; 15375-18612	MOBF: 2e-90	MOBF: 1
NC_010558.1	Escherichia coli plasmid pIP1206, complete sequence.	IncFIA,IncFIB,IncFII,IncFII	IncF,IncF,IncF,IncF	IncF_F22:A1:B1	MOBF	MOBF	agreement	NA	MOBF: hypothetical protein; 63574-64470; 63575-68846	MOBF: 0.0	MOBF: 1	MOBF: hypothetical protein; 63604-64434; 63575-68846	MOBF: 9e-50	MOBF: 1
KT868530.1	Salmonella enterica subsp. enterica serovar Enteritidis strain SE115 plasmid pSE115, complete sequence.	IncI1	IncI	IncI1_unknown	MOBP	MOBP	agreement	NA	MOBP: conjugative DNA transfer protein-like protein; 30346-30873; 30061-32761	MOBP: 1e-05	MOBP: 2	MOBP: conjugative DNA transfer protein-like protein; 30238-31053; 30061-32761	MOBP: 6e-20	MOBP: 1
KT347600.1	Escherichia coli strain EC5207 plasmid pEC5207, complete sequence.	IncHI2,IncHI2	IncH,IncH	IncHI2_3	MOBH,MOBH	MOBH,MOBH	agreement	NA	MOBH: Conjugative transfer protein TraI, relaxase; 74704-75603; 74704-77677,MOBH: TraI; 51175-51972; 48929-52079	MOBH: 0.0,MOBH: 9e-22	MOBH: 1,MOBH: 1	MOBH: Conjugative transfer protein TraI, relaxase; 74812-75498; 74704-77677,MOBH: TraI; 51175-52074; 48929-52079	MOBH: 2e-179,MOBH: 3e-20	MOBH: 1,MOBH: 1
KR259134.1	Enterobacter cloacae strain ECL3786 plasmid pECL3786, complete sequence.	-	-	-	-	-	agreement	NA	-	-	-	-	-	-
KR259133.1	Klebsiella pneumoniae strain KP3764 plasmid PKP3764, complete sequence.	-	-	-	-	-	agreement	NA	-	-	-	-	-	-
KR259132.1	Citrobacter koseri strain CD4359 plasmid pCD4359, complete sequence.	-	-	-	-	-	agreement	NA	-	-	-	-	-	-
KR259131.1	Escherichia coli strain EC3587 plasmid pEC3587, complete sequence.	-	-	-	-	-	agreement	NA	-	-	-	-	-	-
KR259130.1	Escherichia coli strain EC3157 plasmid pEC3157, complete sequence.	-	-	-	-	-	agreement	NA	-	-	-	-	-	-
KR078259.1	Escherichia coli strain YD472 plasmid pYHCC, complete sequence.	IncFII	IncF	IncF_F2:A-:B-	MOBF,MOBF	MOBF	disagreement	falsepositive	MOBF: TraI; 69874-70137; 69874-70150,MOBF: TraI; 70162-70770; 70199-71072	MOBF: 1e-48,MOBF: 3e-124	MOBF: 1,MOBF: 1	MOBF: TraI; 70123-70731; 70199-71072	MOBF: 2e-28	MOBF: 1
NC_025190.1	Salmonella enterica subsp. enterica serovar Typhimurium plasmid pCTXM5-637, complete sequence.	ColRNAI	Col	-	-	MOBP	disagreement	falsenegative	-	-	-	MOBP: MobA; 658-1485; 36-1584	MOBP: 7e-63	MOBP: 8
KR779901.1	Escherichia coli strain FSEC-01 plasmid pFSEC-01, complete sequence.	-	-	-	MOBP	MOBQ	disagreement	different type assigned	MOBP: Type IV secretory pathway VirD2 component; 13096-13902; 13054-14047	MOBP: 2e-64	MOBP: 1	MOBQ: Type IV secretory pathway VirD2 component; 13171-14037; 13054-14047	MOBQ: 1e-12	MOBQ: 2
KT148595.1	Klebsiella pneumoniae subsp. pneumoniae strain GN1006 plasmid pKPC-SMH, complete sequence.	IncN3	IncN	IncN_no_alleles_detected	MOBF	MOBF	agreement	NA	MOBF: Conjugative protein TraI; 34171-35052; 34172-37391	MOBF: 6e-91	MOBF: 2	MOBF: Conjugative protein TraI; 34171-35073; 34172-37391	MOBF: 1e-84	MOBF: 1
KT345946.1	Enterobacter cloacae plasmid pG6809-2, complete sequence.	IncN1	IncN	IncN_unknown	MOBF	MOBF	agreement	NA	MOBF: conjugal transfer protein TraI; 41743-42615; 39378-42615	MOBF: 4e-44	MOBF: 1	MOBF: conjugal transfer protein TraI; 41719-42615; 39378-42615	MOBF: 2e-90	MOBF: 1
KP726894.1	Enterobacter cloacae strain ECN49 plasmid pKPC-ECN49, complete sequence.	-	-	-	MOBP	MOBQ	disagreement	different type assigned	MOBP: spore coat protein CotH; 17764-18441; 17727-18918	MOBP: 2e-11	MOBP: 1	MOBQ: spore coat protein CotH; 17890-18666; 17727-18918	MOBQ: 2e-27	MOBQ: 4
KT362706.1	Klebsiella pneumoniae strain ST512 plasmid p45-IncX3, complete sequence.	IncX3	IncX	-	MOBP	MOBQ	disagreement	different type assigned	MOBP: TaxC; 57409-58071; 56945-58106	MOBP: 1e-16	MOBP: 1	MOBQ: TaxC; 57394-57963; 56945-58106	MOBQ: 9e-09	MOBQ: 3
LC019731.1	Escherichia coli plasmid pCMY2 DNA, complete sequence, strain: TVGHEC01.	IncI1	IncI	IncI1_56	MOBP	MOBP	agreement	NA	MOBP: relaxase; 41053-41580; 39165-41865	MOBP: 1e-05	MOBP: 2	MOBP: relaxase; 40873-41688; 39165-41865	MOBP: 4e-20	MOBP: 1
NC_025106.1	Escherichia coli strain NMI5428/11 plasmid pMC-NDM, complete sequence.	IncFII	IncF	IncF_F2:A-:B-	MOBF	MOBF	agreement	NA	MOBF: TraI protein; 63316-64215; 63316-68587	MOBF: 0.0	MOBF: 1	MOBF: TraI protein; 63346-64176; 63316-68587	MOBF: 6e-50	MOBF: 1
KT351737.1	Pectobacterium carotovorum plasmid Drgb6, complete sequence.	ColE10	Col	-	MOBQ	MOBQ	agreement	NA	MOBQ: DNA strand transferase; 3049-3867; 2748-3864	MOBQ: 1e-13	MOBQ: 1	MOBQ: DNA strand transferase; 3205-3864; 2748-3864	MOBQ: 5e-58	MOBQ: 1
KT351736.1	Pectobacterium carotovorum plasmid Drgb5, complete sequence.	-	-	-	-	-	agreement	NA	-	-	-	-	-	-
KT351735.1	Pectobacterium carotovorum plasmid Drgb4, complete sequence.	-	-	-	-	-	agreement	NA	-	-	-	-	-	-
KT351734.1	Pectobacterium carotovorum plasmid Drgb3, complete sequence.	-	-	-	MOBF	MOBF	agreement	NA	MOBF: Multifunctional conjugation protein TraI; 56008-56892; 56008-61225	MOBF: 7e-101	MOBF: 1	MOBF: Multifunctional conjugation protein TraI; 56002-56859; 56008-61225	MOBF: 1e-39	MOBF: 1
KT307967.1	Yersinia pseudotuberculosis plasmid pYV2666 strain IP2666 plasmid pYV2666, complete sequence.	IncFII	IncF	IncF_F1:A-:B-	-	-	agreement	NA	-	-	-	-	-	-
KT824791.1	Escherichia coli strain 1929 plasmid pEc1929, complete sequence.	IncX3	IncX	-	MOBP	MOBQ	disagreement	different type assigned	MOBP: Nickase; 38821-39483; 38356-39517	MOBP: 1e-17	MOBP: 1	MOBQ: Nickase; 38806-39375; 38356-39517	MOBQ: 3e-09	MOBQ: 3
KP868647.1	Enterobacter cloacae strain WCHECl-14653 plasmid pNDM1_EC14653, complete sequence.	IncFIB,IncFII	IncF,IncF	IncF_F4:A-:B36	MOBF	MOBF	agreement	NA	MOBF: Multifunctional conjugation protein TraI; 82087-82980; 82088-87329	MOBF: 1e-166	MOBF: 1	MOBF: Multifunctional conjugation protein TraI; 82117-82947; 82088-87329	MOBF: 1e-50	MOBF: 1
KP868646.1	Enterobacter cloacae strain WCHECl-14653 plasmid pKPC2-EC14653, complete sequence.	IncFII	IncF	IncF_F5:A-:B-	MOBF	MOBF	agreement	NA	MOBF: Multifunctional conjugation protein TraI; 80044-80940; 80043-85302	MOBF: 3e-148	MOBF: 1	MOBF: Multifunctional conjugation protein TraI; 80074-80904; 80043-85302	MOBF: 8e-48	MOBF: 1
KR091911.1	Salmonella enterica subsp. enterica serovar Corvallis plasmid pRH-1238, complete sequence.	IncA/C2	IncA/C	IncA/C_3	MOBH	MOBH	agreement	NA	MOBH: TraI; 152551-153450; 150478-153472	MOBH: 0.0	MOBH: 1	MOBH: TraI; 152656-153228; 150478-153472	MOBH: 4e-20	MOBH: 1
KP742988.1	Salmonella enterica subsp. enterica serovar Senftenberg strain BCH02406 plasmid pNDM-SAL, complete sequence.	IncA/C2	IncA/C	IncA/C_1	MOBH	MOBH	agreement	NA	MOBH: type IV conjugative transfer system protein TraI; 133393-134292; 133393-136366	MOBH: 0.0	MOBH: 1	MOBH: type IV conjugative transfer system protein TraI; 133615-134073; 133393-136366	MOBH: 5e-20	MOBH: 1
KP942676.1	Pectobacterium carotovorum plasmid Drgb1, complete sequence.	-	-	-	-	-	agreement	NA	-	-	-	-	-	-
KP453775.1	Klebsiella pneumoniae strain ST11 plasmid pKP12226, complete sequence.	IncFIA,IncFII,IncFII,IncY	IncF,IncF,IncF,IncY	-	MOBF	MOBF	agreement	NA	MOBF: TraI; 202312-203208; 202312-207583	MOBF: 0.0	MOBF: 1	MOBF: TraI; 202342-203172; 202312-207583	MOBF: 1e-49	MOBF: 1
NZ_CP011287.1	Yersinia enterocolitica strain KNG22703 plasmid, complete sequence.	IncFII	IncF	IncF_F2:A-:B-	-	-	agreement	NA	-	-	-	-	-	-
KR822247.1	Escherichia coli strain E0083033-2 plasmid pEc2A, complete sequence.	IncX3	IncX	-	MOBP	MOBQ	disagreement	different type assigned	MOBP: Plasmid conjugative transfer DNA nicking endonuclease TaxC; 69766-70428; 69302-70463	MOBP: 1e-16	MOBP: 1	MOBQ: Plasmid conjugative transfer DNA nicking endonuclease TaxC; 69751-70320; 69302-70463	MOBQ: 7e-09	MOBQ: 3
KT317614.1	Salmonella enterica subsp. enterica serovar Enteritidis strain EC20120005_2 plasmid pSE12-5_2, complete sequence.	IncX1	IncX	-	MOBP	MOBQ	disagreement	different type assigned	MOBP: spore coat protein CotH; 29137-29766; 28633-29800	MOBP: 4e-18	MOBP: 1	MOBQ: spore coat protein CotH; 29125-29658; 28633-29800	MOBQ: 3e-09	MOBQ: 3
KT317613.1	Salmonella enterica subsp. enterica serovar Enteritidis str. EC20120005 plasmid pSE12-5, complete sequence.	IncFIB,IncFII	IncF,IncF	IncF_F1:A-:B22	-	-	agreement	NA	-	-	-	-	-	-
KT317612.1	Salmonella enterica subsp. enterica serovar Enteritidis strain EC20120002 plasmid pSE12-2, complete sequence.	IncFIB,IncFII	IncF,IncF	IncF_F1:A-:B22	-	-	agreement	NA	-	-	-	-	-	-
KT317611.1	Salmonella enterica subsp. enterica serovar Enteritidis str. EC20090641 plasmid pSE9-641, complete sequence.	IncFIB,IncFII	IncF,IncF	IncF_F1:A-:B22	-	-	agreement	NA	-	-	-	-	-	-
KP765744.1	Enterobacter cloacae strain ECN49 plasmid pNDM-ECN49, complete sequence.	IncX3	IncX	-	MOBP	MOBQ	disagreement	different type assigned	MOBP: relaxase/mobilization nuclease domain protein; 15496-16158; 15464-16625	MOBP: 6e-17	MOBP: 1	MOBQ: relaxase/mobilization nuclease domain protein; 15604-16173; 15464-16625	MOBQ: 4e-09	MOBQ: 3
KM877517.1	Enterobacter cloacae strain CRE623 plasmid pIMP-HB623, complete sequence.	IncL/M,IncN1,IncR	IncL/M,IncN,IncR	-	MOBP	MOBP	agreement	NA	MOBP: putative nickase; 110893-111354; 110860-112837	MOBP: 6e-04	MOBP: 2	MOBP: putative nickase; 110989-111867; 110860-112837	MOBP: 3e-16	MOBP: 1
NC_023314.1	Klebsiella pneumoniae plasmid pKPS30, complete sequence.	IncR	IncR	-	-	-	agreement	NA	-	-	-	-	-	-
KT225462.1	Klebsiella pneumoniae strain YDC676 plasmid pYDC676, complete sequence.	IncR	IncR	-	-	-	agreement	NA	-	-	-	-	-	-
KR822246.1	Enterobacter hormaechei strain E0083033-1 plasmid pEh1A, complete sequence.	IncFII	IncF	IncF_no_alleles_detected	MOBP	MOBP	agreement	NA	MOBP: relaxase/mobilization nuclease MobA, putative; 78769-79506; 77744-79673	MOBP: 6e-14	MOBP: 3	MOBP: relaxase/mobilization nuclease MobA, putative; 78697-79542; 77744-79673	MOBP: 1e-16	MOBP: 1
KP061858.1	Enterobacter cloacae strain INSRA17313-1 plasmid pUR17313-1, complete sequence.	IncL/M	IncL/M	-	MOBP	MOBP	agreement	NA	MOBP: MobA; 32389-32850; 32353-34333	MOBP: 6e-04	MOBP: 2	MOBP: MobA; 32485-33363; 32353-34333	MOBP: 2e-16	MOBP: 1
NC_025150.1	Salmonella enterica subsp. enterica serovar Typhimurium plasmid pCTXM5-1845, complete sequence.	ColRNAI	Col	-	-	MOBP	disagreement	falsenegative	-	-	-	MOBP: MobA; 658-1485; 36-1584	MOBP: 7e-63	MOBP: 8
NC_025149.1	Salmonella enterica subsp. enterica serovar Typhimurium plasmid pCTXM5-1358, complete sequence.	ColRNAI	Col	-	-	MOBP	disagreement	falsenegative	-	-	-	MOBP: MobA; 658-1485; 36-1584	MOBP: 7e-63	MOBP: 8
NC_025148.1	Salmonella enterica subsp. enterica serovar Typhimurium plasmid pCTXM5-891, complete sequence.	ColRNAI	Col	-	-	MOBP	disagreement	falsenegative	-	-	-	MOBP: MobA; 658-1485; 36-1584	MOBP: 9e-63	MOBP: 8
NC_024992.1	Klebsiella pneumoniae plasmid pKp848CTX, complete sequence.	IncFIB,IncFII	IncF,IncF	IncF_F2:A-:B-	MOBF	MOBF	agreement	NA	MOBF: conjugal transfer nickase/helicase TraI; 150880-151755; 150879-156141	MOBF: 1e-153	MOBF: 1	MOBF: conjugal transfer nickase/helicase TraI; 150910-151743; 150879-156141	MOBF: 1e-47	MOBF: 1
NC_024983.1	Salmonella enterica subsp. enterica serovar Typhimurium plasmid pSTm-A54650, strain A54560, complete sequence.	IncHI2,IncHI2	IncH,IncH	IncHI2_1	MOBH	MOBH	agreement	NA	MOBH: integrating conjugative element relaxase; 237265-238062; 237164-240311	MOBH: 1e-21	MOBH: 1	MOBH: integrating conjugative element relaxase; 237163-238062; 237164-240311	MOBH: 3e-179	MOBH: 1
NC_022522.2	Salmonella enterica subsp. enterica serovar Kentucky strain 1643/10 plasmid p1643_10, complete sequence.	IncA/C2,IncQ1	IncA/C,IncQ	-	MOBH	MOBH	agreement	NA	MOBH: type IV conjugative transport system protein TraI; 44506-45405; 44506-47485	MOBH: 0.0	MOBH: 1	MOBH: type IV conjugative transport system protein TraI; 44524-45300; 44506-47485	MOBH: 4e-20	MOBH: 1
NC_023290.1	Salmonella enterica subsp. enterica serovar Typhimurium strain 9134 plasmid p9134dT, complete sequence.	IncFIB,IncI1	IncF,IncI	-	MOBP	MOBP	agreement	NA	MOBP: relaxase; 55804-56331; 55604-58220	MOBP: 1e-05	MOBP: 2	MOBP: relaxase; 55696-56511; 55604-58220	MOBP: 6e-20	MOBP: 1
NC_023276.1	Salmonella enterica subsp. enterica serovar Typhimurium strain 9134 plasmid p9134dAT, complete sequence.	IncI1	IncI	IncI1_1	MOBP	MOBP	agreement	NA	MOBP: relaxase; 38026-38553; 37825-40441	MOBP: 1e-05	MOBP: 2	MOBP: relaxase; 37918-38733; 37825-40441	MOBP: 5e-20	MOBP: 1
NC_023275.1	Salmonella enterica subsp. enterica serovar Typhimurium strain 9134 plasmid p9134, complete sequence.	IncI1	IncI	IncI1_1	MOBP	MOBP	agreement	NA	MOBP: relaxase; 62317-62844; 62115-64731	MOBP: 1e-05	MOBP: 2	MOBP: relaxase; 62209-63024; 62115-64731	MOBP: 8e-20	MOBP: 1
NC_022372.1	Salmonella enterica subsp. enterica serovar Typhimurium plasmid pYT3 DNA, complete sequence.	IncFIB	IncF	IncF_F-:A-:B1	MOBH	MOBH	agreement	NA	MOBH: type IV conjugative transfer system protein TraI; 35941-36840; 35942-38915	MOBH: 0.0	MOBH: 1	MOBH: type IV conjugative transfer system protein TraI; 36052-36621; 35942-38915	MOBH: 3e-21	MOBH: 1
NC_022267.1	Salmonella enterica subsp. enterica serovar Enteritidis strain S1400/94 plasmid pS1400_89, complete sequence.	IncI1	IncI	IncI1_unknown	MOBP	MOBP	agreement	NA	MOBP: putative relaxase; 35251-35778; 34966-37666	MOBP: 3e-05	MOBP: 2	MOBP: putative relaxase; 35143-35958; 34966-37666	MOBP: 5e-20	MOBP: 1
NZ_CP009255.1	Buchnera aphidicola (Aphis glycines) strain BAg plasmid pTrp, complete sequence.	-	-	-	-	-	agreement	NA	-	-	-	-	-	-
NZ_CP009254.1	Buchnera aphidicola (Aphis glycines) strain BAg plasmid pLeu, complete sequence.	-	-	-	-	-	agreement	NA	-	-	-	-	-	-
LN735561.1	Escherichia coli plasmid pC271, complete sequence, strain C271.	IncI1	IncI	IncI1_71	MOBP	MOBP	agreement	NA	MOBP: NikB; 72676-73203; 72391-75091	MOBP: 1e-05	MOBP: 2	MOBP: NikB; 72568-73383; 72391-75091	MOBP: 5e-20	MOBP: 1
LN735560.1	Escherichia coli plasmid pV408, complete sequence, strain V408.	IncI1	IncI	IncI1_71	MOBP	MOBP	agreement	NA	MOBP: NikB; 62272-62799; 61987-64687	MOBP: 1e-05	MOBP: 2	MOBP: NikB; 62164-62979; 61987-64687	MOBP: 3e-20	MOBP: 1
LN735559.1	Escherichia coli plasmid pM105, complete sequence, strain M105.	IncI1	IncI	IncI1_71	MOBP	MOBP	agreement	NA	MOBP: NikB; 70612-71139; 70328-73028	MOBP: 1e-05	MOBP: 2	MOBP: NikB; 70504-71319; 70328-73028	MOBP: 5e-20	MOBP: 1
LN735558.1	Escherichia coli plasmid pC193, complete sequence, strain C193.	IncI1	IncI	IncI1_71	MOBP	MOBP	agreement	NA	MOBP: NikB; 71854-72381; 71568-74268	MOBP: 1e-05	MOBP: 2	MOBP: NikB; 71746-72561; 71568-74268	MOBP: 5e-20	MOBP: 1
KP987218.1	Klebsiella pneumoniae strain 628 plasmid p628-KPC, complete sequence.	IncFII	IncF	IncF_F3:A-:B-	MOBF	MOBF	agreement	NA	MOBF: incf plasmid conjugative transfer DNA-nicking and unwinding protein; 96004-96657; 96062-101045	MOBF: 9e-113	MOBF: 1	MOBF: incf plasmid conjugative transfer DNA-nicking and unwinding protein; 96004-96645; 96062-101045	MOBF: 8e-34	MOBF: 1
KP987217.1	Klebsiella pneumoniae strain 628 plasmid p628-CTXM, complete sequence.	IncI1	IncI	IncI1_16	MOBP	MOBP	agreement	NA	MOBP: nikb protein; 32170-32697; 31885-34585	MOBP: 1e-05	MOBP: 2	MOBP: nikb protein; 32062-32877; 31885-34585	MOBP: 5e-20	MOBP: 1
NC_025134.1	Klebsiella pneumoniae plasmid pFOX-7a, complete sequence.	IncL/M	IncL/M	-	MOBP	MOBP	agreement	NA	MOBP: MobA; 29785-30246; 28304-30284	MOBP: 6e-04	MOBP: 2	MOBP: MobA; 29272-30030; 28304-30284	MOBP: 6e-17	MOBP: 1
NC_025182.1	Escherichia coli strain 09/22a plasmid pEBG1, complete sequence.	IncX2	IncX	-	MOBP	MOBQ	disagreement	different type assigned	MOBP: TaxC; 3139-3780; 3117-4275	MOBP: 8e-18	MOBP: 1	MOBQ: TaxC; 3259-3906; 3117-4275	MOBQ: 5e-07	MOBQ: 3
NC_025105.1	Klebsiella pneumoniae strain MGR-K8 plasmid pNDM_MGRK8, complete sequence.	-	-	-	-	-	agreement	NA	-	-	-	-	-	-
NC_024967.1	Escherichia coli strain YD626E plasmid pYD626E, complete sequence.	IncN1	IncN	IncN_unknown	MOBF	MOBF	agreement	NA	MOBF: TraI; 56632-57510; 54274-57511	MOBF: 1e-95	MOBF: 2	MOBF: TraI; 56614-57510; 54274-57511	MOBF: 7e-90	MOBF: 1
NC_024954.1	Escherichia coli strain ECS01 plasmid pNDM-ECS01, complete sequence.	IncN2	IncN	IncN_no_alleles_detected	MOBF	MOBF	agreement	NA	MOBF: TraI; 13678-14559; 13677-16884	MOBF: 7e-91	MOBF: 2	MOBF: TraI; 13678-14580; 13677-16884	MOBF: 3e-86	MOBF: 1
NC_023289.2	Escherichia coli strain T23 plasmid pEQ1, complete sequence.	IncFIA,IncHI1,IncHI1,IncQ1	IncF,IncH,IncH,IncQ	-	MOBH	MOBH	agreement	NA	MOBH: hypothetical protein; 168373-169086; 168186-171222	MOBH: 3e-20	MOBH: 1	MOBH: hypothetical protein; 168187-169086; 168186-171222	MOBH: 0.0	MOBH: 1
NC_023277.2	Escherichia coli strain 63743 plasmid pEQ2, complete sequence.	IncFIA,IncHI1,IncHI1,IncQ1,IncX1,IncX3	IncF,IncH,IncH,IncQ,IncX,IncX	-	MOBH,MOBP	MOBH,MOBQ	disagreement	different type assigned	MOBH: hypothetical protein; 216838-217551; 216651-219687,MOBP: TaxC; 134089-134718; 134055-135222	MOBH: 3e-20,MOBP: 1e-17	MOBH: 1,MOBP: 1	MOBH: hypothetical protein; 216652-217551; 216651-219687,MOBQ: TaxC; 134197-134730; 134055-135222	MOBH: 0.0,MOBQ: 4e-09	MOBH: 1,MOBQ: 3
NC_023898.1	Klebsiella pneumoniae plasmid pRMH760, complete sequence.	IncA/C2	IncA/C	IncA/C_1	MOBH	MOBH	agreement	NA	MOBH: TraI; 43780-44679; 43781-46754	MOBH: 0.0	MOBH: 1	MOBH: TraI; 43891-44460; 43781-46754	MOBH: 3e-21	MOBH: 1
NC_023907.1	Escherichia coli strain HS102707 plasmid pHS102707, complete sequence.	-	-	-	MOBP	MOBP	agreement	NA	MOBP: TraI; 62089-62658; 60085-62695	MOBP: 2e-05	MOBP: 2	MOBP: TraI; 61681-62715; 60085-62695	MOBP: 3e-98	MOBP: 1
NC_023329.1	Escherichia coli strain B3804 plasmid pIFM3804, complete sequence.	IncI1	IncI	IncI1_108	MOBP	MOBP	agreement	NA	MOBP: NikB; 48616-49143; 48331-51031	MOBP: 1e-05	MOBP: 2	MOBP: NikB; 48508-49323; 48331-51031	MOBP: 7e-20	MOBP: 1
NC_023027.1	Klebsiella pneumoniae strain E71T plasmid, complete sequence.	IncL/M	IncL/M	-	MOBP	MOBP	agreement	NA	MOBP: MobA; 35551-36012; 35514-37494	MOBP: 6e-04	MOBP: 2	MOBP: MobA; 35647-36525; 35514-37494	MOBP: 2e-16	MOBP: 1
NC_021664.2	Klebsiella pneumoniae FCF1305 plasmid pKPC_FCF13/05, complete sequence.	IncN1	IncN	IncN_15	MOBF	MOBF	agreement	NA	MOBF: TraI; 19843-20715; 19844-23081	MOBF: 4e-44	MOBF: 1	MOBF: TraI; 19843-20739; 19844-23081	MOBF: 1e-90	MOBF: 1
NC_021660.2	Klebsiella pneumoniae FCF3SP plasmid pKPC_FCF/3SP, complete sequence.	IncN1	IncN	IncN_15	MOBF	MOBF	agreement	NA	MOBF: TraI; 21628-22500; 21629-24866	MOBF: 4e-44	MOBF: 1	MOBF: TraI; 21628-22524; 21629-24866	MOBF: 1e-90	MOBF: 1
NC_022740.1	Klebsiella pneumoniae strain MGR-K194 plasmid pNDM_MGR194, complete sequence.	IncX3	IncX	-	MOBP	MOBQ	disagreement	different type assigned	MOBP: conjugative transfer DNA nicking endonuclease TraR; 38818-39480; 38354-39515	MOBP: 1e-17	MOBP: 1	MOBQ: conjugative transfer DNA nicking endonuclease TraR; 38803-39372; 38354-39515	MOBQ: 3e-09	MOBQ: 3
NC_022609.1	Klebsiella pneumoniae strain N11-0042 plasmid pKp11-42, complete sequence.	IncFIB,IncFII	IncF,IncF	IncF_F7:A-:B-	MOBF	MOBF	agreement	NA	MOBF: conjugal transfer nickase/helicase TraI; 86377-87249; 86377-91636	MOBF: 6e-142	MOBF: 1	MOBF: conjugal transfer nickase/helicase TraI; 86407-87237; 86377-91636	MOBF: 5e-49	MOBF: 1
NC_022589.1	Providencia rettgeri strain 09ACRGNY2001 plasmid pPrY2001, complete sequence.	-	-	-	MOBH	MOBH	agreement	NA	MOBH: type IV conjugative transfer system protein TraI; 36472-37272; 36457-37579	MOBH: 4e-50	MOBH: 1	MOBH: type IV conjugative transfer system protein TraI; 36658-37347; 36457-37579	MOBH: 7e-20	MOBH: 1
NC_022377.1	Escherichia coli strain SCEC2 plasmid pSCEC2, complete sequence.	IncA/C2	IncA/C	IncA/C_3	MOBH	MOBH	agreement	NA	MOBH: type IV conjugative transfer system protein TraI; 45478-46377; 45477-48456	MOBH: 0.0	MOBH: 1	MOBH: type IV conjugative transfer system protein TraI; 45496-46158; 45477-48456	MOBH: 5e-20	MOBH: 1
NC_022374.1	Escherichia coli plasmid pHKU1, complete sequence.	IncN1	IncN	IncN_5	MOBF	MOBF	agreement	NA	MOBF: TraI, conjugal nickase and helicase; 38236-39108; 35865-39108	MOBF: 4e-44	MOBF: 1	MOBF: TraI, conjugal nickase and helicase; 38212-39108; 35865-39108	MOBF: 4e-90	MOBF: 1
NC_020278.2	Escherichia coli strain 3A11 plasmid pHN3A11, complete sequence.	IncFII	IncF	IncF_F2:A-:B-	MOBF	MOBF	agreement	NA	MOBF: conjugal transfer DNA-nicking and unwinding protein TraI; 67075-67974; 67074-72345	MOBF: 0.0	MOBF: 1	MOBF: conjugal transfer DNA-nicking and unwinding protein TraI; 67075-67935; 67074-72345	MOBF: 8e-52	MOBF: 1
NC_021666.1	Klebsiella pneumoniae plasmid ColE-LS6, complete sequence.	ColRNAI	Col	-	-	MOBC	disagreement	falsenegative	-	-	-	MOBC: MobC; 6742-7470; 6743-7475	MOBC: 3e-152	MOBC: 1
NC_021656.1	Klebsiella pneumoniae plasmid pKpQIL-SC29, complete sequence.	ColRNAI,IncFIB	Col,IncF	-	-	MOBC	disagreement	falsenegative	-	-	-	MOBC: mobC; 42136-42864; 42133-42865	MOBC: 3e-152	MOBC: 1
NC_021655.1	Klebsiella pneumoniae plasmid pKpQIL-LS6, complete sequence.	IncFIB	IncF	IncF_no_alleles_detected	-	-	agreement	NA	-	-	-	-	-	-
NC_021654.1	Klebsiella pneumoniae plasmid pKN-LS6, complete sequence.	IncFIB,IncFII	IncF,IncF	IncF_F1:A-:B-	MOBF	MOBF	agreement	NA	MOBF: TraI; 24676-25551; 24675-29937	MOBF: 5e-154	MOBF: 1	MOBF: TraI; 24706-25539; 24675-29937	MOBF: 5e-47	MOBF: 1
NC_021667.1	Klebsiella pneumoniae plasmid IncA/C-LS6, complete sequence.	IncA/C2	IncA/C	IncA/C_3	MOBH	MOBH	agreement	NA	MOBH: TraI; 76579-77478; 76578-79551	MOBH: 0.0	MOBH: 1	MOBH: TraI; 76801-77373; 76578-79551	MOBH: 4e-20	MOBH: 1
NC_021180.1	Klebsiella pneumoniae plasmid pNDM-1saitama01 DNA, complete sequence, strain: NDM-1saitama01.	IncFII	IncF	IncF_F5:A-:B-	-	-	agreement	NA	-	-	-	-	-	-
NC_020132.1	Klebsiella pneumoniae strain BK32179 plasmid pBK32179, complete sequence.	IncFIB,IncFII	IncF,IncF	IncF_F1:A-:B-	MOBF	MOBF	agreement	NA	MOBF: TraI; 152683-153558; 152684-157946	MOBF: 7e-154	MOBF: 1	MOBF: TraI; 152713-153546; 152684-157946	MOBF: 6e-47	MOBF: 1
NC_019424.1	Escherichia coli plasmid pFOS-HK151325, complete sequence.	IncFII	IncF	IncF_F2:A-:B-	MOBF	MOBF	agreement	NA	MOBF: conjugal transfer DNA-nicking and unwinding protein TraI; 60217-61116; 60216-65487	MOBF: 0.0	MOBF: 1	MOBF: conjugal transfer DNA-nicking and unwinding protein TraI; 60217-61077; 60216-65487	MOBF: 8e-52	MOBF: 1
NC_019166.1	Klebsiella pneumoniae strain CRE1 plasmid pIMP-HZ1, complete sequence.	IncN1	IncN	IncN_7	MOBF	MOBF	agreement	NA	MOBF: TraI,conjugal nickase and helicase; 15985-16857; 15985-19222	MOBF: 6e-44	MOBF: 1	MOBF: TraI,conjugal nickase and helicase; 15985-16881; 15985-19222	MOBF: 4e-90	MOBF: 1
NC_019161.1	Klebsiella pneumoniae strain CRE79 plasmid pKPC-NY79, complete sequence.	IncX3	IncX	-	MOBP	MOBQ	disagreement	different type assigned	MOBP: relaxase/mobilization nuclease domain protein; 36655-37317; 36189-37350	MOBP: 6e-17	MOBP: 1	MOBQ: relaxase/mobilization nuclease domain protein; 36640-37209; 36189-37350	MOBQ: 6e-09	MOBQ: 3
NC_019130.1	Salmonella enterica subsp. enterica serovar Heidelberg plasmid pSH163_34, complete sequence.	IncX4	IncX	-	MOBP	MOBP	agreement	NA	MOBP: VirD2, conjugative transfer DNA nicking endonuclease, TraR-like protein; 17629-18333; 17627-18857	MOBP: 4e-18	MOBP: 1	MOBP: VirD2, conjugative transfer DNA nicking endonuclease, TraR-like protein; 17854-18336; 17627-18857	MOBP: 0.001	MOBP: 3
NC_019129.1	Salmonella enterica subsp. enterica serovar Heidelberg plasmid pSH146_32, complete sequence.	IncX4	IncX	-	MOBP	MOBP	agreement	NA	MOBP: VirD2, conjugative transfer DNA nicking endonuclease, TraR-like protein; 16522-17226; 16519-17749	MOBP: 4e-18	MOBP: 1	MOBP: VirD2, conjugative transfer DNA nicking endonuclease, TraR-like protein; 16747-17229; 16519-17749	MOBP: 0.001	MOBP: 3
NC_019128.1	Salmonella enterica subsp. enterica serovar Heidelberg plasmid pSH696_34, complete sequence.	IncX4	IncX	-	MOBP	MOBP	agreement	NA	MOBP: VirD2, conjugative transfer DNA nicking endonuclease, TraR-like protein; 17632-18336; 17628-18858	MOBP: 4e-18	MOBP: 1	MOBP: VirD2, conjugative transfer DNA nicking endonuclease, TraR-like protein; 17857-18339; 17628-18858	MOBP: 0.001	MOBP: 3
NC_019098.1	Escherichia coli strain HHA45 plasmid pHHA45, complete sequence.	IncN1	IncN	IncN_1	MOBF	MOBF	agreement	NA	MOBF: TraI; 22012-22884; 19647-22884	MOBF: 6e-44	MOBF: 1	MOBF: TraI; 21988-22884; 19647-22884	MOBF: 7e-90	MOBF: 1
KP689347.1	Klebsiella pneumoniae strain A60136 plasmid p60136, complete sequence.	IncQ1	IncQ	-	MOBQ	MOBQ	agreement	NA	MOBQ: mobilization protein A; 2476-3165; 2477-4607	MOBQ: 2e-10	MOBQ: 1	MOBQ: mobilization protein A; 2476-3375; 2477-4607	MOBQ: 0.0	MOBQ: 1
NC_024987.1	Enterobacter cloacae strain CY01 plasmid pCY-VIM, complete sequence.	-	-	-	-	-	agreement	NA	-	-	-	-	-	-
NC_025003.1	Enterobacter cloacae strain CY01 plasmid pCY-MdT, complete sequence.	-	-	-	-	MOBP	disagreement	falsenegative	-	-	-	MOBP: mobilization protein MobA; 688-1503; 52-1603	MOBP: 1e-65	MOBP: 8
NC_023916.1	Escherichia coli H89 plasmid pECOH89, complete sequence.	-	-	-	-	-	agreement	NA	-	-	-	-	-	-
NC_021922.1	Shigella flexneri strain HN006 plasmid pSFyv, complete sequence.	Col(MGD2),ColRNAI	Col,Col	-	-	-	agreement	NA	-	-	-	-	-	-
NC_021836.1	Edwardsiella ictaluri strain HSN-1 plasmid PEI2, complete sequence.	-	-	-	-	-	agreement	NA	-	-	-	-	-	-
NC_021835.1	Edwardsiella ictaluri strain HSN-1 plasmid PEI1, complete sequence.	-	-	-	-	-	agreement	NA	-	-	-	-	-	-
NC_020131.1	Citrobacter freundii strain CFSTE plasmid pMobC, complete sequence.	-	-	-	-	-	agreement	NA	-	-	-	-	-	-
NC_020123.1	Citrobacter freundii strain CFSTE plasmid pT-OXA-181, complete sequence.	IncT	IncT	-	-	-	agreement	NA	-	-	-	-	-	-
NC_020122.1	Citrobacter freundii strain CFSTE plasmid pN-Cit, complete sequence.	-	-	-	MOBF	MOBF	agreement	NA	MOBF: TraI; 14419-15276; 12421-15325	MOBF: 2e-48	MOBF: 1	MOBF: TraI; 14428-15324; 12421-15325	MOBF: 3e-103	MOBF: 1
NC_019991.1	Citrobacter freundii strain Iona 4 plasmid pCFI-2, complete sequence.	-	-	-	-	-	agreement	NA	-	-	-	-	-	-
NC_019984.1	Citrobacter freundii strain Iona 6 plasmid pCFI-3, complete sequence.	-	-	-	-	-	agreement	NA	-	-	-	-	-	-
NC_019983.1	Citrobacter freundii strain Iona 2 plasmid pCFI-1, complete sequence.	-	-	-	-	-	agreement	NA	-	-	-	-	-	-
NC_019310.1	Erwinia amylovora plasmid pEM65, complete sequence.	-	-	-	MOBH	MOBH	agreement	NA	MOBH: hypothetical protein; 12895-13584; 12895-14545	MOBH: 5e-31	MOBH: 3	MOBH: hypothetical protein; 12946-13608; 12895-14545	MOBH: 9e-32	MOBH: 3
NC_019133.1	Salmonella enterica subsp. enterica serovar Typhimurium plasmid pMdT1, complete sequence.	-	-	-	-	MOBP	disagreement	falsenegative	-	-	-	MOBP: mobilization protein MobA; 688-1503; 52-1603	MOBP: 1e-65	MOBP: 8
NC_019110.1	Salmonella enterica subsp. enterica serovar Typhimurium HLR25 plasmid pHLR25 complete sequence.	ColRNAI	Col	-	-	MOBP	disagreement	falsenegative	-	-	-	MOBP: MobA protein; 2146-2961; 1510-3061	MOBP: 9e-65	MOBP: 8
NZ_CP012256.1	Cronobacter sakazakii strain NCTC 8155 plasmid pCS3, complete sequence.	IncFIB	IncF	IncF_no_alleles_detected	-	-	agreement	NA	-	-	-	-	-	-
NZ_CP012255.1	Cronobacter sakazakii strain NCTC 8155 plasmid pCS2, complete sequence.	IncFIB	IncF	IncF_no_alleles_detected	-	-	agreement	NA	-	-	-	-	-	-
NZ_CP012254.1	Cronobacter sakazakii strain NCTC 8155 plasmid pCS1, complete sequence.	-	-	-	-	-	agreement	NA	-	-	-	-	-	-
NZ_CP012267.1	Cronobacter dublinensis subsp. dublinensis LMG 23823 plasmid pCDU1, complete sequence.	IncFIB	IncF	IncF_no_alleles_detected	-	-	agreement	NA	-	-	-	-	-	-
NZ_CP012265.1	Cronobacter condimenti 1330 strain LMG 26250 plasmid pCCO1, complete sequence.	IncFIB	IncF	IncF_no_alleles_detected	-	-	agreement	NA	-	-	-	-	-	-
NZ_CP012258.1	Cronobacter universalis NCTC 9529 plasmid pCUNV1, complete sequence.	IncFIB	IncF	IncF_no_alleles_detected	-	-	agreement	NA	-	-	-	-	-	-
KT005457.1	Klebsiella variicola strain KS22 plasmid pKS22, complete sequence.	ColKP3,IncX3	Col,IncX	-	MOBP	MOBQ	disagreement	different type assigned	MOBP: taxC; 34-696; 0-1161	MOBP: 7e-18	MOBP: 1	MOBQ: taxC; 142-711; 0-1161	MOBQ: 3e-09	MOBQ: 3
JMSW01000002.1	Klebsiella pneumoniae VAKPC278 plasmid pVAKPC278-138, complete sequence, whole genome shotgun sequence.	IncFII,IncR	IncF,IncR	-	MOBF	MOBF	agreement	NA	MOBF: conjugal transfer protein TraI; 125122-125997; 125122-130384	MOBF: 4e-153	MOBF: 1	MOBF: conjugal transfer protein TraI; 125152-125985; 125122-130384	MOBF: 2e-46	MOBF: 1
JMSW01000004.1	Klebsiella pneumoniae VAKPC278 plasmid pVAKPC278-13, complete sequence, whole genome shotgun sequence.	ColRNAI	Col	-	-	MOBC,MOBC	disagreement	falsenegative	-	-	-	MOBC: None; 1-333; None,MOBC: None; 13447-13839; None	MOBC: 2e-64,MOBC: 4e-75	MOBC: 1,MOBC: 1
JNBM01000002.1	Klebsiella pneumoniae UHKPC05 plasmid pUHKPC05-162, complete sequence, whole genome shotgun sequence.	IncFII,IncR	IncF,IncR	-	MOBF	MOBF	agreement	NA	MOBF: conjugal transfer protein TraI; 149923-150798; 149924-155186	MOBF: 7e-154	MOBF: 1	MOBF: conjugal transfer protein TraI; 149953-150786; 149924-155186	MOBF: 7e-47	MOBF: 1
JNBM01000003.1	Klebsiella pneumoniae UHKPC05 plasmid pUHKPC05-43, complete sequence, whole genome shotgun sequence.	IncX3	IncX	-	MOBP	MOBQ	disagreement	different type assigned	MOBP: spore coat protein CotH; 37588-38250; 37122-38283	MOBP: 3e-17	MOBP: 1	MOBQ: spore coat protein CotH; 37573-38142; 37122-38283	MOBQ: 4e-09	MOBQ: 3
JNBM01000005.1	Klebsiella pneumoniae UHKPC05 plasmid pUHKPC05-113, complete sequence, whole genome shotgun sequence.	IncFIB,IncFII	IncF,IncF	IncF_F2:A-:B-	MOBF	MOBF	agreement	NA	MOBF: conjugal transfer protein TraI; 103096-103971; 103095-108357	MOBF: 8e-153	MOBF: 1	MOBF: conjugal transfer protein TraI; 103126-103959; 103095-108357	MOBF: 7e-47	MOBF: 1
JMSX01000002.1	Klebsiella pneumoniae UHKPC45 plasmid pUHKPC45-160, complete sequence, whole genome shotgun sequence.	IncFIB,IncFII	IncF,IncF	IncF_F1:A-:B-	MOBF	MOBF	agreement	NA	MOBF: conjugal transfer protein TraD; 148798-149670; 146489-148799	MOBF: 9e-154	MOBF: 1	MOBF: None; 148828-149661; None	MOBF: 3e-47	MOBF: 1
JMSX01000003.1	Klebsiella pneumoniae UHKPC45 plasmid pUHKPC45-77, complete sequence, whole genome shotgun sequence.	IncI2	IncI	-	-	MOBP	disagreement	falsenegative	-	-	-	MOBP: relaxase; 16207-17199; 16206-20448	MOBP: 2e-38	MOBP: 10
JMMY01000002.1	Klebsiella pneumoniae 160_1080 plasmid p1601080-130, complete sequence, whole genome shotgun sequence.	IncFIB,IncFII	IncF,IncF	IncF_F1:A-:B-	MOBF	MOBF	agreement	NA	MOBF: conjugal transfer protein TraI; 117937-118812; 117938-122990	MOBF: 4e-154	MOBF: 1	MOBF: conjugal transfer protein TraI; 117967-118800; 117938-122990	MOBF: 7e-47	MOBF: 1
JMSX01000004.1	Klebsiella pneumoniae UHKPC45 plasmid pUHKPC45-40, complete sequence, whole genome shotgun sequence.	IncR	IncR	-	-	-	agreement	NA	-	-	-	-	-	-
JMSX01000005.1	Klebsiella pneumoniae UHKPC45 plasmid pUHKPC45-117, complete sequence, whole genome shotgun sequence.	IncFII	IncF	IncF_F5:A-:B-	MOBF	MOBF	agreement	NA	MOBF: conjugal transfer protein TraI; 106741-107643; 106740-112002	MOBF: 2e-156	MOBF: 1	MOBF: conjugal transfer protein TraI; 106771-107604; 106740-112002	MOBF: 6e-48	MOBF: 1
NZ_CP012166.1	Enterobacter cloacae strain 34978 plasmid p34978-2.725kb, complete sequence.	ColRNAI	Col	-	-	-	agreement	NA	-	-	-	-	-	-
NZ_CP010366.2	Enterobacter cloacae strain 34978 plasmid p34978-13.828kb, complete sequence.	-	-	-	MOBQ	MOBQ	agreement	NA	MOBQ: hypothetical protein; 4930-5415; 4142-5582	MOBQ: 4e-11	MOBQ: 1	MOBQ: hypothetical protein; 4930-5580; 4142-5582	MOBQ: 3e-35	MOBQ: 1
NZ_CP012164.1	Enterobacter asburiae strain 35734 plasmid p35734-8.452kb, complete sequence.	ColRNAI	Col	-	-	MOBP	disagreement	falsenegative	-	-	-	MOBP: DNA polymerase; 3646-4473; 3597-4605	MOBP: 6e-61	MOBP: 8
NZ_CP012163.1	Enterobacter asburiae strain 35734 plasmid p35734-109.753kb, complete sequence.	repA_CP013325	repA_CP013325	-	MOBC	MOBC,MOBC	disagreement	falsenegative	MOBC: hypothetical protein; 88006-88716; 88006-88720	MOBC: 5e-162	MOBC: 1	MOBC: hypothetical protein; 31453-32085; 31351-32098,MOBC: hypothetical protein; 88000-88539; 88006-88720	MOBC: 2e-04,MOBC: 9e-23	MOBC: 1,MOBC: 2
NZ_CP010360.2	Enterobacter asburiae strain 35734 plasmid p35734-141.404kb, complete sequence.	IncA/C1	IncA/C	IncA/C_11	MOBH,MOBP	MOBH,MOBP	agreement	NA	MOBH: conjugal transfer protein TraI; 27799-28698; 25734-28698,MOBP: type VI secretion protein; 61828-62760; 60876-62880	MOBH: 0.0,MOBP: 4e-07	MOBH: 1,MOBP: 2	MOBH: conjugal transfer protein TraI; 27904-28587; 25734-28698,MOBP: type VI secretion protein; 62077-62502; 60876-62880	MOBH: 1e-20,MOBP: 0.14	MOBH: 1,MOBP: 3
NZ_CP012169.1	Enterobacter cloacae strain 34998 plasmid p34998-210.894kb, complete sequence.	IncFIB,IncFII	IncF,IncF	IncF_no_alleles_detected	MOBF	MOBF	agreement	NA	MOBF: conjugal transfer protein TraI; 152197-153099; 152197-157621	MOBF: 2e-97	MOBF: 1	MOBF: conjugal transfer protein TraI; 152227-153069; 152197-157621	MOBF: 2e-37	MOBF: 1
NZ_CP012168.1	Enterobacter cloacae strain 34998 plasmid p34998-239.973kb, complete sequence.	IncA/C1	IncA/C	IncA/C_11	MOBH,MOBP	MOBH,MOBP	agreement	NA	MOBH: conjugal transfer protein TraI; 73174-74073; 73173-76137,MOBP: type VI secretion protein; 39112-40044; 38991-40995	MOBH: 0.0,MOBP: 4e-07	MOBH: 1,MOBP: 2	MOBH: conjugal transfer protein TraI; 73192-73968; 73173-76137,MOBP: type VI secretion protein; 39370-39795; 38991-40995	MOBH: 1e-19,MOBP: 0.11	MOBH: 1,MOBP: 3
NZ_CP010383.2	Enterobacter cloacae strain 34998 plasmid p34998-106.409kb, complete sequence.	-	-	-	MOBP	MOBP	agreement	NA	MOBP: hypothetical protein; 43285-44181; 41464-44164	MOBP: 1e-31	MOBP: 3	MOBP: hypothetical protein; 43204-43977; 41464-44164	MOBP: 1e-15	MOBP: 1
NC_024955.2	Escherichia coli strain AHC4 plasmid pHNAH4-1, complete sequence.	IncI1	IncI	IncI1_108	MOBP	MOBP	agreement	NA	MOBP: relaxase/mobilization nuclease domain protein NikB; 56401-56928; 56201-58817	MOBP: 1e-05	MOBP: 2	MOBP: relaxase/mobilization nuclease domain protein NikB; 56293-57108; 56201-58817	MOBP: 6e-20	MOBP: 1
NZ_CP010367.1	Enterobacter cloacae strain 34978 plasmid p34978-5.413kb, complete sequence.	ColRNAI	Col	-	-	MOBP	disagreement	falsenegative	-	-	-	MOBP: None; 226-1053; None	MOBP: 5e-64	MOBP: 8
NZ_CP010365.1	Enterobacter cloacae strain 34978 plasmid p34978-70.092kb, complete sequence.	IncL/M	IncL/M	-	MOBP	MOBP	agreement	NA	MOBP: hypothetical protein; 12511-12972; 11028-13008	MOBP: 6e-04	MOBP: 2	MOBP: hypothetical protein; 11998-12876; 11028-13008	MOBP: 5e-16	MOBP: 1
NZ_CP010364.1	Enterobacter cloacae strain 34978 plasmid p34978-4.938kb, complete sequence.	ColRNAI	Col	-	-	MOBP	disagreement	falsenegative	-	-	-	MOBP: nuclease; 2782-3609; 2734-4240	MOBP: 4e-63	MOBP: 8
NZ_CP010363.1	Enterobacter cloacae strain 34978 plasmid p34978-139.941kb, complete sequence.	IncFIA,IncFII	IncF,IncF	IncF_F3:A10:B-	MOBF	MOBF	agreement	NA	MOBF: conjugal transfer protein TraI; 1024-1899; 1024-6286	MOBF: 4e-153	MOBF: 1	MOBF: conjugal transfer protein TraI; 1054-1887; 1024-6286	MOBF: 2e-46	MOBF: 1
NZ_CP010382.1	Enterobacter cloacae strain 34998 plasmid p34998-53.129kb, complete sequence.	IncN3	IncN	IncN_no_alleles_detected	MOBF	MOBF	agreement	NA	MOBF: conjugative relaxase; 2332-3213; 2331-5550	MOBF: 6e-91	MOBF: 2	MOBF: conjugative relaxase; 2332-3234; 2331-5550	MOBF: 4e-85	MOBF: 1
NZ_CP010381.1	Enterobacter cloacae strain 34998 plasmid p34998-4.921kb, complete sequence.	ColRNAI	Col	-	-	MOBP	disagreement	falsenegative	-	-	-	MOBP: None; 3967-4794; None	MOBP: 3e-61	MOBP: 8
NC_023900.1	Salmonella enterica subsp. enterica serovar Typhimurium plasmid pSTM2, complete sequence.	IncI1	IncI	IncI1_unknown	MOBP	MOBP	agreement	NA	MOBP: relaxase; 82960-83487; 81074-83774	MOBP: 1e-05	MOBP: 2	MOBP: relaxase; 82780-83595; 81074-83774	MOBP: 3e-20	MOBP: 1
NC_023899.1	Salmonella enterica subsp. enterica serovar Typhimurium plasmid pSTM7, complete sequence.	IncI1	IncI	IncI1_unknown	MOBP	MOBP	agreement	NA	MOBP: relaxase; 77362-77889; 75474-78174	MOBP: 1e-05	MOBP: 2	MOBP: relaxase; 77182-77997; 75474-78174	MOBP: 3e-20	MOBP: 1
NC_022376.1	Salmonella enterica subsp. enterica serovar Derby str. T12 plasmid pST12 DNA, complete genome.	ColRNAI	Col	-	-	-	agreement	NA	-	-	-	-	-	-
NC_021927.1	Salmonella enterica subsp. enterica serovar Enteritidis strain S1744 plasmid pJ, complete sequence.	ColpVC	Col	-	-	-	agreement	NA	-	-	-	-	-	-
NC_014476.2	Salmonella enterica subsp. enterica serovar Typhimurium plasmid pYT1 DNA, complete sequence.	IncFII	IncF	IncF_F1:A-:B-	MOBF	MOBF	agreement	NA	MOBF: conjugative transfer oriT nicking-unwinding protein; 103159-103908; 103079-108338	MOBF: 6e-55	MOBF: 7	MOBF: conjugative transfer oriT nicking-unwinding protein; 103108-103968; 103079-108338	MOBF: 4e-52	MOBF: 1
NC_018966.1	Salmonella enterica subsp. enterica serovar Kentucky plasmid pSSAP03302A, complete sequence.	IncFIB,IncFII	IncF,IncF	IncF_F24:A-:B1	MOBF	MOBF	agreement	NA	MOBF: IncF conjugal transfer nickase/helicase TraI; 25612-26511; 21240-26511	MOBF: 0.0	MOBF: 1	MOBF: IncF conjugal transfer nickase/helicase TraI; 25651-26481; 21240-26511	MOBF: 2e-50	MOBF: 1
NC_018954.1	Salmonella enterica subsp. enterica serovar Kentucky plasmid pCS0010A, complete sequence.	IncFIB,IncFII	IncF,IncF	IncF_F24:A-:B1	MOBF	MOBF	agreement	NA	MOBF: IncF conjugal transfer nickase/helicase TraI; 25612-26511; 21241-26512	MOBF: 0.0	MOBF: 1	MOBF: IncF conjugal transfer nickase/helicase TraI; 25651-26481; 21241-26512	MOBF: 4e-50	MOBF: 1
NC_019127.1	Salmonella enterica subsp. enterica serovar Enteritidis plasmid pVCM01, complete sequence.	ColpVC	Col	-	-	-	agreement	NA	-	-	-	-	-	-
NC_019126.1	Salmonella enterica subsp. indica plasmid pSARC14-41, complete sequence.	IncFII,IncFII	IncF,IncF	IncF_F5:A-:B-	-	-	agreement	NA	-	-	-	-	-	-
NC_019125.1	Salmonella enterica subsp. salamae plasmid pSGSC3045-121, complete sequence.	IncFII	IncF	IncF_F3:A-:B-	MOBF	MOBF	agreement	NA	MOBF: hypothetical protein; 103129-104019; 103128-108441	MOBF: 5e-108	MOBF: 1	MOBF: hypothetical protein; 103126-103953; 103128-108441	MOBF: 6e-41	MOBF: 1
NC_019124.1	Salmonella enterica subsp. enterica serovar Virchow plasmid pVQS1, complete sequence.	IncN1	IncN	IncN_1	MOBF	MOBF	agreement	NA	MOBF: traI; 15019-15891; 15020-18257	MOBF: 4e-44	MOBF: 1	MOBF: traI; 15019-15915; 15020-18257	MOBF: 2e-90	MOBF: 1
NC_019113.1	Salmonella enterica subsp. enterica serovar Typhimurium plasmid pQnrS1-cp17s, complete sequence.	ColRNAI	Col	-	-	MOBP	disagreement	falsenegative	-	-	-	MOBP: MobB; 844-1659; 533-1019	MOBP: 9e-65	MOBP: 8
NC_019103.1	Salmonella enterica subsp. enterica serovar 6,7:d:- plasmid pMK101, complete sequence.	ColRNAI	Col	-	-	-	agreement	NA	-	-	-	-	-	-
NC_019102.1	Salmonella enterica subsp. enterica serovar Pullorum plasmid pSPI12, complete sequence.	ColRNAI	Col	-	-	MOBP	disagreement	falsenegative	-	-	-	MOBP: mobilization protein MobA; 1741-2574; 1722-3276	MOBP: 2e-40	MOBP: 7
NC_019101.1	Salmonella enterica subsp. enterica serovar Infantis plasmid pPAB19, complete sequence.	ColRNAI	Col	-	-	-	agreement	NA	-	-	-	-	-	-
NC_019099.1	Salmonella enterica plasmid pNF1358, complete sequence.	IncI1	IncI	IncI1_11	MOBP	MOBP	agreement	NA	MOBP: relaxase; 44257-44784; 43973-46673	MOBP: 1e-05	MOBP: 2	MOBP: relaxase; 44149-44964; 43973-46673	MOBP: 2e-20	MOBP: 1
NC_019001.1	Salmonella enterica subsp. enterica serovar Typhimurium plasmid pYT2, complete sequence.	IncFIB,IncFII	IncF,IncF	IncF_F1:A-:B1	MOBF	MOBF	agreement	NA	MOBF: conjugal transfer nickase/helicase; 123331-124080; 123251-128510	MOBF: 2e-61	MOBF: 8	MOBF: conjugal transfer nickase/helicase; 123280-124140; 123251-128510	MOBF: 6e-53	MOBF: 1
NC_013104.1	Salmonella enterica subsp. enterica serovar Typhimurium plasmid pSRC15, complete sequence.	IncQ1	IncQ	-	MOBQ	MOBQ	agreement	NA	MOBQ: mobilization protein A, MobA; 6499-7188; 6498-8628	MOBQ: 2e-10	MOBQ: 1	MOBQ: mobilization protein A, MobA; 6499-7398; 6498-8628	MOBQ: 0.0	MOBQ: 1
NC_019137.1	Salmonella enterica subsp. enterica serovar Derby plasmid pSD107, complete sequence.	IncI1,IncQ1	IncI,IncQ	-	MOBP	MOBP	agreement	NA	MOBP: conjugal transfer relaxase protein NikB; 54901-55428; 54615-57315	MOBP: 1e-05	MOBP: 2	MOBP: conjugal transfer relaxase protein NikB; 54793-55608; 54615-57315	MOBP: 9e-20	MOBP: 1
NC_019136.1	Salmonella enterica subsp. enterica serovar Derby plasmid pSD5.6, complete sequence.	ColRNAI	Col	-	-	MOBP	disagreement	falsenegative	-	-	-	MOBP: mobilization protein MbeA; 2089-2943; 1407-2961	MOBP: 4e-04	MOBP: 6
NC_019135.1	Salmonella enterica subsp. enterica serovar Derby plasmid pSD4.6, complete sequence.	ColRNAI	Col	-	-	MOBP	disagreement	falsenegative	-	-	-	MOBP: MobA-like protein; 2968-3780; 2328-3828	MOBP: 1e-62	MOBP: 8
NC_019134.1	Salmonella enterica subsp. enterica serovar Derby plasmid pSD4.0, complete sequence.	Col8282	Col	-	MOBQ	MOBQ	agreement	NA	MOBQ: MobA/MobL family protein; 2425-3093; 947-3095	MOBQ: 2e-35	MOBQ: 1	MOBQ: MobA/MobL family protein; 2395-3093; 947-3095	MOBQ: 4e-27	MOBQ: 1
NC_019132.1	Salmonella enterica subsp. enterica serovar Heidelberg plasmid pSH1148_4.8, complete sequence.	ColRNAI	Col	-	-	MOBP	disagreement	falsenegative	-	-	-	MOBP: mobilization protein B; 3214-4029; 2904-3390	MOBP: 5e-65	MOBP: 8
NC_019131.1	Salmonella enterica subsp. enterica serovar Heidelberg plasmid pSH146_87, complete sequence.	IncI1	IncI	IncI1_unknown	MOBP	MOBP	agreement	NA	MOBP: relaxase; 33478-34005; 33276-35892	MOBP: 1e-05	MOBP: 2	MOBP: relaxase; 33370-34185; 33276-35892	MOBP: 5e-20	MOBP: 1
NC_019123.1	Salmonella enterica subsp. enterica serovar Heidelberg plasmid pSH1148_107, complete sequence.	IncI1	IncI	IncI1_26	MOBP	MOBP	agreement	NA	MOBP: relaxase/ mobilization nucelase domain; 54514-55041; 54229-56929	MOBP: 1e-05	MOBP: 2	MOBP: relaxase/ mobilization nucelase domain; 54406-55221; 54229-56929	MOBP: 1e-19	MOBP: 1
NC_019122.1	Salmonella enterica subsp. enterica serovar Heidelberg plasmid pSH163_120, complete sequence.	IncFIA,IncFIB,IncFII	IncF,IncF,IncF	IncF_F67:A6:B38	MOBF	MOBF	agreement	NA	MOBF: IncF plasmid conjugative transfer DNA-nicking and unwinding protein TraI; 11218-12117; 6847-12118	MOBF: 0.0	MOBF: 1	MOBF: IncF plasmid conjugative transfer DNA-nicking and unwinding protein TraI; 11257-12087; 6847-12118	MOBF: 1e-50	MOBF: 1
NC_019121.1	Salmonella enterica subsp. enterica serovar Heidelberg plasmid pSH111_166, complete sequence.	IncA/C2	IncA/C	IncA/C_3	MOBH	MOBH	agreement	NA	MOBH: TraI, Conjugative transfer protein TraI, relaxase; 121705-122604; 119632-122605	MOBH: 0.0	MOBH: 1	MOBH: TraI, Conjugative transfer protein TraI, relaxase; 121924-122493; 119632-122605	MOBH: 3e-21	MOBH: 1
NC_019120.1	Salmonella enterica subsp. enterica serovar Enteritidis plasmid pSENV, complete sequence.	IncFIB,IncFII	IncF,IncF	IncF_F1:A-:B22	-	-	agreement	NA	-	-	-	-	-	-
NC_019118.1	Salmonella enterica subsp. enterica serovar Heidelberg plasmid pSH696_135, complete sequence.	IncA/C2	IncA/C	IncA/C_3	MOBH	MOBH	agreement	NA	MOBH: Conjugative transfer protein TraI, relaxase; 48070-48969; 48069-51042	MOBH: 0.0	MOBH: 1	MOBH: Conjugative transfer protein TraI, relaxase; 48292-48864; 48069-51042	MOBH: 4e-20	MOBH: 1
NC_019117.1	Salmonella enterica subsp. enterica serovar Heidelberg plasmid pSH696_117, complete sequence.	IncFIA,IncFIB,IncFII	IncF,IncF,IncF	IncF_F67:A6:B38	MOBF	MOBF	agreement	NA	MOBF: IncF plasmid conjugative transfer DNA-nicking and unwinding protein TraI; 11218-12117; 6847-12118	MOBF: 0.0	MOBF: 1	MOBF: IncF plasmid conjugative transfer DNA-nicking and unwinding protein TraI; 11257-12087; 6847-12118	MOBF: 2e-50	MOBF: 1
NC_019116.1	Salmonella enterica subsp. enterica serovar Heidelberg plasmid pSH163_135, complete sequence.	IncA/C2	IncA/C	IncA/C_3	MOBH	MOBH	agreement	NA	MOBH: Conjugative transfer protein TraI, relaxase; 48127-49026; 48128-51101	MOBH: 0.0	MOBH: 1	MOBH: Conjugative transfer protein TraI, relaxase; 48238-48807; 48128-51101	MOBH: 3e-21	MOBH: 1
NC_019115.1	Salmonella enterica subsp. enterica serovar Heidelberg plasmid pSH146_65, complete sequence.	IncI2	IncI	-	-	MOBP	disagreement	falsenegative	-	-	-	MOBP: ADR018Cp-like protein; 55732-56724; 52424-56726	MOBP: 2e-39	MOBP: 10
NC_019114.1	Salmonella enterica subsp. enterica serovar Heidelberg plasmid pSH111_227, complete sequence.	IncHI2,IncHI2	IncH,IncH	IncHI2_2	MOBH	MOBH	agreement	NA	MOBH: plasmid transfer protein TraI; 166984-167781; 166876-170029	MOBH: 6e-22	MOBH: 1	MOBH: plasmid transfer protein TraI; 166882-167781; 166876-170029	MOBH: 4e-179	MOBH: 1
NC_019112.1	Salmonella enterica subsp. enterica serovar Pullorum plasmid pSPUV, complete sequence.	IncFII	IncF	IncF_F3:A-:B-	MOBF	MOBF	agreement	NA	MOBF: IncF plasmid conjugative transfer DNA-nicking and unwinding protein TraI; 33019-33918; 28660-33919	MOBF: 0.0	MOBF: 1	MOBF: IncF plasmid conjugative transfer DNA-nicking and unwinding protein TraI; 33028-33888; 28660-33919	MOBF: 6e-51	MOBF: 1
NC_019111.1	Salmonella enterica subsp. enterica serovar Typhimurium plasmid pSal8934a, complete sequence.	IncI1	IncI	IncI1_80	MOBP	MOBP	agreement	NA	MOBP: TrbD; 54142-54669; 52255-54955	MOBP: 1e-05	MOBP: 2	MOBP: TrbD; 53962-54777; 52255-54955	MOBP: 4e-20	MOBP: 1
NC_019109.1	Salmonella enterica subsp. enterica serovar Typhimurium plasmid pSal8934b, complete sequence.	IncFIB,IncFII	IncF,IncF	IncF_F1:A-:B1	MOBF	MOBF	agreement	NA	MOBF: TraI; 8617-9366; 4187-9446	MOBF: 2e-55	MOBF: 7	MOBF: TraI; 8554-9414; 4187-9446	MOBF: 2e-52	MOBF: 1
NC_019108.1	Salmonella enterica subsp. enterica serovar Typhimurium plasmid pSal6919a, complete sequence.	IncFII	IncF	IncF_F1:A-:B-	MOBF	MOBF	agreement	NA	MOBF: TraI; 8545-9444; 4187-9446	MOBF: 0.0	MOBF: 1	MOBF: TraI; 8554-9414; 4187-9446	MOBF: 4e-52	MOBF: 1
NC_019107.1	Salmonella enterica subsp. enterica serovar Dublin plasmid pSD_174, complete sequence.	IncA/C2	IncA/C	IncA/C_3	MOBH	MOBH	agreement	NA	MOBH: conjugative transfer protein TraI; 52051-52950; 52050-55023	MOBH: 0.0	MOBH: 1	MOBH: conjugative transfer protein TraI; 52273-52845; 52050-55023	MOBH: 4e-20	MOBH: 1
NC_019106.1	Salmonella enterica subsp. enterica serovar Dublin plasmid pSD_77, complete sequence.	IncFII,IncX1	IncF,IncX	-	MOBP	MOBQ	disagreement	different type assigned	MOBP: plasmid conjugative transfer DNA nicking endonuclease TraR; 38719-39348; 38687-39869	MOBP: 3e-17	MOBP: 1	MOBQ: plasmid conjugative transfer DNA nicking endonuclease TraR; 38827-39360; 38687-39869	MOBQ: 3e-09	MOBQ: 3
NC_019105.1	Salmonella enterica subsp. enterica serovar Dublin plasmid pSD_88, complete sequence.	IncFIA,IncFIB	IncF,IncF	IncF_F-:A1:B1	-	-	agreement	NA	-	-	-	-	-	-
NC_019104.1	Salmonella enterica subsp. enterica serovar Kentucky plasmid pCS0010A_95, complete sequence.	IncI1	IncI	IncI1_7	MOBP	MOBP	agreement	NA	MOBP: putative relaxase/mobilization protein NikB; 41401-41928; 41115-43815	MOBP: 1e-05	MOBP: 2	MOBP: putative relaxase/mobilization protein NikB; 41293-42108; 41115-43815	MOBP: 3e-20	MOBP: 1
NC_015965.1	Salmonella enterica subsp. enterica serovar Typhimurium plasmid R621a, complete sequence.	IncI1	IncI	IncI1_117	MOBP	MOBP	agreement	NA	MOBP: NikB relaxase; 38056-38583; 37771-40471	MOBP: 1e-05	MOBP: 2	MOBP: NikB relaxase; 37948-38763; 37771-40471	MOBP: 2e-20	MOBP: 1
NC_015575.1	Salmonella enterica subsp. enterica serovar Bardo plasmid pSBardo-Kan, complete sequence.	ColRNAI	Col	-	-	-	agreement	NA	-	-	-	-	-	-
NC_015570.1	Salmonella enterica subsp. enterica serovar Typhimurium plasmid pSe-Kan, complete sequence.	ColRNAI	Col	-	-	-	agreement	NA	-	-	-	-	-	-
NC_015392.1	Salmonella enterica subsp. enterica serovar Dublin plasmid pSD853_7.9, complete sequence.	Col(SD853)	Col	-	MOBV	MOBV	agreement	NA	MOBV: mobilization protein MobA; 3769-4341; 3770-5219	MOBV: 1e-23	MOBV: 1	MOBV: mobilization protein MobA; 3775-4416; 3770-5219	MOBV: 1e-43	MOBV: 1
NC_014354.1	Salmonella enterica subsp. enterica serovar Enteritidis plasmid pVCM04, complete sequence.	Col(VCM04)	Col	-	-	MOBP	disagreement	falsenegative	-	-	-	MOBP: probable mobilization protein A; 2344-3222; 1851-3228	MOBP: 7e-46	MOBP: 8
NC_014003.1	Salmonella enterica subsp. enterica serovar Newport plasmid pSN11/00Kan, complete sequence.	ColRNAI	Col	-	-	MOBP	disagreement	falsenegative	-	-	-	MOBP: MobA; 1735-2580; 1729-3319	MOBP: 3e-58	MOBP: 8
NC_013437.1	Salmonella enterica subsp. enterica serovar Typhimurium plasmid pSLT-BT, complete sequence.	IncFIB,IncFII,IncQ1	IncF,IncF,IncQ	-	MOBF	MOBF	agreement	NA	MOBF: conjugal transfer nickase/helicase TraI; 107065-107814; 106985-112244	MOBF: 9e-56	MOBF: 7	MOBF: conjugal transfer nickase/helicase TraI; 107014-107874; 106985-112244	MOBF: 8e-53	MOBF: 1
NC_012916.1	Salmonella enterica plasmid pSGI15, complete sequence.	ColRNAI	Col	-	-	-	agreement	NA	-	-	-	-	-	-
NC_012693.1	Salmonella enterica plasmid pAM04528, complete sequence.	IncA/C2	IncA/C	IncA/C_3	MOBH	MOBH	agreement	NA	MOBH: TraI; 46408-47307; 46408-49381	MOBH: 0.0	MOBH: 1	MOBH: TraI; 46630-47202; 46408-49381	MOBH: 4e-20	MOBH: 1
NC_011897.1	Salmonella enterica subsp. enterica serovar Bovismorbificans plasmid p2007057, complete sequence.	Col3M	Col	-	MOBQ	MOBQ	agreement	NA	MOBQ: hypothetical protein; 2533-3069; 2346-3309	MOBQ: 2e-10	MOBQ: 1	MOBQ: hypothetical protein; 2374-3219; 2346-3309	MOBQ: 1e-47	MOBQ: 1
NC_011604.1	Salmonella enterica subsp. enterica serovar Westhampton plasmid pWES-1, complete sequence.	Col(pWES)	Col	-	MOBP	MOBP	agreement	NA	MOBP: relaxase/mobilization nuclease topoisomerase/primase fusion protein; 3148-3822; 3152-5594	MOBP: 2e-04	MOBP: 3	MOBP: relaxase/mobilization nuclease topoisomerase/primase fusion protein; 3160-4008; 3152-5594	MOBP: 9e-14	MOBP: 2
NC_011422.1	Salmonella enterica subsp. enterica serovar Typhi str. 404ty plasmid pBSSB1, complete sequence.	-	-	-	-	-	agreement	NA	-	-	-	-	-	-
NC_010993.1	Salmonella enterica subsp. enterica serovar Typhimurium plasmid pST728/06-2, complete sequence.	ColRNAI	Col	-	-	MOBP	disagreement	falsenegative	-	-	-	MOBP: mobilization protein A; 2146-2961; 1510-3061	MOBP: 9e-65	MOBP: 8
NC_010894.1	Salmonella enterica subsp. enterica serovar Paratyphi A plasmid pGY1, complete sequence.	ColRNAI	Col	-	-	-	agreement	NA	-	-	-	-	-	-
NC_010896.1	Salmonella typhimurium plasmid pAnkS, complete sequence.	ColRNAI	Col	-	-	-	agreement	NA	-	-	-	-	-	-
NC_010860.1	Salmonella enterica subsp. enterica serovar Enteritidis plasmid pSE34, complete sequence.	IncX1	IncX	-	MOBP	MOBQ	disagreement	different type assigned	MOBP: TaxC; 4153-4782; 4119-5286	MOBP: 7e-18	MOBP: 1	MOBQ: TaxC; 4261-4794; 4119-5286	MOBQ: 3e-09	MOBQ: 3
NC_010716.1	Salmonella enterica subsp. enterica serovar Dublin plasmid IncW pIE321, complete sequence.	IncW	IncW	-	MOBF	MOBF	agreement	NA	MOBF: TrwC; 10294-11130; 10259-13160	MOBF: 2e-48	MOBF: 1	MOBF: TrwC; 10258-11157; 10259-13160	MOBF: 0.0	MOBF: 1
NC_010500.1	Salmonella enterica subsp. enterica serovar Brandenburg plasmid pUO-SbR5, complete sequence.	-	-	-	-	-	agreement	NA	-	-	-	-	-	-
NC_010499.1	Salmonella enterica subsp. enterica serovar Brandenburg plasmid pUO-SbR3, complete sequence.	-	-	-	-	-	agreement	NA	-	-	-	-	-	-
NC_010422.1	Salmonella enterica subsp. enterica serovar Dublin plasmid pOU1115, complete sequence.	IncFII,IncX1	IncF,IncX	-	MOBP	MOBQ	disagreement	different type assigned	MOBP: DNA distortion polypeptide 2; 54355-54984; 53837-55019	MOBP: 4e-17	MOBP: 1	MOBQ: DNA distortion polypeptide 2; 54343-54876; 53837-55019	MOBQ: 3e-09	MOBQ: 3
NC_010421.1	Salmonella enterica subsp. enterica serovar Dublin plasmid pOU1114, complete sequence.	IncX1	IncX	-	MOBP	MOBQ	disagreement	different type assigned	MOBP: TaxC; 22582-23211; 22079-23246	MOBP: 8e-18	MOBP: 1	MOBQ: TaxC; 22534-23103; 22079-23246	MOBQ: 3e-09	MOBQ: 3
NC_010259.1	Salmonella enterica subsp. enterica serovar Newport plasmid pA172, complete sequence.	ColRNAI	Col	-	-	-	agreement	NA	-	-	-	-	-	-
NC_010119.1	Salmonella enterica subsp. enterica serovar Choleraesuis plasmid pOU7519, complete sequence.	IncFIB,IncFIB,IncFII	IncF,IncF,IncF	IncF_F2:A-:B19	MOBF	MOBF	agreement	NA	MOBF: hypothetical protein; 30742-31491; 29752-31591	MOBF: 9e-58	MOBF: 8	MOBF: hypothetical protein; 30679-31539; 29752-31591	MOBF: 4e-52	MOBF: 1
NC_009981.1	Salmonella enterica subsp. enterica serovar Choleraesuis plasmid pMAK1, complete sequence.	IncHI1,IncHI1,IncQ1	IncH,IncH,IncQ	-	MOBH	MOBH	agreement	NA	MOBH: hypothetical protein; 138262-138975; 138075-141111	MOBH: 3e-20	MOBH: 1	MOBH: hypothetical protein; 138076-138975; 138075-141111	MOBH: 0.0	MOBH: 1
NC_009982.1	Salmonella enterica subsp. enterica serovar Dublin plasmid pMAK3, complete sequence.	IncW	IncW	-	MOBF	MOBF	agreement	NA	MOBF: trwC protein; 13261-14097; 11233-14134	MOBF: 3e-49	MOBF: 1	MOBF: trwC protein; 13234-14133; 11233-14134	MOBF: 0.0	MOBF: 1
NC_009980.1	Salmonella enterica subsp. enterica serovar Dublin plasmid pMAK2, complete sequence.	IncN1	IncN	IncN_1	MOBF	MOBF	agreement	NA	MOBF: TraI protein; 50803-51681; 48444-51681	MOBF: 1e-95	MOBF: 2	MOBF: TraI protein; 50785-51681; 48444-51681	MOBF: 1e-88	MOBF: 1
NC_009807.1	Salmonella enterica subsp. enterica serovar Typhimurium plasmid pTPqnrS-1a, complete sequence.	ColRNAI	Col	-	-	MOBP	disagreement	falsenegative	-	-	-	MOBP: mobilization protein A; 2146-2961; 1511-3062	MOBP: 7e-64	MOBP: 8
NC_007208.1	Salmonella enterica OU7025 plasmid pOU1113, complete sequence.	IncFII	IncF	IncF_F4:A-:B-	MOBF	MOBF	agreement	NA	MOBF: conjugal transfer nickase/helicase TraI; 32428-33327; 28066-33328	MOBF: 0.0	MOBF: 1	MOBF: conjugal transfer nickase/helicase TraI; 32437-33297; 28066-33328	MOBF: 7e-51	MOBF: 1
NC_006816.1	Salmonella enterica subsp. enterica serovar Typhimurium plasmid pU302L, complete sequence.	IncFIA,IncFIB,IncQ1	IncF,IncF,IncQ	-	-	-	agreement	NA	-	-	-	-	-	-
NC_006815.1	Salmonella enterica subsp. enterica serovar Typhimurium G8430 plasmid pU302S, complete sequence.	ColRNAI	Col	-	-	-	agreement	NA	-	-	-	-	-	-
NC_005862.1	Salmonella enterica enterica sv Choleraesuis plasmid cryptic, complete sequence.	ColRNAI	Col	-	-	-	agreement	NA	-	-	-	-	-	-
NC_005014.1	Salmonella enterica subsp. enterica serovar Typhimurium plasmid R64, complete sequence.	IncI1	IncI	IncI1_13	MOBP	MOBP	agreement	NA	MOBP: hypothetical protein; 67675-68202; 67390-70090	MOBP: 1e-05	MOBP: 2	MOBP: hypothetical protein; 67567-68382; 67390-70090	MOBP: 6e-20	MOBP: 1
NC_005002.1	Salmonella enterica subsp. enterica serovar Enteritidis plasmid pB, complete sequence.	ColpVC	Col	-	-	-	agreement	NA	-	-	-	-	-	-
NC_003457.1	Salmonella enteritidis plasmid pC, complete sequence.	ColRNAI	Col	-	-	MOBP	disagreement	falsenegative	-	-	-	MOBP: MbeA; 1657-2331; 1440-3042	MOBP: 0.014	MOBP: 3
NC_003456.1	Salmonella enteritidis plasmid pK, complete sequence.	ColRNAI	Col	-	-	MOBP	disagreement	falsenegative	-	-	-	MOBP: MbeA; 1249-2064; 1149-2697	MOBP: 3e-62	MOBP: 8
NC_003455.1	Salmonella enteritidis plasmid pP, complete sequence.	Col156	Col	-	MOBQ	MOBQ	agreement	NA	MOBQ: hypothetical protein; 76-690; 8-1868	MOBQ: 2e-15	MOBQ: 1	MOBQ: hypothetical protein; 7-660; 8-1868	MOBQ: 6e-47	MOBQ: 1
NC_003292.1	Salmonella enterica subsp. enterica serovar Typhimurium plasmid R46, complete sequence.	IncN1	IncN	IncN_1	MOBF	MOBF	agreement	NA	MOBF: TraI; 17167-18045; 14809-18046	MOBF: 2e-95	MOBF: 2	MOBF: TraI; 17149-18045; 14809-18046	MOBF: 3e-89	MOBF: 1
NC_003079.1	Salmonella choleraesuis 79500 plasmid pSFD10, complete sequence.	ColRNAI	Col	-	-	MOBP	disagreement	falsenegative	-	-	-	MOBP: mobilization protein MobA; 1750-2583; 1733-3287	MOBP: 8e-42	MOBP: 7
NC_002638.1	Salmonella enterica enterica sv Choleraesuis RF-1 plasmid pKDSC50, complete sequence.	IncFIB,IncFII	IncF,IncF	IncF_F2:A-:B19	MOBF	MOBF	agreement	NA	MOBF: hypothetical protein; 28771-29670; 28608-29691	MOBF: 0.0	MOBF: 1	MOBF: hypothetical protein; 28780-29640; 28608-29691	MOBF: 1e-52	MOBF: 1
NC_002305.1	Salmonella typhi plasmid R27, complete sequence.	IncFIA,IncHI1,IncHI1	IncF,IncH,IncH	-	MOBH	MOBH	agreement	NA	MOBH: hypothetical protein; 106033-106746; 103898-106934	MOBH: 2e-20	MOBH: 1	MOBH: hypothetical protein; 106033-106932; 103898-106934	MOBH: 0.0	MOBH: 1
NC_001848.1	Salmonella enterica enterica sv Berta plasmid pBERT, complete sequence.	ColRNAI	Col	-	-	-	agreement	NA	-	-	-	-	-	-
NC_002056.1	Salmonella enterica subsp. enterica serovar Typhimurium plasmid pSC101, complete sequence.	ColE10	Col	-	MOBQ	MOBQ	agreement	NA	MOBQ: mobilization protein; 3235-4050; 2935-4051	MOBQ: 3e-75	MOBQ: 2	MOBQ: mobilization protein; 3166-4050; 2935-4051	MOBQ: 5e-48	MOBQ: 1
NC_002090.1	Salmonella enterica subsp. enterica serovar Typhimurium plasmid NTP16, complete sequence.	ColRNAI	Col	-	-	-	agreement	NA	-	-	-	-	-	-
NZ_CP011641.1	Serratia marcescens strain CAV1492 plasmid pCAV1492-199, complete sequence.	IncFIB,IncFII,IncFII	IncF,IncF,IncF	IncF_F5:A-:B-	MOBF	MOBF	agreement	NA	MOBF: conjugal transfer protein TraI; 82345-83241; 77984-83243	MOBF: 1e-156	MOBF: 1	MOBF: conjugal transfer protein TraI; 82363-83211; 77984-83243	MOBF: 3e-50	MOBF: 1
NZ_CP011640.1	Serratia marcescens strain CAV1492 plasmid pCAV1492-73, complete sequence.	IncL/M	IncL/M	-	MOBP	MOBP	agreement	NA	MOBP: hypothetical protein; 57601-58062; 57565-59545	MOBP: 6e-04	MOBP: 2	MOBP: hypothetical protein; 57817-58575; 57565-59545	MOBP: 2e-16	MOBP: 1
NZ_CP011639.1	Serratia marcescens strain CAV1492 plasmid pKPC_CAV1492, complete sequence.	IncU	IncU	-	MOBP	MOBQ	disagreement	different type assigned	MOBP: TaxC; 63649-64311; 63185-64346	MOBP: 2e-17	MOBP: 1	MOBQ: TaxC; 63451-64203; 63185-64346	MOBQ: 3e-09	MOBQ: 3
NZ_CP011638.1	Serratia marcescens strain CAV1492 plasmid pCAV1492-6393, complete sequence.	ColRNAI	Col	-	-	-	agreement	NA	-	-	-	-	-	-
NZ_CP011637.1	Serratia marcescens strain CAV1492 plasmid pCAV1492-3223, complete sequence.	ColRNAI	Col	-	-	MOBP	disagreement	falsenegative	-	-	-	MOBP: mobilization protein; 1687-2505; 2329-2815	MOBP: 4e-57	MOBP: 8
NZ_CP011580.1	Enterobacter cloacae strain CAV1411 plasmid pKPC_CAV1411, complete sequence.	IncR	IncR	-	-	-	agreement	NA	-	-	-	-	-	-
NZ_CP011579.1	Enterobacter cloacae strain CAV1411 plasmid pCAV1411-34, complete sequence.	repA_CP013325	repA_CP013325	-	MOBC	MOBC	agreement	NA	MOBC: hypothetical protein; 14536-15246; 14537-15251	MOBC: 5e-163	MOBC: 1	MOBC: hypothetical protein; 14530-15069; 14537-15251	MOBC: 4e-05	MOBC: 2
NZ_CP011596.1	Klebsiella oxytoca strain CAV1099 plasmid pCAV1099-114, complete sequence.	IncFIB	IncF	IncF_no_alleles_detected	-	-	agreement	NA	-	-	-	-	-	-
NZ_CP011595.1	Klebsiella oxytoca strain CAV1099 plasmid pKPC_CAV1099, complete sequence.	IncFII,IncFII	IncF,IncF	IncF_F5:A-:B-	MOBF	MOBF	agreement	NA	MOBF: conjugative transfer relaxase/helicase TraI; 4654-5544; 247-5545	MOBF: 2e-106	MOBF: 1	MOBF: conjugative transfer relaxase/helicase TraI; 4720-5547; 247-5545	MOBF: 2e-39	MOBF: 1
NZ_CP011594.1	Klebsiella oxytoca strain CAV1099 plasmid pCAV1099-111, complete sequence.	-	-	-	-	-	agreement	NA	-	-	-	-	-	-
NZ_CP011593.1	Klebsiella oxytoca strain CAV1099 plasmid pCAV1099-69, complete sequence.	IncL/M	IncL/M	-	MOBP	MOBP	agreement	NA	MOBP: hypothetical protein; 23428-23889; 23391-25371	MOBP: 6e-04	MOBP: 2	MOBP: hypothetical protein; 23524-24402; 23391-25371	MOBP: 5e-16	MOBP: 1
NZ_CP011592.1	Klebsiella oxytoca strain CAV1099 plasmid pCAV1099-5410, complete sequence.	ColRNAI	Col	-	-	MOBP	disagreement	falsenegative	-	-	-	MOBP: DNA polymerase; 3097-3924; 2477-3974	MOBP: 6e-62	MOBP: 8
NZ_CM001146.1	Escherichia fergusonii ECD227 plasmid pECD227_5, complete sequence, whole genome shotgun sequence.	ColRNAI	Col	-	-	-	agreement	NA	-	-	-	-	-	-
KP987216.1	Citrobacter freundii strain 112298 plasmid p112298-NDM, complete sequence.	IncX3	IncX	-	MOBP	MOBQ	disagreement	different type assigned	MOBP: relaxase/mobilization protein taxc; 47695-48357; 47231-48392	MOBP: 4e-17	MOBP: 1	MOBQ: relaxase/mobilization protein taxc; 47680-48249; 47231-48392	MOBQ: 3e-09	MOBQ: 3
KP987215.1	Citrobacter freundii strain 112298 plasmid p112298-KPC, complete sequence.	-	-	-	MOBP	MOBP	agreement	NA	MOBP: nikb protein; 63274-64152; 63274-65974	MOBP: 1e-31	MOBP: 3	MOBP: nikb protein; 63460-64233; 63274-65974	MOBP: 9e-16	MOBP: 1
NZ_CP011590.1	Enterobacter asburiae strain CAV1043 plasmid pCAV1043-97, complete sequence.	IncFIB,IncFIB,IncFII	IncF,IncF,IncF	IncF_F3:A-:B-	-	-	agreement	NA	-	-	-	-	-	-
NZ_CP011589.1	Enterobacter asburiae strain CAV1043 plasmid pKPC_CAV1043, complete sequence.	IncN1	IncN	IncN_6	MOBF	MOBF	agreement	NA	MOBF: conjugative relaxase; 43000-43872; 40636-43873	MOBF: 9e-44	MOBF: 1	MOBF: conjugative relaxase; 42976-43872; 40636-43873	MOBF: 8e-90	MOBF: 1
NZ_CP011588.1	Enterobacter asburiae strain CAV1043 plasmid pCAV1043-58, complete sequence.	-	-	-	MOBP	MOBQ	disagreement	different type assigned	MOBP: spore coat protein CotH; 40210-40872; 39744-40905	MOBP: 1e-17	MOBP: 1	MOBQ: spore coat protein CotH; 40012-40764; 39744-40905	MOBQ: 9e-09	MOBQ: 3
NZ_CP011587.1	Enterobacter asburiae strain CAV1043 plasmid pCAV1043-51, complete sequence.	IncFIA,IncFII	IncF,IncF	IncF_F3:A10:B-	-	-	agreement	NA	-	-	-	-	-	-
NZ_CP011586.1	Enterobacter asburiae strain CAV1043 plasmid pCAV1043-10, complete sequence.	ColRNAI	Col	-	-	-	agreement	NA	-	-	-	-	-	-
NZ_CP011585.1	Enterobacter asburiae strain CAV1043 plasmid pCAV1043-1919, complete sequence.	ColRNAI	Col	-	-	-	agreement	NA	-	-	-	-	-	-
NZ_CP011573.1	Enterobacter aerogenes strain CAV1320 plasmid pKPC_CAV1320, complete sequence.	rep_CP011573	rep_CP011573	-	MOBQ	MOBQ	agreement	NA	MOBQ: hypothetical protein; 1894-2493; 1137-2151	MOBQ: 1e-18	MOBQ: 1	MOBQ: hypothetical protein; 1879-2493; 1137-2151	MOBQ: 6e-11	MOBQ: 1
NZ_CP011617.1	Klebsiella oxytoca strain CAV1335 plasmid pCAV1335-115, complete sequence.	IncFIB	IncF	IncF_no_alleles_detected	-	-	agreement	NA	-	-	-	-	-	-
NZ_CP011616.1	Klebsiella oxytoca strain CAV1335 plasmid pCAV1335-118, complete sequence.	-	-	-	-	-	agreement	NA	-	-	-	-	-	-
NZ_CP011614.1	Klebsiella oxytoca strain CAV1335 plasmid pCAV1335-92, complete sequence.	IncL/M	IncL/M	-	MOBP	MOBP	agreement	NA	MOBP: hypothetical protein; 82102-82563; 82067-84047	MOBP: 6e-04	MOBP: 2	MOBP: hypothetical protein; 82198-83076; 82067-84047	MOBP: 8e-16	MOBP: 1
NZ_CP011613.1	Klebsiella oxytoca strain CAV1335 plasmid pCAV1335-5410, complete sequence.	ColRNAI	Col	-	-	MOBP	disagreement	falsenegative	-	-	-	MOBP: DNA polymerase; 3664-4491; 3617-5114	MOBP: 6e-63	MOBP: 8
NZ_CP011571.1	Enterobacter cloacae strain CAV1311 plasmid pKPC_CAV1311, complete sequence.	IncR	IncR	-	-	-	agreement	NA	-	-	-	-	-	-
NZ_CP011569.1	Enterobacter cloacae strain CAV1311 plasmid pCAV1311-3223, complete sequence.	ColRNAI	Col	-	-	MOBP	disagreement	falsenegative	-	-	-	MOBP: None; 2146-2964; None	MOBP: 1e-58	MOBP: 8
NZ_CP011635.1	Klebsiella oxytoca strain CAV1374 plasmid pKPC_CAV1374, complete sequence.	IncHI1,IncHI1	IncH,IncH	IncHI1_12	MOBH,MOBP,MOBP	MOBH,MOBP,MOBP	agreement	NA	MOBH: hypothetical protein; 222910-223650; 220773-223809,MOBP: type VI secretion protein; 150994-151926; 150052-152047,MOBP: type VI secretion protein; 27841-28746; 26898-28881	MOBH: 6e-20,MOBP: 1e-07,MOBP: 7e-06	MOBH: 1,MOBP: 2,MOBP: 2	MOBH: hypothetical protein; 222910-223809; 220773-223809,MOBP: type VI secretion protein; 151243-151635; 150052-152047,MOBP: type VI secretion protein; 27919-28482; 26898-28881	MOBH: 0.0,MOBP: 5e-04,MOBP: 7e-04	MOBH: 1,MOBP: 4,MOBP: 4
NZ_CP011634.1	Klebsiella oxytoca strain CAV1374 plasmid pCAV1374-228, complete sequence.	IncFIA,IncFII,IncFII	IncF,IncF,IncF	IncF_F3:A10:B-	-	-	agreement	NA	-	-	-	-	-	-
NZ_CP011633.1	Klebsiella oxytoca strain CAV1374 plasmid pCAV1374-150, complete sequence.	IncFIB,IncFII	IncF,IncF	IncF_F4:A-:B-	MOBF	MOBF	agreement	NA	MOBF: None; 1387-2289; None	MOBF: 4e-158	MOBF: 1	MOBF: None; 1426-2259; None	MOBF: 3e-47	MOBF: 1
NZ_CP011632.1	Klebsiella oxytoca strain CAV1374 plasmid pCAV1374-84, complete sequence.	IncL/M	IncL/M	-	MOBP	MOBP	agreement	NA	MOBP: hypothetical protein; 9880-10341; 9845-11825	MOBP: 6e-04	MOBP: 2	MOBP: hypothetical protein; 10096-10854; 9845-11825	MOBP: 2e-16	MOBP: 1
NZ_CP011631.1	Klebsiella oxytoca strain CAV1374 plasmid pCAV1374-54, complete sequence.	-	-	-	-	-	agreement	NA	-	-	-	-	-	-
NZ_CP011630.1	Klebsiella oxytoca strain CAV1374 plasmid pCAV1374-49, complete sequence.	-	-	-	-	-	agreement	NA	-	-	-	-	-	-
NZ_CP011628.1	Klebsiella oxytoca strain CAV1374 plasmid pCAV1374-16, complete sequence.	-	-	-	-	-	agreement	NA	-	-	-	-	-	-
NZ_CP011627.1	Klebsiella oxytoca strain CAV1374 plasmid pCAV1374-14, complete sequence.	ColRNAI	Col	-	-	-	agreement	NA	-	-	-	-	-	-
NZ_CP011626.1	Klebsiella oxytoca strain CAV1374 plasmid pCAV1374-6538, complete sequence.	ColRNAI	Col	-	-	-	agreement	NA	-	-	-	-	-	-
NZ_CP011625.1	Klebsiella oxytoca strain CAV1374 plasmid pCAV1374-1919, complete sequence.	ColRNAI	Col	-	-	-	agreement	NA	-	-	-	-	-	-
NZ_CP011656.1	Citrobacter freundii strain CAV1741 plasmid pKPC_CAV1741, complete sequence.	IncL/M,repA_CP013325	IncL/M,repA_CP013325	-	MOBC,MOBP	MOBC,MOBP	agreement	NA	MOBC: hypothetical protein; 14536-15246; 14537-15251,MOBP: hypothetical protein; 93025-93486; 92988-94968	MOBC: 6e-164,MOBP: 6e-04	MOBC: 1,MOBP: 2	MOBC: hypothetical protein; 14530-15069; 14537-15251,MOBP: hypothetical protein; 93121-93999; 92988-94968	MOBC: 1e-04,MOBP: 6e-16	MOBC: 2,MOBP: 1
NZ_CP011655.1	Citrobacter freundii strain CAV1741 plasmid pCAV1741-110, complete sequence.	IncFIB	IncF	IncF_no_alleles_detected	-	-	agreement	NA	-	-	-	-	-	-
NZ_CP011654.1	Citrobacter freundii strain CAV1741 plasmid pCAV1741-101, complete sequence.	IncFIB	IncF	IncF_F-:A-:B36	-	-	agreement	NA	-	-	-	-	-	-
NZ_CP011653.1	Citrobacter freundii strain CAV1741 plasmid pCAV1741-16, complete sequence.	-	-	-	-	-	agreement	NA	-	-	-	-	-	-
NZ_CP011652.1	Citrobacter freundii strain CAV1741 plasmid pCAV1741-3223, complete sequence.	ColRNAI	Col	-	-	MOBP	disagreement	falsenegative	-	-	-	MOBP: None; 2215-3033; None	MOBP: 2e-59	MOBP: 8
NZ_CP011651.1	Citrobacter freundii strain CAV1741 plasmid pCAV1741-1916, complete sequence.	ColRNAI	Col	-	-	-	agreement	NA	-	-	-	-	-	-
NZ_CP011649.1	Enterobacter cloacae strain CAV1669 plasmid pKPC_CAV1669, complete sequence.	IncR	IncR	-	-	-	agreement	NA	-	-	-	-	-	-
NZ_CP011611.1	Citrobacter freundii strain CAV1321 plasmid pKPC_CAV1321-244, complete sequence.	-	-	-	MOBH	MOBH	agreement	NA	MOBH: DNA helicase; 130951-131805; 130841-133544	MOBH: 5e-46	MOBH: 1	MOBH: DNA helicase; 131080-131589; 130841-133544	MOBH: 2e-18	MOBH: 1
NZ_CP011610.1	Citrobacter freundii strain CAV1321 plasmid pCAV1321-135, complete sequence.	IncFIB,IncFII	IncF,IncF	IncF_F5:A-:B36	MOBF	MOBF	agreement	NA	MOBF: conjugative transfer relaxase/helicase TraI; 102448-103338; 98036-103340	MOBF: 9e-107	MOBF: 1	MOBF: conjugative transfer relaxase/helicase TraI; 102514-103341; 98036-103340	MOBF: 1e-39	MOBF: 1
NZ_CP011609.1	Citrobacter freundii strain CAV1321 plasmid pCAV1321-71, complete sequence.	IncL/M	IncL/M	-	MOBP	MOBP	agreement	NA	MOBP: hypothetical protein; 57952-58413; 57916-59896	MOBP: 6e-04	MOBP: 2	MOBP: hypothetical protein; 58168-58926; 57916-59896	MOBP: 1e-16	MOBP: 1
NZ_CP011608.1	Citrobacter freundii strain CAV1321 plasmid pKPC_CAV1321-45, complete sequence.	repA_CP013325	repA_CP013325	-	MOBC	MOBC	agreement	NA	MOBC: hypothetical protein; 14536-15246; 14537-15251	MOBC: 3e-163	MOBC: 1	MOBC: hypothetical protein; 14530-15069; 14537-15251	MOBC: 6e-05	MOBC: 2
NZ_CP011607.1	Citrobacter freundii strain CAV1321 plasmid pCAV1321-4938, complete sequence.	ColRNAI	Col	-	-	MOBP	disagreement	falsenegative	-	-	-	MOBP: None; 4030-4866; None	MOBP: 4e-58	MOBP: 8
NZ_CP011606.1	Citrobacter freundii strain CAV1321 plasmid pCAV1321-4310, complete sequence.	ColRNAI	Col	-	-	MOBP	disagreement	falsenegative	-	-	-	MOBP: None; 565-1380; None	MOBP: 3e-60	MOBP: 8
NZ_CP011605.1	Citrobacter freundii strain CAV1321 plasmid pCAV1321-3820, complete sequence.	ColRNAI	Col	-	-	MOBP	disagreement	falsenegative	-	-	-	MOBP: hypothetical protein; 1585-2400; 1536-3042	MOBP: 2e-60	MOBP: 8
NZ_CP011604.1	Citrobacter freundii strain CAV1321 plasmid pCAV1321-3223, complete sequence.	ColRNAI	Col	-	-	MOBP	disagreement	falsenegative	-	-	-	MOBP: DNA polymerase; 1483-2301; 1439-2933	MOBP: 1e-57	MOBP: 8
NZ_CP011603.1	Citrobacter freundii strain CAV1321 plasmid pCAV1321-1916, complete sequence.	ColRNAI	Col	-	-	-	agreement	NA	-	-	-	-	-	-
NZ_CP011583.1	Enterobacter cloacae strain CAV1668 plasmid pCAV1668-85, complete sequence.	IncR	IncR	-	-	-	agreement	NA	-	-	-	-	-	-
NZ_CP011582.1	Enterobacter cloacae strain CAV1668 plasmid pKPC_CAV1668, complete sequence.	repA_CP013325	repA_CP013325	-	MOBC	MOBC	agreement	NA	MOBC: hypothetical protein; 14536-15246; 14537-15251	MOBC: 1e-163	MOBC: 1	MOBC: hypothetical protein; 14530-15069; 14537-15251	MOBC: 7e-05	MOBC: 2
NZ_CP011601.1	Kluyvera intermedia strain CAV1151 plasmid pCAV1151-296, complete sequence.	IncHI2,IncHI2	IncH,IncH	IncHI2_1	MOBH	MOBH	agreement	NA	MOBH: helicase; 5488-6285; 5386-8533	MOBH: 1e-21	MOBH: 1	MOBH: helicase; 5386-6285; 5386-8533	MOBH: 2e-179	MOBH: 1
NZ_CP011600.1	Kluyvera intermedia strain CAV1151 plasmid pCAV1151-215, complete sequence.	IncFIB,IncFII,IncFII	IncF,IncF,IncF	IncF_F73:A-:B-	MOBF	MOBC,MOBF	disagreement	falsenegative	MOBF: conjugal transfer protein TraI; 19429-20244; 15931-20245	MOBF: 8e-84	MOBF: 1	MOBC: molybdopterin-guanine dinucleotide biosynthesis protein MobC; 145933-146097; 145965-146199,MOBF: conjugal transfer protein TraI; 19423-20184; 15931-20245	MOBC: 2e-09,MOBF: 4e-37	MOBC: 2,MOBF: 1
NZ_CP011599.1	Kluyvera intermedia strain CAV1151 plasmid pCAV1151-83, complete sequence.	IncL/M	IncL/M	-	MOBP	MOBP	agreement	NA	MOBP: hypothetical protein; 9562-10023; 9527-11507	MOBP: 6e-04	MOBP: 2	MOBP: hypothetical protein; 9778-10536; 9527-11507	MOBP: 2e-16	MOBP: 1
NZ_CP011598.1	Kluyvera intermedia strain CAV1151 plasmid pKPC_CAV1151, complete sequence.	repA_CP013325	repA_CP013325	-	MOBC	MOBC	agreement	NA	MOBC: hypothetical protein; 14536-15246; 14537-15251	MOBC: 5e-164	MOBC: 1	MOBC: hypothetical protein; 14530-15069; 14537-15251	MOBC: 9e-05	MOBC: 2
AP014939.1	Citrobacter freundii plasmid pKHM-1 DNA, complete sequence, strain: KHM 243.	IncA/C2	IncA/C	IncA/C_unknown	MOBH	MOBH	agreement	NA	MOBH: type IV conjugative transfer protein TraI; 42541-43440; 42541-45511	MOBH: 0.0	MOBH: 1	MOBH: type IV conjugative transfer protein TraI; 42649-43221; 42541-45511	MOBH: 7e-20	MOBH: 1
NZ_CM003276.1	Tatumella morbirosei strain LMG 23360 plasmid pTmo1, complete sequence, whole genome shotgun sequence.	ColRNAI	Col	-	-	MOBP	disagreement	falsenegative	-	-	-	MOBP: DNA polymerase; 1669-2526; 1663-3148	MOBP: 4e-66	MOBP: 8
NZ_CP011050.1	Cronobacter sakazakii strain ATCC 29544 plasmid CSK29544_3p, complete sequence.	IncFIB	IncF	IncF_no_alleles_detected	-	-	agreement	NA	-	-	-	-	-	-
NZ_CP011049.1	Cronobacter sakazakii strain ATCC 29544 plasmid CSK29544_2p, complete sequence.	ColRNAI	Col	-	-	MOBP	disagreement	falsenegative	-	-	-	MOBP: nuclease; 3130-3957; 3081-4587	MOBP: 4e-63	MOBP: 8
NZ_CP011048.1	Cronobacter sakazakii strain ATCC 29544 plasmid CSK29544_1p, complete sequence.	IncFIB	IncF	IncF_no_alleles_detected	-	-	agreement	NA	-	-	-	-	-	-
NZ_CM003247.1	Yersinia pestis subsp. pestis bv. Orientalis strain ZE94-2122 plasmid pPCP1, complete sequence, whole genome shotgun sequence.	ColRNAI	Col	-	-	-	agreement	NA	-	-	-	-	-	-
NZ_CP011133.1	Citrobacter amalonaticus Y19 plasmid, complete sequence.	-	-	-	MOBH	MOBH	agreement	NA	MOBH: DNA helicase; 83965-84879; 82229-84932	MOBH: 3e-46	MOBH: 1	MOBH: DNA helicase; 84181-84690; 82229-84932	MOBH: 3e-18	MOBH: 1
NZ_CP010911.1	Candidatus Pantoea carbekii strain US plasmid pBMSBPS4, complete sequence.	-	-	-	-	-	agreement	NA	-	-	-	-	-	-
NZ_CP010910.1	Candidatus Pantoea carbekii strain US plasmid pBMSBPS3, complete sequence.	-	-	-	-	-	agreement	NA	-	-	-	-	-	-
NZ_CP010909.1	Candidatus Pantoea carbekii strain US plasmid pBMSBPS2, complete sequence.	IncFII	IncF	IncF_F3:A-:B-	-	-	agreement	NA	-	-	-	-	-	-
NZ_CP010908.1	Candidatus Pantoea carbekii strain US plasmid pBMSBPS1, complete sequence.	-	-	-	-	-	agreement	NA	-	-	-	-	-	-
NZ_CP009835.1	Yersinia pestis strain KIM5 plasmid pCD, complete sequence.	IncFII	IncF	IncF_F1:A-:B-	-	-	agreement	NA	-	-	-	-	-	-
NZ_CP009834.1	Yersinia pestis strain KIM5 plasmid pMT, complete sequence.	IncFIB	IncF	IncF_no_alleles_detected	-	-	agreement	NA	-	-	-	-	-	-
NZ_CP009905.1	Yersinia pestis Antiqua plasmid pCD, complete sequence.	IncFII	IncF	IncF_F1:A-:B-	-	-	agreement	NA	-	-	-	-	-	-
NZ_CP009904.1	Yersinia pestis Antiqua plasmid pMT, complete sequence.	IncFIB	IncF	IncF_no_alleles_detected	-	-	agreement	NA	-	-	-	-	-	-
NZ_CP009903.1	Yersinia pestis Antiqua plasmid pPCP, complete sequence.	ColRNAI	Col	-	-	-	agreement	NA	-	-	-	-	-	-
NZ_CP009841.1	Yersinia pestis A1122 plasmid pMT, complete sequence.	IncFIB	IncF	IncF_no_alleles_detected	-	-	agreement	NA	-	-	-	-	-	-
NZ_CP009839.1	Yersinia pestis A1122 plasmid pPCP, complete sequence.	ColRNAI	Col	-	-	-	agreement	NA	-	-	-	-	-	-
NZ_CP009995.1	Yersinia pestis strain Java9 plasmid1, complete sequence.	IncFII	IncF	IncF_F1:A-:B-	-	-	agreement	NA	-	-	-	-	-	-
NZ_CP009994.1	Yersinia pestis strain Java9 plasmid2, complete sequence.	pJARS36	pJARS36	-	-	-	agreement	NA	-	-	-	-	-	-
NZ_CP009993.1	Yersinia pestis strain Java9 plasmid3, complete sequence.	IncX5	IncX	-	MOBP	MOBQ	disagreement	different type assigned	MOBP: hypothetical protein; 25195-25899; 25191-26415	MOBP: 2e-18	MOBP: 1	MOBQ: hypothetical protein; 25357-26316; 25191-26415	MOBQ: 2e-17	MOBQ: 4
NZ_CP009937.1	Yersinia pestis Angola plasmid pCD, complete sequence.	IncFII	IncF	IncF_F1:A-:B-	-	-	agreement	NA	-	-	-	-	-	-
NZ_CP009936.1	Yersinia pestis Angola plasmid pPCP, complete sequence.	ColRNAI	Col	-	-	-	agreement	NA	-	-	-	-	-	-
NZ_CP009934.1	Yersinia pestis Angola plasmid pMT, complete sequence.	IncFIB	IncF	IncF_no_alleles_detected	-	-	agreement	NA	-	-	-	-	-	-
NZ_CP009990.1	Yersinia pestis strain Nicholisk 41 plasmid 2, complete genome.	IncFII	IncF	IncF_F1:A-:B-	-	-	agreement	NA	-	-	-	-	-	-
NZ_CP009989.1	Yersinia pestis strain Nicholisk 41 plasmid 1, complete genome.	IncFIB	IncF	IncF_no_alleles_detected	-	-	agreement	NA	-	-	-	-	-	-
NZ_CP009988.1	Yersinia pestis strain Nicholisk 41 plasmid 3, complete genome.	ColRNAI	Col	-	-	-	agreement	NA	-	-	-	-	-	-
NZ_CP009843.1	Yersinia pestis strain Dodson plasmid pMT, complete sequence.	IncFIB	IncF	IncF_no_alleles_detected	-	-	agreement	NA	-	-	-	-	-	-
NZ_CP009842.1	Yersinia pestis strain Dodson plasmid pCD, complete sequence.	IncFII	IncF	IncF_F1:A-:B-	-	-	agreement	NA	-	-	-	-	-	-
NZ_CP009837.1	Yersinia enterocolitica strain 2516-87 plasmid pCD, complete sequence.	IncFII	IncF	IncF_F2:A-:B-	-	-	agreement	NA	-	-	-	-	-	-
NZ_CP010069.1	Yersinia pseudotuberculosis str. PA3606 plasmid unnamed1, complete sequence.	IncFII	IncF	IncF_F1:A-:B-	-	-	agreement	NA	-	-	-	-	-	-
NZ_CP010068.1	Yersinia pseudotuberculosis str. PA3606 plasmid unnamed2, complete sequence.	ColRNAI	Col	-	MOBV	MOBV	agreement	NA	MOBV: hypothetical protein; 5383-6282; 5297-6488	MOBV: 6e-42	MOBV: 1	MOBV: hypothetical protein; 5395-6072; 5297-6488	MOBV: 3e-08	MOBV: 1
NZ_CP010294.1	Yersinia pestis strain Nairobi plasmid pPCP, complete sequence.	ColRNAI	Col	-	-	-	agreement	NA	-	-	-	-	-	-
NZ_CP010246.1	Yersinia pestis Pestoides G plasmid pCD, complete sequence.	IncFII	IncF	IncF_F1:A-:B-	-	-	agreement	NA	-	-	-	-	-	-
NZ_CP010022.1	Yersinia pestis str. Pestoides B plasmid pCD, complete sequence.	IncFII	IncF	IncF_F1:A-:B-	-	-	agreement	NA	-	-	-	-	-	-
NZ_CP010021.1	Yersinia pestis str. Pestoides B plasmid pMT, complete sequence.	IncFIB	IncF	IncF_no_alleles_detected	-	-	agreement	NA	-	-	-	-	-	-
NZ_CP010020.1	Yersinia pestis str. Pestoides B plasmid pPCP, complete sequence.	ColRNAI	Col	-	-	-	agreement	NA	-	-	-	-	-	-
NZ_CP009491.1	Yersinia pestis strain PBM19 plasmid pCD1, complete sequence.	IncFII	IncF	IncF_F1:A-:B-	-	-	agreement	NA	-	-	-	-	-	-
NZ_CP009490.1	Yersinia pestis strain PBM19 plasmid pMT1, complete sequence.	IncFIB	IncF	IncF_no_alleles_detected	-	-	agreement	NA	-	-	-	-	-	-
NZ_CP009489.1	Yersinia pestis strain PBM19 plasmid pPCP1, complete sequence.	ColRNAI	Col	-	-	-	agreement	NA	-	-	-	-	-	-
NZ_CP009703.1	Yersinia pestis strain Harbin35 plasmid unnamed2, complete sequence.	IncFII	IncF	IncF_F1:A-:B-	-	-	agreement	NA	-	-	-	-	-	-
NZ_CP009702.1	Yersinia pestis strain Harbin35 plasmid unnamed1, complete sequence.	IncFIB	IncF	IncF_no_alleles_detected	-	-	agreement	NA	-	-	-	-	-	-
NZ_CP009701.1	Yersinia pestis strain Harbin35 plasmid unnamed3, complete sequence.	ColRNAI	Col	-	-	-	agreement	NA	-	-	-	-	-	-
NZ_CP009366.1	Yersinia enterocolitica strain WA plasmid, complete sequence.	IncFII	IncF	IncF_no_alleles_detected	-	-	agreement	NA	-	-	-	-	-	-
NZ_CP009714.1	Yersinia pestis Pestoides F plasmid pMT, complete sequence.	IncFIB,IncFII	IncF,IncF	IncF_F3:A-:B-	MOBF	MOBF	agreement	NA	MOBF: conjugal transfer protein TraI; 98482-99375; 98483-103724	MOBF: 4e-168	MOBF: 1	MOBF: conjugal transfer protein TraI; 98512-99342; 98483-103724	MOBF: 7e-52	MOBF: 1
NZ_CP009713.1	Yersinia pestis Pestoides F plasmid pCD, complete sequence.	IncFII	IncF	IncF_F1:A-:B-	-	-	agreement	NA	-	-	-	-	-	-
NZ_CP009724.1	Yersinia pestis strain Shasta plasmid pPCP, complete sequence.	-	-	-	-	-	agreement	NA	-	-	-	-	-	-
NZ_CP009722.1	Yersinia pestis strain Shasta plasmid pMT, complete sequence.	IncFIB	IncF	IncF_no_alleles_detected	-	-	agreement	NA	-	-	-	-	-	-
NZ_CP009721.1	Yersinia pestis strain Shasta plasmid pCD, complete sequence.	IncFII	IncF	IncF_F1:A-:B-	-	-	agreement	NA	-	-	-	-	-	-
NZ_CP009711.1	Yersinia pseudotuberculosis IP 32953 plasmid pYAC_1, complete sequence.	IncFII	IncF	IncF_F1:A-:B-	-	-	agreement	NA	-	-	-	-	-	-
NZ_CP009710.1	Yersinia pseudotuberculosis IP 32953 plasmid pYAC_2, complete sequence.	pIP32953	pIP32953	-	-	MOBC,MOBC	disagreement	falsenegative	-	-	-	MOBC: None; 1-198; None,MOBC: None; 26479-26931; None	MOBC: 3e-16,MOBC: 6e-11	MOBC: 1,MOBC: 2
NZ_CP009784.1	Yersinia pestis strain El Dorado plasmid pMT, complete sequence.	IncFIB	IncF	IncF_no_alleles_detected	-	-	agreement	NA	-	-	-	-	-	-
NZ_CP009783.1	Yersinia pestis strain El Dorado plasmid pCD, complete sequence.	IncFII	IncF	IncF_F1:A-:B-	-	-	agreement	NA	-	-	-	-	-	-
NZ_CP009779.1	Yersinia pseudotuberculosis PB1/+ plasmid pYAB, complete sequence.	IncFII	IncF	IncF_F1:A-:B-	-	-	agreement	NA	-	-	-	-	-	-
NZ_CP009758.1	Yersinia pseudotuberculosis strain EP2/+ plasmid pCD, complete sequence.	IncFII	IncF	IncF_F1:A-:B-	-	-	agreement	NA	-	-	-	-	-	-
NZ_CP009363.1	Yersinia frederiksenii Y225 plasmid unnsmrf, complete sequence.	-	-	-	-	-	agreement	NA	-	-	-	-	-	-
NZ_AP010873.1	Candidatus Ishikawaella capsulata Mpkobe plasmid pAst DNA, complete genome.	-	-	-	-	-	agreement	NA	-	-	-	-	-	-
NZ_AP013065.1	Serratia marcescens SM39 plasmid pSMC2 DNA, complete genome.	IncFII	IncF	IncF_F2:A-:B-	MOBF	MOBF	agreement	NA	MOBF: conjugal transfer protein TraI; 47428-48336; 47427-52545	MOBF: 3e-85	MOBF: 1	MOBF: conjugal transfer protein TraI; 47428-48303; 47427-52545	MOBF: 4e-34	MOBF: 1
NZ_AP013064.1	Serratia marcescens SM39 plasmid pSMC1 DNA, complete genome.	-	-	-	MOBP	MOBP	agreement	NA	MOBP: conjugal transfer protein TrbI; 12355-13107; 12428-14258	MOBP: 1e-20	MOBP: 3	MOBP: conjugal transfer protein TrbI; 12427-13335; 12428-14258	MOBP: 6e-131	MOBP: 1
NC_020919.1	Erwinia amylovora Ea356 plasmid pEA29, complete sequence.	-	-	-	-	-	agreement	NA	-	-	-	-	-	-
NC_017266.1	Yersinia pestis biovar Medievalis str. Harbin 35 plasmid pMT, complete sequence.	IncFIB	IncF	IncF_no_alleles_detected	-	-	agreement	NA	-	-	-	-	-	-
NC_017264.1	Yersinia pestis biovar Medievalis str. Harbin 35 plasmid pPCP, complete sequence.	ColRNAI	Col	-	-	-	agreement	NA	-	-	-	-	-	-
NC_017263.1	Yersinia pestis biovar Medievalis str. Harbin 35 plasmid pCD, complete sequence.	IncFII	IncF	IncF_F1:A-:B-	-	-	agreement	NA	-	-	-	-	-	-
NC_009141.1	Yersinia pestis biovar Orientalis str. IP275 plasmid pIP1202, complete sequence.	IncA/C2	IncA/C	IncA/C_3	MOBH	MOBH	agreement	NA	MOBH: conjugal transfer protein TraI; 64225-65124; 64225-67204	MOBH: 0.0	MOBH: 1	MOBH: conjugal transfer protein TraI; 64336-64905; 64225-67204	MOBH: 3e-21	MOBH: 1
NC_005816.1	Yersinia pestis biovar Microtus str. 91001 plasmid pPCP1, complete sequence.	ColRNAI	Col	-	-	-	agreement	NA	-	-	-	-	-	-
NC_005815.1	Yersinia pestis biovar Microtus str. 91001 plasmid pMT1, complete sequence.	IncFIB	IncF	IncF_no_alleles_detected	-	-	agreement	NA	-	-	-	-	-	-
NC_005813.1	Yersinia pestis biovar Microtus str. 91001 plasmid pCD1, complete sequence.	IncFII	IncF	IncF_F1:A-:B-	-	-	agreement	NA	-	-	-	-	-	-
NC_005814.1	Yersinia pestis biovar Microtus str. 91001 plasmid pCRY, complete sequence.	IncFII	IncF	IncF_no_alleles_detected	-	MOBC	disagreement	falsenegative	-	-	-	MOBC: hypothetical protein; 17137-17772; 17118-17874	MOBC: 5e-18	MOBC: 1
NC_021492.1	Enterobacter sp. R4-368 plasmid pENT01, complete sequence.	-	-	-	MOBF	MOBF	agreement	NA	MOBF: conjugative relaxase; 71734-72636; 67009-72637	MOBF: 6e-96	MOBF: 1	MOBF: conjugative relaxase; 71767-72606; 67009-72637	MOBF: 4e-40	MOBF: 1
NZ_CM001855.1	Providencia sneebia DSM 19967 plasmid pPSN3, complete sequence, whole genome shotgun sequence.	-	-	-	-	-	agreement	NA	-	-	-	-	-	-
NZ_CM001854.1	Providencia sneebia DSM 19967 plasmid pPSN2, complete sequence, whole genome shotgun sequence.	-	-	-	-	-	agreement	NA	-	-	-	-	-	-
NZ_CM001853.1	Providencia sneebia DSM 19967 plasmid pPSN1, complete sequence, whole genome shotgun sequence.	-	-	-	-	-	agreement	NA	-	-	-	-	-	-
NZ_AKKM01000049.1	Providencia alcalifaciens Dmel2 plasmid pPALC1, complete sequence, whole genome shotgun sequence.	-	-	-	-	MOBC	disagreement	falsenegative	-	-	-	MOBC: hypothetical protein; 7699-8343; 7688-8435	MOBC: 3e-18	MOBC: 1
NC_017158.1	Yersinia pestis D182038 plasmid pMT1, complete sequence.	IncFIB	IncF	IncF_no_alleles_detected	-	-	agreement	NA	-	-	-	-	-	-
NC_017157.1	Yersinia pestis D182038 plasmid pCD1, complete sequence.	IncFII	IncF	IncF_F1:A-:B-	-	-	agreement	NA	-	-	-	-	-	-
NC_017159.1	Yersinia pestis D182038 plasmid pPCP1, complete sequence.	ColRNAI	Col	-	-	-	agreement	NA	-	-	-	-	-	-
NC_009794.1	Citrobacter koseri ATCC BAA-895 plasmid pCKO2, complete sequence.	ColRNAI	Col	-	-	MOBP	disagreement	falsenegative	-	-	-	MOBP: hypothetical protein; 550-1386; 694-940	MOBP: 5e-62	MOBP: 8
NC_009793.1	Citrobacter koseri ATCC BAA-895 plasmid pCKO3, complete sequence.	ColRNAI	Col	-	-	MOBC	disagreement	falsenegative	-	-	-	MOBC: hypothetical protein; 892-1620; 888-1620	MOBC: 1e-152	MOBC: 1
NC_009596.1	Yersinia pestis CA88-4125 plasmid pMT1, complete sequence.	IncFIB	IncF	IncF_no_alleles_detected	-	-	agreement	NA	-	-	-	-	-	-
NC_009595.1	Yersinia pestis CA88-4125 plasmid pCD1, complete sequence.	IncFII	IncF	IncF_F1:A-:B-	-	-	agreement	NA	-	-	-	-	-	-
NZ_CP009858.1	Enterobacter cloacae strain ECNIH5 plasmid pKPC-47e, complete sequence.	IncN1	IncN	IncN_6	MOBF	MOBF	agreement	NA	MOBF: conjugative relaxase; 33652-34524; 31287-34524	MOBF: 4e-44	MOBF: 1	MOBF: conjugative relaxase; 33628-34524; 31287-34524	MOBF: 2e-90	MOBF: 1
NZ_CP009857.1	Enterobacter cloacae strain ECNIH5 plasmid pENT-d0d, complete sequence.	IncL/M	IncL/M	-	MOBP	MOBP	agreement	NA	MOBP: hypothetical protein; 51511-51972; 51475-53455	MOBP: 6e-04	MOBP: 2	MOBP: hypothetical protein; 51727-52485; 51475-53455	MOBP: 2e-17	MOBP: 1
NZ_CP009856.1	Enterobacter cloacae strain ECNIH5 plasmid pENT-784, complete sequence.	IncFII,IncR	IncF,IncR	-	-	-	agreement	NA	-	-	-	-	-	-
NZ_CP009855.1	Enterobacter cloacae strain ECNIH5 plasmid pENT-22e, complete sequence.	IncFIB,IncFII	IncF,IncF	IncF_no_alleles_detected	-	-	agreement	NA	-	-	-	-	-	-
NZ_CP010380.1	Enterobacter cloacae strain 34983 plasmid p34983-328.905kb, complete sequence.	IncHI1,IncHI1	IncH,IncH	IncHI1_11	MOBH,MOBP,MOBP	MOBH,MOBP,MOBP	agreement	NA	MOBH: hypothetical protein; 181807-182547; 179670-182706,MOBP: type VI secretion protein; 291016-291948; 290895-292899,MOBP: type VI secretion protein; 81649-82554; 81513-83496	MOBH: 5e-20,MOBP: 4e-07,MOBP: 7e-06	MOBH: 1,MOBP: 2,MOBP: 2	MOBH: hypothetical protein; 181807-182706; 179670-182706,MOBP: type VI secretion protein; 291274-291699; 290895-292899,MOBP: type VI secretion protein; 81913-82476; 81513-83496	MOBH: 0.0,MOBP: 0.058,MOBP: 5e-04	MOBH: 1,MOBP: 3,MOBP: 4
NZ_CP010379.1	Enterobacter cloacae strain 34983 plasmid p34983-43.621kb, complete sequence.	repA_CP013325	repA_CP013325	-	MOBC	MOBC	agreement	NA	MOBC: hypothetical protein; 40324-41034; 40323-41037	MOBC: 1e-158	MOBC: 1	MOBC: hypothetical protein; 40318-40857; 40323-41037	MOBC: 8e-05	MOBC: 2
NZ_CP010378.1	Enterobacter cloacae strain 34983 plasmid p34983-59.134kb, complete sequence.	IncN3	IncN	IncN_no_alleles_detected	MOBF	MOBF	agreement	NA	MOBF: conjugative relaxase; 54055-54936; 54056-57275	MOBF: 6e-91	MOBF: 2	MOBF: conjugative relaxase; 54055-54957; 54056-57275	MOBF: 2e-85	MOBF: 1
NZ_CP010326.1	Pantoea sp. PSNIH1 plasmid pPSP-3a9, complete sequence.	-	-	-	-	-	agreement	NA	-	-	-	-	-	-
NZ_CP010325.1	Pantoea sp. PSNIH1 plasmid pPSP-057, complete sequence.	-	-	-	MOBP	MOBP	agreement	NA	MOBP: mobilization protein; 68341-69042; 68310-70272	MOBP: 8e-11	MOBP: 3	MOBP: mobilization protein; 68575-69315; 68310-70272	MOBP: 3e-22	MOBP: 1
NZ_CP009884.1	Pantoea sp. PSNIH1 plasmid pPSP-ee2, complete sequence.	ColE10	Col	-	MOBQ	MOBQ	agreement	NA	MOBQ: relaxation protein; 5914-6642; 5615-6713	MOBQ: 3e-13	MOBQ: 1	MOBQ: relaxation protein; 5857-6711; 5615-6713	MOBQ: 7e-53	MOBQ: 1
NZ_CP009883.1	Pantoea sp. PSNIH1 plasmid pPSP-a3e, complete sequence.	IncHI1,IncHI1	IncH,IncH	IncHI1_13	MOBH,MOBP	MOBH,MOBP	agreement	NA	MOBH: hypothetical protein; 181513-182253; 179377-182413,MOBP: type VI secretion protein; 23848-24753; 22906-24889	MOBH: 4e-20,MOBP: 7e-06	MOBH: 1,MOBP: 2	MOBH: hypothetical protein; 181513-182412; 179377-182413,MOBP: type VI secretion protein; 23926-24621; 22906-24889	MOBH: 0.0,MOBP: 4e-04	MOBH: 1,MOBP: 4
NZ_CP009882.1	Pantoea sp. PSNIH1 plasmid pPSP-26e, complete sequence.	-	-	-	-	-	agreement	NA	-	-	-	-	-	-
NZ_CP009881.1	Pantoea sp. PSNIH1 plasmid pKPC-1c5, complete sequence.	IncN1	IncN	IncN_6	MOBF	MOBF	agreement	NA	MOBF: conjugative relaxase; 33652-34524; 31287-34524	MOBF: 4e-44	MOBF: 1	MOBF: conjugative relaxase; 33628-34524; 31287-34524	MOBF: 2e-90	MOBF: 1
NZ_CP010387.1	Enterobacter cloacae strain 34399 plasmid p34399-43.500kb, complete sequence.	repA_CP013325	repA_CP013325	-	MOBC	MOBC	agreement	NA	MOBC: hypothetical protein; 20860-21570; 20860-21574	MOBC: 1e-157	MOBC: 1	MOBC: hypothetical protein; 20854-21393; 20860-21574	MOBC: 1e-04	MOBC: 2
NZ_CP010386.1	Enterobacter cloacae strain 34399 plasmid p34399-121.660kb, complete sequence.	IncFIB	IncF	IncF_no_alleles_detected	-	-	agreement	NA	-	-	-	-	-	-
NZ_CP010385.1	Enterobacter cloacae strain 34399 plasmid p34399-106.698kb, complete sequence.	-	-	-	MOBP	MOBP	agreement	NA	MOBP: hypothetical protein; 80785-81681; 80802-83502	MOBP: 1e-31	MOBP: 3	MOBP: hypothetical protein; 80989-81762; 80802-83502	MOBP: 1e-15	MOBP: 1
NC_017156.1	Yersinia pestis D106004 plasmid pPCY1, complete sequence.	ColRNAI	Col	-	-	-	agreement	NA	-	-	-	-	-	-
NC_017155.1	Yersinia pestis D106004 plasmid pMT1, complete sequence.	IncFIB	IncF	IncF_no_alleles_detected	-	-	agreement	NA	-	-	-	-	-	-
NC_017153.1	Yersinia pestis D106004 plasmid pCD1, complete sequence.	IncFII	IncF	IncF_F1:A-:B-	-	-	agreement	NA	-	-	-	-	-	-
NC_015063.1	Rahnella sp. Y9602 plasmid pRAHAQ02, complete sequence.	-	-	-	-	-	agreement	NA	-	-	-	-	-	-
NC_015062.1	Rahnella sp. Y9602 plasmid pRAHAQ01, complete sequence.	-	-	-	-	-	agreement	NA	-	-	-	-	-	-
NC_013957.1	Erwinia amylovora CFBP1430 plasmid pEA29.	-	-	-	-	-	agreement	NA	-	-	-	-	-	-
NC_008119.1	Yersinia pestis Nepal516 plasmid pPCP, complete sequence.	ColRNAI	Col	-	-	-	agreement	NA	-	-	-	-	-	-
NC_008118.1	Yersinia pestis Nepal516 plasmid pMT, complete sequence.	IncFIB	IncF	IncF_no_alleles_detected	-	-	agreement	NA	-	-	-	-	-	-
NC_008122.1	Yersinia pestis Antiqua plasmid pCD, complete sequence.	IncFII	IncF	IncF_F1:A-:B-	-	-	agreement	NA	-	-	-	-	-	-
NC_008121.1	Yersinia pestis Antiqua plasmid pPCP, complete sequence.	ColRNAI	Col	-	-	-	agreement	NA	-	-	-	-	-	-
NC_008120.1	Yersinia pestis Antiqua plasmid pMT, complete sequence.	IncFIB	IncF	IncF_no_alleles_detected	-	-	agreement	NA	-	-	-	-	-	-
NZ_CP007558.1	Citrobacter freundii CFNIH1 plasmid pKEC-a3c, complete sequence.	IncA/C2,IncN1	IncA/C,IncN	-	MOBF,MOBH	MOBF,MOBH	agreement	NA	MOBF: conjugative relaxase; 36874-37746; 34509-37746,MOBH: conjugal transfer protein TraI; 87388-88287; 87387-90366	MOBF: 5e-44,MOBH: 0.0	MOBF: 1,MOBH: 1	MOBF: conjugative relaxase; 36850-37746; 34509-37746,MOBH: conjugal transfer protein TraI; 87406-88182; 87387-90366	MOBF: 5e-91,MOBH: 4e-20	MOBF: 1,MOBH: 1
NZ_CP006666.1	Edwardsiella tarda 080813 plasmid 2, complete sequence.	-	-	-	-	-	agreement	NA	-	-	-	-	-	-
NZ_CP006665.1	Edwardsiella tarda 080813 plasmid 1, complete sequence.	IncA/C2	IncA/C	IncA/C_no_alleles_detected	MOBH	MOBH	agreement	NA	MOBH: conjugal transfer protein TraI; 70744-71637; 70744-73675	MOBH: 2e-179	MOBH: 1	MOBH: conjugal transfer protein TraI; 70960-71532; 70744-73675	MOBH: 6e-21	MOBH: 1
NZ_CP008919.1	Providencia stuartii strain ATCC 33672 plasmid, complete sequence.	-	-	-	MOBF	MOBF	agreement	NA	MOBF: type IV conjugative transfer system coupling protein TraD; 47977-48828; 45803-47978	MOBF: 3e-101	MOBF: 1	MOBF: type IV conjugative transfer system coupling protein TraD; 47974-48801; 45803-47978	MOBF: 5e-46	MOBF: 1
NZ_CP009871.1	Pantoea sp. PSNIH2 plasmid pPSP-cd6, complete sequence.	-	-	-	-	-	agreement	NA	-	-	-	-	-	-
NZ_CP009870.1	Pantoea sp. PSNIH2 plasmid pPSP-b98, complete sequence.	ColE10,ColRNAI	Col,Col	-	MOBQ	MOBQ	agreement	NA	MOBQ: relaxation protein; 4891-5523; 4591-5689	MOBQ: 1e-11	MOBQ: 1	MOBQ: relaxation protein; 5026-5688; 4591-5689	MOBQ: 6e-50	MOBQ: 1
NZ_CP009869.1	Pantoea sp. PSNIH2 plasmid pPSP-75c, complete sequence.	IncHI1,IncHI1	IncH,IncH	IncHI1_13	MOBH,MOBP,MOBP	MOBH,MOBP,MOBP	agreement	NA	MOBH: hypothetical protein; 211372-212112; 211214-214250,MOBP: type VI secretion protein; 290422-291354; 290301-292296,MOBP: type VI secretion protein; 32572-33477; 32438-34421	MOBH: 6e-20,MOBP: 1e-07,MOBP: 7e-06	MOBH: 1,MOBP: 2,MOBP: 2	MOBH: hypothetical protein; 211213-212112; 211214-214250,MOBP: type VI secretion protein; 290713-291105; 290301-292296,MOBP: type VI secretion protein; 32836-33399; 32438-34421	MOBH: 0.0,MOBP: 0.001,MOBP: 5e-04	MOBH: 1,MOBP: 4,MOBP: 4
NZ_CP009868.1	Pantoea sp. PSNIH2 plasmid pPSP-100, complete sequence.	IncA/C2	IncA/C	IncA/C_3	MOBH	MOBH	agreement	NA	MOBH: conjugal transfer protein TraI; 16225-17124; 14147-17126	MOBH: 0.0	MOBH: 1	MOBH: conjugal transfer protein TraI; 16330-16902; 14147-17126	MOBH: 5e-20	MOBH: 1
NZ_CP009867.1	Pantoea sp. PSNIH2 plasmid pKPC-56a, complete sequence.	IncN1	IncN	IncN_6	MOBF	MOBF	agreement	NA	MOBF: conjugative relaxase; 37318-38190; 34954-38191	MOBF: 6e-44	MOBF: 1	MOBF: conjugative relaxase; 37294-38190; 34954-38191	MOBF: 4e-90	MOBF: 1
NZ_CP008907.1	Enterobacter cloacae ECR091 plasmid pENT-4bd, complete sequence.	IncFIB,IncFII	IncF,IncF	IncF_no_alleles_detected	-	-	agreement	NA	-	-	-	-	-	-
NZ_CP008906.1	Enterobacter cloacae ECR091 plasmid pENT-08e, complete sequence.	IncHI2,IncHI2	IncH,IncH	IncHI2_1	MOBH	MOBH	agreement	NA	MOBH: helicase; 117214-118011; 114968-118115	MOBH: 7e-22	MOBH: 1	MOBH: helicase; 117214-118113; 114968-118115	MOBH: 2e-179	MOBH: 1
NZ_CP008900.1	Enterobacter cloacae ECNIH3 plasmid pENT-d4a, complete sequence.	-	-	-	MOBF	MOBF	agreement	NA	MOBF: conjugative relaxase; 3088-3978; 1114-4009	MOBF: 5e-50	MOBF: 1	MOBF: conjugative relaxase; 3115-4008; 1114-4009	MOBF: 1e-102	MOBF: 1
NZ_CP008899.1	Enterobacter cloacae ECNIH3 plasmid pENT-8a4, complete sequence.	IncHI2,IncHI2	IncH,IncH	IncHI2_1	MOBH	MOBH	agreement	NA	MOBH: helicase; 117214-118011; 114968-118115	MOBH: 1e-21	MOBH: 1	MOBH: helicase; 117214-118113; 114968-118115	MOBH: 2e-179	MOBH: 1
NZ_CP008898.1	Enterobacter cloacae ECNIH3 plasmid pENT-576, complete sequence.	IncFII,IncR	IncF,IncR	-	-	-	agreement	NA	-	-	-	-	-	-
NZ_CP009853.1	Enterobacter cloacae strain ECNIH4 plasmid pKPC-860, complete sequence.	IncN1	IncN	IncN_6	MOBF	MOBF	agreement	NA	MOBF: conjugative relaxase; 39874-40746; 37511-40748	MOBF: 4e-44	MOBF: 1	MOBF: conjugative relaxase; 39850-40746; 37511-40748	MOBF: 1e-90	MOBF: 1
NZ_CP009852.1	Enterobacter cloacae strain ECNIH4 plasmid pENT-e56, complete sequence.	IncL/M	IncL/M	-	MOBP	MOBP	agreement	NA	MOBP: hypothetical protein; 66283-66744; 64800-66780	MOBP: 6e-04	MOBP: 2	MOBP: hypothetical protein; 65770-66534; 64800-66780	MOBP: 2e-16	MOBP: 1
NZ_CP009851.1	Enterobacter cloacae strain ECNIH4 plasmid pENT-c88, complete sequence.	-	-	-	-	MOBC	disagreement	falsenegative	-	-	-	MOBC: hypothetical protein; 37069-37701; 37057-37804	MOBC: 3e-22	MOBC: 1
NZ_CP008845.1	Klebsiella oxytoca strain M1 plasmid pKOXM1D, complete sequence.	ColRNAI	Col	-	-	-	agreement	NA	-	-	-	-	-	-
NZ_CP008844.1	Klebsiella oxytoca strain M1 plasmid pKOXM1C, complete sequence.	-	-	-	-	-	agreement	NA	-	-	-	-	-	-
NZ_CP008843.1	Klebsiella oxytoca strain M1 plasmid pKOXM1B, complete sequence.	IncFII	IncF	IncF_F3:A-:B-	MOBF	MOBF	agreement	NA	MOBF: conjugal transfer protein TraI; 50287-51165; 50288-55547	MOBF: 1e-144	MOBF: 1	MOBF: conjugal transfer protein TraI; 50317-51147; 50288-55547	MOBF: 6e-50	MOBF: 1
NZ_CP008842.1	Klebsiella oxytoca strain M1 plasmid pKOXM1A, complete sequence.	IncFIB,IncFII	IncF,IncF	IncF_F9:A-:B-	MOBF	MOBF	agreement	NA	MOBF: conjugal transfer protein TraI; 44470-45369; 40106-45371	MOBF: 6e-155	MOBF: 1	MOBF: conjugal transfer protein TraI; 44488-45339; 40106-45371	MOBF: 2e-50	MOBF: 1
NZ_CP009126.1	Pectobacterium atrosepticum strain 21A plasmid pPA21A, complete sequence.	-	-	-	-	MOBC	disagreement	falsenegative	-	-	-	MOBC: hypothetical protein; 22165-22743; 22152-22899	MOBC: 4e-19	MOBC: 1
NZ_CP002700.1	Buchnera aphidicola str. W106 (Myzus persicae) plasmid pLeu, complete genome.	-	-	-	-	-	agreement	NA	-	-	-	-	-	-
NZ_CP002698.1	Buchnera aphidicola str. USDA (Myzus persicae) plasmid pLeu, complete sequence.	-	-	-	-	-	agreement	NA	-	-	-	-	-	-
NZ_CP002702.1	Buchnera aphidicola str. G002 (Myzus persicae) plasmid pLeu, complete sequence.	-	-	-	-	-	agreement	NA	-	-	-	-	-	-
NZ_CP002704.1	Buchnera aphidicola str. F009 (Myzus persicae) plasmid pLeu, complete sequence.	-	-	-	-	-	agreement	NA	-	-	-	-	-	-
NZ_CP006570.1	Sodalis praecaptivus strain HS1 plasmid pHS1, complete sequence.	-	-	-	-	-	agreement	NA	-	-	-	-	-	-
NC_023025.1	Cronobacter sakazakii CMCC 45402 plasmid p2, complete sequence.	IncFIB	IncF	IncF_no_alleles_detected	-	-	agreement	NA	-	-	-	-	-	-
NC_023024.1	Cronobacter sakazakii CMCC 45402 plasmid p1, complete sequence.	IncFIB	IncF	IncF_no_alleles_detected	-	-	agreement	NA	-	-	-	-	-	-
NC_022534.1	Plautia stali symbiont plasmid pPstS2 DNA, complete genome.	-	-	-	-	-	agreement	NA	-	-	-	-	-	-
NC_022533.1	Plautia stali symbiont plasmid pPstS1 DNA, complete genome.	-	-	-	-	MOBC	disagreement	falsenegative	-	-	-	MOBC: molybdopterin-guanine dinucleotide biosynthesis protein MobC; 4513-4761; 4046-4780	MOBC: 3e-04	MOBC: 1
NC_021742.1	Serratia liquefaciens ATCC 27592 plasmid, complete sequence.	-	-	-	-	-	agreement	NA	-	-	-	-	-	-
NC_021594.1	Serratia plymuthica 4Rx13 plasmid p75, complete sequence.	-	-	-	MOBF	MOBF	agreement	NA	MOBF: conjugative transfer relaxase/helicase TraI; 46789-47679; 46790-52076	MOBF: 9e-95	MOBF: 1	MOBF: conjugative transfer relaxase/helicase TraI; 46849-47658; 46790-52076	MOBF: 2e-41	MOBF: 1
NZ_CM001856.1	Providencia rettgeri Dmel1 plasmid pPRET1, complete sequence, whole genome shotgun sequence.	ColRNAI	Col	-	MOBQ	MOBQ	agreement	NA	MOBQ: hypothetical protein; 1069-1719; 1070-2012	MOBQ: 4e-10	MOBQ: 1	MOBQ: hypothetical protein; 1069-1884; 1070-2012	MOBQ: 4e-55	MOBQ: 1
NZ_CM001851.1	Pectobacterium atrosepticum CFBP 6276 plasmid pL2Pa6276, complete sequence, whole genome shotgun sequence.	ColRNAI	Col	-	-	-	agreement	NA	-	-	-	-	-	-
NZ_CM001850.1	Pectobacterium atrosepticum CFBP 6276 plasmid pL1Pa6276, complete sequence, whole genome shotgun sequence.	Col(MGD2),Col(Ye4449)	Col,Col	-	-	MOBP	disagreement	falsenegative	-	-	-	MOBP: mobilization protein; 4399-5256; 4076-4403	MOBP: 4e-49	MOBP: 8
NC_020263.1	Cronobacter sakazakii SP291 plasmid pSP291-1, complete sequence.	-	-	-	-	-	agreement	NA	-	-	-	-	-	-
NC_020262.1	Cronobacter sakazakii SP291 plasmid pSP291-3, complete sequence.	ColRNAI	Col	-	-	MOBP	disagreement	falsenegative	-	-	-	MOBP: DNA polymerase; 286-894; 238-1734	MOBP: 2e-44	MOBP: 8
NC_020261.1	Cronobacter sakazakii SP291 plasmid pSP291-2, complete sequence.	IncFIB	IncF	IncF_no_alleles_detected	-	-	agreement	NA	-	-	-	-	-	-
NC_020180.1	Enterobacter aerogenes EA1509E plasmid pEA1509_A, complete sequence.	IncA/C2	IncA/C	IncA/C_3	MOBH	MOBH	agreement	NA	MOBH: conjugal transfer protein TraI; 46309-47208; 46309-49288	MOBH: 0.0	MOBH: 1	MOBH: conjugal transfer protein TraI; 46327-47103; 46309-49288	MOBH: 4e-20	MOBH: 1
NC_018999.1	Erwinia amylovora ACW56400 plasmid EaACW_pEI70, complete sequence.	-	-	-	MOBH	MOBH	agreement	NA	MOBH: relaxase; 13552-14241; 13553-15203	MOBH: 4e-31	MOBH: 3	MOBH: relaxase; 13603-14265; 13553-15203	MOBH: 9e-32	MOBH: 3
NZ_CP006747.1	Yersinia pestis 8787 plasmid pCD1, complete sequence.	IncFII	IncF	IncF_F1:A-:B-	-	-	agreement	NA	-	-	-	-	-	-
NZ_CP006746.1	Yersinia pestis 8787 plasmid pMT1, complete sequence.	IncFIB,IncFII	IncF,IncF	IncF_F3:A-:B-	MOBF	MOBF	agreement	NA	MOBF: conjugal transfer protein TraI; 15286-16179; 15287-20528	MOBF: 2e-168	MOBF: 1	MOBF: conjugal transfer protein TraI; 15316-16146; 15287-20528	MOBF: 5e-52	MOBF: 1
NZ_CP006750.1	Yersinia pestis 3770 plasmid pCD1, complete sequence.	IncFII	IncF	IncF_F1:A-:B-	-	-	agreement	NA	-	-	-	-	-	-
NZ_CP006749.1	Yersinia pestis 3770 plasmid pMT1, complete sequence.	IncFIB,IncFII	IncF,IncF	IncF_F3:A-:B-	MOBF	MOBF	agreement	NA	MOBF: conjugal transfer protein TraI; 77320-78213; 72973-78214	MOBF: 2e-168	MOBF: 1	MOBF: conjugal transfer protein TraI; 77353-78183; 72973-78214	MOBF: 3e-52	MOBF: 1
NZ_CP006808.1	Yersinia pestis 790 plasmid pPCP, complete sequence.	ColRNAI	Col	-	-	-	agreement	NA	-	-	-	-	-	-
NZ_CP006807.1	Yersinia pestis 790 plasmid pMT, complete sequence.	IncFIB	IncF	IncF_no_alleles_detected	-	-	agreement	NA	-	-	-	-	-	-
NZ_CM003368.1	Yersinia pestis 1670 plasmid pMT, complete sequence, whole genome shotgun sequence.	IncFIB,IncFII	IncF,IncF	IncF_F3:A-:B-	MOBF	MOBF	agreement	NA	MOBF: conjugal transfer protein TraI; 92893-93786; 88545-93786	MOBF: 2e-168	MOBF: 1	MOBF: conjugal transfer protein TraI; 92926-93756; 88545-93786	MOBF: 3e-52	MOBF: 1
NZ_CM003367.1	Yersinia pestis 1670 plasmid pCD, complete sequence, whole genome shotgun sequence.	IncFII	IncF	IncF_F1:A-:B-	-	-	agreement	NA	-	-	-	-	-	-
NZ_CP006793.1	Yersinia pestis 2944 plasmid pPCP, complete sequence.	ColRNAI	Col	-	-	-	agreement	NA	-	-	-	-	-	-
NZ_CP006791.1	Yersinia pestis 2944 plasmid pCD, complete sequence.	IncFII	IncF	IncF_F1:A-:B-	-	-	agreement	NA	-	-	-	-	-	-
NZ_CP006790.1	Yersinia pestis 2944 plasmid pMT, complete sequence.	IncFIB	IncF	IncF_no_alleles_detected	-	-	agreement	NA	-	-	-	-	-	-
NZ_CP006797.1	Yersinia pestis 1045 plasmid pMT, complete sequence.	ColRNAI	Col	-	-	-	agreement	NA	-	-	-	-	-	-
NZ_CP006796.1	Yersinia pestis 1045 plasmid pPCP, complete sequence.	IncFIB	IncF	IncF_no_alleles_detected	-	-	agreement	NA	-	-	-	-	-	-
NZ_CP006795.1	Yersinia pestis 1045 plasmid pCD, complete sequence.	IncFII	IncF	IncF_F1:A-:B-	-	-	agreement	NA	-	-	-	-	-	-
NZ_CP006757.1	Yersinia pestis 1522 plasmid pCD, complete sequence.	IncFII	IncF	IncF_F1:A-:B-	-	-	agreement	NA	-	-	-	-	-	-
NZ_CP006756.1	Yersinia pestis 1522 plasmid pMT, complete sequence.	IncFIB,IncFII	IncF,IncF	IncF_F3:A-:B-	MOBF	MOBF	agreement	NA	MOBF: conjugal transfer protein TraI; 120832-121725; 116485-121726	MOBF: 4e-168	MOBF: 1	MOBF: conjugal transfer protein TraI; 120865-121695; 116485-121726	MOBF: 8e-52	MOBF: 1
NZ_CP006761.1	Yersinia pestis 1413 plasmid pCD, complete sequence.	IncFII	IncF	IncF_F1:A-:B-	-	-	agreement	NA	-	-	-	-	-	-
NZ_CP006760.1	Yersinia pestis 1413 plasmid pMT, complete sequence.	IncFIB,IncFII	IncF,IncF	IncF_F3:A-:B-	MOBF	MOBF	agreement	NA	MOBF: conjugal transfer protein TraI; 15286-16179; 15287-20528	MOBF: 2e-168	MOBF: 1	MOBF: conjugal transfer protein TraI; 15316-16146; 15287-20528	MOBF: 5e-52	MOBF: 1
NZ_CP006753.1	Yersinia pestis 3067 plasmid pCD1, complete sequence.	IncFII	IncF	IncF_F1:A-:B-	-	-	agreement	NA	-	-	-	-	-	-
NZ_CP006752.1	Yersinia pestis 3067 plasmid pMT1, complete sequence.	IncFIB,IncFII	IncF,IncF	IncF_F3:A-:B-	MOBF	MOBF	agreement	NA	MOBF: conjugal transfer protein TraI; 33382-34275; 33382-38623	MOBF: 2e-168	MOBF: 1	MOBF: conjugal transfer protein TraI; 33412-34242; 33382-38623	MOBF: 5e-52	MOBF: 1
NZ_CP006780.1	Yersinia pestis 1412 plasmid pCD, complete sequence.	IncFII	IncF	IncF_F1:A-:B-	-	-	agreement	NA	-	-	-	-	-	-
NZ_CP006779.1	Yersinia pestis 1412 plasmid pMT, complete sequence.	IncFIB,IncFII	IncF,IncF	IncF_F3:A-:B-	MOBF	MOBF	agreement	NA	MOBF: conjugal transfer protein TraI; 36316-37209; 31970-37211	MOBF: 4e-168	MOBF: 1	MOBF: conjugal transfer protein TraI; 36349-37179; 31970-37211	MOBF: 8e-52	MOBF: 1
NC_017261.1	Buchnera aphidicola str. Ua (Uroleucon ambrosiae) plasmid pLeu, complete sequence.	-	-	-	-	-	agreement	NA	-	-	-	-	-	-
NC_017260.1	Buchnera aphidicola str. Ua (Uroleucon ambrosiae) plasmid pTrp, complete sequence.	-	-	-	-	-	agreement	NA	-	-	-	-	-	-
NC_017257.1	Buchnera aphidicola str. Ak (Acyrthosiphon kondoi) plasmid pLeu, complete sequence.	-	-	-	-	-	agreement	NA	-	-	-	-	-	-
NC_017258.1	Buchnera aphidicola str. Ak (Acyrthosiphon kondoi) plasmid pTrp, complete sequence.	-	-	-	-	-	agreement	NA	-	-	-	-	-	-
NC_017169.1	Yersinia pestis A1122 plasmid, complete sequence.	IncFIB	IncF	IncF_no_alleles_detected	-	-	agreement	NA	-	-	-	-	-	-
NC_017170.1	Yersinia pestis A1122 plasmid, complete sequence.	-	-	-	-	-	agreement	NA	-	-	-	-	-	-
NC_016515.1	Enterobacter cloacae EcWSU1 plasmid pEcWSU1_A, complete sequence.	IncFIA,IncFII	IncF,IncF	IncF_no_alleles_detected	-	-	agreement	NA	-	-	-	-	-	-
NC_015475.1	Yersinia enterocolitica subsp. palearctica 105.5R(r) plasmid 105.5R(r)p, complete sequence.	IncFII	IncF	IncF_F2:A-:B-	-	-	agreement	NA	-	-	-	-	-	-
NC_014170.1	Xenorhabdus nematophila ATCC 19061 plasmid XNC1_p, complete genome.	IncA/C2	IncA/C	IncA/C_unknown	MOBH	MOBH	agreement	NA	MOBH: hypothetical protein; 8119-8883; 8118-9982	MOBH: 3e-159	MOBH: 1	MOBH: hypothetical protein; 8137-8799; 8118-9982	MOBH: 5e-20	MOBH: 1
NC_014027.1	Yersinia pestis Z176003 plasmid pPCP1, complete sequence.	ColRNAI	Col	-	-	-	agreement	NA	-	-	-	-	-	-
NC_014022.1	Yersinia pestis Z176003 plasmid pMT1, complete sequence.	IncFIB	IncF	IncF_no_alleles_detected	-	-	agreement	NA	-	-	-	-	-	-
NC_014017.1	Yersinia pestis Z176003 plasmid pCD1, complete sequence.	IncFII	IncF	IncF_F1:A-:B-	-	-	agreement	NA	-	-	-	-	-	-
NC_010555.1	Proteus mirabilis pHI4320 plasmid, complete genome.	IncX6	IncX	-	MOBP	MOBP	agreement	NA	MOBP: spore coat protein CotH; 29326-29823; 28821-29991	MOBP: 5e-16	MOBP: 1	MOBP: spore coat protein CotH; 29356-29838; 28821-29991	MOBP: 0.003	MOBP: 3
NC_010158.1	Yersinia pestis Angola plasmid pMT-pPCP, complete sequence.	ColRNAI,ColRNAI,IncFIB	Col,Col,IncF	-	-	-	agreement	NA	-	-	-	-	-	-
NC_010157.1	Yersinia pestis Angola plasmid new_pCD, complete sequence.	IncFII	IncF	IncF_F1:A-:B-	-	-	agreement	NA	-	-	-	-	-	-
NC_007715.1	Sodalis glossinidius str. 'morsitans' plasmid pSG3, complete sequence.	-	-	-	-	-	agreement	NA	-	-	-	-	-	-
NC_007714.1	Sodalis glossinidius str. 'morsitans' plasmid pSG2, complete sequence.	-	-	-	-	-	agreement	NA	-	-	-	-	-	-
NC_007713.1	Sodalis glossinidius str. 'morsitans' plasmid pSG1, complete sequence.	-	-	-	MOBP	MOBQ	disagreement	different type assigned	MOBP: relaxase/mobilization nuclease; 10462-11034; 10303-11464	MOBP: 2e-13	MOBP: 1	MOBQ: relaxase/mobilization nuclease; 10480-11022; 10303-11464	MOBQ: 1e-07	MOBQ: 4
NC_004838.1	Yersinia pestis KIM10+ plasmid pMT-1, complete sequence.	IncFIB	IncF	IncF_no_alleles_detected	-	-	agreement	NA	-	-	-	-	-	-
NC_004555.1	Buchnera aphidicola str. Bp (Baizongia pistaciae) plasmid pBBp1, complete sequence.	-	-	-	-	-	agreement	NA	-	-	-	-	-	-
NC_003425.1	Wigglesworthia glossinidia endosymbiont of Glossina brevipalpis plasmid pWb1 DNA, complete sequence.	-	-	-	-	-	agreement	NA	-	-	-	-	-	-
KT020860.1	Yersinia pestis strain I-2638 plasmid pTP33, complete sequence.	-	-	-	-	-	agreement	NA	-	-	-	-	-	-
KP294351.1	Escherichia coli strain CZD1527 plasmid pIGT15, complete sequence.	-	-	-	MOBP	MOBP	agreement	NA	MOBP: mobilization protein MobA; 52231-52692; 52195-54175	MOBP: 0.001	MOBP: 2	MOBP: mobilization protein MobA; 52447-53205; 52195-54175	MOBP: 6e-17	MOBP: 1
NZ_CP008826.1	Enterobacter cloacae ECNIH2 plasmid pKPC-f91, complete sequence.	repA_CP013325	repA_CP013325	-	MOBC	MOBC	agreement	NA	MOBC: hypothetical protein; 19405-20115; 19405-20119	MOBC: 5e-164	MOBC: 1	MOBC: hypothetical protein; 19399-19938; 19405-20119	MOBC: 1e-04	MOBC: 2
NZ_CP008825.1	Enterobacter cloacae ECNIH2 plasmid pKPC-272, complete sequence.	IncHI2,IncHI2	IncH,IncH	IncHI2_1	MOBH	MOBH	agreement	NA	MOBH: helicase; 199792-200589; 199690-202837	MOBH: 1e-21	MOBH: 1	MOBH: helicase; 199690-200589; 199690-202837	MOBH: 1e-179	MOBH: 1
NZ_CP008824.1	Enterobacter cloacae ECNIH2 plasmid pKEC-39c, complete sequence.	IncA/C2,IncN1	IncA/C,IncN	-	MOBF,MOBH	MOBF,MOBH	agreement	NA	MOBF: conjugative relaxase; 36874-37746; 34509-37746,MOBH: conjugal transfer protein TraI; 87388-88287; 87387-90366	MOBF: 5e-44,MOBH: 0.0	MOBF: 1,MOBH: 1	MOBF: conjugative relaxase; 36850-37746; 34509-37746,MOBH: conjugal transfer protein TraI; 87406-88068; 87387-90366	MOBF: 4e-91,MOBH: 5e-20	MOBF: 1,MOBH: 1
AP014611.1	Serratia marcescens plasmid p11663 DNA, complete sequence, strain: 11663.	IncA/C2	IncA/C	IncA/C_3	MOBH	MOBH	agreement	NA	MOBH: conjugative relaxase; 66856-67755; 66855-69834	MOBH: 0.0	MOBH: 1	MOBH: conjugative relaxase; 66874-67536; 66855-69834	MOBH: 6e-20	MOBH: 1
KP893385.1	Klebsiella pneumoniae subsp. pneumoniae strain KP1034 plasmid pKP1034, complete sequence.	IncFII,IncR	IncF,IncR	-	-	-	agreement	NA	-	-	-	-	-	-
KP659188.1	Klebsiella pneumoniae strain 153877-1 plasmid pOXA-48E1, complete sequence.	IncL/M	IncL/M	-	MOBP	MOBP	agreement	NA	MOBP: MobA; 39436-39897; 39399-41379	MOBP: 6e-04	MOBP: 2	MOBP: MobA; 39532-40410; 39399-41379	MOBP: 2e-16	MOBP: 1
NZ_CP008791.1	Klebsiella oxytoca KONIH1 plasmid pKPC-727, complete sequence.	IncFII,IncFII	IncF,IncF	IncF_F5:A-:B-	MOBF,MOBF	MOBF,MOBF	agreement	NA	MOBF: conjugal transfer protein TraI; 21739-22611; 21739-26998,MOBF: conjugal transfer protein TraI; 80809-81711; 76450-81712	MOBF: 2e-156,MOBF: 3e-144	MOBF: 1,MOBF: 1	MOBF: conjugal transfer protein TraI; 21769-22599; 21739-26998,MOBF: conjugal transfer protein TraI; 80848-81681; 76450-81712	MOBF: 5e-50,MOBF: 6e-48	MOBF: 1,MOBF: 1
NZ_CP008790.1	Klebsiella oxytoca KONIH1 plasmid pKOX-86d, complete sequence.	IncA/C2	IncA/C	IncA/C_3	MOBH	MOBH	agreement	NA	MOBH: conjugal transfer protein TraI; 58405-59304; 58404-61383	MOBH: 0.0	MOBH: 1	MOBH: conjugal transfer protein TraI; 58423-59199; 58404-61383	MOBH: 4e-20	MOBH: 1
NZ_CP008789.1	Klebsiella oxytoca KONIH1 plasmid pKOX-137, complete sequence.	IncFIA,IncFII	IncF,IncF	IncF_F12:A10:B-	MOBF	MOBF	agreement	NA	MOBF: conjugal transfer protein TraI; 68857-69753; 64494-69753	MOBF: 1e-155	MOBF: 1	MOBF: conjugal transfer protein TraI; 68875-69723; 64494-69753	MOBF: 1e-49	MOBF: 1
NZ_CP003425.1	Serratia sp. SCBI plasmid SCBI_Pl, complete sequence.	pSM22	pSM22	-	MOBF	MOBF	agreement	NA	MOBF: conjugative transfer relaxase/helicase TraI; 14500-15399; 10117-15400	MOBF: 3e-128	MOBF: 1	MOBF: conjugative transfer relaxase/helicase TraI; 14533-15369; 10117-15400	MOBF: 3e-42	MOBF: 1
NZ_CP007231.1	Yersinia similis strain 228 plasmid, complete sequence.	IncFII,IncFII	IncF,IncF	IncF_no_alleles_detected	MOBP	MOBP	agreement	NA	MOBP: hypothetical protein; 23758-23943; 23421-25332	MOBP: 0.35	MOBP: 1	MOBP: hypothetical protein; 23551-24393; 23421-25332	MOBP: 8e-19	MOBP: 1
NC_021871.1	Salmonella bongori N268-08 plasmid RM1, complete sequence.	IncFIB,IncFII	IncF,IncF	IncF_F3:A-:B23	MOBF	MOBF	agreement	NA	MOBF: conjugal transfer protein TraI; 9346-10236; 4941-10237	MOBF: 1e-98	MOBF: 1	MOBF: conjugal transfer protein TraI; 9412-10239; 4941-10237	MOBF: 5e-38	MOBF: 1
NC_021501.1	Klebsiella oxytoca E718 plasmid pKOX_NDM1, complete sequence.	IncFIB,IncFII	IncF,IncF	IncF_F4:A-:B36	MOBF	MOBF	agreement	NA	MOBF: conjugal transfer protein TraI; 69076-69969; 64729-69970	MOBF: 1e-165	MOBF: 1	MOBF: conjugal transfer protein TraI; 69109-69939; 64729-69970	MOBF: 5e-50	MOBF: 1
NC_020212.1	Serratia marcescens WW4 plasmid pSmWW4, complete sequence.	ColRNAI	Col	-	-	-	agreement	NA	-	-	-	-	-	-
NC_018107.1	Klebsiella oxytoca E718 plasmid pKOX_R1, complete sequence.	IncU	IncU	-	MOBH	MOBH	agreement	NA	MOBH: conjugal transfer protein TraI; 94645-95385; 94538-97475	MOBH: 5e-22	MOBH: 1	MOBH: conjugal transfer protein TraI; 94618-95385; 94538-97475	MOBH: 6e-94	MOBH: 1
NC_017060.1	Rahnella aquatilis HX2 plasmid PRA1, complete sequence.	-	-	-	-	-	agreement	NA	-	-	-	-	-	-
NC_013962.1	Candidatus Riesia pediculicola USDA plasmid pPAN, complete sequence.	-	-	-	-	-	agreement	NA	-	-	-	-	-	-
NC_013954.1	Erwinia pyrifoliae strain Ep1/96 complete plasmid pEp2.6.	ColRNAI	Col	-	-	-	agreement	NA	-	-	-	-	-	-
NC_013509.1	Edwardsiella tarda EIB202 plasmid pEIB202, complete sequence.	ColRNAI	Col	-	MOBP	MOBQ	disagreement	different type assigned	MOBP: type IV secretion protein VirD2; 37147-37893; 37041-38043	MOBP: 1e-54	MOBP: 1	MOBQ: type IV secretion protein VirD2; 37165-38073; 37041-38043	MOBQ: 4e-09	MOBQ: 2
NC_013263.1	Erwinia pyrifoliae strain Ep1/96 complete plasmid pEp36.	-	-	-	-	-	agreement	NA	-	-	-	-	-	-
NC_013265.1	Erwinia pyrifoliae strain Ep1/96 complete plasmid pEp05.	ColRNAI	Col	-	-	MOBP	disagreement	falsenegative	-	-	-	MOBP: nuclease; 3670-4485; 3020-4535	MOBP: 9e-58	MOBP: 8
NC_013264.1	Erwinia pyrifoliae strain Ep1/96 complete plasmid pEp03.	-	-	-	-	-	agreement	NA	-	-	-	-	-	-
NC_011878.1	Buchnera aphidicola BCc plasmid pLeu-BCc, complete sequence.	-	-	-	-	-	agreement	NA	-	-	-	-	-	-
NC_009829.1	Serratia proteamaculans 568 plasmid pSPRO01, complete sequence.	IncFII	IncF	IncF_no_alleles_detected	-	-	agreement	NA	-	-	-	-	-	-
NC_009780.1	Cronobacter sakazakii ATCC BAA-894 plasmid pESA3, complete sequence.	-	-	-	-	-	agreement	NA	-	-	-	-	-	-
NC_009779.1	Cronobacter sakazakii ATCC BAA-894 plasmid pESA2, complete sequence.	IncFII,pESA2	IncF,pESA2	-	-	MOBC	disagreement	falsenegative	-	-	-	MOBC: hypothetical protein; 2518-3150; 2496-3246	MOBC: 2e-17	MOBC: 1
NC_009705.1	Yersinia pseudotuberculosis IP 31758 plasmid plasmid_153kb, complete sequence.	pIP31758(p153)	pIP31758(p153)	-	-	-	agreement	NA	-	-	-	-	-	-
NC_009704.1	Yersinia pseudotuberculosis IP 31758 plasmid plasmid_59kb, complete sequence.	pIP31758(p59)	pIP31758(p59)	-	MOBP	MOBP	agreement	NA	MOBP: conjugal transfer relaxase TraI; 49597-49953; 47396-50018	MOBP: 0.001	MOBP: 2	MOBP: conjugal transfer relaxase TraI; 49000-50016; 47396-50018	MOBP: 4e-103	MOBP: 1
NC_009425.1	Enterobacter sp. 638 plasmid pENTE01, complete sequence.	IncFIB	IncF	IncF_no_alleles_detected	MOBF	MOBF	agreement	NA	MOBF: conjugal transfer protein TraI; 135193-136095; 135192-140619	MOBF: 4e-96	MOBF: 1	MOBF: conjugal transfer protein TraI; 135223-136065; 135192-140619	MOBF: 2e-36	MOBF: 1
NC_009378.1	Yersinia pestis Pestoides F plasmid MT, complete sequence.	IncFIB,IncFII	IncF,IncF	IncF_F3:A-:B-	MOBF	MOBF	agreement	NA	MOBF: conjugal transfer protein TraI; 106192-107085; 106192-111433	MOBF: 4e-168	MOBF: 1	MOBF: conjugal transfer protein TraI; 106222-107052; 106192-111433	MOBF: 6e-52	MOBF: 1
NC_009377.1	Yersinia pestis Pestoides F plasmid CD, complete sequence.	IncFII	IncF	IncF_F1:A-:B-	-	-	agreement	NA	-	-	-	-	-	-
NC_006153.2	Yersinia pseudotuberculosis IP32953 pYV plasmid, complete sequence.	IncFII	IncF	IncF_F1:A-:B-	-	-	agreement	NA	-	-	-	-	-	-
NC_006154.1	Yersinia pseudotuberculosis IP32953 cryptic plasmid, complete sequence.	pIP32953	pIP32953	-	-	MOBC	disagreement	falsenegative	-	-	-	MOBC: hypothetical protein; 20302-20955; 20285-21014	MOBC: 9e-21	MOBC: 1
NC_017389.1	Erwinia pyrifoliae DSM 12163 complete plasmid pEp5.	ColRNAI	Col	-	-	MOBP	disagreement	falsenegative	-	-	-	MOBP: nuclease; 3022-3837; 2370-3885	MOBP: 4e-58	MOBP: 8
NC_017392.1	Erwinia pyrifoliae DSM 12163 complete plasmid pEP36.	-	-	-	-	-	agreement	NA	-	-	-	-	-	-
NC_017318.1	Edwardsiella tarda FL6-60 plasmid pFL6-60, complete sequence.	-	-	-	-	-	agreement	NA	-	-	-	-	-	-
NC_017553.1	Pantoea ananatis PA13 plasmid PAGR_p, complete sequence.	-	-	-	-	-	agreement	NA	-	-	-	-	-	-
NC_017446.1	Erwinia sp. Ejp617 plasmid pJE02, complete sequence.	ColRNAI	Col	-	-	MOBP	disagreement	falsenegative	-	-	-	MOBP: DNA polymerase; 1999-2814; 1342-2863	MOBP: 3e-62	MOBP: 8
NC_017444.1	Erwinia sp. Ejp617 plasmid pJE05, complete sequence.	ColRNAI	Col	-	-	-	agreement	NA	-	-	-	-	-	-
NC_017442.1	Erwinia sp. Ejp617 plasmid pJE01, complete sequence.	-	-	-	-	-	agreement	NA	-	-	-	-	-	-
NC_017391.1	Erwinia pyrifoliae DSM 12163 complete plasmid pEP2.6.	ColRNAI	Col	-	-	-	agreement	NA	-	-	-	-	-	-
NC_017388.1	Erwinia pyrifoliae DSM 12163 complete plasmid pEP3.	-	-	-	-	-	agreement	NA	-	-	-	-	-	-
NC_016819.1	Rahnella aquatilis CIP 78.65 = ATCC 33071 plasmid pRahaq202, complete sequence.	-	-	-	-	-	agreement	NA	-	-	-	-	-	-
NC_016835.1	Rahnella aquatilis CIP 78.65 = ATCC 33071 plasmid pRahaq201, complete sequence.	-	-	-	-	-	agreement	NA	-	-	-	-	-	-
NC_015969.1	Enterobacter asburiae LF7a plasmid pENTAS02, complete sequence.	pENTAS02	pENTAS02	-	-	-	agreement	NA	-	-	-	-	-	-
NC_015963.1	Enterobacter asburiae LF7a plasmid pENTAS01, complete sequence.	ColRNAI,IncFIB,IncFII	Col,IncF,IncF	-	MOBF	MOBF	agreement	NA	MOBF: conjugal transfer protein TraI; 77398-78300; 77399-82907	MOBF: 4e-100	MOBF: 1	MOBF: conjugal transfer protein TraI; 77428-78270; 77399-82907	MOBF: 2e-39	MOBF: 1
NC_014838.1	Pantoea sp. At-9b plasmid pPAT9B01, complete sequence.	-	-	-	-	-	agreement	NA	-	-	-	-	-	-
NC_014839.1	Pantoea sp. At-9b plasmid pPAT9B02, complete sequence.	-	-	-	MOBF	MOBF	agreement	NA	MOBF: conjugal transfer protein TraI; 2674-3489; 2673-8490	MOBF: 1e-86	MOBF: 1	MOBF: conjugal transfer protein TraI; 2719-3495; 2673-8490	MOBF: 2e-35	MOBF: 1
NC_014840.1	Pantoea sp. At-9b plasmid pPAT9B03, complete sequence.	-	-	-	-	-	agreement	NA	-	-	-	-	-	-
NC_014841.1	Pantoea sp. At-9b plasmid pPAT9B04, complete sequence.	-	-	-	-	-	agreement	NA	-	-	-	-	-	-
NC_014842.1	Pantoea sp. At-9b plasmid pPAT9B05, complete sequence.	-	-	-	MOBF	MOBF	agreement	NA	MOBF: conjugal transfer protein TraI; 86287-87102; 86287-92104	MOBF: 2e-86	MOBF: 1	MOBF: conjugal transfer protein TraI; 86332-87108; 86287-92104	MOBF: 3e-35	MOBF: 1
NC_014563.1	Pantoea vagans C9-1 plasmid pPag2, complete sequence.	-	-	-	-	-	agreement	NA	-	-	-	-	-	-
NC_014561.1	Pantoea vagans C9-1 plasmid pPag1, complete sequence.	-	-	-	-	-	agreement	NA	-	-	-	-	-	-
NC_014258.1	Pantoea vagans C9-1 plasmid pPag3, complete sequence.	-	-	-	-	-	agreement	NA	-	-	-	-	-	-
NC_013717.1	Citrobacter rodentium ICC168 plasmid pCROD1, complete sequence.	IncFII,IncR	IncF,IncR	-	-	-	agreement	NA	-	-	-	-	-	-
NC_013718.1	Citrobacter rodentium ICC168 plasmid pCROD2, complete sequence.	IncX4	IncX	-	MOBP	MOBP	agreement	NA	MOBP: nickase; 37738-38442; 37217-38447	MOBP: 4e-18	MOBP: 1	MOBP: nickase; 37735-38217; 37217-38447	MOBP: 0.002	MOBP: 3
NC_013719.1	Citrobacter rodentium ICC168 plasmid pCROD3, complete sequence.	Col156	Col	-	MOBQ	MOBQ	agreement	NA	MOBQ: MobA/MobL family protein; 136-750; 66-1623	MOBQ: 2e-12	MOBQ: 1	MOBQ: MobA/MobL family protein; 67-720; 66-1623	MOBQ: 4e-47	MOBQ: 1
NC_013285.1	Cronobacter turicensis z3032 plasmid pCTU3, complete sequence.	IncFIB	IncF	IncF_no_alleles_detected	-	-	agreement	NA	-	-	-	-	-	-
NC_013284.1	Cronobacter turicensis z3032 plasmid pCTU2, complete sequence.	IncFII,pESA2	IncF,pESA2	-	-	MOBC	disagreement	falsenegative	-	-	-	MOBC: hypothetical protein; 2497-3129; 2525-3227	MOBC: 3e-17	MOBC: 1
NC_013283.1	Cronobacter turicensis z3032 plasmid pCTU1, complete sequence.	IncFIB	IncF	IncF_no_alleles_detected	-	-	agreement	NA	-	-	-	-	-	-
NC_012961.1	Photorhabdus asymbiotica ATCC43949 plasmid pPAU1 complete sequence.	-	-	-	-	-	agreement	NA	-	-	-	-	-	-
NC_010635.1	Yersinia pseudotuberculosis PB1/+ plasmid pYPTS01, complete sequence.	IncFII	IncF	IncF_F1:A-:B-	-	-	agreement	NA	-	-	-	-	-	-
KR091915.1	Klebsiella pneumoniae strain KPC-DK05 plasmid pKPC-DK05, complete sequence.	IncN1	IncN	IncN_unknown	MOBF	MOBF	agreement	NA	MOBF: conjugal transfer protein traI; 19909-20766; 19862-22772	MOBF: 6e-48	MOBF: 1	MOBF: conjugal transfer protein traI; 19861-20757; 19862-22772	MOBF: 3e-102	MOBF: 1
LN794248.1	Salmonella enterica subsp. enterica serovar Typhimurium plasmid incHI2, complete sequence.	IncHI2,IncHI2	IncH,IncH	IncHI2_1	MOBH	MOBH	agreement	NA	MOBH: integrating conjugative element relaxase; 46033-46830; 45930-49077	MOBH: 1e-21	MOBH: 1	MOBH: integrating conjugative element relaxase; 45931-46830; 45930-49077	MOBH: 3e-179	MOBH: 1
LN623683.2	Salmonella enterica IncI2 plasmid genome sequence, strain STH21.	IncI2	IncI	-	-	MOBP	disagreement	falsenegative	-	-	-	MOBP: FIG00241737: relaxase; 7840-8832; 7841-12065	MOBP: 4e-39	MOBP: 10
LN794247.1	Salmonella enterica subsp. enterica serovar Typhimurium plasmid pSBLT, complete sequence.	IncFIB,IncFII,IncQ1	IncF,IncF,IncQ	-	MOBF,MOBF	MOBF,MOBF	agreement	NA	MOBF: Multifunctional conjugation protein; 122056-122613; 121840-127111,MOBF: Multifunctional conjugation protein; 3979-4878; 3978-9237	MOBF: 0.0,MOBF: 2e-04	MOBF: 1,MOBF: 8	MOBF: Multifunctional conjugation protein; 121915-122655; 121840-127111,MOBF: Multifunctional conjugation protein; 4009-4869; 3978-9237	MOBF: 2e-52,MOBF: 5e-04	MOBF: 1,MOBF: 9
LN864820.1	Citrobacter freundii plasmid pCF29, complete sequence, strain CF29.	IncL/M	IncL/M	-	-	-	agreement	NA	-	-	-	-	-	-
LN864819.1	Klebsiella pneumoniae plasmid pKP112, complete sequence, strain KP112.	IncL/M	IncL/M	-	MOBP	MOBP	agreement	NA	MOBP: MobA; 55762-56223; 55726-57706	MOBP: 6e-04	MOBP: 2	MOBP: MobA; 55858-56736; 55726-57706	MOBP: 3e-16	MOBP: 1
KP400525.1	Escherichia coli strain WCHEC14828 plasmid pOXA181, complete sequence.	ColKP3,IncX3	Col,IncX	-	MOBP	MOBQ	disagreement	different type assigned	MOBP: Relaxase/Mobilization nuclease domain protein; 23320-23982; 22854-24015	MOBP: 5e-18	MOBP: 1	MOBQ: Relaxase/Mobilization nuclease domain protein; 23305-23874; 22854-24015	MOBQ: 3e-09	MOBQ: 3
CP009233.1	Escherichia coli strain CA08 plasmid pCA08, complete sequence.	Col156,IncFIA,IncFIB,IncFII	Col,IncF,IncF,IncF	-	MOBF	MOBF	agreement	NA	MOBF: conjugal transfer protein TraI; 48583-49482; 48583-53854	MOBF: 0.0	MOBF: 1	MOBF: conjugal transfer protein TraI; 48583-49443; 48583-53854	MOBF: 2e-51	MOBF: 1
CP009232.1	Escherichia coli strain CA28 plasmid pCA28, complete sequence.	IncFIA,IncFIB,IncFII,IncFII	IncF,IncF,IncF,IncF	IncF_F31:A16:B1	MOBF	MOBF	agreement	NA	MOBF: conjugal transfer protein TraI; 46315-47211; 46315-51436	MOBF: 0.0	MOBF: 1	MOBF: conjugal transfer protein TraI; 46345-47175; 46315-51436	MOBF: 1e-49	MOBF: 1
CP009231.1	Escherichia coli strain CA14 plasmid pCA14, complete sequence.	IncFIA,IncFIB,IncFII,IncFII	IncF,IncF,IncF,IncF	IncF_F31:A16:B1	MOBF	MOBF	agreement	NA	MOBF: None; 94126-95022; None	MOBF: 0.0	MOBF: 1	MOBF: None; 94156-94986; None	MOBF: 3e-49	MOBF: 1
KM660724.1	Morganella morganii strain MRSN22709 plasmid pMR3-OXA181, complete sequence.	ColKP3,IncN1	Col,IncN	-	MOBF	MOBF	agreement	NA	MOBF: D-alanyl-D-alanine carboxypeptidase; 40666-41544; 38307-41544	MOBF: 1e-95	MOBF: 2	MOBF: D-alanyl-D-alanine carboxypeptidase; 40648-41544; 38307-41544	MOBF: 2e-89	MOBF: 1
KJ812998.1	Enterobacter cloacae isolate GN574 plasmid pNDM-Ec1GN574, complete sequence.	IncFIB,IncFII	IncF,IncF	IncF_F4:A-:B36	MOBF	MOBF	agreement	NA	MOBF: IncF plasmid conjugative transfer DNA-nicking and unwinding protein TraI; 70465-71358; 70466-75707	MOBF: 3e-165	MOBF: 1	MOBF: IncF plasmid conjugative transfer DNA-nicking and unwinding protein TraI; 70495-71325; 70466-75707	MOBF: 7e-50	MOBF: 1
KJ802405.1	Providencia stuartii isolate GN576 plasmid pNDM-PstGN576, complete sequence.	IncA/C2	IncA/C	IncA/C_1	MOBH	MOBH	agreement	NA	MOBH: IncF plasmid conjugative transfer protein TraI; 42643-43542; 42643-45616	MOBH: 0.0	MOBH: 1	MOBH: IncF plasmid conjugative transfer protein TraI; 42865-43437; 42643-45616	MOBH: 4e-20	MOBH: 1
KM207012.2	Escherichia coli strain LDH19 plasmid pHNLDH19, complete sequence.	IncI2	IncI	-	-	MOBP	disagreement	falsenegative	-	-	-	MOBP: relaxase; 18619-19611; 18619-22825	MOBP: 4e-39	MOBP: 10
KP056256.1	Escherichia coli strain YDC637 plasmid pYDC637, complete sequence.	IncA/C2	IncA/C	IncA/C_3	MOBH	MOBH	agreement	NA	MOBH: conjugal transfer protein TraI; 45289-46188; 45332-48263	MOBH: 0.0	MOBH: 1	MOBH: conjugal transfer protein TraI; 45511-45969; 45332-48263	MOBH: 4e-20	MOBH: 1
KJ020576.1	Escherichia coli strain AHC46 plasmid pHNAH46-1, complete sequence.	IncI2	IncI	-	-	MOBP	disagreement	falsenegative	-	-	-	MOBP: relaxase; 18619-19611; 18619-22825	MOBP: 4e-39	MOBP: 10
KF601686.2	Escherichia coli strain JC2 plasmid pHNY2, complete sequence.	IncI2	IncI	-	-	MOBP	disagreement	falsenegative	-	-	-	MOBP: relaxase; 20065-21057; 20065-24271	MOBP: 4e-39	MOBP: 10
KJ802404.1	Escherichia coli isolate GN568 plasmid pNDM-EcoGN568, complete sequence.	IncA/C2	IncA/C	IncA/C_1	MOBH	MOBH	agreement	NA	MOBH: IncF plasmid conjugative transfer protein TraI; 42643-43542; 42643-45616	MOBH: 0.0	MOBH: 1	MOBH: IncF plasmid conjugative transfer protein TraI; 42754-43323; 42643-45616	MOBH: 3e-21	MOBH: 1
KR059864.1	Klebsiella pneumoniae strain KP-YQ13450 plasmid pYQ12450, complete sequence.	-	-	-	-	-	agreement	NA	-	-	-	-	-	-
KP900016.1	Leclercia adecarboxylata strain P10164 plasmid pP10164-NDM, complete sequence.	IncFIB,IncFII	IncF,IncF	IncF_F4:A-:B36	MOBF	MOBF	agreement	NA	MOBF: Multifunctional conjugation protein TraI; 90904-91797; 90903-96144	MOBF: 3e-166	MOBF: 1	MOBF: Multifunctional conjugation protein TraI; 90934-91764; 90903-96144	MOBF: 3e-50	MOBF: 1
KM877269.1	Salmonella enterica subsp. enterica serovar Typhimurium strain GDS147 plasmid pHXY0908, complete sequence.	IncHI2,IncHI2	IncH,IncH	IncHI2_2	MOBH	MOBH	agreement	NA	MOBH: traI; 51175-51972; 48929-52082	MOBH: 1e-21	MOBH: 1	MOBH: traI; 51175-52074; 48929-52082	MOBH: 1e-179	MOBH: 1
KP313759.1	Proteus mirabilis strain PmZXF plasmid pPmZXF, complete sequence.	Col3M	Col	-	-	-	agreement	NA	-	-	-	-	-	-
KP025948.1	Proteus mirabilis strain Pm-Oxa48 plasmid pOXA48-Pm, complete sequence.	IncL/M	IncL/M	-	MOBP	MOBP	agreement	NA	MOBP: mobA; 49747-50208; 49711-51691	MOBP: 6e-04	MOBP: 2	MOBP: mobA; 49843-50721; 49711-51691	MOBP: 6e-16	MOBP: 1
KM400601.1	Klebsiella pneumoniae plasmid pJEG027, complete sequence.	IncX3	IncX	-	MOBP	MOBQ	disagreement	different type assigned	MOBP: TaxB; 38764-39426; 38300-39461	MOBP: 1e-17	MOBP: 1	MOBQ: TaxB; 38749-39318; 38300-39461	MOBQ: 3e-09	MOBQ: 3
LN864821.1	Raoultella planticola plasmid pRA35, complete sequence, strain RA35.	IncL/M	IncL/M	-	MOBP	MOBP	agreement	NA	MOBP: MobA; 35080-35541; 35043-37023	MOBP: 6e-04	MOBP: 2	MOBP: MobA; 35296-36054; 35043-37023	MOBP: 4e-17	MOBP: 1
KP979589.1	Shigella sonnei strain IDH01157 plasmid pSSE, complete sequence.	Col156	Col	-	MOBQ	MOBQ	agreement	NA	MOBQ: MobA/MobL family protein; 1924-2592; 1923-4143	MOBQ: 1e-35	MOBQ: 1	MOBQ: MobA/MobL family protein; 1924-2709; 1923-4143	MOBQ: 1e-27	MOBQ: 1
KP979588.1	Shigella sonnei strain 500867 plasmid pSSE2, complete sequence.	Col156	Col	-	MOBQ	MOBQ	agreement	NA	MOBQ: conjugal transfer protein; 1228-1896; 1227-3447	MOBQ: 7e-36	MOBQ: 1	MOBQ: conjugal transfer protein; 1228-2013; 1227-3447	MOBQ: 3e-27	MOBQ: 1
KP789020.1	Escherichia coli strain WCHEC13-8 plasmid pCTXM15, complete sequence.	IncFIA,IncFIB,IncFII,IncFII	IncF,IncF,IncF,IncF	IncF_F36:A4:B1	MOBF	MOBF	agreement	NA	MOBF: Multifunctional conjugation protein TraI; 43546-44442; 39322-44443	MOBF: 0.0	MOBF: 1	MOBF: Multifunctional conjugation protein TraI; 43582-44412; 39322-44443	MOBF: 2e-49	MOBF: 1
KP789019.1	Escherichia coli strain WCHEC13-8 plasmid pCMY42, complete sequence.	IncI1	IncI	IncI1_unknown	MOBP	MOBP	agreement	NA	MOBP: conjugal transfer relaxase TraI; 38737-39261; 36849-39549	MOBP: 2e-05	MOBP: 2	MOBP: conjugal transfer relaxase TraI; 38557-39372; 36849-39549	MOBP: 1e-19	MOBP: 1
KP975077.1	Enterobacter cloacae strain MRSN17626 plasmid pMRVIM0813, complete sequence.	IncHI2,IncHI2	IncH,IncH	IncHI2_1	MOBH	MOBH	agreement	NA	MOBH: TraI; 287233-288030; 284987-288137	MOBH: 1e-21	MOBH: 1	MOBH: TraI; 287233-288132; 284987-288137	MOBH: 2e-179	MOBH: 1
KP975075.1	Citrobacter freundii strain MRSN12115 plasmid pMRVIM1012, complete sequence.	IncL/M	IncL/M	-	MOBP	MOBP	agreement	NA	MOBP: IncP-type DNA relaxase TraI; 41317-41778; 39836-41816	MOBP: 6e-04	MOBP: 2	MOBP: IncP-type DNA relaxase TraI; 40804-41562; 39836-41816	MOBP: 1e-16	MOBP: 1
KP975074.1	Citrobacter freundii strain MRSN11938 plasmid pMRVIM0912, complete sequence.	IncA/C2	IncA/C	IncA/C_3	MOBH	MOBH	agreement	NA	MOBH: Conjugative transfer protein TraI, relaxase; 25624-26523; 23544-26523	MOBH: 0.0	MOBH: 1	MOBH: Conjugative transfer protein TraI, relaxase; 25729-26505; 23544-26523	MOBH: 5e-20	MOBH: 1
KM085453.1	Escherichia coli O104:H7 strain RM9387 plasmid pO104:H7_S3, complete sequence.	ColRNAI	Col	-	-	-	agreement	NA	-	-	-	-	-	-
KM085452.1	Escherichia coli O104:H7 strain RM9387 plasmid pO104:H7_S2, complete sequence.	ColRNAI	Col	-	-	MOBP	disagreement	falsenegative	-	-	-	MOBP: DNA relaxase MbeA; 592-1434; 575-2174	MOBP: 1e-29	MOBP: 7
KM085451.1	Escherichia coli O104:H7 strain RM9387 plasmid pO104:H7_S1, complete sequence.	ColRNAI	Col	-	-	MOBP	disagreement	falsenegative	-	-	-	MOBP: DNA relaxase MbeA; 1012-1854; 994-2593	MOBP: 4e-30	MOBP: 7
KM085450.1	Escherichia coli O104:H21 strain 94-3024 plasmid pO104_H21, complete sequence.	IncB/O/K/Z1,IncFIB	IncB/O/K/Z,IncF	-	MOBP	MOBP	agreement	NA	MOBP: Relaxase/mobilization nuclease domain protein; 51937-52482; 50058-52770	MOBP: 4e-05	MOBP: 2	MOBP: Relaxase/mobilization nuclease domain protein; 51820-52593; 50058-52770	MOBP: 1e-16	MOBP: 1
KM085449.1	Escherichia coli O104:H7 strain RM9387 plasmid pO104_H7, complete sequence.	IncB/O/K/Z3,IncFIB	IncB/O/K/Z,IncF	-	MOBP	MOBP	agreement	NA	MOBP: Relaxase/mobilization nuclease domain protein; 153268-153816; 151382-154103	MOBP: 7e-05	MOBP: 2	MOBP: Relaxase/mobilization nuclease domain protein; 152983-153924; 151382-154103	MOBP: 6e-16	MOBP: 1
KM052220.1	Escherichia coli strain H18 Hel20 TF1 plasmid pTF_H18 Hel20 TF1, complete sequence.	IncI1	IncI	IncI1_49	MOBP	MOBP	agreement	NA	MOBP: NikB; 84886-85410; 83000-85700	MOBP: 1e-05	MOBP: 2	MOBP: NikB; 84706-85521; 83000-85700	MOBP: 4e-20	MOBP: 1
LC055503.1	Klebsiella pneumoniae plasmid pHM881QN DNA, complete sequence, strain: Y881.	IncA/C2	IncA/C	IncA/C_3	MOBH	MOBH	agreement	NA	MOBH: conjugative relaxase; 59977-60876; 59977-62950	MOBH: 0.0	MOBH: 1	MOBH: conjugative relaxase; 60199-60657; 59977-62950	MOBH: 5e-20	MOBH: 1
KJ866866.1	Escherichia coli strain SKLX3330 plasmid pSKLX3330, complete sequence.	IncI1	IncI	IncI1_16	MOBP	MOBP	agreement	NA	MOBP: relaxase; 54988-55515; 53101-55801	MOBP: 1e-05	MOBP: 2	MOBP: relaxase; 54808-55623; 53101-55801	MOBP: 5e-20	MOBP: 1
KP398867.1	Escherichia coli strain DB04277 plasmid pDB4277, complete sequence.	IncFIB,IncFII,IncQ1	IncF,IncF,IncQ	-	MOBF	MOBF	agreement	NA	MOBF: TraI; 125239-125985; 125156-130427	MOBF: 1e-59	MOBF: 9	MOBF: TraI; 125185-126015; 125156-130427	MOBF: 3e-50	MOBF: 1
LN831046.1	Escherichia coli genome assembly NCTC9001, plasmid : 7.	IncFIB,IncFII	IncF,IncF	IncF_F24:A-:B1	MOBF	MOBF	agreement	NA	MOBF: conjugal transfer nickase/helicase TraI; 60604-61503; 56233-61504	MOBF: 0.0	MOBF: 1	MOBF: conjugal transfer nickase/helicase TraI; 60643-61473; 56233-61504	MOBF: 5e-51	MOBF: 1
KP970685.1	Shigella sonnei strain IDH01791 plasmid pSSE3, complete sequence.	Col156	Col	-	MOBQ	MOBQ	agreement	NA	MOBQ: mobilization protein; 1291-1839; 1313-2114	MOBQ: 1e-10	MOBQ: 1	MOBQ: mobilization protein; 1186-1875; 1313-2114	MOBQ: 7e-42	MOBQ: 1
KP776609.1	Escherichia coli strain OM26 plasmid pOM26-1, complete sequence.	IncX3	IncX	-	MOBP	MOBQ	disagreement	different type assigned	MOBP: relaxase/mobilization nuclease domain protein taxC; 27058-27720; 26594-27755	MOBP: 1e-17	MOBP: 1	MOBQ: relaxase/mobilization nuclease domain protein taxC; 27043-27612; 26594-27755	MOBQ: 3e-09	MOBQ: 3
NC_024996.1	Shigella flexneri 5a str. M90T plasmid pWR100, complete sequence.	IncFII	IncF	IncF_F27:A-:B-	MOBF	MOBF,MOBF	disagreement	falsenegative	MOBF: None; 192484-192852; None	MOBF: 2e-75	MOBF: 1	MOBF: None; 192484-192852; None,MOBF: None; 192859-193335; None	MOBF: 2e-54,MOBF: 6e-21	MOBF: 1,MOBF: 2
LK391770.1	Klebsiella pneumoniae plasmid pRYC11, complete sequence, strain H67.	IncFII	IncF	IncF_F9:A-:B-	MOBF	MOBF	agreement	NA	MOBF: IncF plasmid conjugative transfer DNA-nicking and unwinding protein TraI; 38536-39408; 34149-39408	MOBF: 7e-143	MOBF: 1	MOBF: IncF plasmid conjugative transfer DNA-nicking and unwinding protein TraI; 38548-39378; 34149-39408	MOBF: 2e-49	MOBF: 1
HG970000.1	Salmonella enterica subsp. enterica serovar Enteritidis str. P125109 PT4 plasmid pSEN complete sequence.	IncFIB,IncFII	IncF,IncF	IncF_F1:A-:B22	-	-	agreement	NA	-	-	-	-	-	-
NZ_CP009563.1	Salmonella enterica subsp. enterica serovar Newport str. CVM 21538 plasmid pCVM21538, complete sequence.	IncA/C2	IncA/C	IncA/C_3	-	-	agreement	NA	-	-	-	-	-	-
NZ_CP009564.1	Salmonella enterica subsp. enterica serovar Newport str. CVM 21550 plasmid pCVM21550, complete sequence.	IncA/C2	IncA/C	IncA/C_3	MOBH	MOBH	agreement	NA	MOBH: conjugal transfer protein TraI; 103375-104274; 103417-104593	MOBH: 0.0	MOBH: 1	MOBH: conjugal transfer protein TraI; 103486-104055; 103417-104593	MOBH: 3e-21	MOBH: 1
NZ_CP009560.1	Salmonella enterica subsp. enterica serovar Newport str. CVM 22425 plasmid pCVM22425, complete sequence.	IncA/C2	IncA/C	IncA/C_3	MOBH	MOBH	agreement	NA	MOBH: conjugal transfer protein TraI; 138544-139443; 138587-139763	MOBH: 0.0	MOBH: 1	MOBH: conjugal transfer protein TraI; 138766-139338; 138587-139763	MOBH: 4e-20	MOBH: 1
NZ_CP009562.1	Salmonella enterica subsp. enterica serovar Newport str. CVM 22513 plasmid pCVM22513, complete sequence.	IncA/C2	IncA/C	IncA/C_3	MOBH	MOBH	agreement	NA	MOBH: conjugal transfer protein TraI; 103780-104679; 103821-104997	MOBH: 0.0	MOBH: 1	MOBH: conjugal transfer protein TraI; 103891-104460; 103821-104997	MOBH: 3e-21	MOBH: 1
HF969016.1	Salmonella enterica subsp. enterica serovar Bovismorbificans str. 3114 plasmid pVIRBov complete sequence, complete genome.	IncFIB,IncFII	IncF,IncF	IncF_F3:A-:B18	MOBF	MOBF	agreement	NA	MOBF: hypothetical protein; 46426-47325; 42069-47325	MOBF: 0.0	MOBF: 1	MOBF: hypothetical protein; 46435-47295; 42069-47325	MOBF: 6e-52	MOBF: 1
NZ_CP006002.1	Escherichia coli B7A plasmid pEB4, complete sequence.	IncFIC	IncF	IncF_F12:A-:B-	MOBP	MOBP	agreement	NA	MOBP: relaxase NikB; 50497-51306; 48611-51311	MOBP: 1e-05	MOBP: 2	MOBP: relaxase NikB; 50317-51132; 48611-51311	MOBP: 4e-20	MOBP: 1
NZ_CP006001.1	Escherichia coli B7A plasmid pEB3, complete sequence.	IncFII	IncF	IncF_F30:A-:B-	MOBF	MOBF	agreement	NA	MOBF: conjugal transfer protein TraI; 41575-42474; 37205-42476	MOBF: 0.0	MOBF: 1	MOBF: conjugal transfer protein TraI; 41614-42444; 37205-42476	MOBF: 2e-49	MOBF: 1
NZ_CP006000.1	Escherichia coli B7A plasmid pEB2, complete sequence.	IncFIB	IncF	IncF_F-:A-:B52	-	-	agreement	NA	-	-	-	-	-	-
NZ_CP005999.1	Escherichia coli B7A plasmid pEB1, complete sequence.	IncB/O/K/Z2	IncB/O/K/Z	-	MOBP	MOBP	agreement	NA	MOBP: relaxase NikB; 40420-40965; 38542-41254	MOBP: 2e-05	MOBP: 2	MOBP: relaxase NikB; 40132-41076; 38542-41254	MOBP: 5e-17	MOBP: 1
NC_021522.1	Citrobacter freundii strain CGF41 plasmid pCGF41, complete sequence.	Col3M	Col	-	MOBQ	MOBQ	agreement	NA	MOBQ: None; 2455-3066; None	MOBQ: 9e-11	MOBQ: 1	MOBQ: None; 2371-3216; None	MOBQ: 5e-47	MOBQ: 1
NC_005970.1	Escherichia coli cryptic plasmid pRK2, complete sequence.	ColRNAI	Col	-	-	MOBP	disagreement	falsenegative	-	-	-	MOBP: putative mobilization protein MobA; 2041-2664; 1874-3428	MOBP: 0.012	MOBP: 4
NC_025181.1	plasmid pJD884 replicable en E.coli.	ColRNAI	Col	-	-	-	agreement	NA	-	-	-	-	-	-
NC_025198.1	Escherichia coli plasmid pJIE512b, complete sequence.	IncI1	IncI	IncI1_2	MOBP	MOBP	agreement	NA	MOBP: relaxase protein NikB; 39250-39774; 38963-41663	MOBP: 1e-05	MOBP: 2	MOBP: relaxase protein NikB; 39139-39954; 38963-41663	MOBP: 8e-20	MOBP: 1
NC_025130.1	Raoultella planticola strain RJA274 plasmid NDM-1, complete sequence.	IncX3	IncX	-	MOBP	MOBQ	disagreement	different type assigned	MOBP: relaxase/mobilization nuclease domain protein TaxC; 12886-13548; 12854-14015	MOBP: 8e-17	MOBP: 1	MOBQ: relaxase/mobilization nuclease domain protein TaxC; 12994-13563; 12854-14015	MOBQ: 6e-09	MOBQ: 3
NC_025187.1	Klebsiella pneumoniae strain BK26633 plasmid pKpQIL-234, complete sequence.	IncFIB,IncFII	IncF,IncF	IncF_F2:A-:B-	MOBF	MOBF	agreement	NA	MOBF: TraI; 103921-104796; 103920-109182	MOBF: 2e-152	MOBF: 1	MOBF: TraI; 103951-104784; 103920-109182	MOBF: 9e-47	MOBF: 1
NC_025186.1	Klebsiella pneumoniae subsp. pneumoniae strain OW16C2 plasmid pOW16C2, complete sequence.	IncN1	IncN	IncN_7	MOBF	MOBF	agreement	NA	MOBF: TraI; 46180-47052; 43816-47053	MOBF: 6e-44	MOBF: 1	MOBF: TraI; 46156-47052; 43816-47053	MOBF: 4e-90	MOBF: 1
NC_025184.1	Klebsiella pneumoniae strain RJF866 plasmid pRJF866, complete sequence.	IncFIB,IncFII	IncF,IncF	IncF_F4:A-:B36	MOBF	MOBF	agreement	NA	MOBF: conjugative transfer relaxase TraI; 40813-41706; 40813-46054	MOBF: 1e-165	MOBF: 1	MOBF: conjugative transfer relaxase TraI; 40843-41673; 40813-46054	MOBF: 4e-50	MOBF: 1
NC_025166.1	Klebsiella pneumoniae strain BK30799 plasmid pKpQIL-10, complete sequence.	IncFIB,IncFII	IncF,IncF	IncF_F2:A-:B-	MOBF	MOBF	agreement	NA	MOBF: TraI; 103096-103971; 103095-108357	MOBF: 8e-153	MOBF: 1	MOBF: TraI; 103126-103959; 103095-108357	MOBF: 7e-47	MOBF: 1
NC_025131.1	Klebsiella pneumoniae strain BK30683 plasmid pBK30683, complete sequence.	IncFIA,IncFII	IncF,IncF	IncF_F3:A16:B-	MOBF	MOBF	agreement	NA	MOBF: TraI; 54856-55731; 54855-60117	MOBF: 2e-153	MOBF: 1	MOBF: TraI; 54886-55719; 54855-60117	MOBF: 2e-46	MOBF: 1
NC_025183.1	Escherichia coli strain ECN580 plasmid pECN580, complete sequence.	IncN1	IncN	IncN_7	MOBF	MOBF	agreement	NA	MOBF: TraI; 48796-49668; 46433-49670	MOBF: 4e-44	MOBF: 1	MOBF: TraI; 48772-49668; 46433-49670	MOBF: 5e-91	MOBF: 1
NC_025180.1	Escherichia coli plasmid pC23-89, complete sequence.	IncI1	IncI	IncI1_36	MOBP	MOBP	agreement	NA	MOBP: hypothetical protein; 36583-37107; 34697-37397	MOBP: 2e-05	MOBP: 2	MOBP: hypothetical protein; 36403-37218; 34697-37397	MOBP: 9e-20	MOBP: 1
NC_025179.1	Escherichia coli plasmid pC59-153, complete sequence.	IncFIA,IncFIB,IncFIC	IncF,IncF,IncF	IncF_F4:A6:B1	MOBF	MOBF	agreement	NA	MOBF: IncF plasmid conjugative transfer DNA-nicking and unwinding protein TraI; 136567-137466; 136567-141838	MOBF: 0.0	MOBF: 1	MOBF: IncF plasmid conjugative transfer DNA-nicking and unwinding protein TraI; 136597-137427; 136567-141838	MOBF: 6e-51	MOBF: 1
NC_025178.1	Escherichia coli plasmid pH1519-7, complete sequence.	ColRNAI	Col	-	-	MOBP	disagreement	falsenegative	-	-	-	MOBP: MobA; 3679-4335; 3463-5065	MOBP: 0.033	MOBP: 4
NC_025177.1	Escherichia coli plasmid pH1519-76, complete sequence.	IncFII	IncF	IncF_F2:A-:B-	MOBF	MOBF	agreement	NA	MOBF: IncF plasmid conjugative transfer DNA-nicking and unwinding protein TraI; 33541-34440; 33541-38812	MOBF: 0.0	MOBF: 1	MOBF: IncF plasmid conjugative transfer DNA-nicking and unwinding protein TraI; 33541-34401; 33541-38812	MOBF: 3e-51	MOBF: 1
NC_025176.1	Escherichia coli plasmid pH2291-112, complete sequence.	IncI1	IncI	IncI1_3	MOBP	MOBP	agreement	NA	MOBP: hypothetical protein; 99226-99753; 97339-100039	MOBP: 1e-05	MOBP: 2	MOBP: hypothetical protein; 99046-99861; 97339-100039	MOBP: 7e-20	MOBP: 1
NC_025175.1	Escherichia coli plasmid pH2332-166, complete sequence.	IncFIB,IncFII,IncQ1	IncF,IncF,IncQ	-	MOBF	MOBF	agreement	NA	MOBF: IncF plasmid conjugative transfer DNA-nicking and unwinding protein TraI; 20536-21285; 16094-21386	MOBF: 1e-61	MOBF: 10	MOBF: IncF plasmid conjugative transfer DNA-nicking and unwinding protein TraI; 20503-21333; 16094-21386	MOBF: 2e-49	MOBF: 1
NC_025167.1	Escherichia coli strain BK28960 plasmid pKpQIL-Ec, complete sequence.	IncFIB,IncFII	IncF,IncF	IncF_F2:A-:B-	MOBF	MOBF	agreement	NA	MOBF: TraI; 88597-89472; 88598-93860	MOBF: 2e-152	MOBF: 1	MOBF: TraI; 88627-89460; 88598-93860	MOBF: 7e-47	MOBF: 1
NC_025147.1	Escherichia coli plasmid pV404, complete sequence.	IncI1	IncI	IncI1_107	MOBP	MOBP	agreement	NA	MOBP: NikB; 43150-43674; 42863-45563	MOBP: 1e-05	MOBP: 2	MOBP: NikB; 43039-43854; 42863-45563	MOBP: 3e-20	MOBP: 1
NC_025145.1	Escherichia coli plasmid pL2-87, complete sequence.	IncB/O/K/Z1	IncB/O/K/Z	-	MOBP	MOBP	agreement	NA	MOBP: NikB; 8746-9294; 8462-11183	MOBP: 7e-05	MOBP: 2	MOBP: NikB; 8638-9411; 8462-11183	MOBP: 5e-15	MOBP: 1
NC_025144.1	Escherichia coli plasmid pC49-108, complete sequence.	IncI1	IncI	IncI1_3	MOBP	MOBP	agreement	NA	MOBP: hypothetical protein; 52948-53475; 51060-53760	MOBP: 1e-05	MOBP: 2	MOBP: hypothetical protein; 52768-53583; 51060-53760	MOBP: 6e-20	MOBP: 1
NC_025143.1	Escherichia coli plasmid pC59-112, complete sequence.	IncI1	IncI	IncI1_3	MOBP	MOBP	agreement	NA	MOBP: hypothetical protein; 75427-75954; 73539-76239	MOBP: 1e-05	MOBP: 2	MOBP: hypothetical protein; 75247-76062; 73539-76239	MOBP: 6e-20	MOBP: 1
NC_025142.1	Escherichia coli plasmid pC60-108, complete sequence.	IncI1	IncI	IncI1_3	MOBP	MOBP	agreement	NA	MOBP: NikB relaxase; 72583-73110; 72297-74997	MOBP: 1e-05	MOBP: 2	MOBP: NikB relaxase; 72475-73290; 72297-74997	MOBP: 6e-20	MOBP: 1
NC_025141.1	Escherichia coli plasmid pH1038-142, complete sequence.	IncFII,IncN1	IncF,IncN	-	MOBF,MOBF	MOBF,MOBF	agreement	NA	MOBF: IncF plasmid conjugative transfer DNA-nicking and unwinding protein TraI; 106033-106932; 106033-111304,MOBF: TraI; 36235-37107; 33871-37108	MOBF: 0.0,MOBF: 4e-44	MOBF: 1,MOBF: 1	MOBF: IncF plasmid conjugative transfer DNA-nicking and unwinding protein TraI; 106063-106893; 106033-111304,MOBF: TraI; 36211-37107; 33871-37108	MOBF: 4e-91,MOBF: 9e-50	MOBF: 1,MOBF: 1
NC_025140.1	Escherichia coli plasmid pH1519-88, complete sequence.	IncI1	IncI	IncI1_145	MOBP	MOBP	agreement	NA	MOBP: hypothetical protein; 17302-17829; 17100-19716	MOBP: 1e-05	MOBP: 2	MOBP: hypothetical protein; 17194-18009; 17100-19716	MOBP: 5e-20	MOBP: 1
NC_025139.1	Escherichia coli plasmid pH2291-144, complete sequence.	IncFIB,IncFII	IncF,IncF	IncF_F24:A-:B6	MOBF	MOBF	agreement	NA	MOBF: IncF plasmid conjugative transfer DNA-nicking and unwinding protein TraI; 112624-113373; 108182-113453	MOBF: 4e-61	MOBF: 10	MOBF: IncF plasmid conjugative transfer DNA-nicking and unwinding protein TraI; 112591-113421; 108182-113453	MOBF: 3e-49	MOBF: 1
NC_025138.1	Escherichia coli plasmid pH2332-107, complete sequence.	IncB/O/K/Z1	IncB/O/K/Z	-	MOBP	MOBP	agreement	NA	MOBP: NikB protein, involved in conjugative DNA transfer; 26422-26967; 26135-28847	MOBP: 4e-05	MOBP: 2	MOBP: NikB protein, involved in conjugative DNA transfer; 26311-27084; 26135-28847	MOBP: 2e-16	MOBP: 1
NC_024982.1	Proteus mirabilis strain Q1084 plasmid pEAD1-2, complete sequence.	Col3M	Col	-	-	-	agreement	NA	-	-	-	-	-	-
NC_024981.1	Proteus vulgaris strain Q5169 plasmid pEAD1-1, complete sequence.	Col3M	Col	-	-	-	agreement	NA	-	-	-	-	-	-
NC_024962.1	Escherichia coli strain K317 plasmid ColE7-K317, complete sequence.	Col156	Col	-	MOBQ	MOBQ	agreement	NA	MOBQ: MobA; 4687-5361; 4615-5542	MOBQ: 6e-13	MOBQ: 1	MOBQ: MobA; 4615-5451; 4615-5542	MOBQ: 7e-45	MOBQ: 1
NC_025044.1	Providencia rettgeri plasmid pGHS09-09a, complete sequence.	Col3M	Col	-	-	-	agreement	NA	-	-	-	-	-	-
NC_025043.1	Providencia rettgeri plasmid pDIJ09-518a, complete sequence.	Col3M	Col	-	-	-	agreement	NA	-	-	-	-	-	-
NC_025058.1	Escherichia coli strain TB22 plasmid pEC22, complete sequence.	ColRNAI	Col	-	-	-	agreement	NA	-	-	-	-	-	-
NC_025021.1	Escherichia coli plasmid pGBG1.	-	-	-	MOBV,MOBV	MOBV	disagreement	falsepositive	MOBV: None; 1-798; None,MOBV: None; 7519-7617; None	MOBV: 2e-175,MOBV: 8e-06	MOBV: 1,MOBV: 1	MOBV: None; 235-792; None	MOBV: 5e-20	MOBV: 1
NC_025013.1	Escherichia coli kanamycin resistance plasmid pUB2380.	ColRNAI	Col	-	-	MOBP	disagreement	falsenegative	-	-	-	MOBP: putative mob3 protein; 1711-2367; 1542-3096	MOBP: 0.028	MOBP: 4
[truncated: 427 more rows]
