# Supplementary material for: Ordering the mob: Insights into replicon and MOB typing schemes from analysis of a curated dataset of publicly available plasmids
Source: Plasmid. 2017 May;91:42–52. doi: 10.1016/j.plasmid.2017.03.002 (PMC5466382; doi:10.1016/j.plasmid.2017.03.002)
Supplement: Table S4 — The zip file contains a spreadsheet file showing the conserved domains associated with replication proteins of the PlasmidFinder database. The relationship between replicon types in terms of sharing of replication protein domains is visualised using networks. The networks are provided as separate files within the zip file. The interactive network (html file) opens in a web browser and is a bipartite network - one set of nodes represents replicon types, another set of nodes represents conserved domains. The other network is a static network (PDF file) derived from the bipartite network; it shows replicon type nodes only. [file mmc7.zip]

Archive with 3 entries (3 files):
- interactive_network.html
- static_network.pdf
- Supplementary Table S4_FINAL.xlsx
