# Supplementary material for: Ordering the mob: Insights into replicon and MOB typing schemes from analysis of a curated dataset of publicly available plasmids
Source: Plasmid. 2017 May;91:42–52. doi: 10.1016/j.plasmid.2017.03.002 (PMC5466382; doi:10.1016/j.plasmid.2017.03.002)
Supplement: Table S4 — The zip file contains a spreadsheet file showing the conserved domains associated with replication proteins of the PlasmidFinder database. The relationship between replicon types in terms of sharing of replication protein domains is visualised using networks. The networks are provided as separate files within the zip file. The interactive network (html file) opens in a web browser and is a bipartite network - one set of nodes represents replicon types, another set of nodes represents conserved domains. The other network is a static network (PDF file) derived from the bipartite network; it shows replicon type nodes only. [file mmc7.zip › Supplementary Table S4_FINAL.xlsx]

## Sheet: Raw output
Replicon probe id	Replicon type	Replicon family	Locus of replicon on plasmid	Accession id of protein encoded at replicon locus	Protein annotation (gene name|product name)	Hit type	PSSM-ID	From	To	E-Value	Bitscore	Accession	Short name	Incomplete	Superfamily
Col3M_1__JX514065	Col3M	Col	2453-2609	no CDS match	no CDS match	NA	NA	NA	NA	NA	NA	NA	NA	NA	NA
Col156_1__NC_009781	Col156	Col	1552-1705	YP_001440588.1	rep|replication protein	specific	281133	26	154	8.6887e-51	165.91	pfam03090	Replicase	-	cl03886
						superfamily	281133	26	154	8.6887e-51	165.91	cl03886	Replicase superfamily	-	-
						specific	214926	166	238	8.54772e-10	53.8758	smart00942	PriCT_1	-	cl07362
						superfamily	298221	166	238	8.54772e-10	53.8758	cl07362	PriCT_1 superfamily	-	-
						non-specific	285870	174	238	2.80745e-07	46.8822	pfam08708	PriCT_1	-	cl07362
						specific	290120	265	298	0.000740761	36.4781	pfam13384	HTH_23	C	cl21459
						superfamily	304362	265	298	0.000740761	36.4781	cl21459	HTH superfamily	C	-
						non-specific	290289	275	297	0.0088397	33.5769	pfam13556	HTH_30	C	cl23638
						superfamily	290289	275	297	0.0088397	33.5769	cl23638	HTH_30 superfamily	C	-
						multi-dom	225949	259	298	0.00813168	34.6646	COG3415	COG3415	C	-
						multi-dom	225107	187	297	0.00954037	35.3573	COG2197	CitB	N	-
ColE10_1__X01654	ColE10	Col	6047-6223	no CDS match	no CDS match	NA	NA	NA	NA	NA	NA	NA	NA	NA	NA
ColKP3_1__JN205800	ColKP3	Col	6541-6820	AEP16367.1	repA|replication protein A	specific	281133	35	155	1.17976e-54	176.311	pfam03090	Replicase	-	cl03886
						superfamily	281133	35	155	1.17976e-54	176.311	cl03886	Replicase superfamily	-	-
						non-specific	285870	176	238	1e-09	53.8158	pfam08708	PriCT_1	-	cl07362
						superfamily	298221	176	238	1e-09	53.8158	cl07362	PriCT_1 superfamily	-	-
						specific	197715	281	312	2.92308e-09	52.1442	smart00421	HTH_LUXR	C	cl21459
						superfamily	304362	281	312	2.92308e-09	52.1442	cl21459	HTH superfamily	C	-
						non-specific	278619	281	312	6.389e-08	48.3375	pfam00196	GerE	C	cl21459
						specific	99777	281	312	1.31176e-07	47.5292	cd06170	LuxR_C_like	C	cl21459
						specific	225360	281	314	6.952e-06	42.7275	COG2771	CsgD	C	cl21459
						non-specific	214926	176	239	3.46241e-05	40.779	smart00942	PriCT_1	-	cl07362
						non-specific	290120	281	312	0.00059928	36.8633	pfam13384	HTH_23	C	cl21459
						non-specific	225320	281	315	0.00483775	35.0298	COG2522	COG2522	C	cl22854
						superfamily	304601	281	315	0.00483775	35.0298	cl22854	HTH_XRE superfamily	C	-
						non-specific	280890	267	310	0.00741902	33.8627	pfam02796	HTH_7	-	cl21459
						non-specific	279374	281	312	0.00749568	33.5912	pfam01022	HTH_5	C	cl21459
						non-specific	290647	281	312	0.00833147	33.5259	pfam13936	HTH_38	N	cl21459
						multi-dom	225107	281	312	1.62812e-08	52.6913	COG2197	CitB	N	-
						multi-dom	226932	281	309	2.3387e-05	43.0459	COG4566	FixJ	N	-
						multi-dom	182619	268	312	0.000303204	40.0121	PRK10651	PRK10651	N	-
						multi-dom	185267	281	306	0.00043292	39.6769	PRK15369	PRK15369	N	-
						multi-dom	274357	281	312	0.00201642	36.9416	TIGR02937	sigma70-ECF	N	-
						multi-dom	274376	279	312	0.00394854	36.0003	TIGR02985	Sig70_bacteroi1	N	-
ColRNAI_1__DQ298019	ColRNAI	Col	5738-5867	no CDS match	no CDS match	NA	NA	NA	NA	NA	NA	NA	NA	NA	NA
ColpVC_1__JX133088	ColpVC	Col	799-991	AFP93580.1	-|Rep	non-specific	279752	94	314	1.28609e-25	102.52	pfam01446	Rep_1	-	cl02412
						superfamily	295292	94	314	1.28609e-25	102.52	cl02412	Rep_1 superfamily	-	-
						non-specific	227942	45	255	1.25512e-17	79.558	COG5655	REP	-	cl02412
						non-specific	291017	73	92	0.00170712	36.3919	pfam14319	Zn_Tnp_IS91	NC	cl20515
						superfamily	291017	73	92	0.00170712	36.3919	cl20515	Zn_Tnp_IS91 superfamily	NC	-
Col(BS512)_1__NC_010656	Col(BS512)	Col	1096-1328	WP_012421200.1	-|replication protein	non-specific	279752	92	285	1.03475e-29	114.076	pfam01446	Rep_1	-	cl02412
						superfamily	295292	92	285	1.03475e-29	114.076	cl02412	Rep_1 superfamily	-	-
						specific	227942	39	249	1.92169e-27	108.063	COG5655	REP	-	cl02412
						non-specific	291017	62	90	0.000916229	37.1623	pfam14319	Zn_Tnp_IS91	NC	cl20515
						superfamily	291017	62	90	0.000916229	37.1623	cl20515	Zn_Tnp_IS91 superfamily	NC	-
Col(IMGS31)_1__NC_011406	Col(IMGS31)	Col	700-897	YP_002290997.1	-|ORF2	non-specific	279423	1	185	1.36097e-19	85.0628	pfam01076	Mob_Pre	-	cl03088
						superfamily	279423	1	185	1.36097e-19	85.0628	cl03088	Mob_Pre superfamily	-	-
						multi-dom	130902	241	329	0.00310435	38.067	TIGR01843	type_I_hlyD	NC	-
						multi-dom	223542	164	327	0.00659436	37.1526	COG0466	Lon	C	-
Col(IRGK)_1__AY543071	Col(IRGK)	Col	2041-2224	no CDS match	no CDS match	NA	NA	NA	NA	NA	NA	NA	NA	NA	NA
Col(KPHS6)_1__NC_016841	Col(KPHS6)	Col	326-503	YP_005221105.1	-|RepA plasmid replication protein	non-specific	290279	61	109	3.33902e-05	39.4982	pfam13545	HTH_Crp_2	C	cl21459
						superfamily	304362	61	109	3.33902e-05	39.4982	cl21459	HTH superfamily	C	-
						specific	197713	83	128	0.000275543	36.8046	smart00418	HTH_ARSR	-	cl21459
						non-specific	238044	85	119	0.00164646	34.5637	cd00092	HTH_CRP	N	cl21459
						non-specific	238042	85	127	0.00385169	33.8114	cd00090	HTH_ARSR	N	cl21459
						non-specific	290449	55	107	0.00478919	33.2184	pfam13730	HTH_36	-	cl21459
Col(MG828)_1__NC_008486	Col(MG828)	Col	967-1228	YP_794129.1	-|replication protein	no hits	no hits	no hits	no hits	no hits	no hits	no hits	no hits	no hits	no hits
Col(MGD2)_1__NC_003789	Col(MGD2)	Col	1235-1370	NP_620615.1	-|replication initiation protein A	specific	281133	27	155	8.13954e-62	194.03	pfam03090	Replicase	-	cl03886
						superfamily	281133	27	155	8.13954e-62	194.03	cl03886	Replicase superfamily	-	-
						non-specific	285870	169	228	1.71533e-06	44.571	pfam08708	PriCT_1	-	cl07362
						superfamily	298221	169	228	1.71533e-06	44.571	cl07362	PriCT_1 superfamily	-	-
Col(MP18)_1__NC_013652	Col(MP18)	Col	266-458	YP_003347948.1	rep|Rep	non-specific	279752	90	291	2.54194e-27	107.527	pfam01446	Rep_1	-	cl02412
						superfamily	295292	90	291	2.54194e-27	107.527	cl02412	Rep_1 superfamily	-	-
						specific	227942	44	255	1.73838e-20	87.6472	COG5655	REP	-	cl02412
						non-specific	291017	76	92	0.00126863	36.7771	pfam14319	Zn_Tnp_IS91	NC	cl20515
						superfamily	291017	76	92	0.00126863	36.7771	cl20515	Zn_Tnp_IS91 superfamily	NC	-
Col(SD853)_1__NC_015392	Col(SD853)	Col	1363-1556	YP_004376192.1	-|replication protein Rep	non-specific	279752	104	339	1.03587e-47	162.611	pfam01446	Rep_1	-	cl02412
						superfamily	295292	104	339	1.03587e-47	162.611	cl02412	Rep_1 superfamily	-	-
						specific	227942	2	258	5.86993e-43	150.82	COG5655	REP	-	cl02412
						non-specific	227942	276	341	4.22627e-09	55.2905	COG5655	REP	NC	cl02412
Col(VCM04)_1__HM231165	Col(VCM04)	Col	776-952	ADK26053.1	repA|probable plasmid replication protein	specific	281133	60	182	6.12036e-53	171.688	pfam03090	Replicase	-	cl03886
						superfamily	281133	60	182	6.12036e-53	171.688	cl03886	Replicase superfamily	-	-
						specific	285870	193	265	2.30158e-11	58.4382	pfam08708	PriCT_1	-	cl07362
						superfamily	298221	193	265	2.30158e-11	58.4382	cl07362	PriCT_1 superfamily	-	-
						non-specific	214926	204	266	0.0022011	35.3862	smart00942	PriCT_1	-	cl07362
Col(YC)_1__NC_002144	Col(YC)	Col	5043-5195	NP_053154.1	orf1|hypothetical protein	specific	279400	2	219	1.72934e-60	191.704	pfam01051	Rep_3	-	cl19398
						superfamily	302843	2	219	1.72934e-60	191.704	cl19398	Rep_3 superfamily	-	-
						non-specific	184293	5	221	5.84445e-17	75.7618	PRK13742	PRK13742	-	cl19398
						multi-dom	227814	2	229	2.70742e-32	120.793	COG5527	COG5527	C	-
Col(YF27601)_1__JF937655	Col(YF27601)	Col	1-175	no CDS match	no CDS match	NA	NA	NA	NA	NA	NA	NA	NA	NA	NA
Col(Ye4449)_1__FJ696405	Col(Ye4449)	Col	2409-2602	ACN58141.1	-|MobC	specific	283391	58	76	5.23451e-05	36.6664	pfam05713	MobC	C	cl05333
						superfamily	283391	58	76	5.23451e-05	36.6664	cl05333	MobC superfamily	C	-
Col(pWES)_1__DQ268764	Col(pWES)	Col	10151-10328	ACJ65160.1	repA|replication protein	non-specific	282630	117	269	5.16622e-27	104.59	pfam04796	RepA_C	-	cl19398
						superfamily	302843	117	269	5.16622e-27	104.59	cl19398	Rep_3 superfamily	-	-
IncA/C_1__FJ705807	IncA/C1	IncA/C	1015-1431	ACN66890.1	repA|plasmid replication protein RepA	no hits	no hits	no hits	no hits	no hits	no hits	no hits	no hits	no hits	no hits
IncA/C2_1__JN157804	IncA/C2	IncA/C	58947-59363	AEU09767.1	-|RepA	no hits	no hits	no hits	no hits	no hits	no hits	no hits	no hits	no hits	no hits
IncB/O/K/Z_1__CU928147	IncB/O/K/Z1	IncB/O/K/Z	119424-119574	no CDS match	no CDS match	NA	NA	NA	NA	NA	NA	NA	NA	NA	NA
IncB/O/K/Z_2_GU256641	IncB/O/K/Z2	IncB/O/K/Z	6281-6440	no CDS match	no CDS match	NA	NA	NA	NA	NA	NA	NA	NA	NA	NA
IncB/O/K/Z_3_GQ259888	IncB/O/K/Z3	IncB/O/K/Z	24642-24793	no CDS match	no CDS match	NA	NA	NA	NA	NA	NA	NA	NA	NA	NA
IncB/O/K/Z_4_FN868832	IncB/O/K/Z4	IncB/O/K/Z	413-561	no CDS match	no CDS match	NA	NA	NA	NA	NA	NA	NA	NA	NA	NA
IncFIA_1__AP001918	IncFIA	IncF	48305-48692	BAA97915.1	repE|replication initiation protein	specific	184293	1	245	7.47024e-165	459.035	PRK13742	PRK13742	-	cl19398
						superfamily	302843	1	245	7.47024e-165	459.035	cl19398	Rep_3 superfamily	-	-
						specific	279400	14	242	5.71733e-53	172.829	pfam01051	Rep_3	-	cl19398
						multi-dom	227814	52	242	4.75075e-19	83.4286	COG5527	COG5527	C	-
IncFIA(HI1)_1_HI1_AF250878	IncFIA	IncF	157357-157744	AAF70016.1	repFIB|replication protein	specific	184293	1	245	1.07423e-168	469.051	PRK13742	PRK13742	-	cl19398
						superfamily	302843	1	245	1.07423e-168	469.051	cl19398	Rep_3 superfamily	-	-
						specific	279400	14	242	1.79756e-52	171.674	pfam01051	Rep_3	-	cl19398
						multi-dom	227814	62	251	3.94611e-19	83.4286	COG5527	COG5527	C	-
IncFIB(AP001918)_1__AP001918	IncFIB	IncF	37018-37699	BAA97903.1	repB|-	no hits	no hits	no hits	no hits	no hits	no hits	no hits	no hits	no hits	no hits
IncFIB(K)_1_Kpn3_JN233704	IncFIB	IncF	76861-77420	AEV55147.1	-|RepB	specific	279400	21	274	0.000943159	38.7798	pfam01051	Rep_3	-	cl19398
						superfamily	302843	21	274	0.000943159	38.7798	cl19398	Rep_3 superfamily	-	-
IncFIB(Mar)_1_pNDM-Mar_JN420336	IncFIB	IncF	29199-29637	AFB82793.1	-|RepA	specific	279400	137	303	0.00394078	36.8538	pfam01051	Rep_3	-	cl19398
						superfamily	302843	137	303	0.00394078	36.8538	cl19398	Rep_3 superfamily	-	-
IncFIB(pB171)_1_pB171_AB024946	IncFIB	IncF	250-892	BAA84836.1	repI|Replication protein	no hits	no hits	no hits	no hits	no hits	no hits	no hits	no hits	no hits	no hits
IncFIB(pCTU1)_1_pCTU1_FN543094	IncFIB	IncF	110412-111220	CBA34650.1	repA|Replication protein repA	no hits	no hits	no hits	no hits	no hits	no hits	no hits	no hits	no hits	no hits
IncFIB(pCTU3)_1_pCTU3_FN543096	IncFIB	IncF	2655-3347	CBA34711.1	repA|RepFIB replication protein A	no hits	no hits	no hits	no hits	no hits	no hits	no hits	no hits	no hits	no hits
IncFIB(pECLA)_1_pECLA_CP001919	IncFIB	IncF	43978-44537	ADF64750.1	-|initiator replication protein RepA	no hits	no hits	no hits	no hits	no hits	no hits	no hits	no hits	no hits	no hits
IncFIB(pENTAS01)_1_pENTAS01_CP003027	IncFIB	IncF	141679-142238	AEN67308.1	-|initiator RepB protein	specific	279400	21	275	0.00208899	37.6242	pfam01051	Rep_3	-	cl19398
						superfamily	302843	21	275	0.00208899	37.6242	cl19398	Rep_3 superfamily	-	-
IncFIB(pENTE01)_1_pENTE01_CP000654	IncFIB	IncF	142054-142613	ABP62916.1	-|hypothetical protein	non-specific	280535	54	329	4.73596e-43	151.405	pfam02387	IncFII_repA	-	cl11495
						superfamily	299748	54	329	4.73596e-43	151.405	cl11495	IncFII_repA superfamily	-	-
IncFIB(pHCM2)_1_pHCM2_AL513384	IncFIB	IncF	104938-105812	CAD09998.1	repA|putative replication protein A	specific	279400	28	285	6.21981e-05	42.2466	pfam01051	Rep_3	-	cl19398
						superfamily	302843	28	285	6.21981e-05	42.2466	cl19398	Rep_3 superfamily	-	-
IncFIB(pKPHS1)_1_pKPHS1_CP003223	IncFIB	IncF	201-760	AEW91909.1	-|replication protein A	non-specific	289557	283	345	0.00355679	35.6415	pfam12793	SgrR_N	C	cl15095
						superfamily	289557	283	345	0.00355679	35.6415	cl15095	SgrR_N superfamily	C	-
IncFIB(pLF82)_1_pLF82_CU638872	IncFIB	IncF	211-770	CAP72145.1	-|Replication protein repA	specific	279400	28	281	0.00067536	39.165	pfam01051	Rep_3	-	cl19398
						superfamily	302843	28	281	0.00067536	39.165	cl19398	Rep_3 superfamily	-	-
IncFIB(pQil)_1_pQil_JN233705	IncFIB	IncF	85120-85859	AEV55313.1	-|RepA	specific	279400	20	196	0.000845316	38.7798	pfam01051	Rep_3	-	cl19398
						superfamily	302843	20	196	0.000845316	38.7798	cl19398	Rep_3 superfamily	-	-
IncFIB(S)_1__FN432031	IncFIB	IncF	14054-14696	CBA11344.1	repA2|DNA replication	no hits	no hits	no hits	no hits	no hits	no hits	no hits	no hits	no hits	no hits
IncFIC(FII)_1__AP001918	IncFIC	IncF	3421-3919	no CDS match	no CDS match	NA	NA	NA	NA	NA	NA	NA	NA	NA	NA
IncFII_1__AY458016	IncFII	IncF	88859-89119	no CDS match	no CDS match	NA	NA	NA	NA	NA	NA	NA	NA	NA	NA
IncFII_1_pKP91_CP000966	IncFII	IncF	89831-90060	no CDS match	no CDS match	NA	NA	NA	NA	NA	NA	NA	NA	NA	NA
IncFII_1_pSFO_AF401292	IncFII	IncF	3516-3773	no CDS match	no CDS match	NA	NA	NA	NA	NA	NA	NA	NA	NA	NA
IncFII(29)_1_pUTI89_CP003035	IncFII	IncF	1135-1393	no CDS match	no CDS match	NA	NA	NA	NA	NA	NA	NA	NA	NA	NA
IncFII(K)_1__CP000648	IncFII	IncF	5614-5761	no CDS match	no CDS match	NA	NA	NA	NA	NA	NA	NA	NA	NA	NA
IncFII(p14)_1_p14_JQ418538	IncFII	IncF	33989-34250	no CDS match	no CDS match	NA	NA	NA	NA	NA	NA	NA	NA	NA	NA
IncFII(p96A)_1_p96A_JQ418521	IncFII	IncF	42799-43332	AFK88809.1	-|RepA1	non-specific	184300	5	285	1.16764e-130	375.421	PRK13750	PRK13750	-	cl11495
						superfamily	299748	5	285	1.16764e-130	375.421	cl11495	IncFII_repA superfamily	-	-
						non-specific	132514	7	284	4.34445e-121	350.872	TIGR03474	incFII_RepA	-	cl11495
						non-specific	280535	10	262	5.33826e-30	114.811	pfam02387	IncFII_repA	-	cl11495
IncFII(pCoo)_1_pCoo_CR942285	IncFII	IncF	27586-27847	-	-|transposase insC for insertion element IS2 (pseudogene)	NA	NA	NA	NA	NA	NA	NA	NA	NA	NA
IncFII(pCRY)_1_pCRY_NC_005814	IncFII	IncF	739-1331	WP_071588746.1	-|RepA protein	non-specific	280535	35	186	7.94933e-10	55.1054	pfam02387	IncFII_repA	NC	cl11495
						superfamily	299748	35	186	7.94933e-10	55.1054	cl11495	IncFII_repA superfamily	NC	-
						non-specific	132514	33	183	6.59431e-06	43.868	TIGR03474	incFII_RepA	N	cl11495
						non-specific	184300	60	183	0.000120255	40.2972	PRK13750	PRK13750	N	cl11495
IncFII(pCTU2)_1_pCTU2_FN543095	IncFII	IncF	8327-8903	CBA34687.1	-|hypothetical protein	non-specific	280535	46	190	1.73498e-09	54.335	pfam02387	IncFII_repA	N	cl11495
						superfamily	299748	46	190	1.73498e-09	54.335	cl11495	IncFII_repA superfamily	N	-
						non-specific	132514	60	190	0.000255577	39.6308	TIGR03474	incFII_RepA	N	cl11495
						non-specific	184300	67	190	0.00151491	37.2156	PRK13750	PRK13750	N	cl11495
IncFII(pECLA)_1_pECLA_CP001919	IncFII	IncF	3-749	ADF64689.1	repA|replication initiation protein	non-specific	280535	54	329	2.23871e-40	144.087	pfam02387	IncFII_repA	-	cl11495
						superfamily	299748	54	329	2.23871e-40	144.087	cl11495	IncFII_repA superfamily	-	-
IncFII(pENTA)_1_pENTA_CP003027	IncFII	IncF	84306-84865	AEN67257.1	-|replication initiation protein	non-specific	280535	64	339	1.491e-41	147.553	pfam02387	IncFII_repA	-	cl11495
						superfamily	299748	64	339	1.491e-41	147.553	cl11495	IncFII_repA superfamily	-	-
IncFII(pHN7A8)_1_pHN7A8_JN232517	IncFII	IncF	412-671	no CDS match	no CDS match	NA	NA	NA	NA	NA	NA	NA	NA	NA	NA
IncFII(pKPX1)_AP012055	IncFII	IncF	198758-199334	no CDS match	no CDS match	NA	NA	NA	NA	NA	NA	NA	NA	NA	NA
IncFII(pMET)_1_pMET1_EU383016	IncFII	IncF	690-1266	ACB55444.1	repA|RepA	non-specific	280535	102	229	7.7394e-11	59.3426	pfam02387	IncFII_repA	N	cl11495
						superfamily	299748	102	229	7.7394e-11	59.3426	cl11495	IncFII_repA superfamily	N	-
						non-specific	132514	78	228	0.000333776	39.6308	TIGR03474	incFII_RepA	N	cl11495
IncFII(pRSB107)_1_pRSB107_AJ851089	IncFII	IncF	21689-21949	no CDS match	no CDS match	NA	NA	NA	NA	NA	NA	NA	NA	NA	NA
IncFII(pSE11)_1_pSE11_AP009242	IncFII	IncF	75085-75348	BAG80417.1	-|conserved hypothetical protein	no hits	no hits	no hits	no hits	no hits	no hits	no hits	no hits	no hits	no hits
IncFII(pseudo)_1_pseudo_NC_011759	IncFII	IncF	76101-76490	no CDS match	no CDS match	NA	NA	NA	NA	NA	NA	NA	NA	NA	NA
IncFII_pYVa12790__1_pYVa12790_AY150843	IncFII	IncF	1-497	no CDS match	no CDS match	NA	NA	NA	NA	NA	NA	NA	NA	NA	NA
IncFII(S)_1__CP000858	IncFII	IncF	26303-26564	no CDS match	no CDS match	NA	NA	NA	NA	NA	NA	NA	NA	NA	NA
IncFII(SARC14)_1_SARC14_JQ418540	IncFII	IncF	36938-37382	AFK90314.1	-|RepA	non-specific	280535	8	218	1.01003e-29	112.5	pfam02387	IncFII_repA	N	cl11495
						superfamily	299748	8	218	1.01003e-29	112.5	cl11495	IncFII_repA superfamily	N	-
						non-specific	132514	68	182	0.00162352	37.3196	TIGR03474	incFII_RepA	N	cl11495
						non-specific	184300	68	182	0.00376669	36.4452	PRK13750	PRK13750	N	cl11495
IncFII(Serratia)_1_Serratia_NC_009829	IncFII	IncF	40691-40968	no CDS match	no CDS match	NA	NA	NA	NA	NA	NA	NA	NA	NA	NA
IncFII(Y)_1_ps_CP001049	IncFII	IncF	20071-20297	no CDS match	no CDS match	NA	NA	NA	NA	NA	NA	NA	NA	NA	NA
IncFII(Yp)_1_Yersenia_CP000670	IncFII	IncF	114633-114862	no CDS match	no CDS match	NA	NA	NA	NA	NA	NA	NA	NA	NA	NA
IncHI1A_1__AF250878	IncHI1	IncH	39702-40121	AAF69874.1	repHIA|replication initiation protein	specific	279400	109	278	0.000875956	38.3946	pfam01051	Rep_3	-	cl19398
						superfamily	302843	109	278	0.000875956	38.3946	cl19398	Rep_3 superfamily	-	-
IncHI1A(CIT)_1_pNDM-CIT_JX182975	IncHI1	IncH	220487-220906	AFP49036.1	-|RepHI1A	specific	279400	109	278	0.00529627	36.0834	pfam01051	Rep_3	-	cl19398
						superfamily	302843	109	278	0.00529627	36.0834	cl19398	Rep_3 superfamily	-	-
IncHI1B_1_pNDM-MAR_JN420336	IncHI1	IncH	126037-126606	AFB82850.1	-|RepA	multi-dom	227814	134	277	0.00722818	36.049	COG5527	COG5527	C	-
IncHI1B(CIT)_1_pNDM-CIT_JX182975	IncHI1	IncH	203211-203748	AFP49183.1	-|RepHIB	non-specific	293050	111	184	6.10413e-06	43.9826	pfam16441	DUF5038	C	cl24869
						superfamily	293050	111	184	6.10413e-06	43.9826	cl24869	DUF5038 superfamily	C	-
						non-specific	282147	120	188	0.00491097	36.4526	pfam04245	NA37	N	cl15473
						superfamily	301630	120	188	0.00491097	36.4526	cl15473	NA37 superfamily	N	-
IncHI1B(R27)_1_R27_AF250878	IncHI1	IncH	54421-54960	AAF69888.1	repHIB|replication protein	non-specific	293050	111	220	3.69334e-06	44.753	pfam16441	DUF5038	-	cl24869
						superfamily	293050	111	220	3.69334e-06	44.753	cl24869	DUF5038 superfamily	-	-
						non-specific	282147	120	188	0.00208033	37.6082	pfam04245	NA37	N	cl15473
						superfamily	301630	120	188	0.00208033	37.6082	cl15473	NA37 superfamily	N	-
IncHI2_1__BX664015	IncHI2	IncH	259781-260107	no CDS match	no CDS match	NA	NA	NA	NA	NA	NA	NA	NA	NA	NA
IncHI2A_1__BX664015	IncHI2	IncH	211-840	CAE51533.1	repHIA|putative rep protein	non-specific	115680	77	195	0.000138391	41.1677	pfam07042	TrfA	NC	cl19398
						superfamily	302843	77	195	0.000138391	41.1677	cl19398	Rep_3 superfamily	NC	-
						non-specific	279400	109	278	0.0035594	36.4686	pfam01051	Rep_3	-	cl19398
IncI1_1_Alpha_AP005147	IncI1	IncI	198-339	no CDS match	no CDS match	NA	NA	NA	NA	NA	NA	NA	NA	NA	NA
IncI2_1_Delta_AP002527	IncI2	IncI	207-522	no CDS match	no CDS match	NA	NA	NA	NA	NA	NA	NA	NA	NA	NA
IncI2_1__KP347127	IncI2	IncI	207-530	no CDS match	no CDS match	NA	NA	NA	NA	NA	NA	NA	NA	NA	NA
IncL/M_1__AF550415	IncL/M	IncL/M	54284-54947	no CDS match	no CDS match	NA	NA	NA	NA	NA	NA	NA	NA	NA	NA
IncL/M(pMU407)_1_pMU407_U27345	IncL/M	IncL/M	22-760	no CDS match	no CDS match	NA	NA	NA	NA	NA	NA	NA	NA	NA	NA
IncL/M(pOXA-48)_1_pOXA-48_JN626286	IncL/M	IncL/M	55802-56462	no CDS match	no CDS match	NA	NA	NA	NA	NA	NA	NA	NA	NA	NA
IncN_1__AY046276	IncN1	IncN	31781-32294	AAL13416.1	repA|RepA protein	specific	279400	7	232	1.13354e-44	150.873	pfam01051	Rep_3	-	cl19398
						superfamily	302843	7	232	1.13354e-44	150.873	cl19398	Rep_3 superfamily	-	-
						non-specific	184293	2	233	3.1631e-39	137.394	PRK13742	PRK13742	-	cl19398
						multi-dom	227814	4	239	5.05043e-11	60.3166	COG5527	COG5527	C	-
IncN2_1__JF785549	IncN2	IncN	14890-15366	AEK64821.1	repA|RepA	non-specific	282630	81	224	1.75772e-27	105.361	pfam04796	RepA_C	-	cl19398
						superfamily	302843	81	224	1.75772e-27	105.361	cl19398	Rep_3 superfamily	-	-
IncN3_1__EF219134	IncN3	IncN	9071-9547	ADI47526.1	repA|RepA	non-specific	282630	83	232	1.16691e-27	105.746	pfam04796	RepA_C	-	cl19398
						superfamily	302843	83	232	1.16691e-27	105.746	cl19398	Rep_3 superfamily	-	-
IncP(6)_1__JF785550	IncP6	IncP	1477-2282	AEZ35965.1	repA|RepA	non-specific	259851	408	441	0.00799681	34.2234	cd00569	HTH_Hin_like	-	cl21459
						superfamily	304362	408	441	0.00799681	34.2234	cl21459	HTH superfamily	-	-
P1_alpha_BN000925	IncP-1alpha	IncP	17301-17669	CAJ85684.1	trfA|TrfA replication protein	non-specific	115680	102	382	0	615.5	pfam07042	TrfA	-	cl19398
						superfamily	302843	102	382	0	615.5	cl19398	Rep_3 superfamily	-	-
						non-specific	227821	130	272	2.02653e-05	44.6234	COG5534	RepA	C	cl19398
IncP(Beta)_1_Beta_U67194	IncP-1beta	IncP	15582-16163	AAC64439.1	trfA1|TrfA1	specific	115680	126	407	0	632.449	pfam07042	TrfA	-	cl19398
						superfamily	302843	126	407	0	632.449	cl19398	Rep_3 superfamily	-	-
						non-specific	227821	203	290	0.00798192	36.9194	COG5534	RepA	C	cl19398
IncP(Beta)_1_Beta_U67194	IncP-1beta	IncP	15582-16163	AAC64440.1	trfA2|S-TrfA	specific	115680	4	285	0	629.367	pfam07042	TrfA	-	cl19398
						superfamily	302843	4	285	0	629.367	cl19398	Rep_3 superfamily	-	-
						non-specific	227821	81	168	0.00204938	37.6898	COG5534	RepA	C	cl19398
IncQ1_1__HE654726	IncQ1	IncQ	2181-2630	CCF76914.1	repA|regulatory protein	specific	238545	30	262	3.85195e-93	277.758	cd01125	repA	-	cl21455
						superfamily	304359	30	262	3.85195e-93	277.758	cl21455	P-loop_NTPase superfamily	-	-
						specific	290216	11	185	2.09869e-34	124.4	pfam13481	AAA_25	-	cl21455
						non-specific	238540	32	214	7.73096e-27	103.348	cd01120	RecA-like_NTPases	-	cl21455
						non-specific	238687	38	176	0.00915801	35.2434	cd01393	recA_like	C	cl21455
						multi-dom	226126	28	255	2.22207e-15	74.1738	COG3598	RepA	NC	-
						multi-dom	273067	20	188	0.00607391	36.3151	TIGR00416	sms	C	-
IncQ2_1__FJ696404	IncQ2	IncQ	4547-4996	ACY39225.1	repA|RepA	non-specific	238545	26	269	1.90355e-76	235.386	cd01125	repA	-	cl21455
						superfamily	304359	26	269	1.90355e-76	235.386	cl21455	P-loop_NTPase superfamily	-	-
						specific	290216	9	184	4.18001e-39	137.112	pfam13481	AAA_25	-	cl21455
						non-specific	238540	28	207	2.13567e-05	42.4869	cd01120	RecA-like_NTPases	-	cl21455
						multi-dom	226126	23	203	6.45417e-16	75.7146	COG3598	RepA	NC	-
IncR_1__DQ449578	IncR	IncR	19367-19617	ABG56801.1	-|RepB	specific	279400	63	283	1.92727e-51	170.133	pfam01051	Rep_3	-	cl19398
						superfamily	302843	63	283	1.92727e-51	170.133	cl19398	Rep_3 superfamily	-	-
						non-specific	184293	51	285	1.54906e-42	147.794	PRK13742	PRK13742	-	cl19398
						multi-dom	227814	62	278	5.7318e-16	75.3394	COG5527	COG5527	C	-
IncT_1__AP004237	IncT	IncT	423-1172	BAB93564.1	repA|replication initiation protein	no hits	no hits	no hits	no hits	no hits	no hits	no hits	no hits	no hits	no hits
IncU_1__DQ401103	IncU	IncU	51-615	ABD64829.1	repB|replication protein	no hits	no hits	no hits	no hits	no hits	no hits	no hits	no hits	no hits	no hits
IncW_1__EF633507	IncW	IncW	25644-25886	ABS71053.1	repA|RepA	non-specific	282630	74	228	3.74905e-29	110.368	pfam04796	RepA_C	-	cl19398
						superfamily	302843	74	228	3.74905e-29	110.368	cl19398	Rep_3 superfamily	-	-
IncX1_1__EU370913	IncX1	IncX	35767-36140	ABZ89619.1	bis|Bis protein	no hits	no hits	no hits	no hits	no hits	no hits	no hits	no hits	no hits	no hits
IncX1_2__CP003417	IncX1	IncX	24754-25101	no CDS match	no CDS match	NA	NA	NA	NA	NA	NA	NA	NA	NA	NA
IncX1_3__CP001123	IncX1	IncX	36953-37325	no CDS match	no CDS match	NA	NA	NA	NA	NA	NA	NA	NA	NA	NA
IncX1_4__JN935898	IncX1	IncX	844-1220	AFC60846.1	-|hypothetical protein	no hits	no hits	no hits	no hits	no hits	no hits	no hits	no hits	no hits	no hits
IncX2_1__JQ269335	IncX2	IncX	8662-9035	AFM45962.1	-|repA	specific	279400	11	263	3.36382e-21	88.8558	pfam01051	Rep_3	-	cl19398
						superfamily	302843	11	263	3.36382e-21	88.8558	cl19398	Rep_3 superfamily	-	-
						multi-dom	227814	52	268	5.01828e-08	52.2274	COG5527	COG5527	C	-
IncX3_1__JN247852	IncX3	IncX	6067-6440	AEW43324.1	-|RepB	specific	279400	60	307	2.74593e-17	78.0702	pfam01051	Rep_3	-	cl19398
						superfamily	302843	60	307	2.74593e-17	78.0702	cl19398	Rep_3 superfamily	-	-
						non-specific	184293	60	308	0.00151495	38.3974	PRK13742	PRK13742	-	cl19398
IncX3(pEC14)_1_pEC14_JN935899	IncX3	IncX	7-380	AFC60887.1	pir|replication initiation protein Pi	specific	279400	11	263	1.9833e-20	86.5446	pfam01051	Rep_3	-	cl19398
						superfamily	302843	11	263	1.9833e-20	86.5446	cl19398	Rep_3 superfamily	-	-
						multi-dom	227814	123	268	3.60324e-05	43.3678	COG5527	COG5527	NC	-
IncX4_1__CP002895	IncX4	IncX	3-376	AEJ60248.1	pir|replication initiation protein Pi	specific	279400	15	264	4.50012e-21	88.4706	pfam01051	Rep_3	-	cl19398
						superfamily	302843	15	264	4.50012e-21	88.4706	cl19398	Rep_3 superfamily	-	-
						non-specific	184293	15	265	0.00017934	40.7086	PRK13742	PRK13742	-	cl19398
						multi-dom	227814	106	265	0.00166723	37.975	COG5527	COG5527	NC	-
IncX4_2__FN543504	IncX4	IncX	6671-7382	CBG91835.1	rep|plasmid replication protein	specific	279400	17	247	1.69661e-50	169.362	pfam01051	Rep_3	-	cl19398
						superfamily	302843	17	247	1.69661e-50	169.362	cl19398	Rep_3 superfamily	-	-
						non-specific	184293	18	247	5.71247e-28	109.274	PRK13742	PRK13742	-	cl19398
						multi-dom	227814	43	309	3.79247e-20	88.051	COG5527	COG5527	-	-
IncX5_1__NC_015054	IncX5	IncX	34413-34786	YP_004209965.1	pir|plasmid initiation replication protein	specific	279400	13	262	3.00342e-26	103.108	pfam01051	Rep_3	-	cl19398
						superfamily	302843	13	262	3.00342e-26	103.108	cl19398	Rep_3 superfamily	-	-
						non-specific	184293	13	263	9.69231e-06	44.5606	PRK13742	PRK13742	-	cl19398
						multi-dom	227814	124	272	6.4147e-06	45.679	COG5527	COG5527	NC	-
IncX6_1__AM942760	IncX6	IncX	1-374	CAQ05994.1	pir|Pi protein (replication initiation protein)	specific	279400	15	264	5.12137e-20	85.389	pfam01051	Rep_3	-	cl19398
						superfamily	302843	15	264	5.12137e-20	85.389	cl19398	Rep_3 superfamily	-	-
						multi-dom	227814	51	263	0.00401894	36.8194	COG5527	COG5527	C	-
IncY_1__K02380	IncY	IncY	1075-1839	AAA99229.1	repA|RepA	specific	279400	18	140	0.00192549	37.239	pfam01051	Rep_3	C	cl19398
						superfamily	302843	18	140	0.00192549	37.239	cl19398	Rep_3 superfamily	C	-
p0111_1__AP010962	p0111	p0111	53598-54482	BAI39256.1	-|probable replication protein	no hits	no hits	no hits	no hits	no hits	no hits	no hits	no hits	no hits	no hits
pADAP_1__AF135182	pADAP	pADAP	113796-114335	ABU23789.1	repA|RepA	specific	279400	6	234	5.2457e-62	199.023	pfam01051	Rep_3	-	cl19398
						superfamily	302843	6	234	5.2457e-62	199.023	cl19398	Rep_3 superfamily	-	-
						non-specific	184293	8	236	1.12432e-28	111.2	PRK13742	PRK13742	-	cl19398
						multi-dom	227814	1	233	9.55317e-21	89.5918	COG5527	COG5527	C	-
pEC4115_1__NC_011351	pEC4115	pEC4115	93-798	WP_000979500.1	-|RepB family plasmid replication initiator protein	specific	279400	13	243	3.39585e-42	147.406	pfam01051	Rep_3	-	cl19398
						superfamily	302843	13	243	3.39585e-42	147.406	cl19398	Rep_3 superfamily	-	-
						non-specific	184293	10	243	6.58783e-19	83.0806	PRK13742	PRK13742	-	cl19398
						multi-dom	227814	27	252	4.85006e-18	82.273	COG5527	COG5527	C	-
pENTAS02_1__CP003028	pENTAS02	pENTAS02	24242-25220	AEN67358.1	-|replication gene A	specific	253415	158	531	1.71662e-143	430.374	pfam05840	Phage_GPA	-	cl15276
						superfamily	265661	158	531	1.71662e-143	430.374	cl15276	Phage_GPA superfamily	-	-
pESA2_1__CP000784	pESA2	pESA2	2497-3246	ABU79589.1	-|hypothetical protein	no hits	no hits	no hits	no hits	no hits	no hits	no hits	no hits	no hits	no hits
pIP31758(p59)_1_p59_CP000718	pIP31758(p59)	pIP31758(p59)	639-1556	ABS45597.1	-|conserved hypothetical protein	no hits	no hits	no hits	no hits	no hits	no hits	no hits	no hits	no hits	no hits
pIP31758(p153)_1_p153_CP000719	pIP31758(p153)	pIP31758(p153)	150807-151715	ABS45676.1	-|plasmid replication protein	specific	279400	17	250	1.85344e-48	163.97	pfam01051	Rep_3	-	cl19398
						superfamily	302843	17	250	1.85344e-48	163.97	cl19398	Rep_3 superfamily	-	-
						non-specific	184293	19	254	1.3097e-29	114.282	PRK13742	PRK13742	-	cl19398
						multi-dom	227814	68	250	1.76104e-21	91.903	COG5527	COG5527	C	-
pIP32953_1__BX936400	pIP32953	pIP32953	262-1188	CAF25443.1	rep|plasmid replication protein	specific	279400	5	239	5.38713e-46	157.421	pfam01051	Rep_3	-	cl19398
						superfamily	302843	5	239	5.38713e-46	157.421	cl19398	Rep_3 superfamily	-	-
						non-specific	184293	4	241	2.19146e-27	107.733	PRK13742	PRK13742	-	cl19398
						multi-dom	227814	4	243	2.3556e-20	88.4362	COG5527	COG5527	C	-
pJARS36_1__NC_015068	pJARS36	pJARS36	179-712	YP_004221688.1	-|hypothetical protein	non-specific	115680	76	306	1.57685e-15	73.9097	pfam07042	TrfA	-	cl19398
						superfamily	302843	76	306	1.57685e-15	73.9097	cl19398	Rep_3 superfamily	-	-
						non-specific	198274	163	258	0.00186115	35.7489	cd10411	SH2_SH2B2	-	cl15255
						superfamily	301589	163	258	0.00186115	35.7489	cl15255	SH2 superfamily	-	-
						non-specific	287144	125	176	0.00356988	36.8677	pfam10134	RPA	NC	cl19398
pSL483_1__CP001137	pSL483	pSL483	22953-23947	ACH48434.1	-|plasmid replication protein	specific	279400	21	254	5.83817e-43	150.103	pfam01051	Rep_3	-	cl19398
						superfamily	302843	21	254	5.83817e-43	150.103	cl19398	Rep_3 superfamily	-	-
						non-specific	184293	23	254	5.289e-30	115.437	PRK13742	PRK13742	-	cl19398
						multi-dom	227814	105	268	8.11909e-14	70.3318	COG5527	COG5527	NC	-
pSM22_1__NC_015972	pSM22	pSM22	17401-18023	YP_004831098.1	-|replication protein	no hits	no hits	no hits	no hits	no hits	no hits	no hits	no hits	no hits	no hits
pXuzhou21_1__CP001927	pXuzhou21	pXuzhou21	71-790	AEB22141.1	repA|plasmid replication protein RepA	specific	279400	21	254	4.64055e-43	150.103	pfam01051	Rep_3	-	cl19398
						superfamily	302843	21	254	4.64055e-43	150.103	cl19398	Rep_3 superfamily	-	-
						non-specific	184293	23	254	2.42761e-30	116.208	PRK13742	PRK13742	-	cl19398
						multi-dom	227814	105	268	1.31831e-14	72.643	COG5527	COG5527	NC	-
pYE854_1__AM905950	pYE854	pYE854	77347-78325	CAP20279.1	rep|hypothetical protein	no hits	no hits	no hits	no hits	no hits	no hits	no hits	no hits	no hits	no hits
repA_1_pKPC-2_CP013325	repA_CP013325	repA_CP013325	283-894	ALR28896.1	-|RepA	non-specific	280535	1	196	1.86735e-44	150.635	pfam02387	IncFII_repA	N	cl11495
						superfamily	299748	1	196	1.86735e-44	150.635	cl11495	IncFII_repA superfamily	N	-
						non-specific	184300	1	188	3.43336e-19	82.284	PRK13750	PRK13750	N	cl11495
						non-specific	132514	1	188	8.86451e-19	80.8472	TIGR03474	incFII_RepA	N	cl11495
repA_2_pKPC-2_JX397875	repA_JX397875	repA_JX397875	39393-40085	AGC23426.1	repB|plasmid initiation protein	no hits	no hits	no hits	no hits	no hits	no hits	no hits	no hits	no hits	no hits
Rep_1_pKPC-2_CP011573	rep_CP011573	rep_CP011573	1-864	AKK79722.1	-|hypothetical protein	non-specific	281133	32	158	4.10579e-41	140.487	pfam03090	Replicase	-	cl03886
						superfamily	281133	32	158	4.10579e-41	140.487	cl03886	Replicase superfamily	-	-
						non-specific	285870	178	246	1.1588e-09	53.4306	pfam08708	PriCT_1	-	cl07362
						superfamily	298221	178	246	1.1588e-09	53.4306	cl07362	PriCT_1 superfamily	-	-
